# Supplementary material for: Identification of Cholecystokinin by Genome-Wide Profiling as Potential Mediator of Serotonin-Dependent Behavioral Effects of Maternal Separation in the Amygdala
Source: Front Neurosci. 2019 May 10;13:460. doi: 10.3389/fnins.2019.00460 (PMC6524554; doi:10.3389/fnins.2019.00460)
Supplement: Supplementary file 1 [file Table_1.XLSX]

## Sheet: statistical results
Statistical analysis of all behavioral parameters and sequencing counts
Behavioral test	Parameter	Comparison	P-value	FDR corrected p-value	Statistical test	Group sizeO	Group 1 [n]		Group 2 [n]		U	Z	Effect sizeX
Main effects													correlation coefficient r	rank-biserial correlation (Wendt) r
elevated-plus maze	time on open	conditon	0.784	0.8599968	Mann-Whitney-U-Test
elevated-plus maze	distance on open	conditon	0.443	0.7183933	Mann-Whitney-U-Test
elevated-plus maze	visits on open	conditon	0.540	0.7623721	Mann-Whitney-U-Test
elevated-plus maze	time in closed	conditon	0.590	0.7861232	Mann-Whitney-U-Test
elevated-plus maze	distance in closed	conditon	0.198	0.4321651	Mann-Whitney-U-Test
elevated-plus maze	time in center	conditon	0.449	0.7183933	Mann-Whitney-U-Test
elevated-plus maze	distance in center	conditon	0.039	0.1434847	Mann-Whitney-U-Test
elevated-plus maze	distance overall	conditon	0.114	0.3420281	Mann-Whitney-U-Test
elevated-plus maze	time on open*	genotype	0.0001	0.001115903	Kruskal-Wallis-Test
elevated-plus maze	distance on open*	genotype	0.000003	0.00006981	Kruskal-Wallis-Test
elevated-plus maze	visits on open	genotype	0.171	0.4103144	Kruskal-Wallis-Test
elevated-plus maze	time in closed*	genotype	0.006	0.02943416	Kruskal-Wallis-Test
elevated-plus maze	distance in closed	genotype	0.824	0.8599968	Kruskal-Wallis-Test
elevated-plus maze	time in center	genotype	0.942	0.9421265	Kruskal-Wallis-Test
elevated-plus maze	distance in center	genotype	0.332	0.6132361	Kruskal-Wallis-Test
elevated-plus maze	distance overall	genotype	0.699	0.8387692	Kruskal-Wallis-Test
elevated-plus maze	time on open*	gene-by-environment	0.001	0.007701554	Kruskal-Wallis-Test
elevated-plus maze	distance on open*	gene-by-environment	0.00007	0.0008074837	Kruskal-Wallis-Test
elevated-plus maze	visits on open	gene-by-environment	0.309	0.6132361	Kruskal-Wallis-Test
elevated-plus maze	time in closed	gene-by-environment	0.042	0.1434847	Kruskal-Wallis-Test
elevated-plus maze	distance in closed	gene-by-environment	0.630	0.7960731	Kruskal-Wallis-Test
elevated-plus maze	time in center	gene-by-environment	0.812	0.8599968	Kruskal-Wallis-Test
elevated-plus maze	distance in center	gene-by-environment	0.169	0.4103144	Kruskal-Wallis-Test
elevated-plus maze	distance overall	gene-by-environment	0.521	0.7623721	Kruskal-Wallis-Test
dark-light box	time in light	conditon	0.781	0.8265129	Mann-Whitney-U-Test
dark-light box	distance in light	conditon	0.610	0.8265129	Mann-Whitney-U-Test
dark-light box	latency to enter light	conditon	0.403	0.8265129	Mann-Whitney-U-Test
dark-light box	time in dark	conditon	0.781	0.8265129	Mann-Whitney-U-Test
dark-light box	distance in dark	conditon	0.070	0.8265129	Mann-Whitney-U-Test
dark-light box	distance overall	conditon	0.164	0.8265129	Mann-Whitney-U-Test
dark-light box	time in light	genotype	0.576	0.8265129	Kruskal-Wallis-Test
dark-light box	distance in light	genotype	0.528	0.8265129	Kruskal-Wallis-Test
dark-light box	latency to enter light	genotype	0.609	0.8265129	Kruskal-Wallis-Test
dark-light box	time in dark	genotype	0.576	0.8265129	Kruskal-Wallis-Test
dark-light box	distance in dark	genotype	0.842	0.8422339	Kruskal-Wallis-Test
dark-light box	distance overall	genotype	0.480	0.8265129	Kruskal-Wallis-Test
dark-light box	time in light	gene-by-environment	0.494	0.8265129	Kruskal-Wallis-Test
dark-light box	distance in light	gene-by-environment	0.643	0.8265129	Kruskal-Wallis-Test
dark-light box	latency to enter light	gene-by-environment	0.697	0.8265129	Kruskal-Wallis-Test
dark-light box	time in dark	gene-by-environment	0.494	0.8265129	Kruskal-Wallis-Test
dark-light box	distance in dark	gene-by-environment	0.427	0.8265129	Kruskal-Wallis-Test
dark-light box	distance overall	gene-by-environment	0.608	0.8265129	Kruskal-Wallis-Test
open-field	time in center	conditon	0.233	0.2622349	Mann-Whitney-U-Test
open-field	distance in center	conditon	0.992	0.9924492	Mann-Whitney-U-Test
open-field	distance overall	conditon	0.096	0.1295474	Mann-Whitney-U-Test
open-field	time in center	genotype	0.018	0.05749646	Kruskal-Wallis-Test
open-field	distance in center	genotype	0.025	0.05749646	Kruskal-Wallis-Test
open-field	distance overall*	genotype	0.004	0.0363995	Kruskal-Wallis-Test
open-field	time in center	gene-by-environment	0.071	0.1274427	Kruskal-Wallis-Test
open-field	distance in center	gene-by-environment	0.101	0.1295474	Kruskal-Wallis-Test
open-field	distance overall	gene-by-environment	0.026	0.05749646	Kruskal-Wallis-Test
resident-intruder test session 1	aggression [%]1	condition	0.424	0.6206395	Mann-Whitney-U-Test
resident-intruder test session 1	aggression [%]2	condition	0.345	0.5654673	Mann-Whitney-U-Test
resident-intruder test session 1	attack-threat-ration	condition	0.570	0.72555	Mann-Whitney-U-Test
resident-intruder test session 1	attacks[n]	condition	0.091	0.2630927	Mann-Whitney-U-Test
resident-intruder test session 1	dominance[%]	condition	0.637	0.7638882	Mann-Whitney-U-Test
resident-intruder test session 1	explore[%]	condition	0.364	0.5654673	Mann-Whitney-U-Test
resident-intruder test session 1	attack latency[s]	condition	0.122	0.3222391	Mann-Whitney-U-Test
resident-intruder test session 1	social[%]	condition	0.957	0.9650305	Mann-Whitney-U-Test
resident-intruder test session 1	threat[%]	condition	0.471	0.6667847	Mann-Whitney-U-Test
resident-intruder test session 1	groom[n]	condition	0.161	0.3819863	Mann-Whitney-U-Test
resident-intruder test session 1	mount[n]	condition	0.058	0.2117483	Mann-Whitney-U-Test
resident-intruder test session 1	sniff[n]	condition	0.869	0.9441298	Mann-Whitney-U-Test
resident-intruder test session 1	sniff[s]	condition	0.580	0.7302872	Mann-Whitney-U-Test
resident-intruder test session 1	threat[n]	condition	0.257	0.5097431	Mann-Whitney-U-Test
resident-intruder test session 1	tail rattle [nominal]	condition	0.634	0.7638882	Pearson Chi-Square Test
resident-intruder test session 1	bite back [nominal]	condition	0.429	0.6206395	Pearson Chi-Square Test
resident-intruder test session 1	bite belly [nominal]	condition	0.535	0.6980948	Pearson Chi-Square Test
resident-intruder test session 1	bite face [nominal]	condition	0.331	0.5654673	Pearson Chi-Square Test
resident-intruder test session 1	bite paw [nominal]	condition	0.086	0.2576997	Pearson Chi-Square Test
resident-intruder test session 1	bite tail [nominal]	condition	0.910	0.9447442	Pearson Chi-Square Test
resident-intruder test session 1	bite throat [nominal]	condition	0.509	0.6851184	Pearson Chi-Square Test
resident-intruder test session 1	aggression [%]1	genotype	0.092	0.2630927	Kruskal-Wallis-Test
resident-intruder test session 1	aggression [%]2	genotype	0.064	0.2117483	Kruskal-Wallis-Test
resident-intruder test session 1	attack-threat-ration	genotype	0.060	0.2117483	Kruskal-Wallis-Test
resident-intruder test session 1	attacks[n]	genotype	0.033	0.1827897	Kruskal-Wallis-Test
resident-intruder test session 1	dominance[%]	genotype	0.030	0.1827897	Kruskal-Wallis-Test
resident-intruder test session 1	explore[%]	genotype	0.259	0.5097431	Kruskal-Wallis-Test
resident-intruder test session 1	attack latency[s]	genotype	0.031	0.1827897	Kruskal-Wallis-Test
resident-intruder test session 1	social[%]	genotype	0.009	0.092897	Kruskal-Wallis-Test
resident-intruder test session 1	threat[%]	genotype	0.010	0.092897	Kruskal-Wallis-Test
resident-intruder test session 1	groom[n]	genotype	0.196	0.4332921	Kruskal-Wallis-Test
resident-intruder test session 1	mount[n]	genotype	0.049	0.2117483	Kruskal-Wallis-Test
resident-intruder test session 1	sniff[n]	genotype	0.887	0.9447442	Kruskal-Wallis-Test
resident-intruder test session 1	sniff[s]*	genotype	0.0004	0.02288133	Kruskal-Wallis-Test
resident-intruder test session 1	threat[n]	genotype	0.064	0.2117483	Kruskal-Wallis-Test
resident-intruder test session 1	tail rattle [nominal]	genotype	0.010	0.092897	Pearson Chi-Square Test
resident-intruder test session 1	bite back [nominal]	genotype	0.066	0.2117483	Pearson Chi-Square Test
resident-intruder test session 1	bite belly [nominal]	genotype	0.057	0.2117483	Pearson Chi-Square Test
resident-intruder test session 1	bite face [nominal]	genotype	0.330	0.5654673	Pearson Chi-Square Test
resident-intruder test session 1	bite paw [nominal]	genotype	0.997	0.9967273	Pearson Chi-Square Test
resident-intruder test session 1	bite tail [nominal]	genotype	0.853	0.9345824	Pearson Chi-Square Test
resident-intruder test session 1	bite throat [nominal]	genotype	0.336	0.5654673	Pearson Chi-Square Test
resident-intruder test session 1	aggression [%]1	gene-by-environment	0.360	0.5654673	Kruskal-Wallis-Test
resident-intruder test session 1	aggression [%]2	gene-by-environment	0.246	0.5008185	Kruskal-Wallis-Test
resident-intruder test session 1	attack-threat-ration	gene-by-environment	0.306	0.5654673	Kruskal-Wallis-Test
resident-intruder test session 1	attacks[n]	gene-by-environment	0.077	0.2368697	Kruskal-Wallis-Test
resident-intruder test session 1	dominance[%]	gene-by-environment	0.176	0.4034056	Kruskal-Wallis-Test
resident-intruder test session 1	explore[%]	gene-by-environment	0.468	0.6667847	Kruskal-Wallis-Test
resident-intruder test session 1	attack latency[s]	gene-by-environment	0.069	0.2186031	Kruskal-Wallis-Test
resident-intruder test session 1	social[%]	gene-by-environment	0.065	0.2117483	Kruskal-Wallis-Test
resident-intruder test session 1	threat[%]	gene-by-environment	0.062	0.2117483	Kruskal-Wallis-Test
resident-intruder test session 1	groom[n]	gene-by-environment	0.346	0.5654673	Kruskal-Wallis-Test
resident-intruder test session 1	mount[n]	gene-by-environment	0.063	0.2117483	Kruskal-Wallis-Test
resident-intruder test session 1	sniff[n]	gene-by-environment	0.894	0.9447442	Kruskal-Wallis-Test
resident-intruder test session 1	sniff[s]	gene-by-environment	0.006	0.08643362	Kruskal-Wallis-Test
resident-intruder test session 1	threat[n]	gene-by-environment	0.212	0.4533375	Kruskal-Wallis-Test
resident-intruder test session 1	tail rattle [nominal]	gene-by-environment	0.054	0.2117483	Pearson Chi-Square Test
resident-intruder test session 1	bite back [nominal]	gene-by-environment	0.269	0.5216577	Pearson Chi-Square Test
resident-intruder test session 1	bite belly [nominal]	gene-by-environment	0.299	0.5654673	Pearson Chi-Square Test
resident-intruder test session 1	bite face [nominal]	gene-by-environment	0.404	0.5995759	Pearson Chi-Square Test
resident-intruder test session 1	bite paw [nominal]	gene-by-environment	0.705	0.8080349	Pearson Chi-Square Test
resident-intruder test session 1	bite tail [nominal]	gene-by-environment	0.945	0.9605141	Pearson Chi-Square Test
resident-intruder test session 1	bite throat [nominal]	gene-by-environment	0.632	0.7638882	Pearson Chi-Square Test
resident-intruder test session 4	aggression [%]1	condition	0.353	0.5654673	Mann-Whitney-U-Test
resident-intruder test session 4	aggression [%]2	condition	0.147	0.3716039	Mann-Whitney-U-Test
resident-intruder test session 4	attack-threat-ration	condition	0.548	0.7043101	Mann-Whitney-U-Test
resident-intruder test session 4	attacks[n]	condition	0.395	0.5990213	Mann-Whitney-U-Test
resident-intruder test session 4	dominance[%]	condition	0.670	0.7895526	Mann-Whitney-U-Test
resident-intruder test session 4	explore[%]	condition	0.815	0.9085772	Mann-Whitney-U-Test
resident-intruder test session 4	attack latency[s]	condition	0.929	0.9514634	Mann-Whitney-U-Test
resident-intruder test session 4	social[%]	condition	0.515	0.6851184	Mann-Whitney-U-Test
resident-intruder test session 4	threat[%]	condition	0.493	0.6754665	Mann-Whitney-U-Test
resident-intruder test session 4	groom[n]	condition	0.483	0.6689315	Mann-Whitney-U-Test
resident-intruder test session 4	mount[n]	condition	0.404	0.5995759	Mann-Whitney-U-Test
resident-intruder test session 4	sniff[n]	condition	0.349	0.5654673	Mann-Whitney-U-Test
resident-intruder test session 4	sniff[s]	condition	0.310	0.5654673	Mann-Whitney-U-Test
resident-intruder test session 4	threat[n]	condition	0.178	0.4034056	Mann-Whitney-U-Test
resident-intruder test session 4	tail rattle [nominal]	condition	0.903	0.9447442	Pearson Chi-Square Test
resident-intruder test session 4	bite back [nominal]	condition	0.877	0.9447442	Pearson Chi-Square Test
resident-intruder test session 4	bite belly [nominal]	condition	0.651	0.7736543	Pearson Chi-Square Test
resident-intruder test session 4	bite face [nominal]	condition	0.349	0.5654673	Pearson Chi-Square Test
resident-intruder test session 4	bite paw [nominal]	condition	0.356	0.5654673	Pearson Chi-Square Test
resident-intruder test session 4	bite tail [nominal]	condition	0.159	0.3819863	Pearson Chi-Square Test
resident-intruder test session 4	bite throat [nominal]	condition	0.915	0.9447442	Pearson Chi-Square Test
resident-intruder test session 4	aggression [%]1	genotype	0.003	0.06192	Kruskal-Wallis-Test
resident-intruder test session 4	aggression [%]2	genotype	0.007	0.08860039	Kruskal-Wallis-Test
resident-intruder test session 4	attack-threat-ration	genotype	0.060	0.2117483	Kruskal-Wallis-Test
resident-intruder test session 4	attacks[n]	genotype	0.046	0.2117483	Kruskal-Wallis-Test
resident-intruder test session 4	dominance[%]	genotype	0.228	0.4772781	Kruskal-Wallis-Test
resident-intruder test session 4	explore[%]	genotype	0.179	0.4034056	Kruskal-Wallis-Test
resident-intruder test session 4	attack latency[s]	genotype	0.064	0.2117483	Kruskal-Wallis-Test
resident-intruder test session 4	social[%]	genotype	0.017	0.1339978	Kruskal-Wallis-Test
resident-intruder test session 4	threat[%]	genotype	0.050	0.2117483	Kruskal-Wallis-Test
resident-intruder test session 4	groom[n]	genotype	0.765	0.8682459	Kruskal-Wallis-Test
resident-intruder test session 4	mount[n]	genotype	0.776	0.8729353	Kruskal-Wallis-Test
resident-intruder test session 4	sniff[n]	genotype	0.003	0.06192	Kruskal-Wallis-Test
resident-intruder test session 4	sniff[s]	genotype	0.003	0.06192	Kruskal-Wallis-Test
resident-intruder test session 4	threat[n]	genotype	0.001	0.05726266	Kruskal-Wallis-Test
resident-intruder test session 4	tail rattle [nominal]	genotype	0.061	0.2117483	Pearson Chi-Square Test
resident-intruder test session 4	bite back [nominal]	genotype	0.151	0.3732362	Pearson Chi-Square Test
resident-intruder test session 4	bite belly [nominal]*	genotype	0.0002	0.02288133	Pearson Chi-Square Test
resident-intruder test session 4	bite face [nominal]	genotype	0.361	0.5654673	Pearson Chi-Square Test
resident-intruder test session 4	bite paw [nominal]	genotype	0.680	0.7932295	Pearson Chi-Square Test
resident-intruder test session 4	bite tail [nominal]	genotype	0.594	0.7333955	Pearson Chi-Square Test
resident-intruder test session 4	bite throat [nominal]	genotype	0.125	0.3222391	Pearson Chi-Square Test
resident-intruder test session 4	aggression [%]1	gene-by-environment	0.026	0.1827897	Kruskal-Wallis-Test
resident-intruder test session 4	aggression [%]2	gene-by-environment	0.031	0.1827897	Kruskal-Wallis-Test
resident-intruder test session 4	attack-threat-ration	gene-by-environment	0.031	0.1827897	Kruskal-Wallis-Test
resident-intruder test session 4	attacks[n]	gene-by-environment	0.231	0.4772781	Kruskal-Wallis-Test
resident-intruder test session 4	dominance[%]	gene-by-environment	0.591	0.7333955	Kruskal-Wallis-Test
resident-intruder test session 4	explore[%]	gene-by-environment	0.203	0.4418634	Kruskal-Wallis-Test
resident-intruder test session 4	attack latency[s]	gene-by-environment	0.326	0.5654673	Kruskal-Wallis-Test
resident-intruder test session 4	social[%]	gene-by-environment	0.104	0.2919852	Kruskal-Wallis-Test
resident-intruder test session 4	threat[%]	gene-by-environment	0.125	0.3222391	Kruskal-Wallis-Test
resident-intruder test session 4	groom[n]	gene-by-environment	0.846	0.9345824	Kruskal-Wallis-Test
resident-intruder test session 4	mount[n]	gene-by-environment	0.686	0.7932295	Kruskal-Wallis-Test
resident-intruder test session 4	sniff[n]	gene-by-environment	0.015	0.123333	Kruskal-Wallis-Test
resident-intruder test session 4	sniff[s]	gene-by-environment	0.032	0.1827897	Kruskal-Wallis-Test
resident-intruder test session 4	threat[n]	gene-by-environment	0.008	0.092897	Kruskal-Wallis-Test
resident-intruder test session 4	tail rattle [nominal]	gene-by-environment	0.121	0.3222391	Pearson Chi-Square Test
resident-intruder test session 4	bite back [nominal]	gene-by-environment	0.388	0.5954733	Pearson Chi-Square Test
resident-intruder test session 4	bite belly [nominal]	gene-by-environment	0.004	0.06192	Pearson Chi-Square Test
resident-intruder test session 4	bite face [nominal]	gene-by-environment	0.482	0.6689315	Pearson Chi-Square Test
resident-intruder test session 4	bite paw [nominal]	gene-by-environment	0.537	0.6980948	Pearson Chi-Square Test
resident-intruder test session 4	bite tail [nominal]	gene-by-environment	0.004	0.06192	Pearson Chi-Square Test
resident-intruder test session 4	bite throat [nominal]	gene-by-environment	0.517	0.6851184	Pearson Chi-Square Test
Post hoc analysis
elevated-plus maze	time on open	Tph2+/+ C - Tph2+/+ MS	0.187	0.327938	Mann-Whitney-U-Test	Tph2+/+ C (n=17), Tph2+/+ MS (n=13)	Tph2+/+ C	17	Tph2+/+ MS	13	79	-1.31833	0.240693	0.285068
elevated-plus maze	time on open	Tph2+/- C - Tph2+/- MS	0.631	0.736113	Mann-Whitney-U-Test	Tph2+/- C (n=18), Tph2+/- MS (n=13)	Tph2+/- C	18	Tph2+/- MS	13	105	-0.480384	0.0862796	0.102564
elevated-plus maze	time on open	Tph2-/- C - Tph2-/- MS	0.758	0.8115922	Mann-Whitney-U-Test	Tph2-/- C (n=8), Tph2-/- MS (n=12)	Tph2-/- C	8	Tph2-/- MS	12	44	-0.308607	0.0690066	0.0833333
elevated-plus maze	time on open	Tph2+/+ C - Tph2+/- C	0.222	0.3446494	Mann-Whitney-U-Test	Tph2+/+ C (n=17), Tph2+/- C (n=18)	Tph2+/+ C	17	Tph2+/- C	18	116	-1.22118	0.206417	0.24183
elevated-plus maze	time on open	Tph2+/+ C - Tph2-/- C	0.071	0.1489579	Mann-Whitney-U-Test	Tph2+/+ C (n=17), Tph2-/- C (n=8)	Tph2+/+ C	17	Tph2-/- C	8	37	-1.80591	0.361182	0.455882
elevated-plus maze	time on open	Tph2+/- C - Tph2-/- C	0.023	0.05305958	Mann-Whitney-U-Test	Tph2+/- C (n=18), Tph2-/- C (n=8)	Tph2+/- C	18	Tph2-/- C	8	31	-2.27778	0.446709	0.569444
elevated-plus maze	time on open	Tph2+/+ MS - Tph2+/- MS	0.369	0.5172809	Mann-Whitney-U-Test	Tph2+/+ MS (n=13), Tph2+/- MS (n=13)	Tph2+/+ MS	13	Tph2+/- MS	13	67	-0.897436	0.176002	0.207101
elevated-plus maze	time on open*	Tph2+/+ MS - Tph2-/- MS	0.0002	0.003667807	Mann-Whitney-U-Test	Tph2+/+ MS (n=13), Tph2-/- MS (n=12)	Tph2+/+ MS	13	Tph2-/- MS	12	9	-3.75311	0.750621	0.884615
elevated-plus maze	time on open*	Tph2+/- MS - Tph2-/- MS	0.002	0.01014642	Mann-Whitney-U-Test	Tph2+/- MS (n=13), Tph2-/- MS (n=12)	Tph2+/- MS	13	Tph2-/- MS	12	21	-3.10039	0.620078	0.730769
elevated-plus maze	distance on open	Tph2+/+ C - Tph2+/+ MS	0.464	0.5730789	Mann-Whitney-U-Test	Tph2+/+ C (n=17), Tph2+/+ MS (n=13)	Tph2+/+ C	17	Tph2+/+ MS	13	93	-0.732406	0.133718	0.158371
elevated-plus maze	distance on open	Tph2+/- C - Tph2+/- MS	0.230	0.3446494	Mann-Whitney-U-Test	Tph2+/- C (n=18), Tph2+/- MS (n=13)	Tph2+/- C	18	Tph2+/- MS	13	87	-1.20096	0.215699	0.25641
elevated-plus maze	distance on open	Tph2-/- C - Tph2-/- MS	0.396	0.5198364	Mann-Whitney-U-Test	Tph2-/- C (n=8), Tph2-/- MS (n=12)	Tph2-/- C	8	Tph2-/- MS	12	37	-0.848668	0.189768	0.229167
elevated-plus maze	distance on open	Tph2+/+ C - Tph2+/- C	0.156	0.2975077	Mann-Whitney-U-Test	Tph2+/+ C (n=17), Tph2+/- C (n=18)	Tph2+/+ C	17	Tph2+/- C	18	110	-1.41921	0.239891	0.281046
elevated-plus maze	distance on open*	Tph2+/+ C - Tph2-/- C	0.004	0.01293125	Mann-Whitney-U-Test	Tph2+/+ C (n=17), Tph2-/- C (n=8)	Tph2+/+ C	17	Tph2-/- C	8	19	-2.8545	0.570901	0.720588
elevated-plus maze	distance on open*	Tph2+/- C - Tph2-/- C	0.001	0.01014642	Mann-Whitney-U-Test	Tph2+/- C (n=18), Tph2-/- C (n=8)	Tph2+/- C	18	Tph2-/- C	8	14	-3.22222	0.63193	0.805556
elevated-plus maze	distance on open	Tph2+/+ MS - Tph2+/- MS	0.939	0.9386847	Mann-Whitney-U-Test	Tph2+/+ MS (n=13), Tph2+/- MS (n=13)	Tph2+/+ MS	13	Tph2+/- MS	13	83	-0.0769231	0.0150859	0.0177515
elevated-plus maze	distance on open*	Tph2+/+ MS - Tph2-/- MS	0.002	0.01014642	Mann-Whitney-U-Test	Tph2+/+ MS (n=13), Tph2-/- MS (n=12)	Tph2+/+ MS	13	Tph2-/- MS	12	21	-3.10039	0.620078	0.730769
elevated-plus maze	distance on open*	Tph2+/- MS - Tph2-/- MS	0.003	0.01260823	Mann-Whitney-U-Test	Tph2+/- MS (n=13), Tph2-/- MS (n=12)	Tph2+/- MS	13	Tph2-/- MS	12	24	-2.93721	0.587443	0.692308
elevated-plus maze	time in closed	Tph2+/+ - Tph2+/-	0.773	0.8115922	Mann-Whitney-U-Test	Tph2+/+ (n=30), Tph2+/- (n=31)	Tph2+/+	30	Tph2+/-	31	445	-0.288525	0.0369418	0.0430108
elevated-plus maze	time in closed*	Tph2+/+ - Tph2-/-	0.004	0.01260823	Mann-Whitney-U-Test	Tph2+/+ (n=30), Tph2-/- (n=20)	Tph2+/+	30	Tph2-/-	20	153	-2.91103	0.411682	0.49
elevated-plus maze	time in closed*	Tph2+/- - Tph2-/-	0.005	0.01435074	Mann-Whitney-U-Test	Tph2+/- (n=31), Tph2-/- (n=20)	Tph2+/-	31	Tph2-/-	20	166	-2.77815	0.389019	0.464516
open-field	distance overall	Tph2+/+ - Tph2+/-	0.453	0.453155	Mann-Whitney-U-Test	Tph2+/+ (n=30), Tph2+/- (n=31)	Tph2+/+	30	Tph2+/-	31	413	-0.750165	0.0960488	0.111828
open-field	distance overall*	Tph2+/+ - Tph2-/-	0.002	0.00643344	Mann-Whitney-U-Test	Tph2+/+ (n=30), Tph2-/- (n=20)	Tph2+/+	30	Tph2-/-	20	145	-3.06946	0.434087	0.516667
open-field	distance overall*	Tph2+/- - Tph2-/-	0.006	0.00922811	Mann-Whitney-U-Test	Tph2+/- (n=31), Tph2-/- (n=20)	Tph2+/-	31	Tph2-/-	20	168	-2.73956	0.383616	0.458065
resident-intruder test session 1	sniff[s]*	Tph2+/+ - Tph2+/-	0.016	0.0245549	Mann-Whitney-U-Test	Tph2+/+ (n=18), Tph2+/- (n=19)	Tph2+/+	18	Tph2+/-	19	92	-2.40056	0.39465	0.461988
resident-intruder test session 1	sniff[s]*	Tph2+/+ - Tph2-/-	0.0001	0.000441922	Mann-Whitney-U-Test	Tph2+/+ (n=18), Tph2-/- (n=17)	Tph2+/+	18	Tph2-/-	17	38	-3.79557	0.641568	0.751634
resident-intruder test session 1	sniff[s]	Tph2+/- - Tph2-/-	0.055	0.0552257	Mann-Whitney-U-Test	Tph2+/- (n=19), Tph2-/- (n=17)	Tph2+/-	19	Tph2-/-	17	101	-1.9171	0.319516	0.374613
Post hoc analysis of sequencing counts
RNA sequencing counts	cholecystokinin	Tph2+/+ C - Tph2+/+ MS	0.016	0.051	Mann-Whitney-U-Test	Tph2+/+ C (n=8), Tph2+/+ MS (n=8)	Tph2+/+ C	8	Tph2+/+ MS	8	10	-2.41773	0.604432	0.6875
RNA sequencing counts	cholecystokinin	Tph2+/- C - Tph2+/- MS	0.011	0.051	Mann-Whitney-U-Test	Tph2+/- C (n=8), Tph2+/- MS (n=8)	Tph2+/- C	8	Tph2+/- MS	8	8.5	-2.54594	0.636485	0.734375
RNA sequencing counts	cholecystokinin	Tph2-/- C - Tph2-/- MS	0.914	0.914	Mann-Whitney-U-Test	Tph2-/- C (n=8), Tph2-/- MS (n=8)	Tph2-/- C	8	Tph2-/- MS	8	31	-0.108338	0.0270845	0.03125
RNA sequencing counts	cholecystokinin	Tph2+/+ C - Tph2+/- C	0.026	0.0585	Mann-Whitney-U-Test	Tph2+/+ C (n=8), Tph2+/- C (n=8)	Tph2+/+ C	8	Tph2+/- C	8	12	-2.2305	0.557625	0.625
RNA sequencing counts	cholecystokinin	Tph2+/+ C - Tph2-/- C	0.825	0.914	Mann-Whitney-U-Test	Tph2+/+ C (n=8), Tph2-/- C (n=8)	Tph2+/+ C	8	Tph2-/- C	8	30	-0.221404	0.0553509	0.0625
RNA sequencing counts	cholecystokinin	Tph2+/- C - Tph2-/- C	0.088	0.132	Mann-Whitney-U-Test	Tph2+/- C (n=8), Tph2-/- C (n=8)	Tph2+/- C	8	Tph2-/- C	8	16	-1.7069	0.426725	0.5
RNA sequencing counts	cholecystokinin	Tph2+/+ MS - Tph2+/- MS	0.017	0.051	Mann-Whitney-U-Test	Tph2+/+ MS (n=8), Tph2+/- MS (n=8)	Tph2+/+ MS	8	Tph2+/- MS	8	10	-2.3853	0.596325	0.6875
RNA sequencing counts	cholecystokinin	Tph2+/+ MS - Tph2-/- MS	0.052	0.0936	Mann-Whitney-U-Test	Tph2+/+ MS (n=8), Tph2-/- MS (n=8)	Tph2+/+ MS	8	Tph2-/- MS	8	14	-1.94099	0.485247	0.5625
RNA sequencing counts	cholecystokinin	Tph2+/- MS - Tph2-/- MS	0.438	0.563143	Mann-Whitney-U-Test	Tph2+/- MS (n=8), Tph2-/- MS (n=8)	Tph2+/- MS	8	Tph2-/- MS	8	25	-0.774913	0.193728	0.21875
RNA sequencing counts	A830073O21Rik	Tph2+/+ C - Tph2+/+ MS	0.046	0.207	Mann-Whitney-U-Test	Tph2+/+ C (n=8), Tph2+/+ MS (n=8)	Tph2+/+ C	8	Tph2+/+ MS	8	13	-1.99834	0.499585	0.59375
RNA sequencing counts	A830073O21Rik	Tph2+/- C - Tph2+/- MS	0.226	0.402	Mann-Whitney-U-Test	Tph2+/- C (n=8), Tph2+/- MS (n=8)	Tph2+/- C	8	Tph2+/- MS	8	20.5	-1.21041	0.302604	0.359375
RNA sequencing counts	A830073O21Rik	Tph2-/- C - Tph2-/- MS	0.43	0.462	Mann-Whitney-U-Test	Tph2-/- C (n=8), Tph2-/- MS (n=8)	Tph2-/- C	8	Tph2-/- MS	8	24.5	-0.788818	0.197205	0.234375
RNA sequencing counts	A830073O21Rik	Tph2+/+ C - Tph2+/- C	0.027	0.207	Mann-Whitney-U-Test	Tph2+/+ C (n=8), Tph2+/- C (n=8)	Tph2+/+ C	8	Tph2+/- C	8	11	-2.21196	0.552989	0.65625
RNA sequencing counts	A830073O21Rik	Tph2+/+ C - Tph2-/- C	0.153	0.34425	Mann-Whitney-U-Test	Tph2+/+ C (n=8), Tph2-/- C (n=8)	Tph2+/+ C	8	Tph2-/- C	8	18.5	-1.42939	0.357348	0.421875
RNA sequencing counts	A830073O21Rik	Tph2+/- C - Tph2-/- C	0.127	0.34425	Mann-Whitney-U-Test	Tph2+/- C (n=8), Tph2-/- C (n=8)	Tph2+/- C	8	Tph2-/- C	8	17.5	-1.52617	0.381544	0.453125
RNA sequencing counts	A830073O21Rik	Tph2+/+ MS - Tph2+/- MS	0.268	0.402	Mann-Whitney-U-Test	Tph2+/+ MS (n=8), Tph2+/- MS (n=8)	Tph2+/+ MS	8	Tph2+/- MS	8	21.5	-1.10762	0.276904	0.328125
RNA sequencing counts	A830073O21Rik	Tph2+/+ MS - Tph2-/- MS	0.461	0.462	Mann-Whitney-U-Test	Tph2+/+ MS (n=8), Tph2-/- MS (n=8)	Tph2+/+ MS	8	Tph2-/- MS	8	25	-0.737319	0.18433	0.21875
RNA sequencing counts	A830073O21Rik	Tph2+/- MS - Tph2-/- MS	0.462	0.462	Mann-Whitney-U-Test	Tph2+/- MS (n=8), Tph2-/- MS (n=8)	Tph2+/- MS	8	Tph2-/- MS	8	25	-0.735688	0.183922	0.21875
MBD sequencing counts	cholecystokinin*	Tph2+/+ C - Tph2+/+ MS	0.005	0.0225	Mann-Whitney-U-Test	Tph2+/+ C (n=8), Tph2+/+ MS (n=8)	Tph2+/+ C	8	Tph2+/+ MS	8	5.5	-2.80794	0.701986	0.828125
MBD sequencing counts	cholecystokinin*	Tph2+/- C - Tph2+/- MS	0.013	0.039	Mann-Whitney-U-Test	Tph2+/- C (n=8), Tph2+/- MS (n=8)	Tph2+/- C	8	Tph2+/- MS	8	8.5	-2.47712	0.619279	0.734375
MBD sequencing counts	cholecystokinin	Tph2-/- C - Tph2-/- MS	0.747	0.747	Mann-Whitney-U-Test	Tph2-/- C (n=8), Tph2-/- MS (n=6)	Tph2-/- C	8	Tph2-/- MS	6	21.5	-0.323104	0.0863531	0.104167
MBD sequencing counts	cholecystokinin	Tph2+/+ C - Tph2+/- C	0.065	0.14625	Mann-Whitney-U-Test	Tph2+/+ C (n=8), Tph2+/- C (n=8)	Tph2+/+ C	8	Tph2+/- C	8	14.5	-1.84603	0.461507	0.546875
MBD sequencing counts	cholecystokinin	Tph2+/+ C - Tph2-/- C	0.291	0.374143	Mann-Whitney-U-Test	Tph2+/+ C (n=8), Tph2-/- C (n=8)	Tph2+/+ C	8	Tph2-/- C	8	22	-1.05487	0.263719	0.3125
MBD sequencing counts	cholecystokinin	Tph2+/- C - Tph2-/- C	0.207	0.3105	Mann-Whitney-U-Test	Tph2+/- C (n=8), Tph2-/- C (n=8)	Tph2+/- C	8	Tph2-/- C	8	20	-1.26304	0.31576	0.375
MBD sequencing counts	cholecystokinin*	Tph2+/+ MS - Tph2+/- MS	0.001	0.009	Mann-Whitney-U-Test	Tph2+/+ MS (n=8), Tph2+/- MS (n=8)	Tph2+/+ MS	8	Tph2+/- MS	8	1.5	-3.23663	0.809158	0.953125
MBD sequencing counts	cholecystokinin	Tph2+/+ MS - Tph2-/- MS	0.102	0.1836	Mann-Whitney-U-Test	Tph2+/+ MS (n=8), Tph2-/- MS (n=6)	Tph2+/+ MS	8	Tph2-/- MS	6	11.5	-1.63361	0.436601	0.520833
MBD sequencing counts	cholecystokinin	Tph2+/- MS - Tph2-/- MS	0.56	0.63	Mann-Whitney-U-Test	Tph2+/- MS (n=8), Tph2-/- MS (n=6)	Tph2+/- MS	8	Tph2-/- MS	6	19.5	-0.583518	0.155952	0.1875
MBD sequencing counts	A830073O21Rik*	Tph2+/+ C - Tph2+/+ MS	0.002	0.018	Mann-Whitney-U-Test	Tph2+/+ C (n=8), Tph2+/+ MS (n=8)	Tph2+/+ C	8	Tph2+/+ MS	8	2.5	-3.10269	0.775671	0.921875
MBD sequencing counts	A830073O21Rik	Tph2+/- C - Tph2+/- MS	0.102	0.1836	Mann-Whitney-U-Test	Tph2+/- C (n=8), Tph2+/- MS (n=8)	Tph2+/- C	8	Tph2+/- MS	8	16.5	-1.63627	0.409067	0.484375
MBD sequencing counts	A830073O21Rik	Tph2-/- C - Tph2-/- MS	0.366	0.41175	Mann-Whitney-U-Test	Tph2-/- C (n=8), Tph2-/- MS (n=6)	Tph2-/- C	8	Tph2-/- MS	6	17	-0.904691	0.241789	0.291667
MBD sequencing counts	A830073O21Rik*	Tph2+/+ C - Tph2+/- C	0.008	0.036	Mann-Whitney-U-Test	Tph2+/+ C (n=8), Tph2+/- C (n=8)	Tph2+/+ C	8	Tph2+/- C	8	7	-2.64307	0.660769	0.78125
MBD sequencing counts	A830073O21Rik	Tph2+/+ C - Tph2-/- C	0.027	0.06075	Mann-Whitney-U-Test	Tph2+/+ C (n=8), Tph2-/- C (n=8)	Tph2+/+ C	8	Tph2-/- C	8	11	-2.20544	0.55136	0.65625
MBD sequencing counts	A830073O21Rik	Tph2+/- C - Tph2-/- C	0.269	0.345857	Mann-Whitney-U-Test	Tph2+/- C (n=8), Tph2-/- C (n=8)	Tph2+/- C	8	Tph2-/- C	8	21.5	-1.10598	0.276495	0.328125
MBD sequencing counts	A830073O21Rik*	Tph2+/+ MS - Tph2+/- MS	0.013	0.039	Mann-Whitney-U-Test	Tph2+/+ MS (n=8), Tph2+/- MS (n=8)	Tph2+/+ MS	8	Tph2+/- MS	8	8.5	-2.47163	0.617908	0.734375
MBD sequencing counts	A830073O21Rik	Tph2+/+ MS - Tph2-/- MS	0.437	0.437	Mann-Whitney-U-Test	Tph2+/+ MS (n=8), Tph2-/- MS (n=6)	Tph2+/+ MS	8	Tph2-/- MS	6	18	-0.778024	0.207936	0.25
MBD sequencing counts	A830073O21Rik	Tph2+/- MS - Tph2-/- MS	0.137	0.2055	Mann-Whitney-U-Test	Tph2+/- MS (n=8), Tph2-/- MS (n=6)	Tph2+/- MS	8	Tph2-/- MS	6	12.5	-1.48792	0.397663	0.479167
FDR=false discovery rate, Tph2=tryptophan hydroxylase 2, C=control, MS=maternal separation, +/+=wildtype, +/-=heterozygote, -/-=homozygote
P-values were corrected for multiple testing, whereby all tested parameters per behavioural test as well as comparisons were taken into account. All related p-values were pasted into the online FDR-calculator: https://www.sdmproject.com/utilities/?show=FDR
For a better overview original p-values were rounded to three decimal places except for when p<0.001
1 scored in Nijmegen, 2 scored in Maastricht, in the manuscript aggression[%]2 is reported
* corrected p<0.050
X effect sizes were calculated for posthoc tests only, as the general statement of differences between groups is not relevant for effect size
O missing values are explained in the supplementary information or the Tph2xMSAggression_Mastersheet.xlsx file
Sources for calculating effect sizes:
Kerby D. The simple difference formula: an approach to teaching nonparametric correlation. Compr Psychol [Internet]. 2014;3(1).
Tomczak M, Tomczak E. The need to report effect size estimates revisited. An overview of some recommended measures of effect size. Trends Sport Sci [Internet]. 2014;1(21):19–25.
