# Supplementary material for: Identification of Cholecystokinin by Genome-Wide Profiling as Potential Mediator of Serotonin-Dependent Behavioral Effects of Maternal Separation in the Amygdala
Source: Front Neurosci. 2019 May 10;13:460. doi: 10.3389/fnins.2019.00460 (PMC6524554; doi:10.3389/fnins.2019.00460)
Supplement: Supplementary file 2 [file Table_2.XLSX]

## Sheet: Sheet1
Pathway-Pathvisio/EnrichR	positive*	measured**	total***	%	Z score	p-value	Genes****
GE1-RNA expression
IL-5 Signaling Pathway	4	65	70	0.0615	3.19	0.004	LYN; SHC2; SOCS1; JAK1
Calcium Regulation in the Cardiac Cell	6	153	161	0.0392	2.6	0.01	GJD2; GNG3; KCNB1; PRKAR2A; GNB5; ADRA1A
Chemokine signaling pathway	6	166	199	0.0361	2.37	0.022	LYN; SHC4; GNG3; SHC2; GNB5; CCR5
EGFR1 Signaling Pathway	6	175	177	0.0343	2.23	0.03	JAK1; PITPNA; JUND1; LOC382523; MTA2; SOCS1;
Electron Transport Chain	4	97	115	0.0412	2.22	0.034	COX8A; ATPIF1; ATP5D; ATP5J
GE2-RNA expression
Exercise-induced Circadian Regulation	4	47	49	0.0851	3.05	0.01	VAPA; CBX3; GFRA1; CLOCK
Exercise-induced Circadian Regulation	4	47	50	0.0851	3.05	0.01	VAPA; CBX3; GFRA1; CLOCK
Translation Factors	4	48	51	0.0833	2.99	0.008	EIF5A; EIF5; EEF1A2; EIF2S2
Primary Focal Segmental Glomerulosclerosis FSGS	4	67	77	0.0597	2.19	0.034	DNM1; PLAUR; CDH2; CDKN1B
Myometrial Relaxation and Contraction Pathways	7	151	162	0.0464	2.17	0.03	ADCY2; GNG3;IGFBP5;GRK6; LPAR1; ATF5
GE1-DNA methylation
IL-7 Signaling Pathway	4	35	45	0.1143	4.18	0.001	GSK3B; STAT1; IRF1; FOXO3
IL-5 Signaling Pathway	5	60	70	0.0833	3.71	0.001	GSK3B; SPRED1; SYK; STAT1; FOXO3
Focal Adhesion-PI3K-Akt-mTOR-signaling pathway	12	273	331	0.044	3.16	0.004	CSF1R; GSK3B; CHRM1; VWF; LAMA1; SLC2A4; PIK3CB; FOXO3; COL1A1; FGF9; CREB5; ITGA9
Wnt Signaling Pathway	4	55	62	0.0727	2.97	0.007	GSK3B; FZD7; PRKCD; PRKCQ
IL-6 signaling Pathway	5	83	100	0.0602	2.81	0.013	TEC; GSK3B;STAT1; PRKCD; FOXO3
Wnt Signaling Pathway and Pluripotency	5	84	98	0.0595	2.78	0.008	RACGAP1; GSK3B; FZD7; PRKCD; PRKCQ
Focal Adhesion	8	170	186	0.0471	2.77	0.007	GSK3B; PAK3; VWF; LAMA1; PIK3CB; COL1A1; ITGA9; RAP1B
Chemokine signaling pathway	7	148	199	0.0473	2.6	0.015	CXCR5; PIK3CB; STAT1; GSK3B; RAP1B; PRKCD; FOXO3
IL-2 Signaling Pathway	4	65	77	0.0615	2.56	0.01	PIK3CB; SYK; FOXO3; STAT1
XPodNet - protein-protein interactions in the podocyte expanded by STRING	20	689	837	0.029	2.15	0.026	LAMA1; KIF26A; CDK5; VWF; PIK3CB; CAMK2B; RACGAP1; EPHA4; SKAP2; PRKCD; CSF1R; PAK3; SMAD6; PVRL1; CRTAM; PAWR; OLIG2; GSK3B; A2BP1; SLC93R2;
Insulin Signaling	6	143	161	0.042	2.08	0.029	GSK3B; PRKCD; PRKCQ; SLC2A4; PIK3CB
GE2-DNA methylation
XPodNet - protein-protein interactions in the podocyte expanded by STRING	19	689	837	0.0276	2.46	0.015	CAMK2B; KL; CSF1R; HSP90AA1; SYK; VDR; CRTAM; PRKCZ; TIAM1; CLDN3; FCGRT; ITGA8; BTLA; PDE3A; SLC29A4; CDC42EP1; RARB; PLEC; CDK5RAP2
*these genes were amongst the top 500 hits
**these genes were detected in our sequencing experiment in total, including the positive genes
***these genes are in the pathway irrespective if they were measured during our sequencing experiment
**** involved genes have been identified using EnrichR analysis (http://amp.pharm.mssm.edu/Enrichr/), Wikipathways
