# Supplementary material for: Identification of Cholecystokinin by Genome-Wide Profiling as Potential Mediator of Serotonin-Dependent Behavioral Effects of Maternal Separation in the Amygdala
Source: Front Neurosci. 2019 May 10;13:460. doi: 10.3389/fnins.2019.00460 (PMC6524554; doi:10.3389/fnins.2019.00460)
Supplement: Supplementary file 3 [file Table_3.XLSX]

## Sheet: aggression
ID	Condition	Genotype	Group	Nij_1_aggression[%]	Maa_1_aggression[%]	Maa_1_dominance[%]	Maa_1_explore[%]	Maa_1_social[%]	Maa_1_threat[%]	Nij_4_aggression[%]	Maa_4_aggression[%]	Maa_4_dominance[%]	Maa_4_explore[%]	Maa_4_social[%]	Maa_4_threat[%]	Maa_1_latency[s]	Nij_1_sniff[s]	Maa_4_latency[s]	Nij_4_sniff[s]	Maa_1_attacks[n]	Maa_1_threat[n]	Nij_1_threat[n]	Maa_4_attacks[n]	Maa_4_threat[n]	Nij_4_threat[n]	Nij_1_tailrattle[n]	Nij_1_sniff[n]	Nij_1_groom[n]	Nij_1_mount[n]	Nij_1_totalbites[n]	Nij_1_socialbites[n]	Nij_1_backbite[n]	Nij_1_unsocialbites[n]	Nij_1_throatbite[n]	Nij_1_bellybite[n]	Nij_1_facebite[n]	Nij_1_pawbite[n]	Nij_1_tailbite[n]	Nij_4_tailrattle[n]	Nij_4_sniff[n]	Nij_4_groom[n]	Nij_4_mount[n]	Nij_4_totalbites[n]	Nij_4_socialbites[n]	Nij_4_backbite[n]	Nij_4_unsocialbites[n]	Nij_4_throatbite[n]	Nij_4_bellybite[n]	Nij_4_facebite[n]
16	1	3	5	1.00876	1.86519	1.26089	40.7185	55.584	0.211117	15.7243	26.4584	2.73003	29.2583	38.1327	3.4205	128.495	178.13	10.0996	52.15	3	2	0	12	9	1	0	28	1	1	7	6	6	1	0	1	0	0	0	0	8	1	0	31	25	25	6	0	5	0
17	1	1	1	1.20741	2.19129	2.53129	34.1461	59.7463	1.385	5.09017	6.90787	3.02147	59.2787	26.4634	4.32852	300.863	282.41	127.112	79.3	4	4	4	10	10	1	0	27	3	3	3	2	2	1	0	0	0	0	1	0	25	2	0	9	8	8	1	0	1	0
18	1	2	3	0	0	0.0952974	18.5333	81.3714	0	4.80904	6.4413	2.36325	47.8427	41.217	2.13583	603.35	344.59	238.69	180.36	0	0	0	6	7	0	0	36	0	0	0	0	0	0	0	0	0	0	0	0	35	0	0	13	10	10	3	0	0	0
19	1	3	5	1.83082	2.05138	5.3702	45.0087	36.5884	10.9814	11.0544	12.6191	0.827868	53.7372	29.7906	3.02525	221.191	154.42	156.685	96.82	5	12	7	10	8	7	0	46	1	0	10	9	9	1	0	0	0	0	1	0	25	2	0	29	28	28	1	0	1	0
28	1	1	1	0	0	0.555686	40.561	58.8833	0	3.57102	10.1495	6.54572	28.2515	49.2054	5.84793	601.334	226.62	61.4392	111.32	0	0	0	13	13	7	0	36	0	0	0	0	0	0	0	0	0	0	0	0	50	0	1	6	6	6	0	0	0	0
29	1	2	3	4.274	3.34929	0.156466	32.6982	58.7783	5.01774	1.37658	4.81322	5.66597	37.2141	50.5406	1.76616	246.057	176.14	182.151	210.84	2	3	7	8	4	0	1	28	0	0	24	24	24	0	0	0	0	0	0	0	44	1	3	1	1	1	0	0	0	0
35	1	1	1							0.901032	2.81882	3.87608	53.3843	37.487	2.43378		274.88	1.79159	157.69			0	12	13	0	0	33	0	0	0	0	0	0	0	0	0	0	0	0	30	0	3	5	4	4	1	0	0	0
37	1	2	3	0	0	1.15378	17.8705	80.9758	0	3.07512	3.22254	0.433553	56.8689	38.2477	1.22733	600.176	380.73	82.355	105.5	0	0	0	4	2	0	0	32	0	0	0	0	0	0	0	0	0	0	0	0	25	0	0	9	8	8	1	0	0	0
39	1	3	5	0	0	4.35096	35.1013	59.6058	0.941944	2.3504	5.39796	0	66.6825	26.5679	1.35164	601.568	170.46	83.0467	72.64	0	4	3	3	3	1	0	49	2	5	0	0	0	0	0	0	0	0	0	0	14	0	0	9	7	7	2	0	2	0
40	1	2	3	0.915391	1.73439	9.1953	30.2098	51.7337	6.66332	5.26486	12.1345	1.79876	57.3641	26.1503	2.55233	399.659	251.32	7.66636	58.5	3	9	17	17	7	0	1	46	1	0	4	3	3	1	0	1	0	0	0	0	37	0	0	22	14	14	8	0	6	0
41	1	1	1	0	0	11.9988	23.9464	56.0389	8.01586	1.35189	1.62744	0.639711	38.5234	55.8177	3.39167	601.076	307.83	26.5406	140.98	0	3	1	5	8	0	0	46	0	4	0	0	0	0	0	0	0	0	0	0	26	0	1	5	2	2	3	0	1	0
43	1	3	5	0.339096	1.21187	16.4358	19.4247	49.8901	13.0375	7.14626	8.03301	1.90893	45.0728	41.5565	3.42875	13.8911	78.72	104.279	129.77	5	22	23	14	9	3	10	75	0	29	5	3	3	2	0	2	0	0	0	0	31	1	0	18	16	16	2	0	2	0
49	1	3	5	5.77645	10.7433	2.38276	40.4744	40.8491	4.57199	8.91745	9.7376	2.01904	59.1193	22.2766	6.84751	235.466	186.19	5.14979	53.15	10	8	10	8	11	5	3	24	1	0	26	21	21	5	1	4	0	0	0	4	11	0	0	23	16	16	7	0	5	0
52	1	1	1	3.36393	4.12394	1.8629	38.4612	51.55	4.002	4.73168	4.49035	2.61531	59.0594	30.2688	3.10512	269.481	148.99	70.3389	73.35	3	5	13	5	5	1	0	41	3	0	8	4	4	4	3	1	0	0	0	0	24	0	0	8	7	7	1	0	0	0
61	1	2	3	2.0543	3.25688	2.77536	22.8664	62.9327	4.40569	3.66467	4.48008	3.97312	23.7362	63.924	3.88662	141.561	203.51	99.1877	222.96	9	8	9	11	10	1	0	34	1	1	15	10	10	5	0	5	0	0	0	0	30	2	1	12	9	9	3	0	2	0
70	1	1	1	0	0	0.382691	2.06181	97.5555	0	0	0	0	21.84	78.16	0	600.984	497.34	604.878	353.43	0	0	0	0	0	0	0	39	0	0	0	0	0	0	0	0	0	0	0	0	41	0	0	0	0	0	0	0	0	0
74	1	1	1	0	0	0.250103	39.4197	60.3302	0	0.418534	0.626946	0	24.6986	74.1028	0.571587	603.059	238.13	514.838	381.72	0	0	0	1	2	0	0	48	1	0	0	0	0	0	0	0	0	0	0	0	36	0	0	2	2	2	0	0	0	0
76	1	2	3	0	0	0	31.4326	68.1386	0	1.62686	2.27784	0.583956	61.1	35.7124	0.3258	602.534	194.05	458.473	151.91	0	0	0	3	2	1	0	57	0	0	0	0	0	0	0	0	0	0	0	0	33	0	0	6	6	6	0	0	0	0
103	2	3	6	0	1.46151	14.284	15.8961	47.4364	20.9219	15.1845	20.5019	6.50723	20.3261	42.2417	10.4231	88.5381	158.36	30.8988	99.67	8	18	4	24	22	12	0	60	0	33	0	0	0	0	0	0	0	0	0	0	37	1	0	34	25	25	9	0	7	0
105	2	3	6	0.119657	0.148181	0.261741	6.26099	92.4428	0.886315	8.8551	15.1275	0	61.5321	19.5983	3.45016	533.137	459.2	11.5495	32.96	1	4	0	24	8	2	0	37	0	0	1	1	1	0	0	0	0	0	0	0	11	0	0	25	19	19	6	0	4	0
106	2	3	6	0	0	8.69058	51.4572	39.4535	0.398689	0.364605	1.29591	3.54876	55.2963	38.373	1.48606	599.859	186.97	99.546	142.49	0	1	1	3	3	1	0	33	1	16	0	0	0	0	0	0	0	0	0	0	40	0	3	2	2	2	0	0	0	0
107	2	1	2	0.235646	0.848213	1.83206	17.0189	73.7864	6.51444	1.16479	4.71287	3.25325	47.8299	43.6799	0.524062	301.68	221.25	146.994	158.55	1	4	3	5	1	0	0	36	0	1	3	3	3	0	0	0	0	0	0	0	46	2	4	9	7	7	2	0	1	0
125	2	2	4	3.22291	7.03663	1.79748	35.095	54.0584	2.01248	7.72789	8.22509	0.749409	57.665	20.7967	12.5638	171.251	158.3	10.1746	16.63	9	8	8	12	19	12	0	41	2	1	17	14	14	3	0	2	0	1	0	0	13	0	1	16	13	13	3	0	2	0
129	2	1	2	0	0	0	35.3451	64.6549	0	0	0.759988	0.336388	37.9274	60.6661	0.310086	599.776	252.26	317.896	311.52	0	0	0	2	3	0	0	45	0	0	0	0	0	0	0	0	0	0	0	0	29	0	2	0	0	0	0	0	0	0
133	2	3	6							6.3053	8.53192	1.96417	39.8304	45.3607	4.31279			29.3238	112.06				14	12	1														0	33	0	0	15	14	14	1	0	1	0
136	2	2	4	0	0	1.7703	17.4395	80.7902	0	0	1.34665	4.00822	24.1694	67.3437	3.13206	600.626	312.28	429.891	353.48	0	0	0	4	4	1	0	34	0	0	0	0	0	0	0	0	0	0	0	0	42	2	6	0	0	0	0	0	0	0
148	2	2	4	0	0	1.69268	19.229	79.0783	0	6.06568	19.3327	2.25978	48.5323	26.2665	3.60874	601.585	335.64	56.5227	77.2	0	0	0	15	7	0	0	50	0	0	0	0	0	0	0	0	0	0	0	0	21	2	7	27	19	19	8	0	7	0
151	2	3	6	2.92421	3.01766	8.2206	19.8156	62.8348	6.11135	2.22398	1.39618	7.47189	36.2007	45.7293	7.48081	215.741	163.14	181.901	26.03	9	8	8	4	11	7	2	92	2	15	10	5	5	5	0	4	0	1	0	0	12	0	6	10	7	7	3	0	1	0
153	2	1	2	0	0.66176	4.01063	27.9017	62.5242	4.67239	6.73042	9.73006	1.16712	46.4087	41.071	1.62313	164.793	259.14	156.477	146.61	4	10	7	17	7	3	0	40	1	7	0	0	0	0	0	0	0	0	0	0	36	0	0	13	9	9	4	0	0	0
156	2	2	4	0	0.105009	3.42523	35.6033	51.5386	8.93407	3.20468	2.43597	2.21112	34.0607	59.9266	1.36557	513.704	210.45	493.772	317.17	1	4	3	6	6	0	0	49	0	18	0	0	0	0	0	0	0	0	0	0	32	0	0	7	6	6	1	0	0	0
158	2	1	2	4.39922	7.49085	0.933969	22.0286	63.7104	5.83612	8.09034	5.79815	0.368451	62.4776	23.4042	7.9516	223.474	260.27	29.1322	36.97	8	9	16	9	14	1	0	36	0	0	16	7	7	9	0	7	0	2	0	0	20	0	0	16	9	9	7	0	3	0
167	2	2	4	7.32663	5.9077	2.53911	14.8019	47.6634	29.0879	3.22022	5.4889	1.06586	42.7304	43.1624	7.55252	220.75	139.42	47.2648	113.51	17	21	33	13	13	8	0	42	0	4	34	25	25	9	0	9	0	0	0	0	36	0	0	10	7	7	3	0	3	0
172	2	1	2	0	0	6.2944	35.814	57.535	0	0.767131	7.27148	6.3553	25.1374	58.1346	3.10119	600.51	255.55	317.254	352.07	0	0	0	11	9	3	0	31	0	4	0	0	0	0	0	0	0	0	0	0	39	2	1	6	5	5	1	0	0	0
181	2	1	2	0	0	0	7.23361	92.7664	0	0.344451	0.320151	0	54.3289	45.2916	0.0593382	600.76	428.38	421.8	212.71	0	0	0	1	1	0	0	41	1	0	0	0	0	0	0	0	0	0	0	0	31	0	0	1	1	1	0	0	0	0
182	2	2	4	0.447922	1.18914	7.3499	37.5501	45.6798	8.23101	5.01295	4.15779	3.58761	60.7794	30.7295	0.745732	387.918	151.28	155.269	96.41	6	6	8	8	7	2	0	39	1	28	4	4	4	0	0	0	0	0	0	0	29	0	0	5	5	5	0	0	0	0
188	2	3	6	1.31773	3.16626	1.98596	41.035	47.6843	5.84669	6.62457	11.3736	0.635409	55.101	31.8484	1.04169	244.382	142.48	47.2481	74.1	4	6	9	7	3	1	0	44	1	2	11	10	10	1	0	1	0	0	0	0	18	0	0	17	15	15	2	0	1	0
191	2	3	6	0	0	2.38366	20.9521	76.6643	0	7.1524	13.2782	0.457869	56.0394	22.459	6.34512		184.01	15.3494	45.85	0	0	0	12	12	10	0	35	3	10	0	0	0	0	0	0	0	0	0	1	16	0	0	21	16	16	5	0	2	0
192	2	2	4	8.30486	10.4257	3.69442	43.2203	36.8782	5.78133	23.7484	28.1543	5.46615	33.5747	18.4788	14.3261	69.5889	108.56	8.01635	51.48	10	9	4	22	18	3	0	28	0	2	37	34	34	3	0	2	0	0	1	0	14	0	0	42	25	25	17	0	6	0
197	2	3	6	7.43834	16.7332	3.94661	34.1514	35.6328	9.5361	21.5733	31.8366	0	50.0578	5.72449	12.3812	145.153	74.22	11.0329	7.22	18	18	30	23	24	11	8	28	0	0	36	21	21	15	0	13	0	0	2	2	3	9	9	74	35	35	30	1	9	9
208	2	1	2	0.0961113	0.807799	0	22.8297	73.8894	2.03262	9.0055	14.7108	1.16019	55.8581	26.0053	2.26558	447.39	278.71	45.6232	54.68	3	2	5	5	4	0	0	50	0	1	1	1	1	0	0	0	0	0	0	0	17	0	0	29	25	25	4	0	0	0
218	2	3	6	2.01507	3.71947	2.45958	28.2135	57.7139	7.83329	8.76386	8.96608	0	64.7659	20.6708	5.59724	112.271	69.27	28.7405	46.1	11	15	14	6	5	7	1	48	0	12	13	7	7	6	0	6	0	0	0	1	15	0	0	28	13	13	14	0	12	0
219	2	2	4	6.87791	6.59409	0.192113	29.1727	56.0133	8.02782	18.7334	27.9333	0.541775	27.4313	40.3171	3.77649	166.277	164.88	9.57462	79.44	14	12	16	13	12	1	1	36	1	0	25	20	20	5	0	5	0	0	0	0	17	0	0	26	24	24	2	0	1	0
239	2	2	4	1.4095	3.61274	5.91824	31.4391	50.2872	8.54657	10.399	18.1477	1.9336	47.538	23.1484	9.23221	190.809	179.47	44.9315	51.31	6	8	8	15	11	4	0	44	0	5	8	8	8	0	0	0	0	0	0	0	17	0	5	34	23	23	11	0	9	0
241	2	1	2	8.21824	11.605	9.73934	45.8463	24.4387	6.32877	10.5072	12.5613	0.766818	72.5058	11.334	2.53558	66.6807	84.13	8.92464	13.01	12	9	16	9	7	4	0	16	0	0	27	21	21	6	1	4	0	0	1	1	6	0	0	24	22	22	2	0	1	0
245	2	3	6	3.61184	6.60396	1.99228	48.8599	19.8545	21.9471	16.9455	29.5632	0.290821	60.303	5.12109	4.72187	122.637	48.6	10.9746	15.42	7	11	23	18	10	11	2	23	1	0	24	21	21	3	0	1	1	0	1	4	8	1	0	63	50	50	13	0	10	0
261	2	2	4	1.65252	5.22987	3.75162	10.1272	77.586	3.30526	4.47853	10.433	9.37849	46.8366	29.8095	3.54245	130.57	269.97	38.9151	84.82	4	4	13	9	8	0	0	36	0	0	6	1	1	5	0	5	0	0	0	0	26	0	5	15	15	15	0	0	0	0
263	2	1	2	0	0	1.69882	29.9468	68.1091	0	1.31985	4.50244	4.19909	40.5134	47.9294	2.85568	601.376	340.36	259.19	262.38	0	0	0	6	8	0	0	34	1	0	0	0	0	0	0	0	0	0	0	0	41	0	0	7	6	6	1	0	0	0
272	1	3	5	0	0.331438	5.06926	47.4723	29.5416	17.1615	20.027	25.2812	0.884665	60.8263	2.24989	9.4146	318.137	137.64	0.058331	2.3	1	16	2	19	21	10	0	42	2	23	0	0	0	0	0	0	0	0	0	1	2	0	0	77	55	55	22	1	18	0
273	1	3	5	0	0.149262	6.71388	28.3978	53.2647	11.4743	5.01643	7.22919	2.41473	56.962	25.3758	8.01829	519.946	89.5	29.9905	59.26	1	7	0	9	11	12	0	9	0	0	0	0	0	0	0	0	0	0	0	0	18	0	2	18	17	17	1	0	1	0
274	1	3	5	1.4176	3.40966	1.75306	38.4975	51.7279	2.79176	3.69671	4.75315	1.24592	58.9704	33.3579	1.67268	342.328	211.78	34.182	93.08	5	6	4	6	1	0	2	58	2	1	13	4	4	9	0	9	0	0	0	0	21	0	1	15	11	11	4	0	3	0
275	1	2	3	13.3062	19.1135	4.40734	44.3978	23.2802	8.80119	17.5618	19.7144	3.89966	50.0658	17.617	8.7031	65.8474	56.38	13.4328	32.09	15	9	19	22	14	1	2	22	4	0	54	41	41	13	0	11	0	0	2	1	21	2	0	28	21	21	7	0	4	0
287	1	2	3	2.83531	8.30597	3.56232	26.7424	59.3549	2.03443	11.2372	13.7289	1.89455	64.4254	11.5716	8.37955	196.734	241.82	9.56628	26.9	4	4	10	19	12	3	0	37	3	0	23	13	13	10	0	9	0	0	1	1	21	1	0	26	20	20	6	0	5	0
290	1	1	1	0	0	0	11.4914	88.3409	0	3.47065	4.3459	2.11422	36.0016	39.0688	18.4695	601.151	422.36	76.1053	118.91	0	0	0	14	17	3	0	48	0	0	0	0	0	0	0	0	0	0	0	0	31	1	24	13	13	13	0	0	0	0
294	1	2	3	0.745302	1.80332	3.85357	45.3786	39.4728	9.49173							142.536	99.55			2	4	12				0	43	1	1	3	3	3	0	0	0	0	0	0
295	1	1	1	0	0	0	7.78368	92.2163	0	0	0	4.5537	25.9801	69.1908	0.27549	601.126	385.12		343.68	0	0	0	0	3	0	0	61	0	0	0	0	0	0	0	0	0	0	0	0	67	0	0	0	0	0	0	0	0	0
[truncated: 24 more columns]

## Sheet: tracked behaviour
Nr.	Condition	Genotype	Group	EPM_Zeit Total(o)[s]	EPM_Besuche Total(o)	EPM_Strecke Total(o)	EPM_Zeit Total(g)[s]	EPM_Strecke Total(g)	EPM_Zeit Total (center)	EPM_Strecke Total (center)	EPM_Strecke(Global)	DLB_I01 Zeit[s]_D	DLB_I01 Strecke_D	DLB_I02 Zeit[s]_L	DLB_I02 Strecke_L	DLB_I02 Latenz[s]_L	DLB_Globalstrecke	OF_I01 Zeit[s]	OF_I01 Strecke	OF_Globalstrecke
17	1	1	1	38.564	9	102.26	198.963	870.72	62.494	165.82	1138.8	106.657	872.71	193.333	1307.78	26.052	2180.49	316.591	2602.16	8319.3
22	1	1	1	20.279	6	25.4	184.516	318.21	95.211	66.11	409.72	222.301	1097.88	77.688	551.27	32.09	1649.15	371.984	2296.39	7594.38
24	1	1	1	3.84	6	2.6	215.749	354.14	80.432	98.32	455.07							498.251	2863.31	6685.07
27	1	1	1	15.085	3	20.39	236.683	527.27	48.253	80.57	628.23	239.165	684.55	60.825	484.03	82.758	1168.58	590.088	2224.1	5507.4
28	1	1	1	23.417	9	78.2	225.267	850.1	51.322	133.6	1061.91	193.66	980.1	106.314	842.84	30.841	1822.94	316.369	1878.14	7760.39
35	1	1	1	22.808	7	82.59	214.282	820.05	62.916	180.12	1082.77	132.555	604.29	167.435	1008.12	65.099	1612.41	494.211	2541.83	6099.84
41	1	1	1	23.01	1	4.52	243.129	510.74	33.866	89.82	605.08	244.719	836.03	55.271	215.16	96.97	1051.19	408.019	1580.93	5162.14
42	1	1	1	23.557	6	70.77	112.727	520.18	163.722	189.55	780.49	120.215	545.73	179.791	1230.84	107.64	1776.57	277.889	2135.19	7859.71
52	1	1	1	14.258	5	37.71	247.201	878.54	38.547	115.33	1031.58	211.397	427.34	88.593	559.56	129.013	986.9	252.63	2048.88	8063.63
68	1	1	1	14.915	5	16.93	250.102	282.71	35.004	33.18	332.81	279.881	425.88	20.109	132.6	232.16	558.48	431.794	2080.28	4480.05
70	1	1	1	99.731	3	56.11	177.795	797.7	22.48	73.21	927.03	170.728	468.14	129.262	1004.59	118.811	1472.73	355.385	2542	7915.76
74	1	1	1	34.102	17	44.22	119.248	333.41	146.671	64.29	441.92	227.589	1132.11	72.401	542.7	82.759	1674.81	318.746	3001.07	8267.94
80	1	1	1	30	6	75.01	225.265	601.03	44.741	105.19	781.23	219.619	828.62	80.355	558.04	67.767	1386.66	554.163	3132.3	6675.79
95	1	1	1	93.912	27	133.65	42.947	104.82	163.146	32.26	270.73	194.221	682.9	105.769	675.36	160.805	1358.26	658.634	3263.18	6358.3
277	1	1	1	146.436	9	88.03	100.714	304.91	52.856	83.36	476.3	31.949	66.58	268.041	1468.34	31.965	1534.92	554.137	2403.32	6538.22
290	1	1	1	53.977	9	154.35	195.654	584.39	50.375	144.42	883.16	154.066	560.94	145.924	1138.25	127.499	1699.19	312.539	2356.59	7156.89
295	1	1	1	182.178	2	54.3	92.945	345.73	24.883	77.98	478.02	221.552	914.6	78.438	475.51	96.97	1390.11	664.572	2508.8	5724.87
99	2	1	2	36.007	5	68.7	172.617	469.74	91.382	100.18	638.63	232.474	788.48	67.516	340.81	166.203	1129.28	404.341	1205.97	3854.69
107	2	1	2	54.441	17	72.91	146.765	523.59	98.815	132.91	729.4	227.668	759.78	72.322	777.18	216.217	1536.97	402.996	3207.47	8884.79
129	2	1	2	10.078	2	32.67	228.682	705.18	61.245	160.28	898.13	143.272	944.33	156.718	1289.64	58.844	2233.97	472.135	3661	9785.6
153	2	1	2	26.115	22	79.44	213.408	585.42	60.498	120.56	785.42							443.626	2154.71	6086.72
158	2	1	2	4.134	2	4.89	262.032	552.87	33.855	87.21	644.98	182.256	826.31	117.734	662.78	13.042	1489.09	448.393	2274.5	6178.14
172	2	1	2	15.535	13	20.09	205.501	752.39	78.985	156.55	929.03	200.508	706.41	99.482	455.2	93.101	1161.6	239.167	2029.76	7740.74
181	2	1	2	9.688	9	4.92	180.743	615.44	109.574	101.38	721.74	228.681	851.94	71.309	499.53	101.167	1351.48	375.279	3291.49	8689.8
195	2	1	2	18.921	7	23.16	224.001	962.83	57.1	160.65	1146.63	166.328	850.09	133.662	1100.88	40.966	1950.97	318.244	2713.8	8229.59
208	2	1	2	37.659	10	85.44	194.207	494.75	68.155	100.2	680.38	177.216	834.6	122.758	780.5	63.414	1615.1	444.187	1844.11	5516.45
215	2	1	2	46.66	17	204.92	170.522	689.94	82.823	206.18	1101.04	156.314	1002.35	143.676	1640.03	53.727	2642.37	402.212	2258.89	7378.3
241	2	1	2	4.852	3	9.53	261.257	700.62	33.897	99.13	809.28	189.48	1185.15	110.51	906.82	47.222	2091.97	341.11	2155.56	7049.58
254	2	1	2	14.787	8	32.87	223.829	994.15	61.42	156.72	1183.74	180.244	901.37	119.746	783.16	87.969	1684.53	372.528	2307.85	7338.03
263	2	1	2	27.536	10	58.98	202.908	641.58	69.562	114.79	815.35	164.455	886.14	135.535	1104.93	31.574	1991.07	261.217	1628.74	5575.23
5	1	2	3	42.774	9	50.17	133.334	576.76	123.898	160.79	787.73	231.085	1266.38	68.937	610.29	72.244	1876.66	414.997	3597.07	9696.86
10	1	2	3	99.202	11	68.3	60.014	5.16	140.79	18.33	91.8	299.99	271.04	0	0	299.99	271.04	1013.88	3197.58	4298.82
18	1	2	3	7.629	8	11.23	223.066	469.96	69.326	94.7	575.89	240.787	952.94	59.203	439.72	105.847	1392.66	565.871	2779.95	6205.46
20	1	2	3	5.851	6	9.11	270.07	330.52	24.085	43.27	382.9	262.943	660.72	37.079	141.4	192.692	802.12	641.502	2931.48	5310.16
29	1	2	3	6.365	4	9.49	267.698	469.76	25.942	60.96	540.2	242.956	843.81	57.034	404.67	106.517	1248.48	449.613	2673.35	6696.23
37	1	2	3	0.438	2	0.32	268.958	641.77	30.609	98	740.09	251.222	713.9	48.768	320.64	137.562	1034.54	454.681	2571.93	7487.22
40	1	2	3	6.958	2	11.13	243.812	852.66	49.236	110.75	974.54	196.123	962.31	103.851	782.45	18.689	1744.76	446.408	2718.87	6833.36
51	1	2	3	174.066	11	95.43	25.771	126.02	100.168	53.85	275.31	223.379	570.96	76.284	732.54	94.334	1303.5	485.048	2651.83	7352.52
54	1	2	3	76.505	13	172.09	157.437	565.65	66.064	121.55	859.29	184.925	847.59	115.05	946.2	90.762	1793.79	480.311	2769.52	7120
61	1	2	3	21.058	9	23.48	222.554	869.02	56.393	138.04	1030.54	176.078	935.78	123.912	1128.42	57.861	2064.2	445.854	2925.84	7899.85
65	1	2	3	15.726	6	18.86	203.785	888.37	80.495	180.37	1087.6	228.417	460.23	71.573	516.58	216.701	976.81	412.593	3127.25	8937.44
76	1	2	3	4.509	3	6.92	258.883	779.49	36.613	89	875.41	147.749	638.97	152.241	808.45	36.208	1447.42	273.359	1689.18	6967.61
86	1	2	3	30.904	6	50.33	195.375	609.49	73.726	121.08	780.9	151.915	647.73	148.091	903.54	76.113	1551.27	394.88	3880.99	10108.5
93	1	2	3	7.691	18	52.91	238.933	686.22	53.398	177.04	916.18	219.525	926.56	80.449	579.47	80.886	1506.04	538.841	2601.67	6811.05
275	1	2	3	118.889	2	38.79	141.509	334.24	39.608	65.97	438.99	195.188	988.72	104.786	963.26	82.212	1951.99	374.432	2208.8	6785.45
282	1	2	3	102.494	16	89.28	96.033	363.96	101.479	143.13	596.37	262.361	695.22	37.613	296.33	167.373	991.55	600.795	2568.29	5278.97
287	1	2	3	21.577	10	41.13	216.778	1020.28	61.65	191.6	1253.01	160.65	1138.47	139.34	1164.37	38.22	2302.84	364.449	2081.58	7027.71
294	1	2	3	10.999	2	37.87	256.388	430.3	32.619	27.11	495.28	143.474	562.19	156.516	1137.23	62.478	1699.42	239.585	1685.83	6383.81
101	2	2	4	5.946	4	10.72	239.444	805.33	54.616	149.62	965.67							455.922	3222.1	7784.19
125	2	2	4	30.967	6	55.08	169.586	551.17	99.453	124.28	730.53	146.734	681.11	153.256	1441.09	72.884	2122.2	481.888	3232.3	7686.62
136	2	2	4	28.876	4	58.56	154.081	410.18	117.065	153.31	622.05	253.346	785.3	46.629	235.8	26.005	1021.1	531.995	3878.77	8816.89
148	2	2	4	36.442	14	53.34	127.187	379.67	136.377	129	562.01	135.987	465.45	163.987	1010.82	135.409	1476.27	549.813	2759.15	5773.66
156	2	2	4	14.227	6	25.37	244.546	876.61	41.232	120.92	1022.91	157.22	917.05	142.77	1200.53	51.449	2117.58	253.975	2465.69	8079.9
167	2	2	4	163.865	11	288.95	73.585	289.98	62.555	121.76	700.68	150.385	521.13	149.605	970.03	150.4	1491.16	437.505	2978.79	7915.88
182	2	2	4	29.858	5	62.84	202.44	717.48	67.723	129.54	909.85	191.912	265.25	108.077	847.64	191.819	1112.89	474.464	4024.01	9631.43
192	2	2	4	4.259	5	9.72	252.488	735.4	43.258	105.21	850.32	193.003	908.15	106.987	894.13	88.609	1802.28	482.807	2652.89	6561
219	2	2	4	20.779	3	52.99	243.456	848.25	35.786	123.76	1025	202.832	876.96	97.158	867.62	76.722	1744.58	380.794	2900.29	8526.93
222	2	2	4	55.814	11	140.84	151.117	446.7	93.074	128.53	716.07	124.957	368.38	175.033	962.41	86.721	1330.79	373.421	2594.51	7017.59
239	2	2	4	28.391	7	62.01	223.907	744.56	47.723	128.21	934.79	135.798	723.02	164.223	1138.78	64.366	1861.8	616.982	1918.64	4568.6
261	2	2	4	14.382	12	13.23	192.787	498.69	92.852	149.49	661.41	264.843	454.09	35.147	183.29	135.081	637.38	425.785	2252.7	7170.1
267	2	2	4	54.118	10	14.96	192.486	592.23	53.401	109.32	716.51	259.397	1057.2	40.592	179.03	70.84	1236.23	609.14	3713.62	7989.23
16	1	3	5	52.276	15	99.49	158.187	480.92	89.558	183.15	763.56	144.473	409.31	155.517	872.42	102.571	1281.73	374.499	2084.02	6073.79
19	1	3	5	222.189	38	324.31	12.526	35.02	65.306	80.68	440.01	176.124	789.06	123.85	926.29	55.614	1715.35	346.963	2688.6	8773.74
39	1	3	5	179.962	7	299.04	56.878	207.54	63.197	116.78	623.36	212.723	682.97	87.252	655.79	83.851	1338.76	354.835	2599.59	7716.06
43	1	3	5	24.975	6	100.74	237.311	1188.08	37.72	193.8	1482.62	246.185	1301.92	53.805	462.36	90.933	1764.27	386.605	3894.82	11133.7
49	1	3	5	77.051	10	217.08	152.989	650.96	69.966	128.43	996.46	209.884	683.49	90.106	731.91	106.33	1415.4	521.312	3794.46	9373.64
272	1	3	5	16.911	9	22.63	228.854	830.61	54.24	121.44	974.68	227.028	635.8	72.962	406.59	101.728	1042.39	245.125	1887.02	7545.6
273	1	3	5	152.815	21	264.87	55.99	196.03	91.2	121.5	582.39	242.364	1092.88	57.626	378.07	72.931	1470.95	534.818	4232.47	9786.48
274	1	3	5	48.269	8	169.17	203.583	698.57	48.153	140.94	1008.68	205.641	785.04	94.381	565.49	82.727	1350.54	482.566	2853.39	7270.69
103	2	3	6	81.293	13	181.97	85.065	322.4	133.663	164.48	668.85	222.833	820.19	77.157	311.16	53.571	1131.35	376.72	2433.35	7316.59
105	2	3	6	107.485	7	196.29	113.988	475.5	78.533	131.64	803.42	118.234	298.97	181.756	1138.3	94.521	1437.27	280.132	2164.96	7777.56
106	2	3	6	145.659	11	189.8	117.019	618.17	37.327	109.32	917.29	135.379	959.18	164.611	1721.79	40.56	2680.97	366.149	3546.7	12478.5
133	2	3	6	123.913	15	138.91	97.596	315.14	78.497	147.55	601.6	200.508	280.32	99.482	494.64	136.657	774.96	329.071	2602.56	9248.47
151	2	3	6	143.709	6	171.44	122.195	400.49	34.102	86.89	658.81	222.756	893.53	77.234	589.78	91.853	1483.31	228.304	2099.45	9524.34
164	2	3	6	14.492	6	42.72	200.149	607.98	85.396	134.52	785.23	200.337	904.03	99.638	807.91	58.251	1711.94	283.603	2590.99	8609.78
188	2	3	6	55.112	9	116.24	179.732	661.64	65.161	147.53	925.41	169.996	617.8	129.994	1040.09	75.365	1657.89	461.525	3279.26	8193.46
191	2	3	6	121.493	6	142.82	139.513	599.56	39.015	112.47	854.85	242.13	1074.12	57.86	378.04	48.002	1452.15	340.803	2314.42	7785.29
197	2	3	6	91.743	10	125.77	171.726	430.98	36.536	63.36	620.11	211.616	429.63	88.374	392.8	96.284	822.42	447.602	1727.02	4618.12
218	2	3	6	110.201	22	272.37	137.859	892.88	51.962	202.48	1367.73	205.672	1013.42	94.318	690.1	35.412	1703.51	579.758	4032.54	9301.21
245	2	3	6	72.228	4	64	160.554	661.63	67.223	130.37	856	136.393	502.16	163.581	998.01	91.651	1500.16	432.389	3052.13	8657.77
268	2	3	6	72.915	4	80.61	196.546	662.8	30.545	104.06	847.47	248.976	1083.32	51.014	248.52	68.718	1331.85	233.707	1942.57	7998.52

## Sheet: adult male FCM
animal	Plate	Condition	Genotype	Group	Time	37e/1:20_10µl_pg/well	ng/50 mg
10	1	1	2	3	1	33.55	70.455
16	1	1	3	5	1	42.36	88.956
17	4	1	1	1	1	20.44	42.924
18	4	1	2	3	1	12.39	26.019
19	2	1	3	5	1	36.82	77.322
27	1	1	1	1	1	15.59	32.739
28	2	1	1	1	1	28.23	59.283
29	1	1	2	3	1	25.56	53.676
35	5	1	1	1	1	34.26	71.946
37	4	1	2	3	1	13.39	28.119
39	3	1	3	5	1	42.69	89.649
40	5	1	2	3	1	20.29	42.609
41	5	1	1	1	1	69.4	145.74
42	3	1	1	1	1	24.31	51.051
43	2	1	3	5	1	36.27	76.167
49	1	1	3	5	1	33.55	70.455
51	2	1	2	3	1	36.94	77.574
52	2	1	1	1	1	16.3	34.23
61	2	1	2	3	1	20.34	42.714
65	3	1	2	3	1	35.96	75.516
68	3	1	1	1	1	34.22	71.862
70	4	1	1	1	1	17.57	36.897
74	1	1	1	1	1	26.69	56.049
76	3	1	2	3	1	24.41	51.261
103	3	2	3	6	1	40.52	85.092
105	5	2	3	6	1	45.49	95.529
106	6	2	3	6	1	35.01	73.521
107	5	2	1	2	1	23.22	48.762
125	2	2	2	4	1	19.21	40.341
129	3	2	1	2	1	18.18	38.178
133	3	2	3	6	1	49.4	103.74
136	5	2	2	4	1	31.9	66.99
148	6	2	2	4	1	22.07	46.347
151	5	2	3	6	1	23.71	49.791
153	4	2	1	2	1	44.06	92.526
156	4	2	2	4	1	22.76	47.796
158	1	2	1	2	1	16.97	35.637
164	1	2	3	6	1	22.99	48.279
167	2	2	2	4	1	41.41	86.961
172	3	2	1	2	1	20.66	43.386
181	4	2	1	2	1	17.69	37.149
182	3	2	2	4	1	24.57	51.597
188	4	2	3	6	1	22.55	47.355
191	1	2	3	6	1	25.07	52.647
192	1	2	2	4	1	12.12	25.452
195	1	2	1	2	1	19.35	40.635
197	2	2	3	6	1	36.55	76.755
208	5	2	1	2	1	22.65	47.565
215	2	2	1	2	1	15.07	31.647
218	2	2	3	6	1	18.39	38.619
219	1	2	2	4	1	10.76	22.596
222	3	2	2	4	1	13.73	28.833
239	6	2	2	4	1	24.33	51.093
241	6	2	1	2	1	28.47	59.787
245	6	2	3	6	1	24.67	51.807
254	2	2	1	2	1	24.71	51.891
261	5	2	2	4	1	24.31	51.051
263	6	2	1	2	1	22.39	47.019
267	4	2	2	4	1	21.48	45.108
268	4	2	3	6	1	28.94	60.774
272	4	1	3	5	1	32.56	68.376
273	3	1	3	5	1	21.2	44.52
274	4	1	3	5	1	25.09	52.689
275	6	1	2	3	1	23.35	49.035
287	5	1	2	3	1	20.15	42.315
290	6	1	1	1	1	19.15	40.215
294	6	1	2	3	1	47.85	100.485
295	6	1	1	1	1	36.97	77.637
10	1	1	2	3	2	14.92	31.332
16	1	1	3	5	2	19.6	41.16
17	4	1	1	1	2	35.23	73.983
18	4	1	2	3	2	9.72	20.412
19	2	1	3	5	2	18.11	38.031
27	1	1	1	1	2	20.05	42.105
28	2	1	1	1	2	15.44	32.424
29	1	1	2	3	2	22.79	47.859
35	5	1	1	1	2	25.87	54.327
37	4	1	2	3	2	21.91	46.011
39	3	1	3	5	2	13.79	28.959
40	5	1	2	3	2	20.11	42.231
41	5	1	1	1	2	18.58	39.018
42	3	1	1	1	2	24.22	50.862
43	2	1	3	5	2	16.01	33.621
49	1	1	3	5	2	10.24	21.504
51	2	1	2	3	2	14.04	29.484
52	2	1	1	1	2	16.17	33.957
61	2	1	2	3	2	11.58	24.318
65	3	1	2	3	2	16.67	35.007
68	3	1	1	1	2	17.56	36.876
70	4	1	1	1	2	16.39	34.419
74	1	1	1	1	2	22.03	46.263
76	3	1	2	3	2	24.42	51.282
103	3	2	3	6	2	16.82	35.322
105	5	2	3	6	2	8.79	18.459
106	6	2	3	6	2	14.75	30.975
107	5	2	1	2	2	10.71	22.491
125	2	2	2	4	2	11.01	23.121
129	3	2	1	2	2	16.16	33.936
133	3	2	3	6	2	17.87	37.527
136	5	2	2	4	2	19.19	40.299
148	6	2	2	4	2	10.57	22.197
151	5	2	3	6	2	7.41	15.561
153	4	2	1	2	2	17.32	36.372
156	4	2	2	4	2	17.28	36.288
158	1	2	1	2	2	11.76	24.696
164	1	2	3	6	2	6.31	13.251
167	2	2	2	4	2	9.03	18.963
172	3	2	1	2	2	16.27	34.167
181	4	2	1	2	2	19.76	41.496
182	3	2	2	4	2	18.45	38.745
188	4	2	3	6	2	7.76	16.296
191	1	2	3	6	2	16.77	35.217
192	1	2	2	4	2	21.28	44.688
195	1	2	1	2	2	25.23	52.983
197	2	2	3	6	2	18.81	39.501
208	5	2	1	2	2	10.48	22.008
215	2	2	1	2	2	17.3	36.33
218	2	2	3	6	2	10.23	21.483
219	1	2	2	4	2	16.81	35.301
222	3	2	2	4	2	12.27	25.767
239	6	2	2	4	2	19.07	40.047
241	6	2	1	2	2	20.5	43.05
245	6	2	3	6	2	5.36	11.256
254	2	2	1	2	2	25.45	53.445
261	5	2	2	4	2	10.08	21.168
263	6	2	1	2	2	15.46	32.466
267	4	2	2	4	2	33.36	70.056
268	4	2	3	6	2	13	27.3
272	4	1	3	5	2	19.71	41.391
273	3	1	3	5	2	8.8	18.48
274	4	1	3	5	2	12.39	26.019
275	6	1	2	3	2	14.54	30.534
287	5	1	2	3	2	14.71	30.891
290	6	1	1	1	2	12.2	25.62
294	6	1	2	3	2	14.51	30.471
295	6	1	1	1	2	15.1	31.71
10	1	1	2	3	3	13.18	27.678
16	1	1	3	5	3	13.18	27.678
17	4	1	1	1	3	41.66	87.486
18	4	1	2	3	3	14.24	29.904
19	2	1	3	5	3	16.43	34.503
27	1	1	1	1	3	19.71	41.391
28	2	1	1	1	3	30.48	64.008
29	1	1	2	3	3	22.46	47.166
35	5	1	1	1	3	31.77	66.717
37	4	1	2	3	3	24.76	51.996
39	3	1	3	5	3	12.86	27.006
40	5	1	2	3	3	20.94	43.974
41	5	1	1	1	3	14.87	31.227
42	3	1	1	1	3	8.04	16.884
43	2	1	3	5	3	16.62	34.902
49	1	1	3	5	3	8.94	18.774
51	2	1	2	3	3	13.43	28.203
52	2	1	1	1	3	24.86	52.206
61	2	1	2	3	3	13.06	27.426
65	3	1	2	3	3	16.09	33.789
68	3	1	1	1	3	16.56	34.776
70	4	1	1	1	3	11.71	24.591
74	1	1	1	1	3	21.04	44.184
76	3	1	2	3	3	18.04	37.884
103	3	2	3	6	3	19.22	40.362
105	5	2	3	6	3	9.89	20.769
106	6	2	3	6	3	18.87	39.627
107	5	2	1	2	3	12.03	25.263
125	2	2	2	4	3	9.03	18.963
129	3	2	1	2	3	15.53	32.613
133	3	2	3	6	3	15.15	31.815
136	5	2	2	4	3	20.91	43.911
148	6	2	2	4	3	11.32	23.772
151	5	2	3	6	3	10.95	22.995
153	4	2	1	2	3	11.02	23.142
156	4	2	2	4	3	19.42	40.782
158	1	2	1	2	3	19.37	40.677
164	1	2	3	6	3	11.69	24.549
167	2	2	2	4	3	14.49	30.429
172	3	2	1	2	3	18.6	39.06
181	4	2	1	2	3	17.67	37.107
182	3	2	2	4	3	16.77	35.217
188	4	2	3	6	3	4.17	8.757
191	1	2	3	6	3	8.89	18.669
192	1	2	2	4	3	16.2	34.02
195	1	2	1	2	3	28.55	59.955
197	2	2	3	6	3	9.21	19.341
208	5	2	1	2	3	17.62	37.002
215	2	2	1	2	3	20.24	42.504
218	2	2	3	6	3	4.16	8.736
219	1	2	2	4	3	15.12	31.752
222	3	2	2	4	3	14.38	30.198
239	6	2	2	4	3	15.07	31.647
241	6	2	1	2	3	11.85	24.885
245	6	2	3	6	3	5.63	11.823
254	2	2	1	2	3	29.04	60.984
261	5	2	2	4	3	9.73	20.433
263	6	2	1	2	3	21.34	44.814
267	4	2	2	4	3	25.87	54.327
268	4	2	3	6	3	13.8	28.98
272	4	1	3	5	3	15.69	32.949
273	3	1	3	5	3	6.93	14.553
274	4	1	3	5	3	10.93	22.953
275	6	1	2	3	3	18.11	38.031
287	5	1	2	3	3	13.37	28.077
290	6	1	1	1	3	10.58	22.218
294	6	1	2	3	3	13.9	29.19
295	6	1	1	1	3	13.41	28.161

## Sheet: adult male weight
ID	Condition	Genotype	Group	weight_weaningP24±2[g]	adult_P45±2[g]	adult_P68±4[g]
17	1	1	1	14.9	26.5	31.5
22	1	1	1	14.6	26.4	29.5
24	1	1	1	13	25.7	26.6
27	1	1	1	15.3	24.5	28.1
28	1	1	1	15.4	25.4	28.4
35	1	1	1	13.9	26	29.4
41	1	1	1	8	17.2	22.4
42	1	1	1	17.1	26.9	31.2
52	1	1	1	16	24.5	28
68	1	1	1	12.8	23.3	26
70	1	1	1	12	24	26.2
74	1	1	1	16.5	25.8	28
80	1	1	1	15.3	23.4	27.1
95	1	1	1	15.1	21.7	23.5
277	1	1	1	10.6	20.5	23.2
290	1	1	1	15.4	25.3	29.3
295	1	1	1	12.4	22.6	24.9
99	2	1	2	13.2	24.5	27.7
107	2	1	2	14.8	24.3	27.4
129	2	1	2	16.4	24.7	26.8
153	2	1	2	10.2	19.2	22.6
158	2	1	2	16.2	23.7	25.7
172	2	1	2	16.5	25.5	28.6
181	2	1	2	16.4	26.8	29.9
195	2	1	2	16.3	23.6	28
208	2	1	2	14.4	24.6	27.9
215	2	1	2	15.9	22.2	24
241	2	1	2	14.3	25.9	29.4
254	2	1	2	15.4	24.3	27.2
263	2	1	2	14.7	26.8	30.3
5	1	2	3	16	24.4	26.4
10	1	2	3	13.8	20.7	23.8
18	1	2	3	15.5	27.5	30.3
20	1	2	3	12.9	21.7	22.6
29	1	2	3	16	26.4	27.8
37	1	2	3	14	26.9	30.9
40	1	2	3	14.4	27.3	30.9
51	1	2	3	14.1	23.6	26.3
54	1	2	3	14.8	21.6	25
61	1	2	3	17.4	26.4	30.9
65	1	2	3	12	23.4	25.8
76	1	2	3	16.7	25.1	27.7
86	1	2	3	16.2	21.3	23.9
93	1	2	3	15.7	24.8	26.1
275	1	2	3	13.9	23.4	28.2
282	1	2	3	14.2	23.6	28.1
287	1	2	3	16.2	24.9	29.6
294	1	2	3	11.4	22.5	27
101	2	2	4	14	24.5	27.4
125	2	2	4	10.1	26.6	27.2
136	2	2	4	12.8	23.1	25.5
148	2	2	4	14.2	24.1	26
156	2	2	4	14.2	23.3	27
167	2	2	4	15.2	22.8	26.6
182	2	2	4	14	24.7	27.6
192	2	2	4	16.6	24.5	29
219	2	2	4	16.4	23	25.1
222	2	2	4	12.1	23	26
239	2	2	4	15.3	26.8	30.1
261	2	2	4	14.3	25.9	29.5
267	2	2	4	15	26.2	29.5
16	1	3	5	10.9	23	24.7
19	1	3	5	9.3	21.3	24.5
39	1	3	5	6.4	19.3	23.5
43	1	3	5	10.9	23.2	27.4
49	1	3	5	9.6	20.4	24
272	1	3	5	5.8	18.5	23.2
273	1	3	5	7.4	22.5	26
274	1	3	5	8.6	21.7	25.8
103	2	3	6	6.6	20	23.9
105	2	3	6	8.6	21.4	23.6
106	2	3	6	11	22.9	26.7
133	2	3	6	8.8	21.7	24.7
151	2	3	6	10.3	23	26.2
164	2	3	6	10.6	21.8	25.3
188	2	3	6	8.1	20.7	25.6
191	2	3	6	9.1	18.8	23
197	2	3	6	6.4	16.2	20.9
218	2	3	6	12.7	23	26.5
245	2	3	6	8.2	21.7	26
268	2	3	6	9.2	20.1	24.4

## Sheet: dams and litters
Dam	Condition_SPSS	pups_birth[n]*	p15_pups[n]	survival [%]	p5_litterweight[g]	p10_litterweight[g]	p15_litterweight[g]	p5_mother's_weight[g]	p10_mother's_weight[g]	p15_mother's_weight[g]	p5_litterweight[g]/pups[n]	p10_litterweight[g]/pups[n]	p15_litterweight[g]/pups[n]
232	1	9	7	77.7778	29	43.6	54.6	29.7	34.2	33.2	3.22222	4.84444	7.8
293	1	9	9	100	33	49.4	63.7	30	33	34.3	3.66667	5.48889	7.07778
254	1	3	3	100	9	15.5	22.7	32.6	35.2	34.6	3	5.16667	7.56667
255	1	8	6	75	22.9	36.9	46.6	33.4	37.4	37.5	3.81667	6.15	7.76667
263	1	8	8	100	24	41	55.4	32.9	35	36	3	5.125	6.925
266	1	8	8	100	25.8	39.5	50.9	33	34.8	35.9	3.225	4.9375	6.3625
267	1	7	7	100	24.3	39.1	50.4	32.9	35.7	35.4	3.47143	5.58571	7.2
*270	1		9		31.9	49	62.9	31.8	34.2	34.9
278	1	7	6	85.7143	23.4	34.9	48.3	33.2	37.6	38	3.9	5.81667	8.05
279	1	10	9	90	28.6	42.3	55.4	32.6	34.7	34.5	2.86	4.7	6.15556
280	1	9	7	77.7778	24.7	37.1	53	34.8	38.4	36	3.0875	5.3	7.57143
341	1	9	8	88.8889	28.3	42.6	57.7	32.5	35.4	34.7	3.14444	5.325	7.2125
342	1	10	9	90	29.6	47.5	60.7	33.1	35.4	36.7	2.96	5.27778	6.74444
264	1	6	6	100	17	27.4	34.7	29.3	30.2	32.1	2.83333	4.56667	5.78333
231	1	7	7	100	23.4	40.7	52.4	30.5	31.8	32.5	3.34286	5.81429	7.48571
332	1	9	9	100	27.4	48	64.1	33.9	32.7	34.6	3.04444	5.33333	7.12222
209	1	7	7	100	21.1	36.3	49.9	32	36	35.5	3.01429	5.18571	7.12857
211	2	9	7	77.7778	24.4	36.3	46.5	31.6	34.2	37.2	2.71111	5.18571	6.64286
311	2	5	5	100	14.5	22.2	29.9	30.7	31.9	32.9	2.9	4.44	5.98
*290	2	10	10	100	32.4	55.2	67.4	35	34	35.9
336	2	11	10	90.9091	30.3	45.6	59	33.7	36.1	37.6	2.75455	4.56	5.9
292	2	8	8	100	27.4	42.9	57.5	32.7	35	35.9	3.425	5.3625	7.1875
223	2	5	5	100	14	30.1	33.8	28.5	30.6	32.8	2.8	6.02	6.76
*281	2		9		30.9	48.1	63.1	32.8	36.7	38
230	2	10	8	80	27.6	49.5	60.2	36.2	35.2	36	3.06667	5.5	7.525
238	2	10	9	90	25.6	46.2	59.6	34.2	33.5	35.1	2.84444	5.13333	6.62222
271	2	8	8	100	25.2	39.2	54.3	29.7	33.5	33.4	3.15	4.9	6.7875
321	2	7	7	100	24.4	38.8	51.2	30.9	33.8	34.7	3.48571	5.54286	7.31429
333	2	9	8	88.8889	29	45.4	53.2	29.4	31.8	31.8	3.22222	5.04444	6.65
*335	2				25.9	40.8	54.7	33.4	34.4	35.8
286	2	7	7	100	25.9	40.4	50.4	32.3	35.4	34.4	3.7	5.77143	7.2
331	2	9	9	100	29.7	43.6	57.5	27.2	31.2	31.2	3.3	4.84444	6.38889
237	2	10	9	90	31.1	48.7	62.6	31.9	33.5	34.7	3.45556	5.41111	6.95556
250	2	7	7	100	25.8	44.2	55.8	34.1	36.6	36.6	3.68571	6.31429	7.97143
* parameters are missing
litters were not culled to avoid the risk of killing Tph2-/- animals that have a lower survival rate but are indistinguishable until P2

## Sheet: timeline
	Cohort 1
	age parental generation*											2015
	Postnatal day (P)												*birth determined P0 (the actual frequency of checking the nests for offspring in the breeding facility is not known but we assume an accuracy for at least ±1
	0	P						4				March
	1	0	P					5
	2	1	0	P				6
	3	2	1	0	P			7
	4	3	2	1	0	P		8
	5	4	3	2	1	0	P	9
	6	5	4	3	2	1	0	10
	7	6	5	4	3	2	1	11
	8	7	6	5	4	3	2	12
	9	8	7	6	5	4	3	13
	10	9	8	7	6	5	4	14
	11	10	9	8	7	6	5	15
	12	11	10	9	8	7	6	16
	13	12	11	10	9	8	7	17
	14	13	12	11	10	9	8	18
	15	14	13	12	11	10	9	19
	16	15	14	13	12	11	10	20
	17	16	15	14	13	12	11	21
	18	17	16	15	14	13	12	22
	19	18	17	16	15	14	13	23
	20	19	18	17	16	15	14	24
	21	20	19	18	17	16	15	25
	22	21	20	19	18	17	16	26
	23	22	21	20	19	18	17	27
	24	23	22	21	20	19	18	28
	25	24	23	22	21	20	19	29
	26	25	24	23	22	21	20	30
	27	26	25	24	23	22	21	31
	28	27	26	25	24	23	22	1				April
	29	28	27	26	25	24	23	2
	30	29	28	27	26	25	24	3
	31	30	29	28	27	26	25	4
	32	31	30	29	28	27	26	5
	33	32	31	30	29	28	27	6
	34	33	32	31	30	29	28	7
	35	34	33	32	31	30	29	8
	36	35	34	33	32	31	30	9
	37	36	35	34	33	32	31	10
	38	37	36	35	34	33	32	11
	39	38	37	36	35	34	33	12
	40	39	38	37	36	35	34	13
	41	40	39	38	37	36	35	14
	42	41	40	39	38	37	36	15
	43	42	41	40	39	38	37	16
	44	43	42	41	40	39	38	17
	45	44	43	42	41	40	39	18
	46	45	44	43	42	41	40	19
	47	46	45	44	43	42	41	20
	48	47	46	45	44	43	42	21
	49	48	47	46	45	44	43	22
	50	49	48	47	46	45	44	23
	51	50	49	48	47	46	45	24
	52	51	50	49	48	47	46	25
	53	52	51	50	49	48	47	26
	54	53	52	51	50	49	48	27
	55	54	53	52	51	50	49	28
	56	55	54	53	52	51	50	29
	57	56	55	54	53	52	51	30
	58	57	56	55	54	53	52	1				May
	59	58	57	56	55	54	53	2
	60	59	58	57	56	55	54	3
	61	60	59	58	57	56	55	4
	62	61	60	59	58	57	56	5
	63	62	61	60	59	58	57	6
	64	63	62	61	60	59	58	7
	65	64	63	62	61	60	59	8
	66	65	64	63	62	61	60	9
	67	66	65	64	63	62	61	10
	68	67	66	65	64	63	62	11
	69	68	67	66	65	64	63	12
	70	69	68	67	66	65	64	13
	71	70	69	68	67	66	65	14
	72	71	70	69	68	67	66	15
	73	72	71	70	69	68	67	16
	74	73	72	71	70	69	68	17
	75	74	73	72	71	70	69	18	1st mating
	76	75	74	73	72	71	70	19
	77	76	75	74	73	72	71	20
	78	77	76	75	74	73	72	21
	79	78	77	76	75	74	73	22
	80	79	78	77	76	75	74	23
	81	80	79	78	77	76	75	24
	82	81	80	79	78	77	76	25
	83	82	81	80	79	78	77	26	2nd mating
	84	83	82	81	80	79	78	27
	85	84	83	82	81	80	79	28
	86	85	84	83	82	81	80	29
	87	86	85	84	83	82	81	30
								31
								1				June
								2
								3
								4
	test generation							5
	Postnatal day (P)							6			no. litters born
	0	P						7	birth		14
	1	0	P					8	birth		8
	2	1	0	P				9	birth	MS	5
	3	2	1	0				10	birth		8
	4	3	2	1				11
	5	4	3	2				12
	6	5	4	3				13
	7	6	5	4				14
	8	7	6	5	P			15
	9	8	7	6	0	P		16	birth		1
	10	9	8	7	1	0	P	17	birth		1
	11	10	9	8	2	1	0	18	birth		2
	12	11	10	9	3	2	1	19
	13	12	11	10	4	3	2	20
	14	13	12	11	5	4	3	21
	15	14	13	12	6	5	4	22
	16	15	14	13	7	6	5	23
	17	16	15	14	8	7	6	24
	18	17	16	15	9	8	7	25
	19	18	17	16	10	9	8	26
	20	19	18	17	11	10	9	27
	21	20	19	18	12	11	10	28
	22	21	20	19	13	12	11	29
	23	22	21	20	14	13	12	30
	24	23	22	21	15	14	13	1				JUL
	25	24	23	22	16	15	14	2
	26	25	24	23	17	16	15	3	weight	weaning
	27	26	25	24	18	17	16	4
	28	27	26	25	19	18	17	5
	29	28	27	26	20	19	18	6
	30	29	28	27	21	20	19	7
	31	30	29	28	22	21	20	8
	32	31	30	29	23	22	21	9
	33	32	31	30	24	23	22	10	weight	weaning
	34	33	32	31	25	24	23	11
	35	34	33	32	26	25	24	12
	36	35	34	33	27	26	25	13
	37	36	35	34	28	27	26	14
	38	37	36	35	29	28	27	15
	39	38	37	36	30	29	28	16
	40	39	38	37	31	30	29	17	weight
	41	40	39	38	32	31	30	18
	42	41	40	39	33	32	31	19
	43	42	41	40	34	33	32	20
	44	43	42	41	35	34	33	21
	45	44	43	42	36	35	34	22
	46	45	44	43	37	36	35	23
	47	46	45	44	38	37	36	24	weight
	48	47	46	45	39	38	37	25
	49	48	47	46	40	39	38	26
	50	49	48	47	41	40	39	27
	51	50	49	48	42	41	40	28
	52	51	50	49	43	42	41	29
	53	52	51	50	44	43	42	30
	54	53	52	51	45	44	43	31	weight
	55	54	53	52	46	45	44	1				AUG
	56	55	54	53	47	46	45	2
	57	56	55	54	48	47	46	3		DLB
	58	57	56	55	49	48	47	4
	59	58	57	56	50	49	48	5
	60	59	58	57	51	50	49	6		DLB
	61	60	59	58	52	51	50	7
	62	61	60	59	53	52	51	8
	63	62	61	60	54	53	52	9
	64	63	62	61	55	54	53	10		DLB
	65	64	63	62	56	55	54	11		OF
	66	65	64	63	57	56	55	12
	67	66	65	64	58	57	56	13	weight
	68	67	66	65	59	58	57	14
	69	68	67	66	60	59	58	15
	70	69	68	67	61	60	59	16
	71	70	69	68	62	61	60	17		OF
	72	71	70	69	63	62	61	18
	73	72	71	70	64	63	62	19
	74	73	72	71	65	64	63	20
	75	74	73	72	66	65	64	21
	76	75	74	73	67	66	65	22
	77	76	75	74	68	67	66	23
	78	77	76	75	69	68	67	24		EPM
	79	78	77	76	70	69	68	25
	80	79	78	77	71	70	69	26
	81	80	79	78	72	71	70	27	weight
	82	81	80	79	73	72	71	28
	83	82	81	80	74	73	72	29
	84	83	82	81	75	74	73	30
	85	84	83	82	76	75	74	31
	86	85	84	83	77	76	75	1				Sept
	87	86	85	84	78	77	76	2
	88	87	86	85	79	78	77	3
	89	88	87	86	80	79	78	4
	90	89	88	87	81	80	79	5
	91	90	89	88	82	81	80	6
	92	91	90	89	83	82	81	7		RIT
	93	92	91	90	84	83	82	8
	94	93	92	91	85	84	83	9
	95	94	93	92	86	85	84	10
	96	95	94	93	87	86	85	11
	97	96	95	94	88	87	86	12
	98	97	96	95	89	88	87	13
	99	98	97	96	90	89	88	14
	100	99	98	97	91	90	89	15
	101	100	99	98	92	91	90	16
	102	101	100	99	93	92	91	17
	103	102	101	100	94	93	92	18
	104	103	102	101	95	94	93	19
	105	104	103	102	96	95	94	20
	106	105	104	103	97	96	95	21
	107	106	105	104	98	97	96	22
	108	107	106	105	99	98	97	23
	109	108	107	106	100	99	98	24
	110	109	108	107	101	100	99	25
	111	110	109	108	102	101	100	26
	112	111	110	109	103	102	101	27
	113	112	111	110	104	103	102	28
	114	113	112	111	105	104	103	29		Kill	RIT 7.9.-10.9. and 11.9.-14.9.
	115	114	113	112	106	105	104	30
	116	115	114	113	107	106	105	1				Oct
	117	116	115	114	108	107	106	2
	118	117	116	115	109	108	107	3
	119	118	117	116	110	109	108	4
	120	119	118	117	111	110	109	5
	121	120	119	118	112	111	110	6		Kill	RIT 15.9.-18.9. and 19.9.-22.9.
	122	121	120	119	113	112	111	7
	123	122	121	120	114	113	112	8
	124	123	122	121	115	114	113	9
	125	124	123	122	116	115	114	10		Kill	RIT 23.9.-26.9.

## Sheet: Groupsize per test
Group	Number of animals
Elevated plus-maze
Tph2+/+ C	17
Tph2+/+ MS	13
Tph2+/- C	18
Tph2+/- MS	13
Tph2-/- C	8
Tph2-/- MS	12
Dark-light box*
Tph2+/+ C	16*
Tph2+/+ MS	12*
Tph2+/- C	18
Tph2+/- MS	12*
Tph2-/- C	8
Tph2-/- MS	12
Open-field
Tph2+/+ C	17
Tph2+/+ MS	13
Tph2+/- C	18
Tph2+/- MS	13
Tph2-/- C	8
Tph2-/- MS	12
Resident-intruder test session 1 categories*
Tph2+/+ C	8*
Tph2+/+ MS	9
Tph2+/- C	9
Tph2+/- MS	10
Tph2-/- C	8
Tph2-/- MS	9*
Resident-intruder test session 4 categories*
Tph2+/+ C	9
Tph2+/+ MS	9
Tph2+/- C	8*
Tph2+/- MS	10
Tph2-/- C	8
Tph2-/- MS	10
Resident-intruder test session 1 detailed
Tph2+/+ C	9
Tph2+/+ MS	9
Tph2+/- C	9
Tph2+/- MS	10
Tph2-/- C	8
Tph2-/- MS	9
Resident-intruder test session 4 detailed*
Tph2+/+ C	9
Tph2+/+ MS	9
Tph2+/- C	8*
Tph2+/- MS	10
Tph2-/- C	8
Tph2-/- MS	9
RNA seq
Tph2+/+ C	8
Tph2+/+ MS	8
Tph2+/- C	8
Tph2+/- MS	8
Tph2-/- C	8
Tph2-/- MS	8
MBD seq**
Tph2+/+ C	8
Tph2+/+ MS	8
Tph2+/- C	8
Tph2+/- MS	8
Tph2-/- C	8
Tph2-/- MS	6*
* missing samples due to technical issues
** excluded due to lower counts, shifted normalized density and additional small peaks as well as an overall shifted peak in the density histogram of signal intensities (for quality control summary see Supplementary Figures 2 and 3)

## Sheet: comments
ATTENTION!
DLB
animal 24, 101 and 153 tracking did not work, analysis not possible
RIT
RIT1
animal 35 something went wrong with scoring, analysis not possible
animal 133 video started too late, analysis not possible
animal 191> scored as no attack on video, scored as an attack online > video is too short no determination of attack latecy possible
RIT4
animal 294 had to be excluded as intruder escaped repeatedly > not representative
animal 295 > scored as no attack on video, scored as an attack online > video is too short no determination of attack latecy possible
Dam and litter details
animals 270, 281, 290 and 335 parameters are missing
Grouping
Condition		Genotype		Group
1	control	1	Tph2+/+	1	control Tph2+/+
2	maternal separation	2	Tph2+/-	2	maternal separation Tph2+/+
		3	Tph2-/-	3	control Tph2+/-
				4	maternal separation Tph2+/-
				5	control Tph2-/-
				6	maternal separation Tph2-/-
