# Supplementary material for: Identification of Cholecystokinin by Genome-Wide Profiling as Potential Mediator of Serotonin-Dependent Behavioral Effects of Maternal Separation in the Amygdala
Source: Front Neurosci. 2019 May 10;13:460. doi: 10.3389/fnins.2019.00460 (PMC6524554; doi:10.3389/fnins.2019.00460)
Supplement: Supplementary file 5 [file Data_Sheet_2.ZIP › Tab4/FiN_Tph2xMS_STable4a_GE1.tab]

	baseMean	log2FoldChange	lfcSE	stat	pvalue	padj	chromosome	source	start	end	strand	Ensembl_id	Ensembl_id.version	Gene_type	Gene_status	Gene_symbol	Level
ENSMUSG00000000001	0.698828544619348	0.0502636616852519	0.207715064853584	0.241983708406909	0.808792786952732	NA	chr3	HAVANA	108107280	108146146	-	ENSMUSG00000000001	ENSMUSG00000000001.4	protein_coding	KNOWN	Gnai3	2
ENSMUSG00000000028	0.654668978499952	-0.0650126646655113	0.201723164467009	-0.322286559589164	0.747235614285936	NA	chr16	HAVANA	18780447	18811987	-	ENSMUSG00000000028	ENSMUSG00000000028.14	protein_coding	KNOWN	Cdc45	2
ENSMUSG00000000031	0.0783867071147774	-0.0511634621496689	0.0689702810498551	-0.741818959860196	0.458197031556849	NA	chr7	HAVANA	142575529	142578143	-	ENSMUSG00000000031	ENSMUSG00000000031.15	lincRNA	KNOWN	H19	2
ENSMUSG00000000037	0.059419753012269	0.0475222834511	0.0643881895085508	0.738059010725702	0.460478590506328	NA	chrX	HAVANA	161117193	161258213	+	ENSMUSG00000000037	ENSMUSG00000000037.16	protein_coding	KNOWN	Scml2	1
ENSMUSG00000000049	71.7660550755407	-0.057980337967921	0.176592642753694	-0.328328162848721	0.742663552477053	0.990388748546834	chr11	HAVANA	108343354	108414396	+	ENSMUSG00000000049	ENSMUSG00000000049.11	protein_coding	KNOWN	Apoh	2
ENSMUSG00000000056	3.03937943729401	-0.174312543025059	0.279920942237745	-0.622720621156708	0.533468129258732	NA	chr11	HAVANA	121237253	121255856	+	ENSMUSG00000000056	ENSMUSG00000000056.7	protein_coding	KNOWN	Narf	2
ENSMUSG00000000058	0.647400373332618	-0.066988004685305	0.19374192474602	-0.345758951105295	0.729523876823787	NA	chr6	HAVANA	17281185	17289115	+	ENSMUSG00000000058	ENSMUSG00000000058.6	protein_coding	KNOWN	Cav2	2
ENSMUSG00000000078	1.24274218668953	-0.203429930034756	0.229199772833518	-0.887566019459014	0.3747742389198	NA	chr13	ENSEMBL	5861489	5870393	+	ENSMUSG00000000078	ENSMUSG00000000078.6	protein_coding	KNOWN	Klf6	3
ENSMUSG00000000085	0.466082798719231	-0.224418797545339	0.177443363122506	-1.26473480662335	0.205966408298559	NA	chr4	HAVANA	120405281	120530186	+	ENSMUSG00000000085	ENSMUSG00000000085.16	protein_coding	KNOWN	Scmh1	2
ENSMUSG00000000088	2.55786991521356	-0.0715562743304264	0.271211127781017	-0.263839743287387	0.791903408578192	NA	chr9	ENSEMBL	57521232	57532424	+	ENSMUSG00000000088	ENSMUSG00000000088.6	protein_coding	KNOWN	Cox5a	3
ENSMUSG00000000093	0.0980416373182756	-0.103580811917005	0.0818528144641012	-1.26545205067363	0.205709326548415	NA	chr11	HAVANA	85832551	85841948	+	ENSMUSG00000000093	ENSMUSG00000000093.6	protein_coding	KNOWN	Tbx2	2
ENSMUSG00000000094	0.181223442899857	0.00518533125291106	0.114087500503793	0.0454504764326806	0.963748248153447	NA	chr11	HAVANA	85886422	85916097	+	ENSMUSG00000000094	ENSMUSG00000000094.12	protein_coding	KNOWN	Tbx4	2
ENSMUSG00000000120	0.0784686903400164	-0.128903525583635	0.0765291517885277	-1.68437154432122	0.0921098865786303	NA	chr11	HAVANA	95568818	95587735	-	ENSMUSG00000000120	ENSMUSG00000000120.6	protein_coding	KNOWN	Ngfr	2
ENSMUSG00000000125	3.14325540119633	0.286513957076743	0.281109436778784	1.01922568078784	0.308095837420276	NA	chr11	HAVANA	103774150	103817957	+	ENSMUSG00000000125	ENSMUSG00000000125.5	protein_coding	KNOWN	Wnt3	2
ENSMUSG00000000126	0.165237597383961	-0.0689396564675426	0.101427714910119	-0.679692493601321	0.496699189952503	NA	chr11	HAVANA	59306928	59333552	+	ENSMUSG00000000126	ENSMUSG00000000126.11	protein_coding	KNOWN	Wnt9a	2
ENSMUSG00000000127	1.77208851287332	0.00680658567231444	0.262896635829167	0.0258907294528388	0.979344494394503	NA	chr17	ENSEMBL	63896018	64139494	+	ENSMUSG00000000127	ENSMUSG00000000127.14	protein_coding	KNOWN	Fer	3
ENSMUSG00000000131	0.905445221350339	-0.0859018801502664	0.217077326631436	-0.39572018636527	0.692311462032549	NA	chr7	HAVANA	126101715	126200501	-	ENSMUSG00000000131	ENSMUSG00000000131.15	protein_coding	KNOWN	Xpo6	1
ENSMUSG00000000134	1.04926706640331	-0.177897004687813	0.224639213157247	-0.791923200707104	0.428405458063759	NA	chrX	HAVANA	7762560	7775202	+	ENSMUSG00000000134	ENSMUSG00000000134.17	protein_coding	KNOWN	Tfe3	2
ENSMUSG00000000142	2.39443214146587	-0.138482576959522	0.272866849039417	-0.50750971562514	0.611797221136832	NA	chr11	HAVANA	108920349	108950783	+	ENSMUSG00000000142	ENSMUSG00000000142.15	protein_coding	KNOWN	Axin2	2
ENSMUSG00000000148	0.234636377734578	-0.0297739556422662	0.130263234417853	-0.228567606011982	0.819205004722809	NA	chr5	HAVANA	140705011	140719379	+	ENSMUSG00000000148	ENSMUSG00000000148.17	protein_coding	KNOWN	Brat1	2
ENSMUSG00000000149	19.3377687750436	0.181119117593352	0.228335584763057	0.793214591502674	0.427652807586308	0.981865123938535	chr5	HAVANA	140758408	140830431	-	ENSMUSG00000000149	ENSMUSG00000000149.10	protein_coding	KNOWN	Gna12	2
ENSMUSG00000000157	3.60718228391806	0.477603185311632	0.278391871242189	1.71557877455459	0.0862391660917797	NA	chr16	HAVANA	96422288	96443619	-	ENSMUSG00000000157	ENSMUSG00000000157.15	protein_coding	KNOWN	Itgb2l	2
ENSMUSG00000000167	2.73478491593367	-0.389187869290625	0.278330907014128	-1.39829195925722	0.162025411470914	NA	chr9	HAVANA	50617321	50625000	+	ENSMUSG00000000167	ENSMUSG00000000167.14	protein_coding	KNOWN	Pih1d2	2
ENSMUSG00000000168	6.42638905717662	-0.0716804301769574	0.281307018825431	-0.254812092767012	0.798868234834341	0.992172078162099	chr9	HAVANA	50634633	50659780	-	ENSMUSG00000000168	ENSMUSG00000000168.9	protein_coding	KNOWN	Dlat	2
ENSMUSG00000000171	0.611233760217534	-0.0140552129002063	0.190431575830857	-0.0738071553463918	0.94116383341414	NA	chr9	ENSEMBL	50596338	50603849	-	ENSMUSG00000000171	ENSMUSG00000000171.4	protein_coding	KNOWN	Sdhd	3
ENSMUSG00000000182	0.0830407637594145	0.000745947773526059	0.0742610381961469	0.0100449413534426	0.991985431159608	NA	chr6	HAVANA	127072902	127081408	+	ENSMUSG00000000182	ENSMUSG00000000182.9	protein_coding	KNOWN	Fgf23	2
ENSMUSG00000000183	0.043447852587744	0.0158636994602194	0.0520057055860623	0.305037673875363	0.760337459201904	NA	chr6	HAVANA	127015586	127028187	+	ENSMUSG00000000183	ENSMUSG00000000183.6	protein_coding	KNOWN	Fgf6	2
ENSMUSG00000000184	14.0796025060108	-0.00839662934098326	0.257055082243276	-0.032664708543038	0.973941967366539	0.997546977180777	chr6	HAVANA	127125162	127152193	-	ENSMUSG00000000184	ENSMUSG00000000184.12	protein_coding	KNOWN	Ccnd2	2
ENSMUSG00000000194	1.10348188476495	-0.0581109579532575	0.237147289766133	-0.245041627971227	0.806424199242067	NA	chr2	HAVANA	31152316	31218775	+	ENSMUSG00000000194	ENSMUSG00000000194.13	protein_coding	KNOWN	Gpr107	1
ENSMUSG00000000197	10.7499952214569	0.0928392533747887	0.270296462038133	0.343471951777494	0.731243438074925	0.990388748546834	chr14	ENSEMBL	123276641	123627144	-	ENSMUSG00000000197	ENSMUSG00000000197.7	protein_coding	KNOWN	Nalcn	3
ENSMUSG00000000202	8.92150677682624	-0.141925587807934	0.271191139967531	-0.523341536249768	0.600736600957215	0.984750015067308	chr11	HAVANA	114791217	114795945	-	ENSMUSG00000000202	ENSMUSG00000000202.9	protein_coding	KNOWN	Btbd17	2
ENSMUSG00000000214	0.314177901338433	0.00778962382979116	0.142408112914135	0.05469929816771	0.956378028508363	NA	chr7	HAVANA	142892752	142931128	-	ENSMUSG00000000214	ENSMUSG00000000214.11	protein_coding	KNOWN	Th	2
ENSMUSG00000000215	0.119278903843515	-0.134447119156338	0.0870260465720148	-1.5449066624563	0.122368841698823	NA	chr7	HAVANA	142678656	142743381	-	ENSMUSG00000000215	ENSMUSG00000000215.11	protein_coding	KNOWN	Ins2	2
ENSMUSG00000000216	0.0553463686149409	0.00128644182364612	0.0632573609141443	0.0203366344257095	0.983774831778072	NA	chr7	HAVANA	121734479	121768475	+	ENSMUSG00000000216	ENSMUSG00000000216.8	protein_coding	KNOWN	Scnn1g	2
ENSMUSG00000000223	0.790851100813976	0.0141791498589531	0.200469009497297	0.0707298843572344	0.943612736115185	NA	chrX	HAVANA	134404551	134456573	+	ENSMUSG00000000223	ENSMUSG00000000223.13	protein_coding	KNOWN	Drp2	2
ENSMUSG00000000244	5.40811535975778	-0.400380756319386	0.285854369430499	-1.40064592021824	0.161319981915594	0.891250889671701	chr7	HAVANA	143005046	143019644	+	ENSMUSG00000000244	ENSMUSG00000000244.17	protein_coding	KNOWN	Tspan32	2
ENSMUSG00000000247	0.789861066543545	-0.247497933868835	0.213477395437795	-1.1593636570339	0.246307984172667	NA	chr2	HAVANA	38339281	38369733	+	ENSMUSG00000000247	ENSMUSG00000000247.11	protein_coding	KNOWN	Lhx2	2
ENSMUSG00000000248	0.115109002525365	0.134474427473556	0.0865120655402857	1.55440084147494	0.120088832651126	NA	chr6	HAVANA	128934381	128984707	+	ENSMUSG00000000248	ENSMUSG00000000248.16	protein_coding	KNOWN	Clec2g	1
ENSMUSG00000000253	5.2811505013256	-0.00489479487903688	0.286171070711454	-0.0171044364018622	0.986353299694039	0.999077960749031	chr13	HAVANA	45507444	45546382	+	ENSMUSG00000000253	ENSMUSG00000000253.12	protein_coding	KNOWN	Gmpr	1
ENSMUSG00000000263	0.943757563942076	0.121767858227732	0.216584272181129	0.562219301528498	0.573966612331406	NA	chr11	HAVANA	55514238	55608198	-	ENSMUSG00000000263	ENSMUSG00000000263.15	protein_coding	KNOWN	Glra1	2
ENSMUSG00000000266	0.460654893747051	-0.0207832785035536	0.168292524229334	-0.123494959735894	0.901715165289502	NA	chrX	HAVANA	140664599	140767715	+	ENSMUSG00000000266	ENSMUSG00000000266.11	protein_coding	KNOWN	Mid2	1
ENSMUSG00000000275	0.016480327092802	0	0.0419817924681774	0	1	NA	chr11	HAVANA	88999376	89020293	+	ENSMUSG00000000275	ENSMUSG00000000275.16	protein_coding	KNOWN	Trim25	2
ENSMUSG00000000276	2.24807200207078	0.0699366263106269	0.272675668794666	0.256482826721483	0.797578039343231	NA	chr11	HAVANA	89035179	89066850	-	ENSMUSG00000000276	ENSMUSG00000000276.11	protein_coding	KNOWN	Dgke	2
ENSMUSG00000000278	0.0366728643133456	0.000772315188488491	0.0491355893415048	0.0157180406063862	0.987459334452336	NA	chr11	HAVANA	88924020	88955465	-	ENSMUSG00000000278	ENSMUSG00000000278.10	protein_coding	KNOWN	Scpep1	2
ENSMUSG00000000282	0.499984899773633	0.0101049242998086	0.179325228838269	0.0563497080989206	0.955063220374469	NA	chr11	HAVANA	74830920	74845725	+	ENSMUSG00000000282	ENSMUSG00000000282.12	protein_coding	KNOWN	Mnt	2
ENSMUSG00000000295	1.09526400913204	-0.0508745737224257	0.236554486907237	-0.21506492811686	0.829716697386463	NA	chr10	HAVANA	31313382	31328204	+	ENSMUSG00000000295	ENSMUSG00000000295.12	protein_coding	KNOWN	Hddc2	2
ENSMUSG00000000296	1.45682026282342	-0.384924689656299	0.247361283385804	-1.55612343365772	0.119678743661992	NA	chr10	ENSEMBL	31332380	31445921	-	ENSMUSG00000000296	ENSMUSG00000000296.7	protein_coding	KNOWN	Tpd52l1	3
ENSMUSG00000000301	0.481469933787857	0.136154248280711	0.164780091962852	0.826278506455776	0.408646123116864	NA	chr11	HAVANA	59970614	60046489	-	ENSMUSG00000000301	ENSMUSG00000000301.16	protein_coding	KNOWN	Pemt	2
ENSMUSG00000000303	0.0897321431376986	-0.00155488625070237	0.0808184058259515	-0.0192392591119767	0.984650239149114	NA	chr8	HAVANA	106603351	106670246	+	ENSMUSG00000000303	ENSMUSG00000000303.12	protein_coding	KNOWN	Cdh1	2
ENSMUSG00000000305	1.86444707787511	-0.695962731986495	0.259351484305549	-2.68347310157116	0.00728618361618797	NA	chr2	HAVANA	179442431	179899373	+	ENSMUSG00000000305	ENSMUSG00000000305.12	protein_coding	KNOWN	Cdh4	2
ENSMUSG00000000308	11.2777239667527	-0.413675661285434	0.261736735040197	-1.58050287141353	0.113991749837097	0.829685911682103	chr2	HAVANA	121357714	121363737	+	ENSMUSG00000000308	ENSMUSG00000000308.14	protein_coding	KNOWN	Ckmt1	2
ENSMUSG00000000317	3.3253040890141	0.0536938735794354	0.284989600508087	0.188406431265241	0.850558058557845	NA	chr11	HAVANA	70224128	70229798	-	ENSMUSG00000000317	ENSMUSG00000000317.11	protein_coding	KNOWN	Bcl6b	2
ENSMUSG00000000318	0.0339863405770214	0.000733491124377991	0.0478936424859281	0.0153149997850655	0.987780875789003	NA	chr11	HAVANA	70156197	70170834	+	ENSMUSG00000000318	ENSMUSG00000000318.16	protein_coding	KNOWN	Clec10a	2
ENSMUSG00000000320	6.26652714619782	0.0254295443395276	0.282352499745369	0.0900631103406575	0.928237063730068	0.995329316166529	chr11	HAVANA	70241457	70255353	-	ENSMUSG00000000320	ENSMUSG00000000320.10	protein_coding	KNOWN	Alox12	2
ENSMUSG00000000325	0.0588511924643252	-0.0166037803838745	0.0563296795271091	-0.294760781940608	0.768176627485284	NA	chr16	HAVANA	18348182	18407076	+	ENSMUSG00000000325	ENSMUSG00000000325.15	protein_coding	KNOWN	Arvcf	2
ENSMUSG00000000326	7.34455244213876	-0.77199734020603	0.273347735936556	-2.8242316972591	0.00473941100843484	0.250121878826207	chr16	HAVANA	18406886	18426852	-	ENSMUSG00000000326	ENSMUSG00000000326.12	protein_coding	KNOWN	Comt	2
ENSMUSG00000000339	0.192213608717615	-0.0385540235851212	0.117105067959788	-0.329225918713955	0.74198493363877	NA	chr3	HAVANA	116488963	116508208	-	ENSMUSG00000000339	ENSMUSG00000000339.14	protein_coding	KNOWN	Rtca	2
ENSMUSG00000000340	0.486131263403234	-0.162498268260486	0.167537879621589	-0.96991957059212	0.332086584155949	NA	chr3	HAVANA	116513070	116549981	+	ENSMUSG00000000340	ENSMUSG00000000340.10	protein_coding	KNOWN	Dbt	2
ENSMUSG00000000346	0.799301948385362	-0.312707506438937	0.210654228655727	-1.48445871907939	0.137687266918609	NA	chr15	ENSEMBL	100615628	100620731	+	ENSMUSG00000000346	ENSMUSG00000000346.8	protein_coding	KNOWN	Dazap2	3
ENSMUSG00000000355	7.14823025357227	-0.0332726907850656	0.283827451045092	-0.117228586109451	0.906678914652149	0.99426620869009	chrX	HAVANA	38600578	38613426	+	ENSMUSG00000000355	ENSMUSG00000000355.13	protein_coding	KNOWN	Mcts1	2
ENSMUSG00000000359	0.076003911833827	-0.00070233699678676	0.0676294816943877	-0.0103850714095454	0.99171406079911	NA	chr2	HAVANA	152626951	152635198	+	ENSMUSG00000000359	ENSMUSG00000000359.3	protein_coding	KNOWN	Rem1	2
ENSMUSG00000000365	0.222766087731047	-0.0580851477737209	0.111161918511581	-0.52252739563567	0.601303177108239	NA	chr14	ENSEMBL	56402697	56525032	+	ENSMUSG00000000365	ENSMUSG00000000365.8	protein_coding	KNOWN	Rnf17	3
ENSMUSG00000000374	0.982160573952328	-0.13221743963727	0.218122449107354	-0.606161539898152	0.544407489132118	NA	chr10	ENSEMBL	78186725	78244642	-	ENSMUSG00000000374	ENSMUSG00000000374.7	protein_coding	KNOWN	Trappc10	3
ENSMUSG00000000378	1.55183871178375	0.217117857376348	0.254585637640027	0.852828381793253	0.393754482279489	NA	chr11	HAVANA	6546887	6596744	+	ENSMUSG00000000378	ENSMUSG00000000378.15	protein_coding	KNOWN	Ccm2	2
ENSMUSG00000000381	1.51292291853804	-0.115644252216056	0.253730150743404	-0.455776547947613	0.648550670047938	NA	chr11	HAVANA	6635482	6638637	-	ENSMUSG00000000381	ENSMUSG00000000381.10	protein_coding	KNOWN	Wap	2
ENSMUSG00000000384	0.866665865706961	-0.015550202809796	0.219739402144884	-0.0707665655681679	0.943583541897887	NA	chr11	HAVANA	6615598	6626067	-	ENSMUSG00000000384	ENSMUSG00000000384.15	protein_coding	KNOWN	Tbrg4	2
ENSMUSG00000000385	1.40121745566707	-0.142593845457068	0.246761893977374	-0.577860070526701	0.563358595212068	NA	chr16	ENSEMBL	97564684	97611195	-	ENSMUSG00000000385	ENSMUSG00000000385.7	protein_coding	KNOWN	Tmprss2	3
ENSMUSG00000000386	0.0406756670516524	0.0304790250642015	0.0516851770104029	0.589705343527543	0.555388212154206	NA	chr16	HAVANA	97447035	97462907	-	ENSMUSG00000000386	ENSMUSG00000000386.14	protein_coding	KNOWN	Mx1	2
ENSMUSG00000000392	0.377233100392072	0.0895707607168205	0.159376043411668	0.562008936847927	0.574109930211853	NA	chr2	HAVANA	62500943	62574075	-	ENSMUSG00000000392	ENSMUSG00000000392.17	protein_coding	KNOWN	Fap	2
ENSMUSG00000000394	0.253200696140128	-0.000961122256997409	0.124851890057622	-0.00769809937641974	0.99385786602465	NA	chr2	HAVANA	62474530	62483650	-	ENSMUSG00000000394	ENSMUSG00000000394.15	protein_coding	KNOWN	Gcg	2
ENSMUSG00000000399	4.49302732113568	0.0279138883316027	0.284910084017556	0.097974378224825	0.921952638680118	0.995329316166529	chr6	HAVANA	126821721	126849136	-	ENSMUSG00000000399	ENSMUSG00000000399.10	protein_coding	KNOWN	Ndufa9	2
ENSMUSG00000000409	1.43854111464043	0.00437888976411434	0.24671820850505	0.0177485471812053	0.985839451685913	NA	chr4	HAVANA	129548344	129573641	-	ENSMUSG00000000409	ENSMUSG00000000409.14	protein_coding	KNOWN	Lck	2
ENSMUSG00000000411	1.95240100668262	0.109511778343103	0.262568821619389	0.417078378414051	0.676621079301841	NA	chr4	HAVANA	129489014	129491022	-	ENSMUSG00000000411	ENSMUSG00000000411.7	protein_coding	KNOWN	Tssk3	2
ENSMUSG00000000416	1.3384488140757	0.0754599414995663	0.231100981924802	0.326523673205855	0.744028181298254	NA	chr6	HAVANA	18366478	18514843	-	ENSMUSG00000000416	ENSMUSG00000000416.16	protein_coding	KNOWN	Cttnbp2	2
ENSMUSG00000000420	4.07328290645439	-0.366352248760636	0.286040902556315	-1.28076874840831	0.200274904046819	NA	chr18	HAVANA	24205344	24286818	+	ENSMUSG00000000420	ENSMUSG00000000420.15	protein_coding	KNOWN	Galnt1	2
ENSMUSG00000000435	0.708198235285661	-0.0450831431515624	0.203530273956841	-0.221505834366058	0.824698594257821	NA	chr10	ENSEMBL	107482908	107486134	-	ENSMUSG00000000435	ENSMUSG00000000435.1	protein_coding	KNOWN	Myf5	3
ENSMUSG00000000439	607.107809123732	-0.0138782112186091	0.0749025888340408	-0.185283465293284	0.853006706275301	0.992437607065269	chr6	HAVANA	115601902	115622624	+	ENSMUSG00000000439	ENSMUSG00000000439.9	protein_coding	KNOWN	Mkrn2	2
ENSMUSG00000000440	0.117302520516682	0.00111167888359962	0.0900854244467808	0.0123402746940085	0.990154135238171	NA	chr6	HAVANA	115360951	115490399	+	ENSMUSG00000000440	ENSMUSG00000000440.12	protein_coding	KNOWN	Pparg	2
ENSMUSG00000000441	163.762544482175	0.110992310147827	0.11979375922148	0.926528317244136	0.35417148802259	0.981547762037786	chr6	HAVANA	115618067	115676635	-	ENSMUSG00000000441	ENSMUSG00000000441.17	protein_coding	KNOWN	Raf1	2
ENSMUSG00000000486	0.23444593384185	-0.0766598821874979	0.131051034553744	-0.584962052749454	0.558573232728043	NA	chr7	HAVANA	127214447	127233130	-	ENSMUSG00000000486	ENSMUSG00000000486.13	protein_coding	KNOWN	Sept1	2
ENSMUSG00000000489	11.9647287841072	-0.467916945096927	0.259646388550224	-1.80213153631604	0.0715247130664199	0.761865365667515	chr15	ENSEMBL	79995900	80014808	-	ENSMUSG00000000489	ENSMUSG00000000489.6	protein_coding	KNOWN	Pdgfb	3
ENSMUSG00000000530	1.00747556266712	0.186171265399825	0.225004311637044	0.827411990665046	0.408003586608964	NA	chr15	HAVANA	101128522	101145336	+	ENSMUSG00000000530	ENSMUSG00000000530.16	protein_coding	KNOWN	Acvrl1	2
ENSMUSG00000000531	1.03659302239197	0.196098145668045	0.23324043759948	0.840755349656753	0.400485005689027	NA	chr15	ENSEMBL	101224207	101232755	+	ENSMUSG00000000531	ENSMUSG00000000531.4	protein_coding	KNOWN	Grasp	3
ENSMUSG00000000532	7.19878410469016	-0.146104191736926	0.285575944353531	-0.511612391119523	0.608922311580575	0.984750015067308	chr15	HAVANA	101174067	101213679	+	ENSMUSG00000000532	ENSMUSG00000000532.10	protein_coding	KNOWN	Acvr1b	2
ENSMUSG00000000538	9.29632577726407	-0.101811517165239	0.268254499527754	-0.379533306410414	0.704291876131997	0.989066354736979	chr11	HAVANA	60226714	60352905	-	ENSMUSG00000000538	ENSMUSG00000000538.18	protein_coding	KNOWN	Tom1l2	2
ENSMUSG00000000544	0.0434879511726536	-0.0140795354342657	0.0519102913534376	-0.271228210575884	0.786215516997902	NA	chr1	HAVANA	166130238	166166510	+	ENSMUSG00000000544	ENSMUSG00000000544.14	protein_coding	KNOWN	Gpa33	2
ENSMUSG00000000552	0.163954222903635	-0.0747788058246069	0.106862965804629	-0.699763526695679	0.48407499610705	NA	chr15	ENSEMBL	103313895	103340086	-	ENSMUSG00000000552	ENSMUSG00000000552.9	protein_coding	KNOWN	Zfp385a	3
ENSMUSG00000000555	9.26757865868195	-0.272928956317697	0.271205889952333	-1.00635335156499	0.314245624801388	0.974255850016216	chr15	ENSEMBL	103344289	103366763	-	ENSMUSG00000000555	ENSMUSG00000000555.6	protein_coding	KNOWN	Itga5	3
ENSMUSG00000000560	12.2125284595574	-0.423998287300007	0.271876248199116	-1.55952677039107	0.118871753535617	0.838725906022025	chr5	HAVANA	70957597	71095849	-	ENSMUSG00000000560	ENSMUSG00000000560.9	protein_coding	KNOWN	Gabra2	2
ENSMUSG00000000561	0.750410547502617	0.117435323267869	0.207681469670305	0.565458841630397	0.571761711627491	NA	chr3	HAVANA	105959369	105970037	+	ENSMUSG00000000561	ENSMUSG00000000561.14	protein_coding	KNOWN	Wdr77	2
ENSMUSG00000000562	0.276059040598218	-0.245667513094215	0.134804777453528	-1.82239470836934	0.0683951169254483	NA	chr3	HAVANA	105870858	105908926	+	ENSMUSG00000000562	ENSMUSG00000000562.5	protein_coding	KNOWN	Adora3	2
ENSMUSG00000000563	124.77723578768	-0.216212386828582	0.120980605628056	-1.78716568417014	0.0739107138142781	0.764164540161914	chr3	HAVANA	105942698	105960099	-	ENSMUSG00000000563	ENSMUSG00000000563.17	protein_coding	KNOWN	Atp5f1	2
ENSMUSG00000000567	1.316029443435	-0.307406273032454	0.243577357715773	-1.2620478188747	0.206931580054803	NA	chr11	HAVANA	112782224	112787760	+	ENSMUSG00000000567	ENSMUSG00000000567.5	protein_coding	KNOWN	Sox9	2
ENSMUSG00000000568	2.83800471944059	-0.602916688445986	0.280224000027017	-2.15155264498351	0.0314326052447648	NA	chr5	HAVANA	99955935	99978938	-	ENSMUSG00000000568	ENSMUSG00000000568.15	protein_coding	KNOWN	Hnrnpd	2
ENSMUSG00000000579	0.0625701286390204	0.0746275652570293	0.0661670995200119	1.1278651444357	0.259376876164521	NA	chr17	HAVANA	6601671	6609774	+	ENSMUSG00000000579	ENSMUSG00000000579.14	protein_coding	KNOWN	Dynlt1c	2
ENSMUSG00000000581	0.562173151985844	-0.443238699854734	0.189725686019489	-2.336208181159	0.0194803941272801	NA	chr11	HAVANA	17257579	17269176	+	ENSMUSG00000000581	ENSMUSG00000000581.8	protein_coding	KNOWN	C1d	2
ENSMUSG00000000594	0.275960915031996	-0.215709223864455	0.134453561397649	-1.60433997896487	0.108639133287655	NA	chr11	HAVANA	55098115	55113029	+	ENSMUSG00000000594	ENSMUSG00000000594.7	protein_coding	KNOWN	Gm2a	2
ENSMUSG00000000600	8.00070599069542	-0.00737473037496153	0.282518175601716	-0.0261035608036707	0.97917473692106	0.998365202349421	chr5	HAVANA	3803184	3845564	+	ENSMUSG00000000600	ENSMUSG00000000600.15	protein_coding	KNOWN	Krit1	2
ENSMUSG00000000605	3.08855830419984	-0.371041549969853	0.281485062522317	-1.31815715777257	0.187451043851792	NA	chr7	HAVANA	7282309	7300851	-	ENSMUSG00000000605	ENSMUSG00000000605.9	protein_coding	KNOWN	Clcn4	2
ENSMUSG00000000617	0.135299985178387	-0.111628752930212	0.0988546696901547	-1.12922083782279	0.25880468544925	NA	chr11	HAVANA	50850685	50866208	+	ENSMUSG00000000617	ENSMUSG00000000617.14	protein_coding	KNOWN	Grm6	2
ENSMUSG00000000627	0.474876774149294	0.0144285965474202	0.174222364220709	0.0828171320711831	0.93399694650111	NA	chr6	HAVANA	82911885	82939769	-	ENSMUSG00000000627	ENSMUSG00000000627.15	protein_coding	KNOWN	Sema4f	2
ENSMUSG00000000628	0.284159069723638	0.0837216430735095	0.13599402607998	0.615627358692005	0.538140490320628	NA	chr6	HAVANA	82725025	82774454	-	ENSMUSG00000000628	ENSMUSG00000000628.10	protein_coding	KNOWN	Hk2	1
ENSMUSG00000000631	10.2801335614339	-0.705765182290341	0.266513970171019	-2.64813578754412	0.00809370085236326	0.34514143433746	chr11	HAVANA	77763246	77865980	+	ENSMUSG00000000631	ENSMUSG00000000631.20	protein_coding	KNOWN	Myo18a	1
ENSMUSG00000000632	1.28522280033703	-0.181081811077367	0.232647582636063	-0.778352429135865	0.436361274916443	NA	chr11	HAVANA	77930800	77979048	+	ENSMUSG00000000632	ENSMUSG00000000632.13	protein_coding	KNOWN	Sez6	2
ENSMUSG00000000673	0.804999485291789	-0.316612279211301	0.204627621629121	-1.5472607104096	0.121800391763807	NA	chr17	ENSEMBL	83831356	83846790	-	ENSMUSG00000000673	ENSMUSG00000000673.8	protein_coding	KNOWN	Haao	3
ENSMUSG00000000682	2.89134071074116	0.261623512401948	0.281644514085181	0.928913929858483	0.352933693326344	NA	chr4	HAVANA	134082448	134095082	-	ENSMUSG00000000682	ENSMUSG00000000682.7	protein_coding	KNOWN	Cd52	2
ENSMUSG00000000686	232.948688246691	-0.0300178347376076	0.188299179311061	-0.159415642954129	0.873341415215338	0.992437607065269	chr11	HAVANA	77515121	77538607	+	ENSMUSG00000000686	ENSMUSG00000000686.11	protein_coding	KNOWN	Abhd15	2
ENSMUSG00000000693	138.258445306861	-0.0445223929014643	0.120161394469535	-0.370521606361288	0.710993880770949	0.989066354736979	chr6	HAVANA	83034173	83052562	+	ENSMUSG00000000693	ENSMUSG00000000693.10	protein_coding	KNOWN	Loxl3	2
ENSMUSG00000000706	2.43868425831892	-0.39257561643166	0.269692016063368	-1.4556441905919	0.1454910052525	NA	chr13	HAVANA	23456992	23465901	-	ENSMUSG00000000706	ENSMUSG00000000706.15	protein_coding	KNOWN	Btn1a1	2
ENSMUSG00000000708	0.418520821993586	-0.22516326542849	0.167155793410248	-1.34702639277285	0.17797173259318	NA	chr17	HAVANA	53566861	53672720	+	ENSMUSG00000000708	ENSMUSG00000000708.14	protein_coding	KNOWN	Kat2b	1
ENSMUSG00000000711	4.17299244799738	-0.0528915109599871	0.284548198602913	-0.185878916892379	0.852539715944944	NA	chr10	ENSEMBL	128677193	128696268	-	ENSMUSG00000000711	ENSMUSG00000000711.2	protein_coding	KNOWN	Rab5b	3
ENSMUSG00000000724	25.1993353839213	-0.0629118362671471	0.209561891958475	-0.300206472079443	0.764019668630099	0.99184096530683	chr11	HAVANA	77718615	77725283	-	ENSMUSG00000000724	ENSMUSG00000000724.10	protein_coding	KNOWN	Cryba1	2
ENSMUSG00000000730	0.9247059508767	0.101632268066939	0.212581533149458	0.478086062139201	0.632588951865073	NA	chr10	HAVANA	78041947	78063622	+	ENSMUSG00000000730	ENSMUSG00000000730.13	protein_coding	KNOWN	Dnmt3l	1
ENSMUSG00000000731	0.140818782949538	0.00356389539739956	0.0940553383629598	0.0378914738857934	0.969774211022379	NA	chr10	HAVANA	78030022	78043610	-	ENSMUSG00000000731	ENSMUSG00000000731.15	protein_coding	KNOWN	Aire	2
ENSMUSG00000000732	0.0785685617622141	-0.0292085394060605	0.0744384605852209	-0.392385054398338	0.694773727310499	NA	chr10	ENSEMBL	78069360	78079525	+	ENSMUSG00000000732	ENSMUSG00000000732.8	protein_coding	KNOWN	Icosl	3
ENSMUSG00000000738	7.60750716072594	0.173700243237102	0.274572348729663	0.632621034276553	0.526981147749184	0.984750015067308	chr8	HAVANA	123062942	123097760	+	ENSMUSG00000000738	ENSMUSG00000000738.17	protein_coding	KNOWN	Spg7	1
ENSMUSG00000000739	0.28415623555879	-0.19071530552512	0.143831631435458	-1.32596219358536	0.184852220475692	NA	chr8	HAVANA	123142847	123158315	-	ENSMUSG00000000739	ENSMUSG00000000739.13	protein_coding	KNOWN	Sult5a1	2
ENSMUSG00000000740	1.74234767400214	0.0367271018278042	0.251021901146976	0.146310348459595	0.88367639688085	NA	chr8	HAVANA	123102350	123105244	+	ENSMUSG00000000740	ENSMUSG00000000740.11	protein_coding	KNOWN	Rpl13	2
ENSMUSG00000000743	0.131576103227088	-0.110845385303904	0.0977325277999152	-1.1341708620372	0.256722883888182	NA	chr8	HAVANA	123204264	123212763	-	ENSMUSG00000000743	ENSMUSG00000000743.8	protein_coding	KNOWN	Chmp1a	2
ENSMUSG00000000751	6.90218072871778	0.533088898850126	0.281234404868856	1.89553230195542	0.0580219164747416	0.740618173354401	chr11	HAVANA	75298166	75348324	-	ENSMUSG00000000751	ENSMUSG00000000751.13	protein_coding	KNOWN	Rpa1	2
ENSMUSG00000000753	11.5599824963726	0.289292978309567	0.252097848506177	1.14754243252687	0.251157506500338	0.949836326377847	chr11	HAVANA	75409769	75422701	-	ENSMUSG00000000753	ENSMUSG00000000753.15	protein_coding	KNOWN	Serpinf1	2
ENSMUSG00000000759	1.50144627264122	-0.407958108038654	0.245283499731176	-1.66321056445201	0.096270293662879	NA	chr8	HAVANA	12614277	12672248	-	ENSMUSG00000000759	ENSMUSG00000000759.14	protein_coding	KNOWN	Tubgcp3	2
ENSMUSG00000000766	63.5170343865896	-0.1405267455509	0.179324694892785	-0.783644135766788	0.433248950517908	0.981865123938535	chr10	HAVANA	6758506	7038198	+	ENSMUSG00000000766	ENSMUSG00000000766.18	protein_coding	KNOWN	Oprm1	2
ENSMUSG00000000776	0.617275785670006	0.00382699478353291	0.188219155806879	0.0203326530029684	0.983778007837093	NA	chr14	ENSEMBL	70438748	70443471	-	ENSMUSG00000000776	ENSMUSG00000000776.12	protein_coding	KNOWN	Polr3d	3
ENSMUSG00000000782	13.9575244131846	-0.00717548867102182	0.249653454465277	-0.0287417960484092	0.977070521698685	0.997878266232527	chr11	HAVANA	52252371	52283014	-	ENSMUSG00000000782	ENSMUSG00000000782.15	protein_coding	KNOWN	Tcf7	2
ENSMUSG00000000787	14.6866741982029	-0.398309931315683	0.266909930236971	-1.4923009082579	0.135620278755775	0.858110900008729	chrX	HAVANA	13280970	13294052	+	ENSMUSG00000000787	ENSMUSG00000000787.12	protein_coding	KNOWN	Ddx3x	2
ENSMUSG00000000791	0.0806347845816577	0.0271608715347287	0.0679379131025439	0.399789606338551	0.689311486705496	NA	chr8	ENSEMBL	70808449	70821424	+	ENSMUSG00000000791	ENSMUSG00000000791.8	protein_coding	KNOWN	Il12rb1	3
ENSMUSG00000000792	0.662628794784634	0.123606975438358	0.195560709510818	0.632064466055336	0.527344753331741	NA	chr8	HAVANA	70882889	70892757	-	ENSMUSG00000000792	ENSMUSG00000000792.2	protein_coding	KNOWN	Slc5a5	2
ENSMUSG00000000794	1.40503509930866	-0.050277191236362	0.25130730178126	-0.200062596191987	0.841431625861173	NA	chr3	HAVANA	89520164	89675132	+	ENSMUSG00000000794	ENSMUSG00000000794.9	protein_coding	KNOWN	Kcnn3	2
ENSMUSG00000000804	1.39308772861038	-0.23352909288212	0.234673717351383	-0.995122485456908	0.319676695815133	NA	chr11	HAVANA	84984442	85140161	-	ENSMUSG00000000804	ENSMUSG00000000804.14	protein_coding	KNOWN	Usp32	1
ENSMUSG00000000805	0.731845210195605	-0.0189654340534429	0.203740177113403	-0.0930863726641733	0.925834943465318	NA	chr11	HAVANA	84957786	84966044	+	ENSMUSG00000000805	ENSMUSG00000000805.18	protein_coding	KNOWN	Car4	2
ENSMUSG00000000811	0.228627448411664	-0.0665322067826855	0.12390329414581	-0.53696882912887	0.59128914554462	NA	chr6	HAVANA	89643988	89675529	+	ENSMUSG00000000811	ENSMUSG00000000811.13	protein_coding	KNOWN	Txnrd3	2
ENSMUSG00000000823	1.15970333221627	-0.198762843989554	0.234118564365468	-0.848983695625598	0.395890364784925	NA	chr2	HAVANA	181582103	181592803	-	ENSMUSG00000000823	ENSMUSG00000000823.16	protein_coding	KNOWN	Zfp512b	2
ENSMUSG00000000826	2.28950926456818	0.0286180310784638	0.273326010122847	0.104702918926748	0.916611545727209	NA	chr2	HAVANA	181520485	181555133	+	ENSMUSG00000000826	ENSMUSG00000000826.16	protein_coding	KNOWN	Dnajc5	2
ENSMUSG00000000827	10.0343139080844	0.255050591396204	0.263613462899079	0.967517320971757	0.333285486660883	0.978453422940264	chr2	HAVANA	181497142	181517966	+	ENSMUSG00000000827	ENSMUSG00000000827.18	protein_coding	KNOWN	Tpd52l2	2
ENSMUSG00000000838	1.03867263918832	0.0188268496738094	0.230342810452444	0.0817340451687175	0.934858204791862	NA	chrX	HAVANA	68678541	68717963	+	ENSMUSG00000000838	ENSMUSG00000000838.17	protein_coding	KNOWN	Fmr1	2
ENSMUSG00000000861	0.610274486790045	-0.279633133987613	0.191861089476131	-1.4574770462898	0.14498474295629	NA	chr11	HAVANA	24078056	24174123	+	ENSMUSG00000000861	ENSMUSG00000000861.15	protein_coding	KNOWN	Bcl11a	2
ENSMUSG00000000869	198.420639894865	0.0569162408459645	0.181332352665988	0.313878025675891	0.753613680557522	0.990881210354531	chr11	HAVANA	53602982	53618669	-	ENSMUSG00000000869	ENSMUSG00000000869.12	protein_coding	KNOWN	Il4	1
ENSMUSG00000000876	0.0783747221937287	-0.0611099202382419	0.0750468874835475	-0.814289869804914	0.41547891166067	NA	chr2	HAVANA	154585758	154603708	-	ENSMUSG00000000876	ENSMUSG00000000876.11	protein_coding	KNOWN	Pxmp4	2
ENSMUSG00000000881	1.44955860989887	-0.187022675812221	0.246366734691808	-0.75912308553416	0.447778930587141	NA	chrX	HAVANA	100767722	100818410	+	ENSMUSG00000000881	ENSMUSG00000000881.12	protein_coding	KNOWN	Dlg3	2
ENSMUSG00000000884	0.0825557749395035	-0.0610372017283603	0.0749949486829166	-0.813884172205111	0.415711308833585	NA	chr16	HAVANA	18498768	18566679	+	ENSMUSG00000000884	ENSMUSG00000000884.16	protein_coding	KNOWN	Gnb1l	1
ENSMUSG00000000889	0.0897722189317772	-0.127765639806517	0.0716119278962633	-1.78413908911372	0.0744010669332832	NA	chr2	HAVANA	27165233	27183200	+	ENSMUSG00000000889	ENSMUSG00000000889.8	protein_coding	KNOWN	Dbh	2
ENSMUSG00000000901	7.67582654231658	0.0769686824680383	0.279624392382999	0.275257397296782	0.783118492671339	0.992168338132126	chr10	HAVANA	75923222	75932502	-	ENSMUSG00000000901	ENSMUSG00000000901.15	protein_coding	KNOWN	Mmp11	2
ENSMUSG00000000902	8.08986345531101	-0.451426738052079	0.269674190009554	-1.673970868462	0.0941363247753335	0.804472157143484	chr10	HAVANA	75896769	75921617	-	ENSMUSG00000000902	ENSMUSG00000000902.13	protein_coding	KNOWN	Smarcb1	2
ENSMUSG00000000903	0.509532503792842	-0.0682800571142628	0.179600191475787	-0.380178086410715	0.703813224700879	NA	chr10	HAVANA	75943057	75949657	+	ENSMUSG00000000903	ENSMUSG00000000903.3	protein_coding	KNOWN	Vpreb3	2
ENSMUSG00000000915	60.8765850528853	-0.0848222540004602	0.186975348115399	-0.453654745694651	0.650077343548324	0.986906964637842	chr5	HAVANA	123973628	124005558	+	ENSMUSG00000000915	ENSMUSG00000000915.15	protein_coding	KNOWN	Hip1r	2
ENSMUSG00000000916	37.7600525973698	-0.0340966906360648	0.228325619885397	-0.149333616845884	0.881290390259263	0.992538638692465	chr5	HAVANA	135369953	135376805	+	ENSMUSG00000000916	ENSMUSG00000000916.15	protein_coding	KNOWN	Nsun5	2
ENSMUSG00000000934	1.32767473736322	-0.0115549392981345	0.238620571799931	-0.0484239024782096	0.961378410224084	NA	chr15	HAVANA	75657035	75678800	-	ENSMUSG00000000934	ENSMUSG00000000934.8	protein_coding	KNOWN	Top1mt	2
ENSMUSG00000000948	1.65743867495353	-0.146050516993106	0.258822213026541	-0.564288958375178	0.572557494669197	NA	chr7	HAVANA	59974149	60005064	-	ENSMUSG00000000948	ENSMUSG00000000948.16	protein_coding	KNOWN	Gm38393	2
ENSMUSG00000000957	0.646531905991756	-0.269554552182183	0.195005350088866	-1.38229311174972	0.166881720151154	NA	chr14	HAVANA	54431612	54441265	+	ENSMUSG00000000957	ENSMUSG00000000957.9	protein_coding	KNOWN	Mmp14	2
ENSMUSG00000000958	21.4645189372997	-0.367870618838457	0.216928692036763	-1.69581356612851	0.0899211925037958	0.795475835247442	chr14	HAVANA	54369442	54417780	-	ENSMUSG00000000958	ENSMUSG00000000958.9	protein_coding	KNOWN	Slc7a7	2
ENSMUSG00000000959	3.4763950819289	-0.251040081349995	0.285564822973896	-0.879100159241053	0.379346971425986	NA	chr14	HAVANA	54360841	54369673	+	ENSMUSG00000000959	ENSMUSG00000000959.6	protein_coding	KNOWN	Oxa1l	2
ENSMUSG00000000976	1.90484388464578	-0.254725736600899	0.263264442927589	-0.967566047918447	0.333261140543438	NA	chr11	HAVANA	83753696	83783754	+	ENSMUSG00000000976	ENSMUSG00000000976.13	protein_coding	KNOWN	Heatr6	2
ENSMUSG00000000982	0.573854331760172	-0.0711395194195601	0.182908827539683	-0.388934314305448	0.697324737568071	NA	chr11	HAVANA	83647844	83649355	-	ENSMUSG00000000982	ENSMUSG00000000982.5	protein_coding	KNOWN	Ccl3	2
ENSMUSG00000001014	8.04354534597022	-0.0886617802547471	0.27581711343287	-0.321451338356951	0.747868383300508	0.990388748546834	chr9	ENSEMBL	21029373	21030531	+	ENSMUSG00000001014	ENSMUSG00000001014.5	protein_coding	KNOWN	Icam4	3
ENSMUSG00000001016	30.3127712057502	0.237190626368362	0.20121674737737	1.17878173392559	0.238485099614567	0.946474380612782	chr3	HAVANA	90476126	90488379	+	ENSMUSG00000001016	ENSMUSG00000001016.12	protein_coding	KNOWN	Ilf2	2
ENSMUSG00000001017	2.86431462787202	-0.0422875022171726	0.281386420385619	-0.150282668791268	0.880541605999054	NA	chr3	HAVANA	90498956	90509498	-	ENSMUSG00000001017	ENSMUSG00000001017.15	protein_coding	KNOWN	Chtop	1
ENSMUSG00000001018	125.790458166596	0.043955209924464	0.138096279741416	0.318293946851933	0.750261975462792	0.990881210354531	chr3	HAVANA	90488026	90491033	-	ENSMUSG00000001018	ENSMUSG00000001018.15	protein_coding	KNOWN	Snapin	2
ENSMUSG00000001020	0.0206280183976002	-0.00918212146244712	0.0419817924681774	-0.218716756065317	0.826870695537976	NA	chr3	HAVANA	90603771	90606045	+	ENSMUSG00000001020	ENSMUSG00000001020.8	protein_coding	KNOWN	S100a4	2
ENSMUSG00000001021	0.116166009211867	0.00418520534855231	0.0851262067892983	0.0491647109204737	0.96078803384641	NA	chr3	HAVANA	90560578	90602702	+	ENSMUSG00000001021	ENSMUSG00000001021.12	protein_coding	KNOWN	S100a3	2
ENSMUSG00000001025	0.0974678460136565	0.00189464935342363	0.0770604159137471	0.0245865446086392	0.980384751903465	NA	chr3	HAVANA	90612882	90624181	+	ENSMUSG00000001025	ENSMUSG00000001025.8	protein_coding	KNOWN	S100a6	2
ENSMUSG00000001027	0.0206280183976002	-0.00918212146244712	0.0419817924681774	-0.218716756065317	0.826870695537976	NA	chr11	HAVANA	106318592	106353288	-	ENSMUSG00000001027	ENSMUSG00000001027.7	protein_coding	KNOWN	Scn4a	2
ENSMUSG00000001029	0.499185209498306	0.268891899687606	0.177540345065291	1.51453969287218	0.129889014549827	NA	chr11	HAVANA	106377656	106388075	-	ENSMUSG00000001029	ENSMUSG00000001029.15	protein_coding	KNOWN	Icam2	2
ENSMUSG00000001034	0.906822106170866	0.11198351596313	0.218863407487151	0.511659382666353	0.608889417565199	NA	chr11	HAVANA	61488812	61494406	-	ENSMUSG00000001034	ENSMUSG00000001034.17	protein_coding	KNOWN	Mapk7	2
ENSMUSG00000001036	10.0893616031761	0.24190861165112	0.264477735916546	0.914665315070045	0.360367358388363	0.981865123938535	chr11	HAVANA	61517249	61579687	-	ENSMUSG00000001036	ENSMUSG00000001036.17	protein_coding	KNOWN	Epn2	2
ENSMUSG00000001039	65.187313513635	0.101792122039394	0.155808164937763	0.653316994523714	0.513551938545854	0.984750015067308	chr11	HAVANA	61505144	61512931	+	ENSMUSG00000001039	ENSMUSG00000001039.12	protein_coding	KNOWN	B9d1	2
ENSMUSG00000001052	0.888659470964776	-0.301468968449922	0.221176773752317	-1.36302272311613	0.17287534931279	NA	chr3	HAVANA	129982759	130061553	-	ENSMUSG00000001052	ENSMUSG00000001052.15	protein_coding	KNOWN	Sec24b	2
ENSMUSG00000001053	0.642237554820874	0.333014616686035	0.190293454675292	1.7500056281719	0.0801173425652535	NA	chr11	HAVANA	51643063	51650842	-	ENSMUSG00000001053	ENSMUSG00000001053.15	protein_coding	KNOWN	N4bp3	2
ENSMUSG00000001054	17.6724189929406	-0.0489971240589881	0.231167932867994	-0.211954674902801	0.83214239506907	0.992437607065269	chr11	HAVANA	51623671	51635896	-	ENSMUSG00000001054	ENSMUSG00000001054.9	protein_coding	KNOWN	Rmnd5b	2
ENSMUSG00000001056	68.2535198208428	-0.0646334392017798	0.143962734939832	-0.448959511840288	0.653460864179687	0.986906964637842	chr11	HAVANA	51619735	51623714	+	ENSMUSG00000001056	ENSMUSG00000001056.3	protein_coding	KNOWN	Nhp2	2
ENSMUSG00000001062	8.06847118938501	-0.274277276256318	0.273377565145711	-1.00329109343749	0.315720432187673	0.974255850016216	chr8	HAVANA	123242356	123254348	-	ENSMUSG00000001062	ENSMUSG00000001062.17	protein_coding	KNOWN	Vps9d1	2
ENSMUSG00000001065	9.43317458808809	-0.284334223449189	0.278183383758386	-1.02211073719682	0.306728491853757	0.972244555638512	chr8	HAVANA	123254195	123269745	+	ENSMUSG00000001065	ENSMUSG00000001065.14	protein_coding	KNOWN	Zfp276	2
ENSMUSG00000001082	11.8385048296196	0.046070833543094	0.254238744101126	0.181210907511283	0.856202033382495	0.992437607065269	chr5	HAVANA	34633642	34637212	-	ENSMUSG00000001082	ENSMUSG00000001082.12	protein_coding	KNOWN	Mfsd10	2
ENSMUSG00000001089	47.147596482976	0.261066267358779	0.176046432953021	1.48293983001886	0.138090397873626	0.860717062954303	chr4	HAVANA	136469761	136554780	+	ENSMUSG00000001089	ENSMUSG00000001089.14	protein_coding	KNOWN	Luzp1	2
ENSMUSG00000001095	0.0224264945377151	0.0103074364116954	0.0419817924681774	0.245521589377312	0.806052593744465	NA	chr11	HAVANA	78397087	78422217	-	ENSMUSG00000001095	ENSMUSG00000001095.5	protein_coding	KNOWN	Slc13a2	2
ENSMUSG00000001098	17.8694841549841	0.166664018481765	0.227685858289487	0.731991085146196	0.4641740090778	0.984671992931036	chr5	HAVANA	114363567	114380508	-	ENSMUSG00000001098	ENSMUSG00000001098.15	protein_coding	KNOWN	Kctd10	2
ENSMUSG00000001100	5.50463101972227	-0.0877062625877129	0.284614407035732	-0.308158197264771	0.757961959363831	0.990923151860488	chr11	HAVANA	78512193	78522736	+	ENSMUSG00000001100	ENSMUSG00000001100.10	protein_coding	KNOWN	Poldip2	2
ENSMUSG00000001103	3.74427383589872	-0.0592907938972541	0.284426239420666	-0.2084575390021	0.834871733306658	NA	chr11	HAVANA	78503447	78505081	+	ENSMUSG00000001103	ENSMUSG00000001103.7	protein_coding	KNOWN	Sebox	2
ENSMUSG00000001105	3.88331771417134	-0.133041174202219	0.283340501882241	-0.469545205568641	0.638679980460938	NA	chr11	HAVANA	78536361	78541737	+	ENSMUSG00000001105	ENSMUSG00000001105.15	protein_coding	KNOWN	Ift20	2
ENSMUSG00000001119	2.50669627241468	-0.425702311379047	0.27591505924501	-1.54287450835015	0.122861226959906	NA	chr10	HAVANA	76708792	76726168	-	ENSMUSG00000001119	ENSMUSG00000001119.7	protein_coding	KNOWN	Col6a1	2
ENSMUSG00000001120	0.599253273266988	-0.258901857249662	0.182328730586034	-1.41997290507924	0.155615569301978	NA	chr10	HAVANA	76761857	76961887	-	ENSMUSG00000001120	ENSMUSG00000001120.15	protein_coding	KNOWN	Pcbp3	2
ENSMUSG00000001123	0.101115430674965	0.0622378825499702	0.078108794404	0.796810180273157	0.42556128177082	NA	chr11	HAVANA	78962974	78984946	-	ENSMUSG00000001123	ENSMUSG00000001123.15	protein_coding	KNOWN	Lgals9	2
ENSMUSG00000001127	29.189485830714	-0.261696162549722	0.225919001122498	-1.15836278156978	0.246716020839992	0.94802725776327	chrX	HAVANA	20797814	20860519	+	ENSMUSG00000001127	ENSMUSG00000001127.12	protein_coding	KNOWN	Araf	2
ENSMUSG00000001128	2.8583570935492	-0.120806272480745	0.280966818014109	-0.429966333158525	0.667220131544433	NA	chrX	HAVANA	20925454	20931555	-	ENSMUSG00000001128	ENSMUSG00000001128.7	protein_coding	KNOWN	Cfp	2
ENSMUSG00000001131	39.1664218956195	-0.0540999055491097	0.200161983320524	-0.270280622981629	0.78694437141949	0.992172078162099	chrX	HAVANA	20870166	20874735	+	ENSMUSG00000001131	ENSMUSG00000001131.11	protein_coding	KNOWN	Timp1	2
ENSMUSG00000001134	5.69911824739205	-0.247471626049135	0.284049970889918	-0.871225669461663	0.383630946661656	0.981865123938535	chrX	HAVANA	20941722	20962017	-	ENSMUSG00000001134	ENSMUSG00000001134.9	protein_coding	KNOWN	Uxt	2
ENSMUSG00000001138	0.641887712627002	0.210370877640042	0.189121013890685	1.11236119832585	0.265982880733796	NA	chr1	HAVANA	36511867	36528237	+	ENSMUSG00000001138	ENSMUSG00000001138.13	protein_coding	KNOWN	Cnnm3	2
ENSMUSG00000001143	0.250120575346502	-0.100181335138051	0.126756750901844	-0.79034319217939	0.429327368671822	NA	chr1	HAVANA	36419871	36445271	-	ENSMUSG00000001143	ENSMUSG00000001143.13	protein_coding	KNOWN	Lman2l	2
ENSMUSG00000001150	0.384185289484346	-0.197667570455626	0.157679897376351	-1.25360032410366	0.209987313369583	NA	chr10	ENSEMBL	76468971	76515856	+	ENSMUSG00000001150	ENSMUSG00000001150.6	protein_coding	KNOWN	Mcm3ap	3
ENSMUSG00000001151	3.40360042310946	-0.557207350132082	0.283188594078408	-1.96761932430727	0.0491118545865148	NA	chr10	ENSEMBL	76351254	76442912	-	ENSMUSG00000001151	ENSMUSG00000001151.9	protein_coding	KNOWN	Pcnt	3
ENSMUSG00000001155	0.274979879888605	0.134471498415351	0.137060882225797	0.981107783866593	0.326539592339517	NA	chr10	HAVANA	76575648	76590338	+	ENSMUSG00000001155	ENSMUSG00000001155.13	protein_coding	KNOWN	Ftcd	1
ENSMUSG00000001156	3.01024998670804	0.084474701052682	0.281234829970681	0.300370693990813	0.763894415007677	NA	chr6	HAVANA	86647042	86669161	-	ENSMUSG00000001156	ENSMUSG00000001156.9	protein_coding	KNOWN	Mxd1	2
ENSMUSG00000001157	0.460207335122089	-0.177051999159479	0.171844945198096	-1.03030088522755	0.302868783654599	NA	chr6	HAVANA	86691768	86733383	-	ENSMUSG00000001157	ENSMUSG00000001157.13	protein_coding	KNOWN	Gmcl1	2
ENSMUSG00000001158	0.831645396553735	-0.318157016558937	0.212405936039035	-1.49787252885657	0.134166372272691	NA	chr6	HAVANA	86675151	86684522	-	ENSMUSG00000001158	ENSMUSG00000001158.13	protein_coding	KNOWN	Snrnp27	2
ENSMUSG00000001166	0.317995949473781	-0.104997970071632	0.134462203461133	-0.780873489864997	0.434876905424714	NA	chr5	HAVANA	120800194	120812514	-	ENSMUSG00000001166	ENSMUSG00000001166.17	protein_coding	KNOWN	Oas1c	2
ENSMUSG00000001168	0.185594220196657	-0.0612462740776975	0.0597782935040335	-1.0245570839784	0.305572223000724	NA	chr5	HAVANA	120861421	120873506	+	ENSMUSG00000001168	ENSMUSG00000001168.16	protein_coding	KNOWN	Oas1h	2
ENSMUSG00000001173	0.60573568715663	0.017698840481068	0.182403949951313	0.0970310154236909	0.922701763907356	NA	chrX	HAVANA	47912387	47965868	+	ENSMUSG00000001173	ENSMUSG00000001173.15	protein_coding	KNOWN	Ocrl	1
ENSMUSG00000001175	22.8070186769969	-0.0195470892604638	0.272040357956833	-0.0718536374796473	0.942718386558491	0.995329316166529	chr12	HAVANA	100199435	100209806	+	ENSMUSG00000001175	ENSMUSG00000001175.13	protein_coding	KNOWN	Calm1	2
ENSMUSG00000001211	0.567560106698116	0.0489516995200821	0.190404053825324	0.257093788375904	0.797106372585791	NA	chr10	HAVANA	78269178	78352489	-	ENSMUSG00000001211	ENSMUSG00000001211.14	protein_coding	KNOWN	Agpat3	2
ENSMUSG00000001225	1.31659998012559	-0.206474035086123	0.240140015905413	-0.859806868537268	0.389895512455127	NA	chr12	HAVANA	31390871	31473917	+	ENSMUSG00000001225	ENSMUSG00000001225.12	protein_coding	KNOWN	Slc26a3	2
ENSMUSG00000001227	0.744329687952161	0.0505480908578193	0.200284677694247	0.252381217773362	0.800746416401842	NA	chr17	ENSEMBL	56123085	56140343	-	ENSMUSG00000001227	ENSMUSG00000001227.11	protein_coding	KNOWN	Sema6b	3
ENSMUSG00000001228	0.139172667168099	-0.034987265712483	0.0988395407502414	-0.353980456069627	0.723353529991798	NA	chr17	HAVANA	56303321	56323486	+	ENSMUSG00000001228	ENSMUSG00000001228.14	protein_coding	KNOWN	Uhrf1	2
ENSMUSG00000001229	0.434208240207502	-0.142976797808317	0.168169359273536	-0.850195293755974	0.395216517832453	NA	chr17	ENSEMBL	56186682	56218889	-	ENSMUSG00000001229	ENSMUSG00000001229.7	protein_coding	KNOWN	Dpp9	3
ENSMUSG00000001240	0.309033105477108	0.0805312998266653	0.143800348096883	0.560021591689116	0.575464710277807	NA	chr11	HAVANA	101246028	101259546	+	ENSMUSG00000001240	ENSMUSG00000001240.13	protein_coding	KNOWN	Ramp2	1
ENSMUSG00000001247	50.3224436181335	-0.0855178003646217	0.170598530431259	-0.501280990805958	0.616173381602103	0.985185031620141	chr7	HAVANA	30957770	30973464	-	ENSMUSG00000001247	ENSMUSG00000001247.16	protein_coding	KNOWN	Lsr	2
ENSMUSG00000001248	2.10842452010314	-0.175912943769384	0.27003743654474	-0.651439096816634	0.514763079576682	NA	chr7	HAVANA	31130127	31155896	-	ENSMUSG00000001248	ENSMUSG00000001248.14	protein_coding	KNOWN	Gramd1a	2
ENSMUSG00000001249	0.369683145506345	-0.267869104212344	0.155059225976535	-1.72752767547595	0.0840729392374383	NA	chr7	HAVANA	31098725	31115290	-	ENSMUSG00000001249	ENSMUSG00000001249.14	protein_coding	KNOWN	Hpn	2
ENSMUSG00000001260	0.85461987011899	0.0194539606837475	0.213639749551135	0.0910596493612306	0.927445194534497	NA	chr5	HAVANA	70751047	70842617	-	ENSMUSG00000001260	ENSMUSG00000001260.10	protein_coding	KNOWN	Gabrg1	2
ENSMUSG00000001270	4.54708031372518	0.415753163613047	0.2862459997278	1.45243309603767	0.146381219426362	0.872789650570126	chr12	ENSEMBL	111669355	111672338	-	ENSMUSG00000001270	ENSMUSG00000001270.8	protein_coding	KNOWN	Ckb	3
ENSMUSG00000001280	1.21960563282868	0.124755201603525	0.238994503056302	0.522000297112001	0.601670123717758	NA	chr15	HAVANA	102406143	102436404	+	ENSMUSG00000001280	ENSMUSG00000001280.12	protein_coding	KNOWN	Sp1	1
ENSMUSG00000001281	5.47221831935299	-0.186571149314933	0.285228482153476	-0.654111216055004	0.51304015590999	0.984750015067308	chr15	HAVANA	102215995	102231935	-	ENSMUSG00000001281	ENSMUSG00000001281.9	protein_coding	KNOWN	Itgb7	2
ENSMUSG00000001285	0.540006546655094	0.00175429184318362	0.183699778106903	0.00954977660431751	0.992380496502684	NA	chr15	HAVANA	102331709	102338139	+	ENSMUSG00000001285	ENSMUSG00000001285.12	protein_coding	KNOWN	Myg1	2
ENSMUSG00000001288	0.536683417785052	-0.0506077503760543	0.171328536762101	-0.295384244402471	0.767700367784016	NA	chr15	HAVANA	102234938	102257517	-	ENSMUSG00000001288	ENSMUSG00000001288.14	protein_coding	KNOWN	Rarg	2
ENSMUSG00000001289	0.771798955806269	-0.314179921816593	0.199900514367272	-1.57168140767941	0.116024456132475	NA	chr15	HAVANA	102326116	102331873	+	ENSMUSG00000001289	ENSMUSG00000001289.12	protein_coding	KNOWN	Pfdn5	2
ENSMUSG00000001300	1.39076003585693	-0.201888173113243	0.250053708266732	-0.807379240694519	0.419448023314356	NA	chr8	HAVANA	8617434	8661242	-	ENSMUSG00000001300	ENSMUSG00000001300.16	protein_coding	KNOWN	Efnb2	2
ENSMUSG00000001305	0.336994103569223	-0.299261145873464	0.151282774075066	-1.97815744524205	0.0479109477256979	NA	chr1	HAVANA	186720978	186749358	-	ENSMUSG00000001305	ENSMUSG00000001305.5	protein_coding	KNOWN	Rrp15	2
ENSMUSG00000001313	74.5725752412857	-0.762876614889078	0.253537980919804	-3.00892439121531	0.00262174352752752	0.18087898841137	chr11	HAVANA	101464999	101471853	+	ENSMUSG00000001313	ENSMUSG00000001313.12	protein_coding	KNOWN	Rnd2	2
ENSMUSG00000001323	291.524233572904	0.0344730484668703	0.102452314716691	0.33647896157542	0.736509713895521	0.990388748546834	chr11	HAVANA	74906359	74925948	-	ENSMUSG00000001323	ENSMUSG00000001323.17	protein_coding	KNOWN	Srr	2
ENSMUSG00000001333	74.9711341914422	0.190577326060731	0.156092056602225	1.22092904795524	0.222112885096488	0.932171089480117	chr4	HAVANA	129287617	129308559	+	ENSMUSG00000001333	ENSMUSG00000001333.9	protein_coding	KNOWN	Sync	2
ENSMUSG00000001334	2.67449218605859	0.156711633936613	0.277121877468976	0.565497157308184	0.571735657267677	NA	chr4	HAVANA	129136999	129144593	+	ENSMUSG00000001334	ENSMUSG00000001334.9	protein_coding	KNOWN	Fndc5	2
ENSMUSG00000001348	0.0220999937331843	0	0.0419817924681774	0	1	NA	chr9	ENSEMBL	22126731	22135746	-	ENSMUSG00000001348	ENSMUSG00000001348.14	protein_coding	KNOWN	Acp5	3
ENSMUSG00000001349	6.06700397395263	0.389412036503018	0.282022069122188	1.38078568714529	0.167344865573068	0.899111410206457	chr9	ENSEMBL	22099281	22109630	+	ENSMUSG00000001349	ENSMUSG00000001349.4	protein_coding	KNOWN	Cnn1	3
ENSMUSG00000001366	1.53567036283876	-0.0642601801152549	0.252383308732745	-0.254613430808539	0.799021684719008	NA	chr9	HAVANA	78081499	78109065	-	ENSMUSG00000001366	ENSMUSG00000001366.14	protein_coding	KNOWN	Fbxo9	2
ENSMUSG00000001376	1.83251483706034	-0.259062978990968	0.243098305729589	-1.0656716763758	0.286572085554508	NA	chr6	HAVANA	3498382	3603531	+	ENSMUSG00000001376	ENSMUSG00000001376.17	protein_coding	KNOWN	Vps50	1
ENSMUSG00000001380	0.864334295473107	-0.0143162157264068	0.207276767311146	-0.0690681156027318	0.944935400463051	NA	chr18	ENSEMBL	36766530	36783205	-	ENSMUSG00000001380	ENSMUSG00000001380.6	protein_coding	KNOWN	Hars	3
ENSMUSG00000001383	4.70435603180446	-0.201429076433317	0.286284790574075	-0.703596848541621	0.481683874509167	0.984750015067308	chr18	ENSEMBL	36793923	36799660	+	ENSMUSG00000001383	ENSMUSG00000001383.8	protein_coding	KNOWN	Zmat2	3
ENSMUSG00000001403	0.753966678935865	-0.232448069353514	0.193222791040277	-1.20300544310563	0.22897421421398	NA	chr2	HAVANA	164769898	164778822	+	ENSMUSG00000001403	ENSMUSG00000001403.13	protein_coding	KNOWN	Ube2c	2
ENSMUSG00000001415	1.57719527654747	-0.267796835199503	0.247472189432825	-1.08212900937782	0.279195207238563	NA	chr3	HAVANA	88336260	88362338	+	ENSMUSG00000001415	ENSMUSG00000001415.10	protein_coding	KNOWN	Smg5	2
ENSMUSG00000001416	2.25185294718074	0.378917381252291	0.265535391125749	1.42699389202266	0.153581655210044	NA	chr3	HAVANA	88297116	88321767	+	ENSMUSG00000001416	ENSMUSG00000001416.13	protein_coding	KNOWN	Cct3	1
ENSMUSG00000001418	1.7720860081023	0.231524252166198	0.261344077591996	0.885898216249798	0.375672377425195	NA	chr3	HAVANA	88325023	88331313	+	ENSMUSG00000001418	ENSMUSG00000001418.13	protein_coding	KNOWN	Glmp	2
ENSMUSG00000001419	7.34542070300829	-0.141996288473649	0.276472764919296	-0.513599552979833	0.607531992180936	0.984750015067308	chr3	HAVANA	88142372	88172086	+	ENSMUSG00000001419	ENSMUSG00000001419.17	protein_coding	KNOWN	Mef2d	2
ENSMUSG00000001420	8.31238743174607	0.170702056884678	0.273002241548447	0.625277125625307	0.53178919022304	0.984750015067308	chr3	HAVANA	88328655	88336148	-	ENSMUSG00000001420	ENSMUSG00000001420.13	protein_coding	KNOWN	Tmem79	2
ENSMUSG00000001424	3.34639548203886	0.390895092454702	0.283921210516038	1.37677312570003	0.168582402095169	NA	chr6	HAVANA	28475139	28935162	+	ENSMUSG00000001424	ENSMUSG00000001424.14	protein_coding	KNOWN	Snd1	2
ENSMUSG00000001435	12.6582278442592	-0.0401058672852628	0.259257902361311	-0.154694869163023	0.87706187511623	0.992437607065269	chr10	HAVANA	77052178	77166548	-	ENSMUSG00000001435	ENSMUSG00000001435.14	protein_coding	KNOWN	Col18a1	2
ENSMUSG00000001436	1.95080801445999	0.0236974318843895	0.270049047184994	0.0877523254809184	0.930073530273278	NA	chr10	HAVANA	77032241	77061002	+	ENSMUSG00000001436	ENSMUSG00000001436.15	protein_coding	KNOWN	Slc19a1	1
ENSMUSG00000001440	15.0832946593795	-0.213373647998092	0.247135923032623	-0.863385805591384	0.387925381077075	0.981865123938535	chr11	HAVANA	97159714	97187881	-	ENSMUSG00000001440	ENSMUSG00000001440.5	protein_coding	KNOWN	Kpnb1	2
ENSMUSG00000001441	1.264506161473	-0.0940624316464426	0.240958754732352	-0.390367354574536	0.696264924079897	NA	chr11	HAVANA	97205842	97280638	-	ENSMUSG00000001441	ENSMUSG00000001441.13	protein_coding	KNOWN	Npepps	1
ENSMUSG00000001445	3.50707966508604	0.162537612657068	0.284119276079277	0.572075273807595	0.567270979665172	NA	chr11	HAVANA	97041560	97049213	+	ENSMUSG00000001445	ENSMUSG00000001445.10	protein_coding	KNOWN	Mrpl10	2
ENSMUSG00000001467	15.7204490812081	-0.106174663365944	0.264106622292731	-0.402014392688198	0.687673434009197	0.98847994927792	chr5	HAVANA	4081145	4104746	-	ENSMUSG00000001467	ENSMUSG00000001467.5	protein_coding	KNOWN	Cyp51	2
ENSMUSG00000001472	1.74870790956816	0.0433249613824448	0.260424218963715	0.166363027044276	0.867871268593946	NA	chr8	ENSEMBL	123373824	123404173	+	ENSMUSG00000001472	ENSMUSG00000001472.16	protein_coding	KNOWN	Tcf25	3
ENSMUSG00000001473	70.0402164825053	0.006137231032284	0.164716855299816	0.0372592775712787	0.970278274721102	0.997451021100817	chr18	ENSEMBL	67390717	67402748	+	ENSMUSG00000001473	ENSMUSG00000001473.6	protein_coding	KNOWN	Tubb6	3
ENSMUSG00000001482	0.111821033806404	0.0773236913482004	0.0894720416078934	0.864221827943387	0.387466043467467	NA	chr8	HAVANA	123442986	123463270	+	ENSMUSG00000001482	ENSMUSG00000001482.14	protein_coding	KNOWN	Def8	2
ENSMUSG00000001493	1.180793736315	0.0599490820249967	0.233644236703064	0.25658275535033	0.79750088866806	NA	chr11	HAVANA	101877510	101894374	-	ENSMUSG00000001493	ENSMUSG00000001493.9	protein_coding	KNOWN	Meox1	2
ENSMUSG00000001494	0.10672243572667	-0.0335790658582226	0.0838274489818115	-0.400573633888208	0.688734060806401	NA	chr11	HAVANA	101962458	101967015	-	ENSMUSG00000001494	ENSMUSG00000001494.6	protein_coding	KNOWN	Sost	2
ENSMUSG00000001496	0.163215322746352	-0.0723936073431975	0.101499213808863	-0.713243035355178	0.475695380294257	NA	chr12	HAVANA	56531958	56536908	-	ENSMUSG00000001496	ENSMUSG00000001496.15	protein_coding	KNOWN	Nkx2-1	2
ENSMUSG00000001497	0.382802782591241	0.0412794320234598	0.149920904415991	0.275341402083063	0.783053958972879	NA	chr12	HAVANA	56691767	56712822	+	ENSMUSG00000001497	ENSMUSG00000001497.18	protein_coding	KNOWN	Pax9	2
ENSMUSG00000001506	0.237213913059436	0.0425694877216727	0.127970748994719	0.332650141193043	0.739398389552668	NA	chr11	HAVANA	94936224	94953042	+	ENSMUSG00000001506	ENSMUSG00000001506.10	protein_coding	KNOWN	Col1a1	2
ENSMUSG00000001507	7.92347379852129	0.0301079094475177	0.277645021110968	0.108440300233168	0.913646434637656	0.994850053008917	chr11	HAVANA	95044474	95076801	-	ENSMUSG00000001507	ENSMUSG00000001507.16	protein_coding	KNOWN	Itga3	2
ENSMUSG00000001508	0.239947322256539	0.124750342018328	0.131763137892262	0.946777255110088	0.343752294132898	NA	chr11	HAVANA	94962791	94976327	-	ENSMUSG00000001508	ENSMUSG00000001508.15	protein_coding	KNOWN	Sgca	2
ENSMUSG00000001517	8.70493740104399	0.258582136144014	0.269731977548488	0.958663257112444	0.337728414156431	0.978453422940264	chr6	HAVANA	128362967	128376146	+	ENSMUSG00000001517	ENSMUSG00000001517.14	protein_coding	KNOWN	Foxm1	2
ENSMUSG00000001518	22.7813984912143	-0.287532196152183	0.224352952362911	-1.28160647374532	0.199980728082805	0.920711314573601	chr6	HAVANA	128409444	128424931	-	ENSMUSG00000001518	ENSMUSG00000001518.12	protein_coding	KNOWN	Itfg2	2
ENSMUSG00000001520	39.0252168865234	-0.0690122333895273	0.179975879751987	-0.383452679795919	0.7013841498222	0.989066354736979	chr6	HAVANA	128399296	128416427	+	ENSMUSG00000001520	ENSMUSG00000001520.12	protein_coding	KNOWN	Nrip2	2
ENSMUSG00000001521	0.177780763662718	-0.18694491576831	0.112160239843354	-1.66676636952098	0.0955608698843322	NA	chr6	HAVANA	128321161	128355851	-	ENSMUSG00000001521	ENSMUSG00000001521.12	protein_coding	KNOWN	Tulp3	2
ENSMUSG00000001524	3.80142482216414	-0.0288013343287165	0.281584440867436	-0.102283117064254	0.918531955651371	NA	chr17	HAVANA	35667730	35673739	-	ENSMUSG00000001524	ENSMUSG00000001524.14	protein_coding	KNOWN	Gtf2h4	2
ENSMUSG00000001525	16.9105446047685	-0.0945985689489178	0.22642674106539	-0.41778885525539	0.6761014999373	0.98847994927792	chr17	HAVANA	35833921	35838306	-	ENSMUSG00000001525	ENSMUSG00000001525.10	protein_coding	KNOWN	Tubb5	2
ENSMUSG00000001542	2.05978646471819	-0.368064833914618	0.268087066782687	-1.37293021379869	0.16977404270945	NA	chr13	ENSEMBL	75707484	75772356	+	ENSMUSG00000001542	ENSMUSG00000001542.6	protein_coding	KNOWN	Ell2	3
ENSMUSG00000001552	0.301625590552148	0.00675708893484951	0.144947604288512	0.0466174585500552	0.962818117246655	NA	chr11	HAVANA	100368958	100397763	-	ENSMUSG00000001552	ENSMUSG00000001552.14	protein_coding	KNOWN	Jup	2
ENSMUSG00000001555	6.50689225101444	0.12773256690663	0.279787197581722	0.456534709274254	0.648005517399344	0.986906964637842	chr11	HAVANA	100415697	100424824	+	ENSMUSG00000001555	ENSMUSG00000001555.10	protein_coding	KNOWN	Fkbp10	2
ENSMUSG00000001558	27.8992252941721	0.0272066652989791	0.218822558234446	0.124332086776126	0.901052342825606	0.993971206265094	chr11	HAVANA	100441917	100457022	+	ENSMUSG00000001558	ENSMUSG00000001558.5	protein_coding	KNOWN	Klhl10	2
ENSMUSG00000001566	0.0225828853928422	0.0103074364116954	0.0419817924681774	0.245521589377312	0.806052593744465	NA	chr5	HAVANA	29473034	29478470	-	ENSMUSG00000001566	ENSMUSG00000001566.9	protein_coding	KNOWN	Mnx1	2
ENSMUSG00000001569	0.493911976405235	-0.128790334758357	0.179457339122909	-0.717665465161887	0.47296358193347	NA	chr5	HAVANA	29434664	29457843	+	ENSMUSG00000001569	ENSMUSG00000001569.10	protein_coding	KNOWN	Nom1	2
ENSMUSG00000001576	0.537769985849445	-0.130315443670868	0.184550816749853	-0.70612228092982	0.480112096762382	NA	chr17	HAVANA	26561489	26656931	+	ENSMUSG00000001576	ENSMUSG00000001576.14	protein_coding	KNOWN	Ergic1	1
ENSMUSG00000001583	9.05664285768779	0.207997117180756	0.272644503887499	0.762887621848345	0.445530418908	0.981865123938535	chr11	HAVANA	69851005	69858730	-	ENSMUSG00000001583	ENSMUSG00000001583.13	protein_coding	KNOWN	Tnk1	2
ENSMUSG00000001588	1.87924152327883	0.354322783253523	0.261477701551283	1.35507839158526	0.17539258242101	NA	chr11	HAVANA	69881567	69895539	-	ENSMUSG00000001588	ENSMUSG00000001588.12	protein_coding	KNOWN	Acap1	2
ENSMUSG00000001627	2.70566698538763	-0.249902913537882	0.276908663437862	-0.902474160379454	0.366805041730889	NA	chr12	HAVANA	40201567	40248504	-	ENSMUSG00000001627	ENSMUSG00000001627.11	protein_coding	KNOWN	Ifrd1	2
ENSMUSG00000001630	0.35551275204745	0.0172926843340847	0.148664598499705	0.116320122669413	0.90739883827962	NA	chr6	HAVANA	146724995	146778812	+	ENSMUSG00000001630	ENSMUSG00000001630.13	protein_coding	KNOWN	Stk38l	2
ENSMUSG00000001632	3.97447817169269	-0.415061667893101	0.285998156066248	-1.45127392988141	0.146703597691534	NA	chr6	HAVANA	113307137	113324860	+	ENSMUSG00000001632	ENSMUSG00000001632.16	protein_coding	KNOWN	Brpf1	2
ENSMUSG00000001642	8.6255653306402	0.0433446765997837	0.274941223386509	0.157650700996737	0.874732049470893	0.992437607065269	chr6	HAVANA	34302434	34317478	-	ENSMUSG00000001642	ENSMUSG00000001642.18	protein_coding	KNOWN	Akr1b3	2
ENSMUSG00000001663	0.094711851665933	0.0389757068578607	0.082744944909274	0.471034295818261	0.637616243957236	NA	chr10	HAVANA	75783813	75798584	-	ENSMUSG00000001663	ENSMUSG00000001663.10	protein_coding	KNOWN	Gstt1	2
ENSMUSG00000001665	0.156694285729905	0.082664646878208	0.106103596509364	0.779093731011397	0.435924502727527	NA	chr10	HAVANA	75774115	75781414	-	ENSMUSG00000001665	ENSMUSG00000001665.10	protein_coding	KNOWN	Gstt3	2
ENSMUSG00000001670	0.0756491681208271	0.0324066953395157	0.0740498010075455	0.43763379372503	0.661651769822913	NA	chr8	HAVANA	109990437	109999803	+	ENSMUSG00000001670	ENSMUSG00000001670.13	protein_coding	KNOWN	Tat	2
ENSMUSG00000001672	4.78973553115913	0.189585577098198	0.285977490019105	0.662938810622936	0.507369743936774	0.984750015067308	chr8	HAVANA	109947914	109962203	-	ENSMUSG00000001672	ENSMUSG00000001672.14	protein_coding	KNOWN	Marveld3	2
ENSMUSG00000001674	0.182171289880891	0.0783517392528539	0.110128589001376	0.711456852061141	0.476801179643199	NA	chr1	HAVANA	121553835	121567989	-	ENSMUSG00000001674	ENSMUSG00000001674.11	protein_coding	KNOWN	Ddx18	2
ENSMUSG00000001687	0.726581396339828	-0.343259755102213	0.204294390980861	-1.68022114290142	0.0929142971528234	NA	chr5	HAVANA	148504635	148552789	-	ENSMUSG00000001687	ENSMUSG00000001687.15	protein_coding	KNOWN	Ubl3	2
ENSMUSG00000001700	4.47176067020775	0.233840032401952	0.286276404249619	0.816833063887638	0.414023834241998	0.981865123938535	chr18	ENSEMBL	56432132	56503792	+	ENSMUSG00000001700	ENSMUSG00000001700.9	protein_coding	KNOWN	Gramd3	3
ENSMUSG00000001707	0.212366415018907	0.119039837840667	0.120001104869238	0.991989515183061	0.321202640071674	NA	chr13	ENSEMBL	38645698	38659028	-	ENSMUSG00000001707	ENSMUSG00000001707.7	protein_coding	KNOWN	Eef1e1	3
ENSMUSG00000001729	7.04507427888828	0.0495880196006246	0.279778501262701	0.177240278923588	0.859319658468263	0.992437607065269	chr12	HAVANA	112653821	112674884	-	ENSMUSG00000001729	ENSMUSG00000001729.14	protein_coding	KNOWN	Akt1	2
ENSMUSG00000001739	0.334623314919532	-0.0592966520925084	0.146082651531076	-0.405911663507108	0.684807507829326	NA	chr5	HAVANA	136966616	136975858	+	ENSMUSG00000001739	ENSMUSG00000001739.14	protein_coding	KNOWN	Cldn15	2
ENSMUSG00000001741	7.70018556293002	0.508013588286842	0.273553241128624	1.85709219233113	0.0632980388351139	0.749156435375014	chr7	HAVANA	83642825	83745726	-	ENSMUSG00000001741	ENSMUSG00000001741.12	protein_coding	KNOWN	Il16	2
ENSMUSG00000001750	5.18574847198556	-0.411831311510431	0.28520072747587	-1.44400512283152	0.148737534330504	0.876221937591383	chr19	HAVANA	3896050	3907133	-	ENSMUSG00000001750	ENSMUSG00000001750.15	protein_coding	KNOWN	Tcirg1	2
ENSMUSG00000001751	0.190878436752871	0.162266001690563	0.11517086487131	1.40891536997552	0.158860194173528	NA	chr11	HAVANA	101070012	101077672	+	ENSMUSG00000001751	ENSMUSG00000001751.9	protein_coding	KNOWN	Naglu	2
ENSMUSG00000001755	0.497656114759982	0.416346875087424	0.174317186311931	2.38844421422907	0.0169198768421202	NA	chr11	HAVANA	101082565	101086619	+	ENSMUSG00000001755	ENSMUSG00000001755.12	protein_coding	KNOWN	Coasy	2
ENSMUSG00000001761	1.10034097418535	-0.110077218530896	0.237319603644604	-0.463835337833031	0.642765723227941	NA	chr6	HAVANA	29735503	29761365	+	ENSMUSG00000001761	ENSMUSG00000001761.7	protein_coding	KNOWN	Smo	2
ENSMUSG00000001763	0.436023109261423	-0.170071776415025	0.151076344730545	-1.12573399044278	0.260278131815291	NA	chr6	HAVANA	29694222	29718559	+	ENSMUSG00000001763	ENSMUSG00000001763.14	protein_coding	KNOWN	Tspan33	2
ENSMUSG00000001767	21.5258756154111	-0.287392062687391	0.228599063226737	-1.25718827816166	0.208685466831644	0.922943951238065	chr2	HAVANA	145917479	145935014	-	ENSMUSG00000001767	ENSMUSG00000001767.5	protein_coding	KNOWN	Crnkl1	2
ENSMUSG00000001768	3.53534019363751	-0.434563578167614	0.284563729519157	-1.52712216311587	0.126730636731676	NA	chr2	HAVANA	145784734	145887616	+	ENSMUSG00000001768	ENSMUSG00000001768.15	protein_coding	KNOWN	Rin2	2
ENSMUSG00000001773	0.171921132243489	0.00646527241619834	0.112452711271689	0.0574932551032769	0.954152278871036	NA	chr7	HAVANA	86718977	86775943	-	ENSMUSG00000001773	ENSMUSG00000001773.14	protein_coding	KNOWN	Folh1	2
ENSMUSG00000001774	2.6359618353358	0.351757410717869	0.278925426158809	1.26111633335855	0.207266936721551	NA	chr9	ENSEMBL	18292267	18314000	+	ENSMUSG00000001774	ENSMUSG00000001774.7	protein_coding	KNOWN	Chordc1	3
ENSMUSG00000001783	1.12743562081284	0.0338310905065915	0.211201390675739	0.16018403287189	0.872736106900811	NA	chr10	HAVANA	85938637	85957823	-	ENSMUSG00000001783	ENSMUSG00000001783.3	protein_coding	KNOWN	Rtcb	2
ENSMUSG00000001785	8.76811129818305	-0.159287377739101	0.268880787997977	-0.592408921905939	0.553576793358944	0.984750015067308	chr10	HAVANA	85871831	85889096	+	ENSMUSG00000001785	ENSMUSG00000001785.11	protein_coding	KNOWN	Pwp1	2
ENSMUSG00000001786	95.208949831374	0.041380446724477	0.193767551984577	0.213557152890958	0.830892415533631	0.992437607065269	chr10	HAVANA	86021972	86051873	+	ENSMUSG00000001786	ENSMUSG00000001786.14	protein_coding	KNOWN	Fbxo7	2
ENSMUSG00000001794	1.80957298616136	0.256572714530393	0.25676575870339	0.999248170106592	0.317674486284461	NA	chr7	HAVANA	30186936	30198811	-	ENSMUSG00000001794	ENSMUSG00000001794.13	protein_coding	KNOWN	Capns1	2
ENSMUSG00000001802	100.56795055788	0.177225771455099	0.169564153534182	1.04518418404615	0.295937851787748	0.972244555638512	chr7	HAVANA	35200027	35215498	-	ENSMUSG00000001802	ENSMUSG00000001802.16	protein_coding	KNOWN	Lrp3	2
ENSMUSG00000001804	0.0207520826394616	0.0103074364116954	0.0419817924681774	0.245521589377312	0.806052593744465	NA	chr18	HAVANA	20436175	20471821	+	ENSMUSG00000001804	ENSMUSG00000001804.9	protein_coding	KNOWN	Dsg4	2
ENSMUSG00000001827	0.0359925366206366	0	0.0419817924681774	0	1	NA	chr7	HAVANA	101858331	101870788	-	ENSMUSG00000001827	ENSMUSG00000001827.12	protein_coding	KNOWN	Folr1	2
ENSMUSG00000001829	1.15513898082793	0.117005454431609	0.23934693744933	0.488852941585597	0.624945813720667	NA	chr7	HAVANA	101663633	101795506	+	ENSMUSG00000001829	ENSMUSG00000001829.17	protein_coding	KNOWN	Clpb	1
ENSMUSG00000001833	6.78728419246575	-0.0794824582043361	0.286169481768744	-0.277746102460243	0.781207267742072	0.99184096530683	chr9	ENSEMBL	25252439	25308571	+	ENSMUSG00000001833	ENSMUSG00000001833.16	protein_coding	KNOWN	Sept7	3
ENSMUSG00000001844	0.463181238934569	-0.299337469122801	0.156104496197292	-1.9175454673931	0.0551686704854136	NA	chr5	HAVANA	143316489	143329256	-	ENSMUSG00000001844	ENSMUSG00000001844.10	protein_coding	KNOWN	Zdhhc4	2
ENSMUSG00000001847	95.7649640302361	-0.024481712931736	0.149360516528803	-0.163910205325347	0.869801833073012	0.992437607065269	chr5	HAVANA	143503634	143528036	-	ENSMUSG00000001847	ENSMUSG00000001847.14	protein_coding	KNOWN	Rac1	2
ENSMUSG00000001855	0.636463976122271	0.11693472556068	0.192137259548074	0.60859994482966	0.542789641058067	NA	chr2	HAVANA	31974436	32053975	+	ENSMUSG00000001855	ENSMUSG00000001855.15	protein_coding	KNOWN	Nup214	2
ENSMUSG00000001864	1.50117937350763	0.448677822124985	0.245808294169923	1.82531604004714	0.0679533510240406	NA	chr2	HAVANA	31950139	31973442	+	ENSMUSG00000001864	ENSMUSG00000001864.13	protein_coding	KNOWN	Aif1l	2
ENSMUSG00000001865	0.302955816908889	-0.10228226984652	0.140950013789673	-0.72566342561092	0.468045128444526	NA	chr3	HAVANA	20215620	20242181	-	ENSMUSG00000001865	ENSMUSG00000001865.2	protein_coding	KNOWN	Cpa3	2
ENSMUSG00000001870	1.45149699079325	-0.0866410178375259	0.24316081448102	-0.356311595774362	0.721607226276873	NA	chr17	HAVANA	75005568	75392512	+	ENSMUSG00000001870	ENSMUSG00000001870.15	protein_coding	KNOWN	Ltbp1	2
ENSMUSG00000001891	17.9742622615956	0.361925536910257	0.24767543224723	1.46128961450235	0.143935978762524	0.869241433833383	chr11	HAVANA	21321138	21371201	-	ENSMUSG00000001891	ENSMUSG00000001891.16	protein_coding	KNOWN	Ugp2	2
ENSMUSG00000001901	19.4567265079532	-0.302182983159835	0.229761905771314	-1.31520054268962	0.188442512827442	0.920711314573601	chr11	HAVANA	106008124	106034549	+	ENSMUSG00000001901	ENSMUSG00000001901.15	protein_coding	KNOWN	Kcnh6	2
ENSMUSG00000001909	16.0663995093761	0.129775762849462	0.238395485648756	0.54437172959168	0.586185695788806	0.984750015067308	chr8	HAVANA	84686307	84699808	+	ENSMUSG00000001909	ENSMUSG00000001909.15	protein_coding	KNOWN	Trmt1	2
ENSMUSG00000001910	4.4690911355801	0.267629572267971	0.286219583128299	0.935049829025868	0.349762620504053	0.978597295614044	chr8	ENSEMBL	84670483	84687862	-	ENSMUSG00000001910	ENSMUSG00000001910.4	protein_coding	KNOWN	Nacc1	3
ENSMUSG00000001911	4.01272641474993	-0.00142483916909638	0.285875045334517	-0.00498413272634239	0.996023253913441	NA	chr8	HAVANA	84699876	84800344	-	ENSMUSG00000001911	ENSMUSG00000001911.16	protein_coding	KNOWN	Nfix	2
ENSMUSG00000001918	1.33452402197633	0.0594872356096787	0.248839868976862	0.239058298231181	0.811060377504305	NA	chr7	HAVANA	16781340	16798274	+	ENSMUSG00000001918	ENSMUSG00000001918.17	protein_coding	KNOWN	Slc1a5	2
ENSMUSG00000001924	2.11781594058175	-0.328366210532942	0.256146097873168	-1.2819489082966	0.19986056952638	NA	chrX	HAVANA	20658326	20683179	+	ENSMUSG00000001924	ENSMUSG00000001924.15	protein_coding	KNOWN	Uba1	2
ENSMUSG00000001930	0.138617376771888	-0.0303315899329705	0.0982435913883013	-0.30873861087882	0.757520370444425	NA	chr6	HAVANA	125546774	125686679	+	ENSMUSG00000001930	ENSMUSG00000001930.17	protein_coding	KNOWN	Vwf	1
ENSMUSG00000001942	3.01200647197645	0.180830251663619	0.28035983841004	0.64499342234299	0.518931448299203	NA	chr9	HAVANA	37613847	37648318	+	ENSMUSG00000001942	ENSMUSG00000001942.7	protein_coding	KNOWN	Siae	2
ENSMUSG00000001943	56.9434448281713	0.298282356637387	0.171463147449746	1.73962954182216	0.0819240884706905	0.776823196633823	chr9	ENSEMBL	37539255	37544205	+	ENSMUSG00000001943	ENSMUSG00000001943.7	protein_coding	KNOWN	Vsig2	3
ENSMUSG00000001946	5.25273522753615	0.189394164507697	0.284178692803166	0.666461523344677	0.505116149305834	0.984750015067308	chr9	HAVANA	37528078	37538319	+	ENSMUSG00000001946	ENSMUSG00000001946.13	protein_coding	KNOWN	Esam	1
ENSMUSG00000001948	14.3345448636435	0.00521685808217251	0.256443161625196	0.0203431358789641	0.98376964544183	0.999077960749031	chr9	ENSEMBL	37603295	37613720	-	ENSMUSG00000001948	ENSMUSG00000001948.9	protein_coding	KNOWN	Spa17	3
ENSMUSG00000001962	0.781906093381744	0.161154224191706	0.203675727209953	0.791229403715765	0.428810135994007	NA	chrX	HAVANA	74313033	74320149	+	ENSMUSG00000001962	ENSMUSG00000001962.8	protein_coding	KNOWN	Fam50a	2
ENSMUSG00000001964	0.54235411939479	-0.261563104620837	0.172294005398494	-1.51812074956337	0.128983961217529	NA	chrX	HAVANA	74254687	74261548	+	ENSMUSG00000001964	ENSMUSG00000001964.14	protein_coding	KNOWN	Emd	2
ENSMUSG00000001983	1.40379833821634	-0.222497575177669	0.247303564013457	-0.89969417167624	0.368283025903433	NA	chr11	HAVANA	106066061	106073612	+	ENSMUSG00000001983	ENSMUSG00000001983.7	protein_coding	KNOWN	Taco1	2
ENSMUSG00000001985	0.799579767602695	0.245585410500621	0.216520080676438	1.13423849526279	0.256694520536275	NA	chr4	HAVANA	125490700	125714173	+	ENSMUSG00000001985	ENSMUSG00000001985.9	protein_coding	KNOWN	Grik3	2
ENSMUSG00000001986	3.40958919169972	0.227402155959742	0.271770137707404	0.836744455730341	0.40273622478461	NA	chrX	HAVANA	41400854	41678601	+	ENSMUSG00000001986	ENSMUSG00000001986.16	protein_coding	KNOWN	Gria3	2
ENSMUSG00000001988	14.9861993976612	-0.397709991590482	0.242869522414162	-1.63754590381362	0.101516455696947	0.820446326708849	chr7	HAVANA	16455721	16477728	-	ENSMUSG00000001988	ENSMUSG00000001988.9	protein_coding	KNOWN	Npas1	2
ENSMUSG00000001995	0.436037583475809	-0.17330588233354	0.168367605699756	-1.02933032523246	0.303324477767227	NA	chr8	ENSEMBL	125418063	125492710	-	ENSMUSG00000001995	ENSMUSG00000001995.8	protein_coding	KNOWN	Sipa1l2	3
ENSMUSG00000001998	0.419107030816424	0.0761057520322914	0.16329488633744	0.466063290402267	0.641170198625937	NA	chr2	HAVANA	127008717	127067909	+	ENSMUSG00000001998	ENSMUSG00000001998.15	protein_coding	KNOWN	Ap4e1	2
ENSMUSG00000001999	0.0394293479411544	-0.0132269156392341	0.0503266977983995	-0.262821051606027	0.792688508953019	NA	chr2	HAVANA	127070665	127097084	+	ENSMUSG00000001999	ENSMUSG00000001999.15	protein_coding	KNOWN	Blvra	2
ENSMUSG00000002006	4.94880741766872	0.623341594617943	0.285880344053745	2.18042830709885	0.0292257277552018	0.594384256089012	chrX	HAVANA	73793359	73824969	-	ENSMUSG00000002006	ENSMUSG00000002006.12	protein_coding	KNOWN	Pdzd4	2
ENSMUSG00000002007	21.7704324584378	0.218535927323239	0.210285166922683	1.03923605512123	0.298694965873139	0.972244555638512	chrX	HAVANA	73774405	73778925	+	ENSMUSG00000002007	ENSMUSG00000002007.5	protein_coding	KNOWN	Srpk3	2
ENSMUSG00000002010	3.1195005402722	0.0772052576411585	0.281352153795595	0.274407914066472	0.783771161812321	NA	chrX	HAVANA	73778963	73786897	-	ENSMUSG00000002010	ENSMUSG00000002010.17	protein_coding	KNOWN	Idh3g	2
ENSMUSG00000002012	1.18070972755026	0.204332180412951	0.237783280584021	0.859321058701395	0.390163408979837	NA	chrX	HAVANA	73655994	73660117	-	ENSMUSG00000002012	ENSMUSG00000002012.13	protein_coding	KNOWN	Pnck	2
ENSMUSG00000002014	7.02727695216014	-0.454093450854849	0.277537272009343	-1.63615303835502	0.101807562165859	0.822016148943368	chrX	HAVANA	73787028	73790830	+	ENSMUSG00000002014	ENSMUSG00000002014.12	protein_coding	KNOWN	Ssr4	2
ENSMUSG00000002015	0.418697297274581	-0.0200175193521027	0.151527001555659	-0.13210529573338	0.894901007237299	NA	chrX	HAVANA	73686178	73716175	-	ENSMUSG00000002015	ENSMUSG00000002015.5	protein_coding	KNOWN	Bcap31	2
ENSMUSG00000002017	0.290045578844487	0.237960068176116	0.143236512109237	1.66130873107717	0.0966514573770441	NA	chr17	HAVANA	75537086	75551946	-	ENSMUSG00000002017	ENSMUSG00000002017.9	protein_coding	KNOWN	Fam98a	2
ENSMUSG00000002020	4.75198861104216	0.272152755280509	0.285875068285254	0.951998916565004	0.34109753134803	0.978453422940264	chr12	HAVANA	84783212	84876532	-	ENSMUSG00000002020	ENSMUSG00000002020.15	protein_coding	KNOWN	Ltbp2	2
ENSMUSG00000002028	4.19763012914026	-0.723812960020938	0.285847604120649	-2.53216381591722	0.0113361016379514	NA	chr9	HAVANA	44803355	44881296	-	ENSMUSG00000002028	ENSMUSG00000002028.12	protein_coding	KNOWN	Kmt2a	1
ENSMUSG00000002031	0.868670620082656	0.414599245270735	0.212323594671478	1.95267627185868	0.050857967050776	NA	chr9	HAVANA	44767908	44792714	+	ENSMUSG00000002031	ENSMUSG00000002031.11	protein_coding	KNOWN	Ift46	1
ENSMUSG00000002032	2.29725530312128	-0.0271916550072997	0.274371569958558	-0.0991052207464746	0.921054726941534	NA	chr9	HAVANA	44793776	44799307	-	ENSMUSG00000002032	ENSMUSG00000002032.16	protein_coding	KNOWN	Tmem25	2
ENSMUSG00000002033	0.0361829772953486	-0.0124968874654848	0.0489287448229411	-0.255409933582138	0.798406499276314	NA	chr9	HAVANA	44969572	44980431	-	ENSMUSG00000002033	ENSMUSG00000002033.13	protein_coding	KNOWN	Cd3g	2
ENSMUSG00000002043	3.6024164647483	0.276474856763762	0.284483801671296	0.971847448394312	0.331126446816149	NA	chr7	HAVANA	19508395	19516145	+	ENSMUSG00000002043	ENSMUSG00000002043.17	protein_coding	KNOWN	Trappc6a	2
ENSMUSG00000002052	88.7587573301736	-0.0624405337656107	0.146286929285154	-0.426836041133221	0.669498753430876	0.986906964637842	chr11	HAVANA	78206746	78245987	-	ENSMUSG00000002052	ENSMUSG00000002052.6	protein_coding	KNOWN	Supt6	2
ENSMUSG00000002055	3.04321268027417	0.0607748638143358	0.2823437802555	0.215251293155242	0.829571401906466	NA	chr11	HAVANA	78301529	78322457	+	ENSMUSG00000002055	ENSMUSG00000002055.9	protein_coding	KNOWN	Spag5	2
ENSMUSG00000002057	0.436874570803349	-0.114103920014253	0.168970821784135	-0.675287714230471	0.499492987955753	NA	chr11	HAVANA	78357577	78386558	-	ENSMUSG00000002057	ENSMUSG00000002057.4	protein_coding	KNOWN	Foxn1	2
ENSMUSG00000002058	0.241484934267933	-0.262507916721867	0.131564479637885	-1.99527955755526	0.0460123981954272	NA	chr11	HAVANA	78343482	78349164	+	ENSMUSG00000002058	ENSMUSG00000002058.13	protein_coding	KNOWN	Unc119	2
ENSMUSG00000002059	5.43778946936811	-0.431173897161932	0.283878049401088	-1.51887015594056	0.128795182437411	0.850197633466015	chr11	HAVANA	78188430	78192193	+	ENSMUSG00000002059	ENSMUSG00000002059.18	protein_coding	KNOWN	Rab34	2
ENSMUSG00000002064	31.2435550443788	-0.040935181012516	0.201466832737983	-0.203185707821963	0.83898988334533	0.992437607065269	chr11	HAVANA	78245746	78255496	+	ENSMUSG00000002064	ENSMUSG00000002064.10	protein_coding	KNOWN	Sdf2	1
ENSMUSG00000002068	0.764769928348407	0.156944144671994	0.209774303928746	0.748157146669897	0.45436537573921	NA	chr7	HAVANA	38097984	38107534	-	ENSMUSG00000002068	ENSMUSG00000002068.16	protein_coding	KNOWN	Ccne1	2
ENSMUSG00000002076	0.118676325141814	0.00576222541382529	0.0925128044319316	0.0622857068187245	0.950335310682011	NA	chr17	HAVANA	31944769	32034508	-	ENSMUSG00000002076	ENSMUSG00000002076.11	protein_coding	KNOWN	Hsf2bp	2
ENSMUSG00000002083	1.35824226723704	-0.305985831312633	0.240661896768206	-1.27143447060647	0.203574126034387	NA	chr7	HAVANA	16308393	16318205	+	ENSMUSG00000002083	ENSMUSG00000002083.13	protein_coding	KNOWN	Bbc3	2
ENSMUSG00000002100	6.87030274704802	0.0493890231935225	0.279332671674445	0.176810764374474	0.85965703352437	0.992437607065269	chr2	HAVANA	91118144	91136516	+	ENSMUSG00000002100	ENSMUSG00000002100.15	protein_coding	KNOWN	Mybpc3	2
ENSMUSG00000002102	32.858886396179	-0.334133357637673	0.193699597321774	-1.72500801373691	0.0845260283290708	0.781306322834624	chr2	HAVANA	91054009	91066369	+	ENSMUSG00000002102	ENSMUSG00000002102.15	protein_coding	KNOWN	Psmc3	1
ENSMUSG00000002103	94.0534978430982	-0.0595439537815069	0.127909047241682	-0.465517921253839	0.641560606137623	0.986906964637842	chr2	HAVANA	91202885	91214098	+	ENSMUSG00000002103	ENSMUSG00000002103.15	protein_coding	KNOWN	Acp2	2
ENSMUSG00000002104	2.05278440059185	-0.286540147511488	0.266695613065219	-1.07440892715928	0.282639443142787	NA	chr2	HAVANA	91035620	91045729	+	ENSMUSG00000002104	ENSMUSG00000002104.11	protein_coding	KNOWN	Rapsn	2
ENSMUSG00000002105	10.572464057453	0.0292045089560984	0.264258456186874	0.110514945775079	0.912000997458834	0.99426620869009	chr2	HAVANA	91061791	91070417	-	ENSMUSG00000002105	ENSMUSG00000002105.15	protein_coding	KNOWN	Slc39a13	2
ENSMUSG00000002107	8.41726086585696	0.0839378768362917	0.273955328602453	0.306392568688076	0.759305765799063	0.991173862843853	chr2	HAVANA	6539694	7509563	-	ENSMUSG00000002107	ENSMUSG00000002107.18	protein_coding	KNOWN	Celf2	2
ENSMUSG00000002108	5.4300394121665	0.177432639460841	0.283296935153159	0.626313303971734	0.531109461792349	0.984750015067308	chr2	HAVANA	91184061	91202834	-	ENSMUSG00000002108	ENSMUSG00000002108.10	protein_coding	KNOWN	Nr1h3	1
ENSMUSG00000002109	334.541843676948	0.101938751880348	0.102509163779185	0.994435503346165	0.320010890688325	0.977260841437768	chr2	HAVANA	91211572	91236982	-	ENSMUSG00000002109	ENSMUSG00000002109.14	protein_coding	KNOWN	Ddb2	2
ENSMUSG00000002111	0.0564305550740594	0.0713583215647922	0.0647210034624409	1.10255276876545	0.270221430799382	NA	chr2	HAVANA	91082390	91115756	+	ENSMUSG00000002111	ENSMUSG00000002111.8	protein_coding	KNOWN	Spi1	2
ENSMUSG00000002129	9.32568908776113	-0.0510146850877246	0.264127260280502	-0.193144338958225	0.846845928893047	0.992437607065269	chr11	HAVANA	4160350	4182541	+	ENSMUSG00000002129	ENSMUSG00000002129.11	protein_coding	KNOWN	Sf3a1	2
ENSMUSG00000002147	21.7026693417758	-0.134313111740978	0.229118437676021	-0.586216950077586	0.55772973255248	0.984750015067308	chr10	HAVANA	127642986	127660957	+	ENSMUSG00000002147	ENSMUSG00000002147.18	protein_coding	KNOWN	Stat6	2
ENSMUSG00000002190	0.737577878830225	0.0136034779484151	0.181359137760598	0.075008505865154	0.940207944258659	NA	chr8	HAVANA	83389867	83428552	+	ENSMUSG00000002190	ENSMUSG00000002190.13	protein_coding	KNOWN	Clgn	2
ENSMUSG00000002204	21.2151962208993	-0.142559066981744	0.228068078158411	-0.625072426324943	0.531923524187413	0.984750015067308	chr7	HAVANA	44572380	44586862	+	ENSMUSG00000002204	ENSMUSG00000002204.9	protein_coding	KNOWN	Napsa	2
ENSMUSG00000002205	0.44489532793141	0.0955133579018202	0.150743827032748	0.633613725894532	0.526332940888946	NA	chr7	HAVANA	44748413	44777515	+	ENSMUSG00000002205	ENSMUSG00000002205.16	protein_coding	KNOWN	Vrk3	2
ENSMUSG00000002210	1.99426796328809	0.201390866351515	0.265484039428701	0.758579938684416	0.448103877088739	NA	chr7	HAVANA	24399619	24422778	+	ENSMUSG00000002210	ENSMUSG00000002210.11	protein_coding	KNOWN	Smg9	2
ENSMUSG00000002221	0.765478182142599	0.2941551982644	0.204321634761688	1.43966740774902	0.149961518580099	NA	chr5	HAVANA	27740080	27791691	-	ENSMUSG00000002221	ENSMUSG00000002221.11	protein_coding	KNOWN	Paxip1	2
ENSMUSG00000002222	1.87756442671558	0.0452008600557032	0.262703823094403	0.172060153229899	0.863390238631596	NA	chr6	HAVANA	71388634	71440637	-	ENSMUSG00000002222	ENSMUSG00000002222.14	protein_coding	KNOWN	Rmnd5a	2
ENSMUSG00000002227	2.15097935822317	-0.0720846717621766	0.270263073042527	-0.266720388215351	0.789684454893256	NA	chr3	HAVANA	104794836	104818563	-	ENSMUSG00000002227	ENSMUSG00000002227.15	protein_coding	KNOWN	Mov10	2
ENSMUSG00000002228	0.0824706292715789	0.00157371355316266	0.0698668889682852	0.0225244543789121	0.982029605173171	NA	chr3	HAVANA	104781056	104786018	+	ENSMUSG00000002228	ENSMUSG00000002228.7	protein_coding	KNOWN	Ppm1j	2
ENSMUSG00000002233	4.35943910516446	-0.264239938918244	0.285834149336473	-0.924451957653215	0.35525105367655	0.981846919618626	chr3	HAVANA	104788375	104794459	+	ENSMUSG00000002233	ENSMUSG00000002233.13	protein_coding	KNOWN	Rhoc	2
ENSMUSG00000002240	0.0216827552488572	0.0103074364116954	0.0419817924681774	0.245521589377312	0.806052593744465	NA	chr5	HAVANA	87825686	87846387	+	ENSMUSG00000002240	ENSMUSG00000002240.12	protein_coding	KNOWN	Prr27	2
ENSMUSG00000002249	1.11086133601573	0.0503467211361651	0.231702673133037	0.217290204102468	0.827982190726665	NA	chr17	HAVANA	28331671	28350805	-	ENSMUSG00000002249	ENSMUSG00000002249.17	protein_coding	KNOWN	Tead3	2
ENSMUSG00000002250	0.338005790128825	0.212023238543605	0.139756865450983	1.51708639042114	0.129244873882743	NA	chr17	HAVANA	28232754	28301469	+	ENSMUSG00000002250	ENSMUSG00000002250.15	protein_coding	KNOWN	Ppard	2
ENSMUSG00000002257	0.541228799348527	0.180070880850177	0.172173512783631	1.04586865853443	0.295621676340028	NA	chr17	HAVANA	28207778	28228608	+	ENSMUSG00000002257	ENSMUSG00000002257.7	protein_coding	KNOWN	Def6	2
ENSMUSG00000002265	33.3124150776397	-0.134732024130535	0.280134050030659	-0.480955542947347	0.630548095730866	0.986418477979696	chr7	HAVANA	6703892	6730431	-	ENSMUSG00000002265	ENSMUSG00000002265.16	protein_coding	KNOWN	Peg3	2
ENSMUSG00000002266	0.275422310645067	-0.0274763455283423	0.135908763735974	-0.202167577520753	0.83978571914391	NA	chr7	HAVANA	6671269	6696450	-	ENSMUSG00000002266	ENSMUSG00000002266.16	protein_coding	KNOWN	Zim1	2
ENSMUSG00000002274	0.773669216131408	0.0846993583362849	0.207240130963217	0.408701528717515	0.682758711778765	NA	chr17	ENSEMBL	25794571	25797136	-	ENSMUSG00000002274	ENSMUSG00000002274.12	protein_coding	KNOWN	Metrn	3
ENSMUSG00000002279	0.579682273576313	0.283961348261942	0.191119221176908	1.48578121296913	0.13733700100403	NA	chr17	HAVANA	25579174	25662826	+	ENSMUSG00000002279	ENSMUSG00000002279.18	protein_coding	KNOWN	Lmf1	1
ENSMUSG00000002280	305.064286023061	-0.041949882737454	0.103297915839179	-0.406105799876584	0.684664864409498	0.98847994927792	chr17	HAVANA	25773776	25783332	+	ENSMUSG00000002280	ENSMUSG00000002280.10	protein_coding	KNOWN	Narfl	2
ENSMUSG00000002289	0.377069783940317	-0.230015797745508	0.160976118119837	-1.42888150386553	0.15303829444	NA	chr17	HAVANA	33773750	33781575	-	ENSMUSG00000002289	ENSMUSG00000002289.15	protein_coding	KNOWN	Angptl4	2
ENSMUSG00000002297	0.0997282905534584	0.00161296041877223	0.0829411488341666	0.0194470469898748	0.984484479422744	NA	chr5	HAVANA	8396973	8422716	-	ENSMUSG00000002297	ENSMUSG00000002297.15	protein_coding	KNOWN	Dbf4	2
ENSMUSG00000002307	0.627389052440905	-0.226175331281571	0.192019160759292	-1.17787896992788	0.238844860145073	NA	chr17	HAVANA	33909414	33915589	+	ENSMUSG00000002307	ENSMUSG00000002307.15	protein_coding	KNOWN	Daxx	2
ENSMUSG00000002308	0.420458449249909	-0.064973026847718	0.170127036356819	-0.381908885495693	0.702528949295725	NA	chr17	HAVANA	33843091	33849774	+	ENSMUSG00000002308	ENSMUSG00000002308.15	protein_coding	KNOWN	Cd320	2
ENSMUSG00000002319	0.618515357529202	-0.178008806517109	0.192318649967274	-0.925593053754276	0.354657504604501	NA	chr14	HAVANA	55625400	55637895	-	ENSMUSG00000002319	ENSMUSG00000002319.15	protein_coding	KNOWN	Ipo4	2
ENSMUSG00000002320	3.10743599506528	-0.146143404754074	0.2840333629591	-0.514529008957016	0.606882184123777	NA	chr14	HAVANA	55635965	55643806	-	ENSMUSG00000002320	ENSMUSG00000002320.15	protein_coding	KNOWN	Tm9sf1	2
ENSMUSG00000002324	4.13674251547782	0.337833322146051	0.285990105314905	1.18127626049881	0.23749299478968	NA	chr14	HAVANA	55618037	55625395	+	ENSMUSG00000002324	ENSMUSG00000002324.7	protein_coding	KNOWN	Rec8	2
ENSMUSG00000002325	0.118674848653426	-0.0736675091041243	0.0910614736216538	-0.808986568899613	0.418522871927343	NA	chr14	HAVANA	55603571	55610030	+	ENSMUSG00000002325	ENSMUSG00000002325.14	protein_coding	KNOWN	Irf9	2
ENSMUSG00000002326	15.5644276062976	-0.196164896250779	0.241670500683928	-0.81170393447124	0.416961536185939	0.981865123938535	chr14	ENSEMBL	55672235	55678750	+	ENSMUSG00000002326	ENSMUSG00000002326.5	protein_coding	KNOWN	Gmpr2	3
ENSMUSG00000002329	0.306263147622969	-0.0274125041985782	0.136453274487048	-0.200892974548443	0.840782261228501	NA	chr14	ENSEMBL	55657879	55660508	-	ENSMUSG00000002329	ENSMUSG00000002329.6	protein_coding	KNOWN	Mdp1	3
ENSMUSG00000002332	0.488780189809849	0.0866926264113299	0.172974702375799	0.501186735520343	0.616239708655545	NA	chr14	HAVANA	55739020	55745690	-	ENSMUSG00000002332	ENSMUSG00000002332.15	protein_coding	KNOWN	Dhrs1	2
ENSMUSG00000002341	1.26848685993535	-0.124828535162426	0.236317932252678	-0.528222864733582	0.597344661459755	NA	chr8	HAVANA	70093085	70120873	-	ENSMUSG00000002341	ENSMUSG00000002341.8	protein_coding	KNOWN	Ncan	2
ENSMUSG00000002342	2.80043833030629	-0.14807050274315	0.281909045337999	-0.525242113340561	0.599414892544944	NA	chr8	HAVANA	70172356	70183681	+	ENSMUSG00000002342	ENSMUSG00000002342.17	protein_coding	KNOWN	Tmem161a	2
ENSMUSG00000002343	22.6889886316359	-0.32415965311523	0.249569659461859	-1.2988744457728	0.193987020746524	0.920711314573601	chr8	HAVANA	70220172	70234466	-	ENSMUSG00000002343	ENSMUSG00000002343.11	protein_coding	KNOWN	Armc6	2
ENSMUSG00000002345	0.333113299158024	0.0518838941373945	0.146772708236658	0.353498240652045	0.723714947497024	NA	chr8	HAVANA	70139499	70167488	+	ENSMUSG00000002345	ENSMUSG00000002345.17	protein_coding	KNOWN	Borcs8	2
ENSMUSG00000002346	1.57438099222999	-0.175775954161425	0.256927411444782	-0.684146363258721	0.493882747756009	NA	chr8	HAVANA	70184340	70212305	-	ENSMUSG00000002346	ENSMUSG00000002346.16	protein_coding	KNOWN	Slc25a42	2
ENSMUSG00000002365	0.204758964032319	-0.0548172937770377	0.113533161485202	-0.482830681890088	0.629215963541519	NA	chr17	ENSEMBL	5841328	5931033	+	ENSMUSG00000002365	ENSMUSG00000002365.9	protein_coding	KNOWN	Snx9	3
ENSMUSG00000002372	2.04840665193587	-0.187962990299076	0.269845456787504	-0.696557920732724	0.486079497544735	NA	chr17	ENSEMBL	56673225	56711769	+	ENSMUSG00000002372	ENSMUSG00000002372.8	protein_coding	KNOWN	Ranbp3	3
ENSMUSG00000002379	0.0998904502298387	-0.0656124223287224	0.0822197709400234	-0.798012711280653	0.424863113669926	NA	chr17	ENSEMBL	56717762	56724248	+	ENSMUSG00000002379	ENSMUSG00000002379.6	protein_coding	KNOWN	Ndufa11	3
ENSMUSG00000002384	56.6338274098858	-0.169799225084337	0.160785219173982	-1.05606240397385	0.290939705382835	0.972244555638512	chr4	HAVANA	123105165	123132099	+	ENSMUSG00000002384	ENSMUSG00000002384.2	protein_coding	KNOWN	Bmp8b	2
ENSMUSG00000002393	63.6825787776866	-0.170350494305572	0.158461478680197	-1.0750277968147	0.282362283533038	0.968914815229018	chr8	HAVANA	71374123	71381960	-	ENSMUSG00000002393	ENSMUSG00000002393.14	protein_coding	KNOWN	Nr2f6	1
ENSMUSG00000002395	7.93646403111208	0.0125564202682434	0.27831267940443	0.0451162350745691	0.964014660880737	0.997451021100817	chr8	HAVANA	71366848	71369732	+	ENSMUSG00000002395	ENSMUSG00000002395.14	protein_coding	KNOWN	Use1	2
ENSMUSG00000002396	223.546844850079	-0.241880738405239	0.153329314829336	-1.57752441973973	0.114674907741189	0.829685911682103	chr8	HAVANA	71371298	71379361	+	ENSMUSG00000002396	ENSMUSG00000002396.8	protein_coding	KNOWN	Ocel1	2
ENSMUSG00000002409	0.215527552585061	-0.206565733502896	0.11557135671583	-1.78734367556838	0.0738819590280895	NA	chr7	HAVANA	28179469	28187294	+	ENSMUSG00000002409	ENSMUSG00000002409.18	protein_coding	KNOWN	Dyrk1b	2
ENSMUSG00000002413	25.3896804130973	0.144660247411245	0.236980064674009	0.610432137446839	0.541575584768786	0.984750015067308	chr6	HAVANA	39603237	39725463	-	ENSMUSG00000002413	ENSMUSG00000002413.15	protein_coding	KNOWN	Braf	2
ENSMUSG00000002416	86.1461977508898	0.22368091567076	0.212087813210034	1.05466180392574	0.29158002669524	0.972244555638512	chr6	HAVANA	39592574	39603382	+	ENSMUSG00000002416	ENSMUSG00000002416.13	protein_coding	KNOWN	Ndufb2	2
ENSMUSG00000002428	5.40261590326864	-0.0465342188711552	0.285138394165416	-0.163198712707064	0.870361979731111	0.992437607065269	chr3	HAVANA	20057811	20118490	+	ENSMUSG00000002428	ENSMUSG00000002428.12	protein_coding	KNOWN	Hltf	2
ENSMUSG00000002455	6.6035592123389	-0.121380788581871	0.279915324037872	-0.433633953407454	0.664554274688894	0.986906964637842	chr2	HAVANA	181591868	181655660	+	ENSMUSG00000002455	ENSMUSG00000002455.14	protein_coding	KNOWN	Prpf6	2
ENSMUSG00000002458	25.2541717181292	0.232608442501813	0.201453872755942	1.15464865142412	0.248234334992928	0.94802725776327	chr2	HAVANA	181688419	181693977	-	ENSMUSG00000002458	ENSMUSG00000002458.13	protein_coding	KNOWN	Rgs19	2
ENSMUSG00000002459	6.64286719616282	-0.14612209927499	0.281717200476914	-0.518683626798871	0.60398138132789	0.984750015067308	chr1	HAVANA	4909576	5070285	-	ENSMUSG00000002459	ENSMUSG00000002459.17	protein_coding	KNOWN	Rgs20	2
ENSMUSG00000002475	0.247187049447013	0.115913536648863	0.124918752249788	0.927911418912365	0.353453520642722	NA	chr18	HAVANA	10644411	10706771	-	ENSMUSG00000002475	ENSMUSG00000002475.15	protein_coding	KNOWN	Abhd3	2
ENSMUSG00000002477	0.78026931052703	-0.0887448442920153	0.211252782752152	-0.420088403740145	0.674420873722713	NA	chr18	ENSEMBL	10617796	10628230	+	ENSMUSG00000002477	ENSMUSG00000002477.4	protein_coding	KNOWN	Snrpd1	3
ENSMUSG00000002486	2.26564455530585	0.213438575699034	0.264194193394148	0.807885188379623	0.419156678637884	NA	chr5	HAVANA	114707760	114722327	+	ENSMUSG00000002486	ENSMUSG00000002486.15	protein_coding	KNOWN	Tchp	2
ENSMUSG00000002489	7.20452377518288	-0.24465023713848	0.278106037984953	-0.879701278372523	0.37902115667583	0.981865123938535	chr16	HAVANA	89787111	89980080	-	ENSMUSG00000002489	ENSMUSG00000002489.15	protein_coding	KNOWN	Tiam1	1
ENSMUSG00000002496	115.231074235403	0.0851289267898518	0.13804603089091	0.616670586183853	0.537452026075471	0.984750015067308	chr17	ENSEMBL	24595937	24632629	-	ENSMUSG00000002496	ENSMUSG00000002496.9	protein_coding	KNOWN	Tsc2	3
ENSMUSG00000002500	0.641975403082542	-0.0895476001724168	0.188244218462789	-0.475699072745324	0.634288781629648	NA	chr17	HAVANA	24727820	24736143	+	ENSMUSG00000002500	ENSMUSG00000002500.15	protein_coding	KNOWN	Rpl3l	2
ENSMUSG00000002504	0.447403822936632	-0.0289656513730943	0.164516019432476	-0.176065841326674	0.860242216343122	NA	chr17	ENSEMBL	24639282	24650305	-	ENSMUSG00000002504	ENSMUSG00000002504.14	protein_coding	KNOWN	Slc9a3r2	3
ENSMUSG00000002524	2.5917351887751	-0.0874142570123195	0.278685267780274	-0.313666587791215	0.753774280008239	NA	chr15	ENSEMBL	76070184	76080946	-	ENSMUSG00000002524	ENSMUSG00000002524.15	protein_coding	KNOWN	Puf60	3
ENSMUSG00000002546	19.3506264491379	0.121528450110295	0.22853964271807	0.531760917558685	0.594891594415709	0.984750015067308	chr2	HAVANA	32287384	32307921	+	ENSMUSG00000002546	ENSMUSG00000002546.16	protein_coding	KNOWN	Golga2	2
ENSMUSG00000002550	1.19492920772128	0.00566915101395801	0.241151081026415	0.0235087107626817	0.981244490222372	NA	chr2	HAVANA	32255002	32260159	-	ENSMUSG00000002550	ENSMUSG00000002550.16	protein_coding	KNOWN	Uck1	2
ENSMUSG00000002565	0.15708695761001	0.123693796038607	0.106363456314753	1.16293509372777	0.244855837614674	NA	chr12	HAVANA	40059769	40134228	-	ENSMUSG00000002565	ENSMUSG00000002565.16	protein_coding	KNOWN	Scin	2
ENSMUSG00000002578	1.37429572339596	0.413665752721903	0.250494621516408	1.65139574741251	0.0986577926185465	NA	chr10	HAVANA	128630843	128645991	-	ENSMUSG00000002578	ENSMUSG00000002578.15	protein_coding	KNOWN	Ikzf4	2
ENSMUSG00000002580	1.16981211064108	0.122049010785995	0.231862555502396	0.526385170393474	0.598620617192525	NA	chr11	HAVANA	98437708	98438991	-	ENSMUSG00000002580	ENSMUSG00000002580.7	protein_coding	KNOWN	Mien1	2
ENSMUSG00000002588	1.30848025581546	0.0521507272089123	0.237021412710495	0.220025383413821	0.825851385965263	NA	chr6	HAVANA	5168090	5193946	-	ENSMUSG00000002588	ENSMUSG00000002588.12	protein_coding	KNOWN	Pon1	1
ENSMUSG00000002602	0.315158259826027	-0.0392886752332886	0.124622176311591	-0.315262310417816	0.752562498863199	NA	chr7	HAVANA	25757273	25788705	-	ENSMUSG00000002602	ENSMUSG00000002602.16	protein_coding	KNOWN	Axl	2
ENSMUSG00000002603	0.2346163287671	-0.166276608591639	0.121353297783618	-1.3701861558647	0.170628798752301	NA	chr7	HAVANA	25687002	25705077	+	ENSMUSG00000002603	ENSMUSG00000002603.15	protein_coding	KNOWN	Tgfb1	2
ENSMUSG00000002608	1.74901793718353	0.193045100705519	0.258268149621972	0.747459959689493	0.454785963625435	NA	chr7	HAVANA	25711106	25719088	-	ENSMUSG00000002608	ENSMUSG00000002608.8	protein_coding	KNOWN	Ccdc97	2
ENSMUSG00000002617	0.243182489147313	-0.108052194755335	0.12730904836791	-0.848739316965716	0.396026363389519	NA	chr17	HAVANA	23173869	23193252	-	ENSMUSG00000002617	ENSMUSG00000002617.14	protein_coding	KNOWN	Zfp40	2
ENSMUSG00000002625	5.85755062931445	0.160208008658178	0.286278046737212	0.559623801000851	0.575736066891966	0.984750015067308	chr17	ENSEMBL	32321425	32350581	-	ENSMUSG00000002625	ENSMUSG00000002625.9	protein_coding	KNOWN	Akap8l	3
ENSMUSG00000002633	3.36455534592295	0.0953661817521347	0.284765514170341	0.334893717836523	0.737705261191857	NA	chr5	HAVANA	28456815	28467256	-	ENSMUSG00000002633	ENSMUSG00000002633.4	protein_coding	KNOWN	Shh	2
ENSMUSG00000002635	0.216236641353439	0.0449564028298799	0.125711246140505	0.357616396385355	0.720630406218095	NA	chr7	HAVANA	34184499	34196661	-	ENSMUSG00000002635	ENSMUSG00000002635.11	protein_coding	KNOWN	Pdcd2l	2
ENSMUSG00000002658	3.33254842692819	0.250888895791151	0.278764850746944	0.900001901670528	0.36811923868143	NA	chr17	ENSEMBL	57003405	57011288	-	ENSMUSG00000002658	ENSMUSG00000002658.9	protein_coding	KNOWN	Gtf2f1	3
ENSMUSG00000002660	0.228390298546339	-0.0360776943695004	0.126173954342574	-0.285936147103276	0.774927027634371	NA	chr17	ENSEMBL	56990264	56996371	+	ENSMUSG00000002660	ENSMUSG00000002660.7	protein_coding	KNOWN	Clpp	3
ENSMUSG00000002661	0.149596390385463	-0.0343654796870633	0.104986778654505	-0.327331499522953	0.743417170347897	NA	chr17	HAVANA	56997339	56999322	+	ENSMUSG00000002661	ENSMUSG00000002661.14	protein_coding	KNOWN	Alkbh7	2
ENSMUSG00000002664	6.80739102761581	-0.594580990131441	0.28058095750499	-2.11910671136998	0.0340814496698912	0.620990807585043	chr17	HAVANA	56999457	57000018	-	ENSMUSG00000002664	ENSMUSG00000002664.2	protein_coding	KNOWN	Pspn	2
ENSMUSG00000002668	2.56086779681709	0.0763610592460909	0.218712928967046	0.349138295603898	0.726985487611695	NA	chr17	ENSEMBL	57066056	57078510	-	ENSMUSG00000002668	ENSMUSG00000002668.7	protein_coding	KNOWN	Dennd1c	3
ENSMUSG00000002679	2.89585833577919	0.162453837277938	0.280057923923131	0.58007227577152	0.561865878937582	NA	chr12	HAVANA	81573557	81595008	-	ENSMUSG00000002679	ENSMUSG00000002679.14	protein_coding	KNOWN	Med6	2
ENSMUSG00000002688	1.22825102396367	0.10889282312843	0.232948043670243	0.467455409424158	0.640174087543116	NA	chr12	ENSEMBL	50341231	50649223	-	ENSMUSG00000002688	ENSMUSG00000002688.7	protein_coding	KNOWN	Prkd1	3
ENSMUSG00000002699	0.720573997217191	0.12511377020238	0.197065358673416	0.634884644590039	0.525503652564241	NA	chr11	HAVANA	34046920	34092295	+	ENSMUSG00000002699	ENSMUSG00000002699.13	protein_coding	KNOWN	Lcp2	2
ENSMUSG00000002718	34.3792470931996	-0.110073553020503	0.202331287149652	-0.54402635682878	0.586423335723923	0.984750015067308	chr2	HAVANA	166906040	166946389	+	ENSMUSG00000002718	ENSMUSG00000002718.14	protein_coding	KNOWN	Cse1l	2
ENSMUSG00000002728	76.3053166126332	0.0447790630829973	0.179622462802664	0.249295452162863	0.803132248946974	0.992325347323719	chr2	HAVANA	145902099	145916425	+	ENSMUSG00000002728	ENSMUSG00000002728.14	protein_coding	KNOWN	Naa20	2
ENSMUSG00000002731	0.13992209591861	0.0393216398248507	0.0984709541742514	0.399322217953411	0.68965579819765	NA	chr2	HAVANA	76629898	76648015	-	ENSMUSG00000002731	ENSMUSG00000002731.6	protein_coding	KNOWN	Prkra	2
ENSMUSG00000002732	0.064796676430079	0.0262262654253633	0.0666843857338766	0.393289450547341	0.694105709024512	NA	chr2	HAVANA	76663044	76673116	-	ENSMUSG00000002732	ENSMUSG00000002732.14	protein_coding	KNOWN	Fkbp7	2
ENSMUSG00000002733	0.407696273810308	-0.0505997802007817	0.155285733982863	-0.325849509178774	0.744538218276381	NA	chr2	HAVANA	76675281	76696828	+	ENSMUSG00000002733	ENSMUSG00000002733.8	protein_coding	KNOWN	Plekha3	2
ENSMUSG00000002741	17.3489283917899	-0.0279233194371306	0.229999774831242	-0.121405855538853	0.903369579140157	0.99426620869009	chr11	HAVANA	5955693	5967780	+	ENSMUSG00000002741	ENSMUSG00000002741.9	protein_coding	KNOWN	Ykt6	2
ENSMUSG00000002748	11.9177985551575	-0.227915763081724	0.268644073614248	-0.848393042941247	0.396219115855285	0.981865123938535	chr5	HAVANA	135187264	135246129	+	ENSMUSG00000002748	ENSMUSG00000002748.7	protein_coding	KNOWN	Baz1b	2
ENSMUSG00000002763	0.250114350594881	0.0412154984682592	0.131016040396032	0.314583606279613	0.753077827947977	NA	chr17	HAVANA	46711463	46725541	+	ENSMUSG00000002763	ENSMUSG00000002763.16	protein_coding	KNOWN	Pex6	2
ENSMUSG00000002767	1.28437880913511	0.234980411228506	0.230968748059847	1.01736885705255	0.308977991404886	NA	chr17	HAVANA	46646229	46650139	+	ENSMUSG00000002767	ENSMUSG00000002767.13	protein_coding	KNOWN	Mrpl2	2
ENSMUSG00000002768	58.9546811592284	-0.110135060313341	0.194969349925602	-0.564883969482216	0.572152687927453	0.984750015067308	chr17	ENSEMBL	46681137	46683105	+	ENSMUSG00000002768	ENSMUSG00000002768.7	protein_coding	KNOWN	Mea1	3
ENSMUSG00000002769	2.32665785754006	-0.409267312217418	0.273760633207728	-1.49498234067448	0.134919050969164	NA	chr17	HAVANA	46725664	46729168	-	ENSMUSG00000002769	ENSMUSG00000002769.8	protein_coding	KNOWN	Gnmt	2
ENSMUSG00000002771	90.2204355567717	-0.207406890981564	0.173377457807754	-1.19627368865648	0.231589772930447	0.943269465411958	chr7	HAVANA	45831883	45878378	-	ENSMUSG00000002771	ENSMUSG00000002771.12	protein_coding	KNOWN	Grin2d	2
ENSMUSG00000002778	0.155186844902	-0.10860672061937	0.10257308460365	-1.0588227997533	0.289680488099088	NA	chr7	HAVANA	45872772	45883732	+	ENSMUSG00000002778	ENSMUSG00000002778.14	protein_coding	KNOWN	Kdelr1	2
ENSMUSG00000002781	7.32741973209245	-0.267766458933285	0.275105552097133	-0.973322627958973	0.330392979663931	0.978453422940264	chr7	HAVANA	45896941	45917413	+	ENSMUSG00000002781	ENSMUSG00000002781.19	protein_coding	KNOWN	Tmem143	2
ENSMUSG00000002797	0.806895477993855	-0.120192122724253	0.215303971429571	-0.558243872262107	0.576677866210435	NA	chr6	HAVANA	54982580	54992950	-	ENSMUSG00000002797	ENSMUSG00000002797.9	protein_coding	KNOWN	Ggct	2
ENSMUSG00000002799	0.371845912915567	-0.213192704493494	0.157884142638225	-1.35031106310659	0.176916225151671	NA	chr12	ENSEMBL	112908590	112929495	-	ENSMUSG00000002799	ENSMUSG00000002799.5	protein_coding	KNOWN	Jag2	3
ENSMUSG00000002803	45.191565015377	-0.183494642673959	0.1764518628728	-1.03991332075783	0.298380173133752	0.972244555638512	chr12	ENSEMBL	112976482	112978930	+	ENSMUSG00000002803	ENSMUSG00000002803.13	protein_coding	KNOWN	Btbd6	3
ENSMUSG00000002804	0.237971805658565	-0.0716191266707233	0.129662285453145	-0.55235125943082	0.580707717431021	NA	chr12	ENSEMBL	112934733	112942118	-	ENSMUSG00000002804	ENSMUSG00000002804.3	protein_coding	KNOWN	Nudt14	3
ENSMUSG00000002808	1.09616145156331	-0.190187262748275	0.23545200464202	-0.807753847912378	0.419232298229536	NA	chr13	ENSEMBL	19591709	19619830	-	ENSMUSG00000002808	ENSMUSG00000002808.6	protein_coding	KNOWN	Epdr1	3
ENSMUSG00000002812	5.13007759060438	0.122820571376648	0.284849920360867	0.431176428699894	0.66634009156651	0.986906964637842	chr11	HAVANA	60714123	60727263	-	ENSMUSG00000002812	ENSMUSG00000002812.4	protein_coding	KNOWN	Flii	2
ENSMUSG00000002814	0.523337299677342	0.0399831658960051	0.181462560696762	0.220338375819682	0.825607634885117	NA	chr11	HAVANA	60740058	60777365	-	ENSMUSG00000002814	ENSMUSG00000002814.15	protein_coding	KNOWN	Top3a	2
ENSMUSG00000002820	101.563974398436	-0.17364059453039	0.127984673938719	-1.35672959258803	0.174867146046275	0.907032237468461	chr9	ENSEMBL	21265299	21274368	+	ENSMUSG00000002820	ENSMUSG00000002820.5	protein_coding	KNOWN	Atg4d	3
ENSMUSG00000002825	0.228920833993198	0.0796742966531612	0.124993166674478	0.637429219316113	0.523845300793335	NA	chr9	ENSEMBL	21411837	21420277	+	ENSMUSG00000002825	ENSMUSG00000002825.6	protein_coding	KNOWN	Qtrt1	3
ENSMUSG00000002831	44.7526763453072	0.085502445086163	0.175402336343381	0.487464687578488	0.625929061545045	0.985185031620141	chr17	HAVANA	56100591	56109803	-	ENSMUSG00000002831	ENSMUSG00000002831.13	protein_coding	KNOWN	Plin4	2
ENSMUSG00000002833	2.11546811232961	-0.135904468841736	0.268406517512372	-0.506338184710704	0.612619261342281	NA	chr17	ENSEMBL	56079657	56100596	+	ENSMUSG00000002833	ENSMUSG00000002833.10	protein_coding	KNOWN	Hdgfrp2	3
ENSMUSG00000002835	18.6301933167106	-0.148527568338215	0.222530408649601	-0.667448414082085	0.504485749966034	0.984750015067308	chr17	ENSEMBL	56040416	56068026	+	ENSMUSG00000002835	ENSMUSG00000002835.8	protein_coding	KNOWN	Chaf1a	3
ENSMUSG00000002844	0.236014141646702	0.0460111709805955	0.130463147524278	0.352675616476547	0.724331641450685	NA	chr16	ENSEMBL	38445399	38452689	-	ENSMUSG00000002844	ENSMUSG00000002844.8	protein_coding	KNOWN	Adprh	3
ENSMUSG00000002845	1.78937678334955	-0.0841828040011139	0.256478844243981	-0.328225137824752	0.742741442492812	NA	chr16	HAVANA	38558698	38592162	+	ENSMUSG00000002845	ENSMUSG00000002845.14	protein_coding	KNOWN	Tmem39a	1
ENSMUSG00000002846	0.0822285967866153	0.00147141921662725	0.0676444899132233	0.0217522405522584	0.982645591679825	NA	chr16	HAVANA	38498347	38522663	-	ENSMUSG00000002846	ENSMUSG00000002846.9	protein_coding	KNOWN	Timmdc1	2
ENSMUSG00000002847	0.173547303374651	-0.153732821605619	0.105128516838974	-1.46233225986715	0.143650182418472	NA	chr16	ENSEMBL	38396119	38433145	-	ENSMUSG00000002847	ENSMUSG00000002847.6	protein_coding	KNOWN	Pla1a	3
ENSMUSG00000002870	0.603918026119748	0.290947675521046	0.17856479228278	1.62936753545622	0.10323523706426	NA	chr6	HAVANA	88883474	88898780	-	ENSMUSG00000002870	ENSMUSG00000002870.8	protein_coding	KNOWN	Mcm2	2
ENSMUSG00000002871	1.64879402314967	0.0799655277232677	0.253735675208694	0.315152875753468	0.752645583385623	NA	chr6	HAVANA	88902251	88912238	+	ENSMUSG00000002871	ENSMUSG00000002871.14	protein_coding	KNOWN	Tpra1	1
ENSMUSG00000002881	0.812859385905938	0.0593160609534018	0.205186365648411	0.289083832475694	0.772517225476732	NA	chr1	HAVANA	52457294	52500679	-	ENSMUSG00000002881	ENSMUSG00000002881.14	protein_coding	KNOWN	Nab1	2
ENSMUSG00000002885	12.5239630497371	0.211981945074616	0.248451251062253	0.853213433896136	0.393540954920767	0.981865123938535	chr8	HAVANA	83723251	83741326	-	ENSMUSG00000002885	ENSMUSG00000002885.14	protein_coding	KNOWN	Adgre5	2
ENSMUSG00000002897	10.5167335097199	-0.289064006531598	0.268487107154119	-1.07664017686208	0.281641047871603	0.968914815229018	chr6	HAVANA	120463247	120487559	+	ENSMUSG00000002897	ENSMUSG00000002897.5	protein_coding	KNOWN	Il17ra	2
ENSMUSG00000002900	48.9287378990648	0.0899093357195141	0.185074237959928	0.485801463837345	0.627107936335389	0.985185031620141	chr12	HAVANA	31265234	31329644	+	ENSMUSG00000002900	ENSMUSG00000002900.15	protein_coding	KNOWN	Lamb1	1
ENSMUSG00000002908	1.34827087896279	-0.265521561486085	0.24430146848479	-1.08686027608801	0.27709856429638	NA	chr8	ENSEMBL	70842049	70857008	-	ENSMUSG00000002908	ENSMUSG00000002908.15	protein_coding	KNOWN	Kcnn1	3
ENSMUSG00000002910	1.76786544595429	0.197338566785716	0.256999816081766	0.767854894973665	0.442573396962111	NA	chr8	ENSEMBL	70835155	70839720	-	ENSMUSG00000002910	ENSMUSG00000002910.10	protein_coding	KNOWN	Arrdc2	3
ENSMUSG00000002944	0.0791260215059156	0.00168740700981885	0.0747182040762264	0.0225836130656644	0.981982415374265	NA	chr5	HAVANA	17781690	17888801	-	ENSMUSG00000002944	ENSMUSG00000002944.15	protein_coding	KNOWN	Cd36	2
ENSMUSG00000002948	0.220945076341883	-0.0516115259791349	0.120575103492606	-0.428044633461996	0.66861862523557	NA	chr8	HAVANA	4238740	4247897	+	ENSMUSG00000002948	ENSMUSG00000002948.19	protein_coding	KNOWN	Map2k7	2
ENSMUSG00000002949	1.94915362493242	-0.518857609826471	0.263033446545484	-1.97259176215352	0.0485420923179469	NA	chr8	HAVANA	4259731	4275913	-	ENSMUSG00000002949	ENSMUSG00000002949.15	protein_coding	KNOWN	Timm44	2
ENSMUSG00000002957	1.36133193305536	-0.29229884951177	0.241243894072331	-1.21163211461067	0.225653235638104	NA	chr7	HAVANA	141562173	141633011	+	ENSMUSG00000002957	ENSMUSG00000002957.11	protein_coding	KNOWN	Ap2a2	2
ENSMUSG00000002963	2.47402660021323	0.136614666289473	0.276292491024261	0.494456674457638	0.620983697070599	NA	chr7	HAVANA	44857139	44862992	+	ENSMUSG00000002963	ENSMUSG00000002963.17	protein_coding	KNOWN	Pnkp	2
ENSMUSG00000002968	0.678210767593408	-0.480600054997011	0.19468895194671	-2.46855330100374	0.0135660446934722	NA	chr7	HAVANA	44876765	44892712	-	ENSMUSG00000002968	ENSMUSG00000002968.8	protein_coding	KNOWN	Med25	2
ENSMUSG00000002980	1.165283514558	-0.391173853443411	0.234930518929313	-1.66506188819644	0.095900409305234	NA	chr7	HAVANA	19756131	19771016	-	ENSMUSG00000002980	ENSMUSG00000002980.14	protein_coding	KNOWN	Bcam	2
ENSMUSG00000002981	1.00226868407497	-0.112850318338804	0.221324949391063	-0.509885210182095	0.610131884030825	NA	chr7	HAVANA	19631571	19665033	-	ENSMUSG00000002981	ENSMUSG00000002981.10	protein_coding	KNOWN	Clptm1	2
ENSMUSG00000002983	0.10249246878615	-0.13132196020342	0.0805153043886434	-1.63101861441814	0.10288639182814	NA	chr7	HAVANA	19606217	19629438	-	ENSMUSG00000002983	ENSMUSG00000002983.17	protein_coding	KNOWN	Relb	2
ENSMUSG00000002984	0.600245611620883	-0.247247567171509	0.187699126994099	-1.31725475302441	0.187753246351749	NA	chr7	HAVANA	19701313	19715438	-	ENSMUSG00000002984	ENSMUSG00000002984.17	protein_coding	KNOWN	Tomm40	2
ENSMUSG00000002985	3.30564087004013	-0.198393789710128	0.280769411078257	-0.706607564364737	0.479810386831331	NA	chr7	HAVANA	19696109	19699188	-	ENSMUSG00000002985	ENSMUSG00000002985.16	protein_coding	KNOWN	Apoe	2
ENSMUSG00000002996	399.906859960369	0.171660686478447	0.121461475678695	1.41329327277848	0.157569511176103	0.886106608244143	chr12	HAVANA	31926254	31950535	-	ENSMUSG00000002996	ENSMUSG00000002996.17	protein_coding	KNOWN	Hbp1	1
ENSMUSG00000002997	2.40653263776074	-0.097239407966114	0.273076811274006	-0.356088118622945	0.721774574808681	NA	chr12	HAVANA	31958476	32061296	-	ENSMUSG00000002997	ENSMUSG00000002997.15	protein_coding	KNOWN	Prkar2b	2
ENSMUSG00000003031	0.536174417646753	-0.212528199525082	0.181205046582392	-1.1728602681518	0.240851844886199	NA	chr6	HAVANA	134920401	134925513	+	ENSMUSG00000003031	ENSMUSG00000003031.14	protein_coding	KNOWN	Cdkn1b	2
ENSMUSG00000003032	0.985545877010509	-0.0457695162698433	0.226942889274192	-0.201678565106063	0.840168020830162	NA	chr4	HAVANA	55527143	55532466	-	ENSMUSG00000003032	ENSMUSG00000003032.8	protein_coding	KNOWN	Klf4	2
ENSMUSG00000003033	0.248724421865825	-0.0743948467106467	0.129381051973271	-0.575005733652684	0.56528741927463	NA	chr8	HAVANA	72240018	72257385	+	ENSMUSG00000003033	ENSMUSG00000003033.14	protein_coding	KNOWN	Ap1m1	2
ENSMUSG00000003037	0.353020664286736	0.111961609802646	0.147963036916276	0.756686346374455	0.449237796699172	NA	chr8	HAVANA	72161200	72183904	+	ENSMUSG00000003037	ENSMUSG00000003037.16	protein_coding	KNOWN	Rab8a	2
ENSMUSG00000003038	14.3426910450285	0.202078056181981	0.242723027861563	0.832545877341464	0.405100893979083	0.981865123938535	chr4	HAVANA	133964738	133968650	-	ENSMUSG00000003038	ENSMUSG00000003038.15	protein_coding	KNOWN	Hmgn2	2
ENSMUSG00000003039	0.986401421055249	0.34754489064483	0.223992990902568	1.55158824052671	0.120760778684006	NA	chr8	ENSEMBL	72219730	72223764	+	ENSMUSG00000003039	ENSMUSG00000003039.8	protein_coding	KNOWN	Fam32a	3
ENSMUSG00000003051	0.080898517435578	-0.0294686067929479	0.0748125440756489	-0.393899273939273	0.69365540643988	NA	chr1	HAVANA	135253575	135258568	-	ENSMUSG00000003051	ENSMUSG00000003051.13	protein_coding	KNOWN	Elf3	2
ENSMUSG00000003053	0.0179962683103183	0	0.0419817924681774	0	1	NA	chr19	HAVANA	39269405	39330713	+	ENSMUSG00000003053	ENSMUSG00000003053.17	protein_coding	KNOWN	Cyp2c29	2
ENSMUSG00000003062	0.158755879369491	0.0758091504327104	0.101834319210812	0.744436168672903	0.456612644460715	NA	chr13	HAVANA	19357676	19395795	-	ENSMUSG00000003062	ENSMUSG00000003062.12	protein_coding	KNOWN	Stard3nl	2
ENSMUSG00000003068	208.781609404782	-0.252712804789634	0.12394200773191	-2.03896007023107	0.0414540128458984	0.666064847695224	chr10	HAVANA	80115803	80130682	+	ENSMUSG00000003068	ENSMUSG00000003068.15	protein_coding	KNOWN	Stk11	2
ENSMUSG00000003070	0.332502117016015	-0.226647719454409	0.141364891204605	-1.60328153279847	0.108872511760169	NA	chr10	HAVANA	80179482	80190010	+	ENSMUSG00000003070	ENSMUSG00000003070.6	protein_coding	KNOWN	Efna2	2
ENSMUSG00000003072	18.1202761880325	-0.7451243302139	0.240305442913274	-3.10073846509925	0.00193038708158539	0.156012045469844	chr10	HAVANA	80138632	80145818	+	ENSMUSG00000003072	ENSMUSG00000003072.15	protein_coding	KNOWN	Atp5d	2
ENSMUSG00000003099	1.73867270244587	-0.301219665024751	0.265197109778373	-1.13583313662989	0.256026405968224	NA	chr7	HAVANA	17004640	17027924	-	ENSMUSG00000003099	ENSMUSG00000003099.11	protein_coding	KNOWN	Ppp5c	2
ENSMUSG00000003119	1.47317049863812	-0.281761102041266	0.249878416740287	-1.12759279379505	0.259491931442437	NA	chr11	HAVANA	98203059	98278504	+	ENSMUSG00000003119	ENSMUSG00000003119.14	protein_coding	KNOWN	Cdk12	2
ENSMUSG00000003123	60.1076982990983	0.0137229785226663	0.162475750618636	0.0844617025643225	0.932689350927004	0.995329316166529	chr7	HAVANA	25379527	25398710	-	ENSMUSG00000003123	ENSMUSG00000003123.15	protein_coding	KNOWN	Lipe	2
ENSMUSG00000003131	7.73617193390528	-0.129654316344012	0.285022656362654	-0.454891263728327	0.649187468296245	0.986906964637842	chr9	ENSEMBL	45965311	45984871	-	ENSMUSG00000003131	ENSMUSG00000003131.6	protein_coding	KNOWN	Pafah1b2	3
ENSMUSG00000003134	95.4539218254987	-0.00046583963523074	0.135106419738443	-0.00344794596831575	0.997248942596313	0.999838242441887	chr1	HAVANA	39371492	39478755	-	ENSMUSG00000003134	ENSMUSG00000003134.10	protein_coding	KNOWN	Tbc1d8	2
ENSMUSG00000003135	10.3397703478075	0.47692789380353	0.258059962105163	1.84812820211597	0.0645837988351617	0.750513665898138	chr1	HAVANA	39534992	39546889	+	ENSMUSG00000003135	ENSMUSG00000003135.15	protein_coding	KNOWN	Cnot11	2
ENSMUSG00000003153	1.79356698172397	-0.514058033172595	0.265272703954909	-1.93784745097624	0.0526418366632311	NA	chr6	HAVANA	122727809	122801640	-	ENSMUSG00000003153	ENSMUSG00000003153.10	protein_coding	KNOWN	Slc2a3	2
ENSMUSG00000003154	3.5664563464379	-0.185301439832396	0.284764717552956	-0.650717692222305	0.515228740265833	NA	chr6	HAVANA	122819914	122845366	+	ENSMUSG00000003154	ENSMUSG00000003154.15	protein_coding	KNOWN	Foxj2	2
ENSMUSG00000003161	2.57283036854707	0.487461056017115	0.278114961199327	1.75273222956082	0.0796479807531645	NA	chr5	HAVANA	8046078	8069379	+	ENSMUSG00000003161	ENSMUSG00000003161.15	protein_coding	KNOWN	Sri	2
ENSMUSG00000003166	1.59949985646376	-0.000132052391081584	0.252840128790304	-0.00052227623721511	0.999583283872797	NA	chr16	HAVANA	17839482	17894145	-	ENSMUSG00000003166	ENSMUSG00000003166.19	protein_coding	KNOWN	Dgcr2	1
ENSMUSG00000003184	5.2382364183425	-0.162490822849344	0.284698689260089	-0.570746648927842	0.568171392276938	0.984750015067308	chr7	HAVANA	44997648	45002848	+	ENSMUSG00000003184	ENSMUSG00000003184.15	protein_coding	KNOWN	Irf3	2
ENSMUSG00000003190	22.2652879660638	0.26687881445582	0.206207040482145	1.2942274610596	0.195586863960577	0.920711314573601	chr7	HAVANA	44991222	44998712	-	ENSMUSG00000003190	ENSMUSG00000003190.12	protein_coding	KNOWN	Bcl2l12	2
ENSMUSG00000003198	4.54448619043554	-0.296158978628368	0.2860339783259	-1.03539789350107	0.300483129074722	0.972244555638512	chr17	HAVANA	55892120	55898928	+	ENSMUSG00000003198	ENSMUSG00000003198.9	protein_coding	KNOWN	Zfp959	2
ENSMUSG00000003199	3.2217500837676	0.117432549147887	0.280909668830655	0.418043813289604	0.675915083967439	NA	chr17	HAVANA	56005711	56016790	+	ENSMUSG00000003199	ENSMUSG00000003199.16	protein_coding	KNOWN	Mpnd	1
ENSMUSG00000003200	28.684189506572	0.349256733360332	0.196313405501081	1.77907735067236	0.0752270814206131	0.767280063624186	chr17	ENSEMBL	56016753	56036637	-	ENSMUSG00000003200	ENSMUSG00000003200.9	protein_coding	KNOWN	Sh3gl1	3
ENSMUSG00000003206	0.772679115028094	-0.127873229236449	0.194984658332451	-0.655811746062727	0.511945257832041	NA	chr17	ENSEMBL	55952623	55957021	+	ENSMUSG00000003206	ENSMUSG00000003206.6	protein_coding	KNOWN	Ebi3	3
ENSMUSG00000003208	2.31036776025927	0.166201372050292	0.275196286353329	0.603937554000649	0.545885159947788	NA	chr17	ENSEMBL	55959187	55967949	+	ENSMUSG00000003208	ENSMUSG00000003208.8	protein_coding	KNOWN	Ccdc94	3
ENSMUSG00000003226	7.46799303464692	0.0714179136329594	0.285469355627164	0.250177163415868	0.802450344780141	0.992172078162099	chr10	ENSEMBL	58446852	58494155	+	ENSMUSG00000003226	ENSMUSG00000003226.6	protein_coding	KNOWN	Ranbp2	3
ENSMUSG00000003227	1.00863720265492	0.283128155800806	0.222458747030975	1.27272206456051	0.203116685116789	NA	chr10	HAVANA	58600789	58675654	-	ENSMUSG00000003227	ENSMUSG00000003227.4	protein_coding	KNOWN	Edar	2
ENSMUSG00000003228	4.25138657019573	0.276569083613057	0.286212428104939	0.966307037902818	0.33389056541068	0.978453422940264	chr19	ENSEMBL	60889749	61092553	+	ENSMUSG00000003228	ENSMUSG00000003228.8	protein_coding	KNOWN	Grk5	3
ENSMUSG00000003233	0.155641365819887	0.0687621460847728	0.0986644667592989	0.696929181733931	0.485847114241172	NA	chr16	HAVANA	20516982	20532520	+	ENSMUSG00000003233	ENSMUSG00000003233.11	protein_coding	KNOWN	Dvl3	2
ENSMUSG00000003234	0.437902248605312	0.0350809758677043	0.163256203764802	0.214882957331559	0.829858572601212	NA	chr16	HAVANA	20548577	20561379	+	ENSMUSG00000003234	ENSMUSG00000003234.15	protein_coding	KNOWN	Abcf3	2
ENSMUSG00000003235	0.73837046833545	-0.0142358994636043	0.20689284571606	-0.0688080799233708	0.945142386484924	NA	chr16	HAVANA	20498817	20509955	+	ENSMUSG00000003235	ENSMUSG00000003235.12	protein_coding	KNOWN	Eif2b5	2
ENSMUSG00000003269	7.23034524364932	-0.4001979798055	0.275931460141149	-1.45035285067091	0.146960148050645	0.873530489531006	chr7	HAVANA	45806637	45814581	-	ENSMUSG00000003269	ENSMUSG00000003269.16	protein_coding	KNOWN	Cyth2	2
ENSMUSG00000003271	42.8562184346574	-0.328633645327976	0.189474351945778	-1.73444923786846	0.082838405155666	0.776823196633823	chr7	HAVANA	45729983	45784669	-	ENSMUSG00000003271	ENSMUSG00000003271.17	protein_coding	KNOWN	Sult2b1	2
ENSMUSG00000003273	9.50474113077714	-0.0455534750850826	0.263146630050197	-0.173110615463299	0.862564480993704	0.992437607065269	chr7	HAVANA	45699843	45704682	+	ENSMUSG00000003273	ENSMUSG00000003273.14	protein_coding	KNOWN	Car11	2
ENSMUSG00000003279	6.21094837770273	-0.436378557819744	0.282338210764748	-1.54558802592734	0.122204094875412	0.844867156023582	chr17	HAVANA	69969073	70821413	+	ENSMUSG00000003279	ENSMUSG00000003279.16	protein_coding	KNOWN	Dlgap1	2
ENSMUSG00000003282	0.576532404178335	0.260392491308519	0.182012499559849	1.43062972014676	0.152536365023844	NA	chr4	HAVANA	3900996	3938423	-	ENSMUSG00000003282	ENSMUSG00000003282.9	protein_coding	KNOWN	Plag1	2
ENSMUSG00000003283	3.24162136157198	-0.170585569340207	0.282160709483195	-0.604568827646667	0.545465524179598	NA	chr2	HAVANA	153108468	153151441	+	ENSMUSG00000003283	ENSMUSG00000003283.13	protein_coding	KNOWN	Hck	2
ENSMUSG00000003299	1.42966929066019	0.142869331256911	0.250914113813989	0.569395356384077	0.569087867447355	NA	chr9	ENSEMBL	21002737	21008835	+	ENSMUSG00000003299	ENSMUSG00000003299.9	protein_coding	KNOWN	Mrpl4	3
ENSMUSG00000003308	2.35859136599148	-0.62960674641728	0.268021921220297	-2.34908675958555	0.0188195211195218	NA	chr9	HAVANA	21229730	21239332	-	ENSMUSG00000003308	ENSMUSG00000003308.14	protein_coding	KNOWN	Keap1	2
ENSMUSG00000003316	2.82917726016246	-0.113984424078097	0.281056737129504	-0.405556633305593	0.685068398492346	NA	chr8	HAVANA	111154421	111259216	-	ENSMUSG00000003316	ENSMUSG00000003316.14	protein_coding	KNOWN	Glg1	2
ENSMUSG00000003341	0.0178515545818727	-0.00918212146244711	0.0419817924681774	-0.218716756065317	0.826870695537976	NA	chr10	ENSEMBL	80519585	80539124	-	ENSMUSG00000003341	ENSMUSG00000003341.8	protein_coding	KNOWN	Atp8b3	3
ENSMUSG00000003344	4.29720327478368	0.344613123562017	0.285545446336036	1.20685911116393	0.227486406850708	0.939278419383744	chr10	HAVANA	80642617	80657071	-	ENSMUSG00000003344	ENSMUSG00000003344.14	protein_coding	KNOWN	Btbd2	2
ENSMUSG00000003345	0.438673723125555	0.130003194170891	0.159517429762197	0.814977989331296	0.415084909271105	NA	chr10	ENSEMBL	80622780	80640771	+	ENSMUSG00000003345	ENSMUSG00000003345.15	protein_coding	KNOWN	Csnk1g2	3
ENSMUSG00000003346	0.767909719054549	-0.134434813321809	0.196404357834208	-0.684479788555866	0.493672247831254	NA	chr10	HAVANA	80583654	80590341	-	ENSMUSG00000003346	ENSMUSG00000003346.14	protein_coding	KNOWN	Abhd17a	1
ENSMUSG00000003348	0.0985183212811849	-0.0343138430859601	0.0819213193984232	-0.418863408669911	0.675315960504586	NA	chr10	ENSEMBL	80685256	80701820	-	ENSMUSG00000003348	ENSMUSG00000003348.9	protein_coding	KNOWN	Mob3a	3
ENSMUSG00000003352	2.14132792431893	-0.0725389912849548	0.27305494012823	-0.265657128381891	0.790503283801387	NA	chr15	ENSEMBL	98632220	98644530	+	ENSMUSG00000003352	ENSMUSG00000003352.13	protein_coding	KNOWN	Cacnb3	3
ENSMUSG00000003354	0.685747442247821	-0.162673210075598	0.198280308023268	-0.820420402294857	0.411976488604445	NA	chr15	ENSEMBL	98708207	98723326	+	ENSMUSG00000003354	ENSMUSG00000003354.5	protein_coding	KNOWN	Ccdc65	3
ENSMUSG00000003355	1.34379873310682	-0.153941402114611	0.244714840807085	-0.62906443110235	0.5293068754465	NA	chr15	ENSEMBL	98724373	98728198	-	ENSMUSG00000003355	ENSMUSG00000003355.6	protein_coding	KNOWN	Fkbp11	3
ENSMUSG00000003360	2.19501470607102	-0.125188512661927	0.275023592414497	-0.455191903948557	0.648971184483942	NA	chr15	HAVANA	98645134	98662889	-	ENSMUSG00000003360	ENSMUSG00000003360.14	protein_coding	KNOWN	Ddx23	2
ENSMUSG00000003363	1.6408597891359	-0.00468341627827963	0.25498812056243	-0.0183671940008396	0.985345923420866	NA	chr7	HAVANA	27532000	27553218	-	ENSMUSG00000003363	ENSMUSG00000003363.15	protein_coding	KNOWN	Pld3	2
ENSMUSG00000003378	1.94221643814175	-0.101454125398129	0.254956084139856	-0.39792784604613	0.690683373230459	NA	chr7	HAVANA	25009849	25072346	-	ENSMUSG00000003378	ENSMUSG00000003378.9	protein_coding	KNOWN	Grik5	2
ENSMUSG00000003379	0.970420503528208	-0.10419184729311	0.220652688014853	-0.472198404789416	0.636785178256279	NA	chr7	HAVANA	24897381	24902197	+	ENSMUSG00000003379	ENSMUSG00000003379.7	protein_coding	KNOWN	Cd79a	2
ENSMUSG00000003380	0.698529174794926	-0.219339998189956	0.204906480461513	-1.07043953756823	0.284421510641301	NA	chr7	HAVANA	24969752	24972754	-	ENSMUSG00000003380	ENSMUSG00000003380.11	protein_coding	KNOWN	Rabac1	2
ENSMUSG00000003382	0.808171908191328	0.0523300164087046	0.209796504621252	0.249432260576393	0.803026433238055	NA	chr3	HAVANA	87525407	87540156	+	ENSMUSG00000003382	ENSMUSG00000003382.18	protein_coding	KNOWN	Etv3	2
ENSMUSG00000003402	3.45228980122686	-0.131215158892953	0.285304527434682	-0.459912641670203	0.64557892587332	NA	chr9	ENSEMBL	22003035	22014219	+	ENSMUSG00000003402	ENSMUSG00000003402.13	protein_coding	KNOWN	Prkcsh	3
ENSMUSG00000003410	1.14948006881727	-0.343559859752889	0.236650688096275	-1.45175939489819	0.146568517910204	NA	chr9	ENSEMBL	22015005	22052023	-	ENSMUSG00000003410	ENSMUSG00000003410.7	protein_coding	KNOWN	Elavl3	3
ENSMUSG00000003411	0.204579662643898	0.106854348523128	0.117471399139418	0.909620122905922	0.363022882504381	NA	chr4	HAVANA	108879063	108943324	+	ENSMUSG00000003411	ENSMUSG00000003411.10	protein_coding	KNOWN	Rab3b	2
ENSMUSG00000003418	0.248971021661271	0.051368034470978	0.127858259425551	0.401757654935765	0.687862388765612	NA	chr2	HAVANA	13651021	13794064	-	ENSMUSG00000003418	ENSMUSG00000003418.11	protein_coding	KNOWN	St8sia6	2
ENSMUSG00000003420	0.151759373356978	0.0414001124944004	0.101126352195385	0.409389952229381	0.682253512157838	NA	chr7	HAVANA	45092990	45103851	-	ENSMUSG00000003420	ENSMUSG00000003420.8	protein_coding	KNOWN	Fcgrt	2
ENSMUSG00000003421	2.60907574946831	-0.112445818729839	0.276186781245361	-0.407136859421028	0.683907472832898	NA	chr7	HAVANA	45062429	45078210	+	ENSMUSG00000003421	ENSMUSG00000003421.13	protein_coding	KNOWN	Nosip	2
ENSMUSG00000003423	7.72477083874198	0.417076950577194	0.271672444043077	1.53521993018571	0.124729814349706	0.850122589389971	chr7	HAVANA	45154303	45160065	+	ENSMUSG00000003423	ENSMUSG00000003423.15	protein_coding	KNOWN	Pih1d1	2
ENSMUSG00000003429	18.4564423098907	-0.0516349227075382	0.231876070263309	-0.222683274944688	0.823782019202412	0.992437607065269	chr7	HAVANA	45122379	45124439	-	ENSMUSG00000003429	ENSMUSG00000003429.11	protein_coding	KNOWN	Rps11	2
ENSMUSG00000003435	4.09336222774931	-0.292293680654032	0.285346336802446	-1.02434705813797	0.305671378388913	NA	chr7	HAVANA	28314891	28338746	-	ENSMUSG00000003435	ENSMUSG00000003435.9	protein_coding	KNOWN	Supt5	2
ENSMUSG00000003436	0.184985872312808	0.164267521386625	0.10887110555	1.50882569398713	0.131343332781625	NA	chr7	HAVANA	28293553	28302238	-	ENSMUSG00000003436	ENSMUSG00000003436.11	protein_coding	KNOWN	Dll3	2
ENSMUSG00000003437	5.35404333492424	0.547614204529993	0.285485081509079	1.91818851491396	0.0550871119961896	0.733062111554796	chr7	HAVANA	28392951	28399388	+	ENSMUSG00000003437	ENSMUSG00000003437.14	protein_coding	KNOWN	Paf1	2
ENSMUSG00000003438	0.170382166414073	0.0780727354446606	0.111228272449435	0.701914483839107	0.482732495741517	NA	chr7	HAVANA	28305516	28312072	-	ENSMUSG00000003438	ENSMUSG00000003438.17	protein_coding	KNOWN	Timm50	2
ENSMUSG00000003444	0.989355954537318	0.356841002221991	0.224185742735653	1.59172032024694	0.111447560431415	NA	chr7	HAVANA	28386146	28392708	-	ENSMUSG00000003444	ENSMUSG00000003444.8	protein_coding	KNOWN	Med29	2
ENSMUSG00000003452	2.61257755393711	0.241146934123066	0.277776134132445	0.86813409969946	0.38532092544576	NA	chr6	HAVANA	149408886	149563329	+	ENSMUSG00000003452	ENSMUSG00000003452.15	protein_coding	KNOWN	Bicd1	1
ENSMUSG00000003458	29.4280391338986	0.270274917556802	0.194212752118022	1.39164351778795	0.164030373967088	0.896169858306022	chr1	HAVANA	172066013	172082795	-	ENSMUSG00000003458	ENSMUSG00000003458.12	protein_coding	KNOWN	Ncstn	2
ENSMUSG00000003464	0.234707088468409	-0.146959599285	0.126124700419377	-1.16519285117305	0.243940938707173	NA	chr1	HAVANA	172126755	172136493	+	ENSMUSG00000003464	ENSMUSG00000003464.13	protein_coding	KNOWN	Pex19	2
ENSMUSG00000003469	2.36044431725014	-0.187621912591351	0.272559735003154	-0.688369881887286	0.491219885107941	NA	chr14	HAVANA	70457476	70468832	+	ENSMUSG00000003469	ENSMUSG00000003469.9	protein_coding	KNOWN	Phyhip	2
ENSMUSG00000003476	0.1705433015912	0.142754417666018	0.104134461719566	1.37086623687033	0.170416658090477	NA	chr6	HAVANA	55090049	55133016	-	ENSMUSG00000003476	ENSMUSG00000003476.15	protein_coding	KNOWN	Crhr2	2
ENSMUSG00000003477	0.0411696536665077	0	0.0516433209890318	0	1	NA	chr6	HAVANA	55170626	55175043	-	ENSMUSG00000003477	ENSMUSG00000003477.5	protein_coding	KNOWN	Inmt	2
ENSMUSG00000003484	16.9871498225711	0.0124756444265079	0.230055240829148	0.0542289077247019	0.956752789530511	0.996196830914836	chr8	HAVANA	71988482	72009626	-	ENSMUSG00000003484	ENSMUSG00000003484.4	protein_coding	KNOWN	Cyp4f18	2
ENSMUSG00000003500	0.420457562776402	-0.310650941287249	0.17097186894298	-1.81697107955726	0.0692215417492013	NA	chr6	HAVANA	29200434	29216364	-	ENSMUSG00000003500	ENSMUSG00000003500.13	protein_coding	KNOWN	Impdh1	2
ENSMUSG00000003518	1.38965319824104	-0.235060737395617	0.227865790024152	-1.0315753732524	0.302271081974803	NA	chr11	HAVANA	101971143	101987013	-	ENSMUSG00000003518	ENSMUSG00000003518.13	protein_coding	KNOWN	Dusp3	1
ENSMUSG00000003526	24.3121031402686	0.222837078395883	0.203967116401091	1.09251472652918	0.274606921138558	0.96636300701251	chr16	HAVANA	18060357	18090203	-	ENSMUSG00000003526	ENSMUSG00000003526.11	protein_coding	KNOWN	Prodh	1
ENSMUSG00000003527	0.0708097737475938	-0.0581165410853122	0.0733529430872427	-0.792286425592917	0.428193684885002	NA	chr16	ENSEMBL	17900711	17911348	-	ENSMUSG00000003527	ENSMUSG00000003527.8	protein_coding	KNOWN	Dgcr14	3
ENSMUSG00000003528	4.9094027085559	-0.379455273773372	0.285007019442632	-1.33138922162494	0.183060974093618	0.914312159067481	chr16	HAVANA	17925211	17928219	-	ENSMUSG00000003528	ENSMUSG00000003528.14	protein_coding	KNOWN	Slc25a1	2
ENSMUSG00000003531	5.64262876770995	0.344424813419237	0.285158639587492	1.20783579946054	0.227110428228324	0.939112084032444	chr16	HAVANA	18052860	18071632	+	ENSMUSG00000003531	ENSMUSG00000003531.14	protein_coding	KNOWN	Dgcr6	1
ENSMUSG00000003534	0.92286081251174	-0.321109664067048	0.217578152687499	-1.47583597020538	0.139987931855948	NA	chr17	HAVANA	35681567	35704621	-	ENSMUSG00000003534	ENSMUSG00000003534.17	protein_coding	KNOWN	Ddr1	2
ENSMUSG00000003541	0.496129666033	0.285961579318555	0.167848975687749	1.70368379161593	0.0884401778188364	NA	chr17	HAVANA	35821684	35822923	+	ENSMUSG00000003541	ENSMUSG00000003541.6	protein_coding	KNOWN	Ier3	2
ENSMUSG00000003545	0.228981380336731	-0.108322185544306	0.12177838303004	-0.889502577132964	0.373733038791941	NA	chr7	HAVANA	19302696	19310051	-	ENSMUSG00000003545	ENSMUSG00000003545.3	protein_coding	KNOWN	Fosb	2
ENSMUSG00000003546	0.284447973006036	-0.163652666505438	0.141064242532826	-1.16012863052347	0.245996439021332	NA	chr17	ENSEMBL	46630631	46645144	-	ENSMUSG00000003546	ENSMUSG00000003546.9	protein_coding	KNOWN	Klc4	3
ENSMUSG00000003549	51.9821277540178	0.0885791719934512	0.173661629723667	0.510067607533107	0.610004097872072	0.984750015067308	chr7	HAVANA	19344778	19356524	+	ENSMUSG00000003549	ENSMUSG00000003549.9	protein_coding	KNOWN	Ercc1	2
ENSMUSG00000003555	1.31849294268383	-0.30724461678789	0.243655801369487	-1.26097804797176	0.207316756308019	NA	chr19	HAVANA	46667165	46672974	-	ENSMUSG00000003555	ENSMUSG00000003555.7	protein_coding	KNOWN	Cyp17a1	2
ENSMUSG00000003559	0.542962319844204	0.0073662638686059	0.161970528737071	0.0454790382302427	0.963725482676929	NA	chr19	ENSEMBL	46707443	46741095	+	ENSMUSG00000003559	ENSMUSG00000003559.7	protein_coding	KNOWN	As3mt	3
ENSMUSG00000003573	120.854030610873	-0.191940360143063	0.154322736192509	-1.24375944127655	0.213588111789945	0.926604442665822	chr8	HAVANA	70282827	70294361	+	ENSMUSG00000003573	ENSMUSG00000003573.15	protein_coding	KNOWN	Homer3	1
ENSMUSG00000003575	0.108816953380987	0.0657000444960763	0.0790769636455268	0.830836712327318	0.406065880023317	NA	chr8	HAVANA	70382355	70439579	-	ENSMUSG00000003575	ENSMUSG00000003575.13	protein_coding	KNOWN	Crtc1	2
ENSMUSG00000003581	17.9821739902331	-0.290010351095647	0.235024322443864	-1.23395888595707	0.21721822495683	0.929889304933888	chr11	HAVANA	4135202	4141172	+	ENSMUSG00000003581	ENSMUSG00000003581.14	protein_coding	KNOWN	Rnf215	2
ENSMUSG00000003585	6.48413937365769	-0.493386989516165	0.281872729854535	-1.75038922626813	0.0800511738003084	0.776823196633823	chr11	HAVANA	4097039	4123415	-	ENSMUSG00000003585	ENSMUSG00000003585.13	protein_coding	KNOWN	Sec14l2	2
ENSMUSG00000003604	154.777170337076	0.3008648722089	0.135482409091891	2.22069325623549	0.0263717445210834	0.569443988193442	chr2	HAVANA	112492964	112634573	+	ENSMUSG00000003604	ENSMUSG00000003604.14	protein_coding	KNOWN	Aven	2
ENSMUSG00000003617	54.6430541374848	-0.0686608402975274	0.157501628083285	-0.435937336858641	0.662882194794609	0.986906964637842	chr3	HAVANA	19957054	20009145	+	ENSMUSG00000003617	ENSMUSG00000003617.16	protein_coding	KNOWN	Cp	1
ENSMUSG00000003623	0.741371522160334	0.176949908350197	0.197555667928907	0.895696439415116	0.370414912583402	NA	chr5	HAVANA	8966033	8997324	-	ENSMUSG00000003623	ENSMUSG00000003623.4	protein_coding	KNOWN	Crot	2
ENSMUSG00000003644	0.0518885291770512	0.00125506069601621	0.0624905878894398	0.0200839956608618	0.983976367184008	NA	chr4	HAVANA	133847290	133887797	-	ENSMUSG00000003644	ENSMUSG00000003644.17	protein_coding	KNOWN	Rps6ka1	2
ENSMUSG00000003657	0.888625581271994	0.122062463016709	0.217892471565088	0.560195871568914	0.575345842678551	NA	chr8	ENSEMBL	110142539	110168206	-	ENSMUSG00000003657	ENSMUSG00000003657.8	protein_coding	KNOWN	Calb2	3
ENSMUSG00000003660	10.996577847927	0.097260983312775	0.256967708707124	0.378494962663293	0.705062935154356	0.989066354736979	chr2	HAVANA	127208386	127240451	+	ENSMUSG00000003660	ENSMUSG00000003660.10	protein_coding	KNOWN	Snrnp200	2
ENSMUSG00000003662	46.008173714196	0.166137097269051	0.182449997849981	0.910589746378937	0.362511575107605	0.981865123938535	chr2	HAVANA	127240938	127247816	-	ENSMUSG00000003662	ENSMUSG00000003662.10	protein_coding	KNOWN	Ciao1	2
ENSMUSG00000003665	34.1545222225863	0.199997932013166	0.207805655203202	0.962427763660226	0.335834772925954	0.978453422940264	chr17	ENSEMBL	17843328	17855188	-	ENSMUSG00000003665	ENSMUSG00000003665.6	protein_coding	KNOWN	Has1	3
ENSMUSG00000003680	63.7797112055013	-0.287034925709597	0.168701841538887	-1.70143326884451	0.0888616585597794	0.790440287775983	chr19	HAVANA	8772522	8786417	-	ENSMUSG00000003680	ENSMUSG00000003680.15	protein_coding	KNOWN	Taf6l	1
ENSMUSG00000003721	8.62122744141669	0.193672638071153	0.277593251631612	0.697684965080389	0.485374232747981	0.984750015067308	chr1	HAVANA	121304353	121332589	-	ENSMUSG00000003721	ENSMUSG00000003721.14	protein_coding	KNOWN	Insig2	2
ENSMUSG00000003731	2.03521427290119	0.247619181658417	0.268846682745355	0.921042354437217	0.357028314550088	NA	chr4	HAVANA	129643980	129672767	-	ENSMUSG00000003731	ENSMUSG00000003731.13	protein_coding	KNOWN	Kpna6	2
ENSMUSG00000003746	1.21281093990214	-0.169331869768733	0.238243779798155	-0.71075043349377	0.477238900929479	NA	chr10	HAVANA	53904788	54075796	-	ENSMUSG00000003746	ENSMUSG00000003746.15	protein_coding	KNOWN	Man1a	1
ENSMUSG00000003752	14.413329295143	-0.435828903032423	0.248986986553796	-1.75040836095367	0.0800478743253115	0.776823196633823	chr7	HAVANA	27207172	27228661	-	ENSMUSG00000003752	ENSMUSG00000003752.9	protein_coding	KNOWN	Itpkc	1
ENSMUSG00000003762	3.40890819021161	-0.19577041600849	0.285364879473381	-0.686035423734586	0.492690770598811	NA	chr7	HAVANA	27233023	27257950	+	ENSMUSG00000003762	ENSMUSG00000003762.13	protein_coding	KNOWN	Adck4	2
ENSMUSG00000003778	1.39825504751401	0.150035054101394	0.254259887434472	0.59008542643228	0.555133378814908	NA	chr18	HAVANA	34598615	34624601	-	ENSMUSG00000003778	ENSMUSG00000003778.14	protein_coding	KNOWN	Brd8	2
ENSMUSG00000003779	257.043850732288	0.0616589563286068	0.0989057688946096	0.623411121694108	0.533014391300789	0.984750015067308	chr18	ENSEMBL	34624624	34633265	+	ENSMUSG00000003779	ENSMUSG00000003779.15	protein_coding	KNOWN	Kif20a	3
ENSMUSG00000003808	0.271319443345637	-0.030902954539427	0.138562753033051	-0.223024975059898	0.823516068713776	NA	chr8	HAVANA	84856989	84869257	+	ENSMUSG00000003808	ENSMUSG00000003808.18	protein_coding	KNOWN	Farsa	2
ENSMUSG00000003809	3.13347566356601	0.496996122642871	0.281615902506451	1.76480134189683	0.0775971590616422	NA	chr8	HAVANA	84886393	84893921	-	ENSMUSG00000003809	ENSMUSG00000003809.14	protein_coding	KNOWN	Gcdh	2
ENSMUSG00000003810	3.18740217529501	0.533890663690334	0.283626275678292	1.88237377659575	0.0597852838234962	NA	chr4	HAVANA	116306762	116464183	-	ENSMUSG00000003810	ENSMUSG00000003810.12	protein_coding	KNOWN	Mast2	2
ENSMUSG00000003812	223.312345388208	0.0833683293381355	0.158371459872588	0.526410057754133	0.5986033290391	0.984750015067308	chr8	HAVANA	84908560	84922915	+	ENSMUSG00000003812	ENSMUSG00000003812.13	protein_coding	KNOWN	Dnase2a	1
ENSMUSG00000003813	316.66742625169	0.00388986398776618	0.116446236381838	0.0334048064465643	0.97335177681323	0.997451021100817	chr8	HAVANA	84834019	84840665	-	ENSMUSG00000003813	ENSMUSG00000003813.15	protein_coding	KNOWN	Rad23a	1
ENSMUSG00000003814	5.2400342464551	-0.233525925573819	0.286135823331653	-0.816136626496937	0.414421997766813	0.981865123938535	chr8	HAVANA	84841850	84846934	-	ENSMUSG00000003814	ENSMUSG00000003814.8	protein_coding	KNOWN	Calr	2
ENSMUSG00000003824	27.0706833519417	0.527240235750051	0.212581118581313	2.48018374947246	0.0131314692663374	0.430245745923316	chr8	HAVANA	84872111	84888221	+	ENSMUSG00000003824	ENSMUSG00000003824.12	protein_coding	KNOWN	Syce2	2
ENSMUSG00000003847	5.24607355265962	0.104488102304816	0.284382171306859	0.367421423870028	0.713304693491728	0.989637153770179	chr8	HAVANA	107293470	107379517	+	ENSMUSG00000003847	ENSMUSG00000003847.16	protein_coding	KNOWN	Nfat5	2
ENSMUSG00000003848	0.326239914233757	0.0334366440414485	0.14085891713053	0.237376835791402	0.81236445859311	NA	chr8	HAVANA	107412486	107425051	-	ENSMUSG00000003848	ENSMUSG00000003848.14	protein_coding	KNOWN	Nob1	2
ENSMUSG00000003849	0.115502444043294	0.0770588511293424	0.0834886961794103	0.922985441810581	0.356014791988961	NA	chr8	HAVANA	107388225	107403206	-	ENSMUSG00000003849	ENSMUSG00000003849.8	protein_coding	KNOWN	Nqo1	2
ENSMUSG00000003863	7.24006092378985	-0.621566496387265	0.27567324318082	-2.25472189181439	0.0241507906568716	0.550060895345516	chr7	HAVANA	45339122	45367019	-	ENSMUSG00000003863	ENSMUSG00000003863.18	protein_coding	KNOWN	Ppfia3	2
ENSMUSG00000003865	3.15690943260926	-0.0210439812279046	0.280783466972996	-0.0749473658644171	0.940256589993295	NA	chr7	HAVANA	45434844	45456619	+	ENSMUSG00000003865	ENSMUSG00000003865.16	protein_coding	KNOWN	Gys1	1
ENSMUSG00000003868	19.8422133041511	0.179992974788944	0.224325112136361	0.802375503459155	0.422335778847407	0.981865123938535	chr7	HAVANA	45421760	45438096	-	ENSMUSG00000003868	ENSMUSG00000003868.14	protein_coding	KNOWN	Ruvbl2	2
ENSMUSG00000003872	26.4551324560174	-0.226623947339304	0.203008713068854	-1.11632621040478	0.264282526229159	0.959432109999396	chr7	HAVANA	45367891	45370583	-	ENSMUSG00000003872	ENSMUSG00000003872.9	protein_coding	KNOWN	Lin7b	2
ENSMUSG00000003873	0.580308813909564	0.0202918463544739	0.18249999608876	0.111188201585521	0.911467107389498	NA	chr7	HAVANA	45461697	45466898	-	ENSMUSG00000003873	ENSMUSG00000003873.11	protein_coding	KNOWN	Bax	2
ENSMUSG00000003882	7.64073974443088	0.268760212020509	0.281787498991606	0.953769109638591	0.340200528923605	0.978453422940264	chr15	ENSEMBL	9506161	9529876	-	ENSMUSG00000003882	ENSMUSG00000003882.4	protein_coding	KNOWN	Il7r	3
ENSMUSG00000003923	0.491420203205416	-0.349884560256518	0.170823488991026	-2.0482227726592	0.0405381760511143	NA	chr10	HAVANA	71225464	71238280	-	ENSMUSG00000003923	ENSMUSG00000003923.14	protein_coding	KNOWN	Tfam	1
ENSMUSG00000003929	16.3964699806018	0.123354265348324	0.261874512708628	0.471043417217058	0.637609730352575	0.986906964637842	chr17	HAVANA	33329342	33358878	-	ENSMUSG00000003929	ENSMUSG00000003929.10	protein_coding	KNOWN	Zfp81	2
ENSMUSG00000003934	0.835019742751615	-0.151805283771935	0.209186802696338	-0.725692451986563	0.468027330030859	NA	chr11	HAVANA	69554092	69560205	-	ENSMUSG00000003934	ENSMUSG00000003934.5	protein_coding	KNOWN	Efnb3	2
ENSMUSG00000003948	1.39251170070967	-0.488136698011868	0.244860323942637	-1.99353121057792	0.0462033094424429	NA	chr11	HAVANA	90249456	90278589	+	ENSMUSG00000003948	ENSMUSG00000003948.17	protein_coding	KNOWN	Mmd	2
ENSMUSG00000003949	1.32842046639552	-0.384193687728185	0.245842056884503	-1.56276632483872	0.118107567633144	NA	chr11	HAVANA	90336536	90390895	-	ENSMUSG00000003949	ENSMUSG00000003949.16	protein_coding	KNOWN	Hlf	2
ENSMUSG00000003955	8.47579617699388	0.341330698935899	0.271352862052794	1.25788501493487	0.208433343814155	0.922943951238065	chr16	ENSEMBL	36043844	36071515	-	ENSMUSG00000003955	ENSMUSG00000003955.7	protein_coding	KNOWN	Fam162a	3
ENSMUSG00000003970	0.701490001016913	-0.0445720533961002	0.194965246419544	-0.228615377430837	0.819167871608482	NA	chr15	ENSEMBL	76904071	76906318	+	ENSMUSG00000003970	ENSMUSG00000003970.8	protein_coding	KNOWN	Rpl8	3
ENSMUSG00000003974	19.0230221373378	0.151151479765986	0.226248616081308	0.668076925216045	0.504084490249524	0.984750015067308	chr5	HAVANA	9485541	9725170	-	ENSMUSG00000003974	ENSMUSG00000003974.6	protein_coding	KNOWN	Grm3	2
ENSMUSG00000003992	16.829039292195	-0.246394293765257	0.246153122759632	-1.00097976008966	0.316836593620294	0.97613197493868	chr13	HAVANA	91460283	91703429	+	ENSMUSG00000003992	ENSMUSG00000003992.14	protein_coding	KNOWN	Ssbp2	2
ENSMUSG00000004018	26.6560564791563	-0.229308846983088	0.215010993131217	-1.0664982457113	0.286198471291289	0.972244555638512	chr11	HAVANA	26386135	26471876	+	ENSMUSG00000004018	ENSMUSG00000004018.9	protein_coding	KNOWN	Fancl	2
ENSMUSG00000004031	2.13261960937118	-0.249827668492801	0.271807846692617	-0.91913339343484	0.35802580459771	NA	chr1	HAVANA	158245269	158356326	-	ENSMUSG00000004031	ENSMUSG00000004031.13	protein_coding	KNOWN	Brinp2	1
ENSMUSG00000004032	1.61620284812811	0.256429789490561	0.247044630342644	1.03798973138943	0.299274835770737	NA	chr3	HAVANA	107895821	107898686	+	ENSMUSG00000004032	ENSMUSG00000004032.10	protein_coding	KNOWN	Gstm5	2
ENSMUSG00000004035	0.0344558741179192	-0.0120901197643106	0.048131656290951	-0.251188525307066	0.801668355703573	NA	chr3	HAVANA	107926334	107931817	-	ENSMUSG00000004035	ENSMUSG00000004035.12	protein_coding	KNOWN	Gstm7	2
ENSMUSG00000004038	0.192375125502534	-0.145942402251636	0.116560799754582	-1.25207104411531	0.210543977680553	NA	chr3	HAVANA	107963696	107969283	-	ENSMUSG00000004038	ENSMUSG00000004038.9	protein_coding	KNOWN	Gstm3	2
ENSMUSG00000004040	0.660889427782896	-0.137138817229062	0.19820099670817	-0.691917899035514	0.488988889435879	NA	chr11	HAVANA	100885098	100939540	-	ENSMUSG00000004040	ENSMUSG00000004040.16	protein_coding	KNOWN	Stat3	2
ENSMUSG00000004043	2.31566367693848	0.158952720084174	0.271922187407035	0.58455222650236	0.55884883849634	NA	chr11	HAVANA	100859351	100885169	+	ENSMUSG00000004043	ENSMUSG00000004043.14	protein_coding	KNOWN	Stat5a	2
ENSMUSG00000004044	3.67484427349738	0.155616842541596	0.281347539530461	0.553112505626686	0.580186373903979	NA	chr11	HAVANA	100956733	100970887	-	ENSMUSG00000004044	ENSMUSG00000004044.9	protein_coding	KNOWN	Ptrf	2
ENSMUSG00000004054	5.59838242195391	-0.333503775940717	0.285003359140159	-1.17017489529555	0.24193059343896	0.94753265786586	chr19	ENSEMBL	5689131	5702862	+	ENSMUSG00000004054	ENSMUSG00000004054.8	protein_coding	KNOWN	Map3k11	3
ENSMUSG00000004056	0.278323723353816	-0.0371596048935872	0.133937317964918	-0.27744026428333	0.781442068140418	NA	chr7	HAVANA	27591552	27640826	+	ENSMUSG00000004056	ENSMUSG00000004056.15	protein_coding	KNOWN	Akt2	2
ENSMUSG00000004069	39.7308398071232	-0.172838771939429	0.200113995124397	-0.863701570857084	0.387751850485692	0.981865123938535	chr16	HAVANA	4639989	4707695	+	ENSMUSG00000004069	ENSMUSG00000004069.16	protein_coding	KNOWN	Dnaja3	2
ENSMUSG00000004070	163.963171204075	0.0601522516870532	0.121589097807172	0.494717476911035	0.620799563081412	0.985185031620141	chr16	HAVANA	4726361	4766742	+	ENSMUSG00000004070	ENSMUSG00000004070.15	protein_coding	KNOWN	Hmox2	2
ENSMUSG00000004071	476.31853377227	-0.0508714925764001	0.10100007287408	-0.503677780904407	0.614487824581833	0.985185031620141	chr16	HAVANA	4750348	4790292	-	ENSMUSG00000004071	ENSMUSG00000004071.12	protein_coding	KNOWN	Cdip1	2
ENSMUSG00000004085	1.11553213985781	-0.144174949412768	0.225303114577053	-0.63991547424197	0.522227553140604	NA	chr2	HAVANA	72285637	72442610	+	ENSMUSG00000004085	ENSMUSG00000004085.14	protein_coding	KNOWN	Zak	2
ENSMUSG00000004096	1.15462284828478	-0.165687463223444	0.212710570210988	-0.778933849216323	0.436018683134474	NA	chr9	HAVANA	14500617	14510577	+	ENSMUSG00000004096	ENSMUSG00000004096.8	protein_coding	KNOWN	Cwc15	2
ENSMUSG00000004098	0.0400955481053486	-0.013370833003467	0.0505975908808637	-0.26425829314581	0.791580895490499	NA	chr9	HAVANA	20770050	20815067	-	ENSMUSG00000004098	ENSMUSG00000004098.7	protein_coding	KNOWN	Col5a3	2
ENSMUSG00000004099	1.28041317818761	0.15486137604081	0.225922797985551	0.685461482513662	0.493052758271575	NA	chr9	ENSEMBL	20907206	20959888	-	ENSMUSG00000004099	ENSMUSG00000004099.15	protein_coding	KNOWN	Dnmt1	3
ENSMUSG00000004100	0.342612379733805	-0.118272242911503	0.153519892873073	-0.770403370521423	0.441060654684864	NA	chr9	HAVANA	20888175	20892178	+	ENSMUSG00000004100	ENSMUSG00000004100.11	protein_coding	KNOWN	Ppan	2
ENSMUSG00000004105	144.399312040414	0.226223958241291	0.200373296409262	1.12901250962718	0.258892556562272	0.95478584745217	chr2	HAVANA	33216069	33247717	+	ENSMUSG00000004105	ENSMUSG00000004105.8	protein_coding	KNOWN	Angptl2	2
ENSMUSG00000004110	7.97144039390027	-0.220462009539145	0.278248013393121	-0.792321953535986	0.428172974087173	0.981865123938535	chr1	HAVANA	154390731	154884501	-	ENSMUSG00000004110	ENSMUSG00000004110.14	protein_coding	KNOWN	Cacna1e	2
ENSMUSG00000004113	1.73844424631376	0.0471139074053858	0.25814180488551	0.182511730040323	0.85518114971943	NA	chr2	HAVANA	24603887	24763152	-	ENSMUSG00000004113	ENSMUSG00000004113.18	protein_coding	KNOWN	Cacna1b	2
ENSMUSG00000004127	2.58898551564594	-0.0386078586876705	0.277099285891313	-0.139328611271895	0.889190481851192	NA	chr3	HAVANA	138143448	138159821	+	ENSMUSG00000004127	ENSMUSG00000004127.12	protein_coding	KNOWN	Trmt10a	2
ENSMUSG00000004151	2.22273248029567	0.283304542698737	0.269502347583178	1.05121363594541	0.293160481805405	NA	chr12	HAVANA	38779380	38868215	+	ENSMUSG00000004151	ENSMUSG00000004151.16	protein_coding	KNOWN	Etv1	1
ENSMUSG00000004187	1.11923853662886	-0.456171323357412	0.236333191755703	-1.93020421705706	0.0535815392565042	NA	chr15	ENSEMBL	76660641	76668196	+	ENSMUSG00000004187	ENSMUSG00000004187.10	protein_coding	KNOWN	Kifc2	3
ENSMUSG00000004207	4.62965790069404	-0.334179606014861	0.286240062883414	-1.16748020053005	0.243016499565531	0.94753265786586	chr10	HAVANA	60277627	60302597	+	ENSMUSG00000004207	ENSMUSG00000004207.14	protein_coding	KNOWN	Psap	2
ENSMUSG00000004221	45.865652979737	-0.116268862358682	0.188188658058294	-0.6178314015219	0.536686481738248	0.984750015067308	chrX	HAVANA	74393290	74453854	+	ENSMUSG00000004221	ENSMUSG00000004221.16	protein_coding	KNOWN	Ikbkg	1
ENSMUSG00000004231	0.385691720427357	0.104718964319585	0.152722630477034	0.685680727161992	0.492914462730337	NA	chr19	HAVANA	44756045	44837871	+	ENSMUSG00000004231	ENSMUSG00000004231.15	protein_coding	KNOWN	Pax2	2
ENSMUSG00000004233	0.627004419154803	-0.0723775008146395	0.177523027291578	-0.407707675555583	0.683488301671704	NA	chr3	HAVANA	99141068	99239186	+	ENSMUSG00000004233	ENSMUSG00000004233.14	protein_coding	KNOWN	Wars2	2
ENSMUSG00000004263	0.0214914076383244	-0.00918212146244711	0.0419817924681774	-0.218716756065317	0.826870695537976	NA	chr6	HAVANA	124742544	124756524	-	ENSMUSG00000004263	ENSMUSG00000004263.15	protein_coding	KNOWN	Atn1	2
ENSMUSG00000004264	0.429051910730905	0.0418415410593284	0.15319090305008	0.273133327281516	0.784750728896474	NA	chr6	HAVANA	124712336	124716950	+	ENSMUSG00000004264	ENSMUSG00000004264.17	protein_coding	KNOWN	Phb2	2
ENSMUSG00000004266	0.0161284663548614	0.0103074364116954	0.0419817924681774	0.245521589377312	0.806052593744465	NA	chr6	HAVANA	124720707	124738714	-	ENSMUSG00000004266	ENSMUSG00000004266.15	protein_coding	KNOWN	Ptpn6	1
ENSMUSG00000004267	9.49512730959915	-0.084258761134936	0.268056185394864	-0.31433246358713	0.753268544440056	0.990881210354531	chr6	HAVANA	124760053	124769673	-	ENSMUSG00000004267	ENSMUSG00000004267.16	protein_coding	KNOWN	Eno2	2
ENSMUSG00000004268	60.6684085546782	-0.133483091513978	0.144290668627275	-0.925098572096752	0.354914635754637	0.981846919618626	chr6	HAVANA	124704085	124712178	-	ENSMUSG00000004268	ENSMUSG00000004268.11	protein_coding	KNOWN	Emg1	2
ENSMUSG00000004270	69.8294042383495	0.195124628406076	0.167418733979307	1.16548861509246	0.243821265984833	0.94753265786586	chr6	HAVANA	124663027	124704418	+	ENSMUSG00000004270	ENSMUSG00000004270.13	protein_coding	KNOWN	Lpcat3	2
ENSMUSG00000004285	0.727941792624979	0.306484376745436	0.205802435371437	1.48921647206111	0.136430374593699	NA	chr6	HAVANA	29467718	29470512	+	ENSMUSG00000004285	ENSMUSG00000004285.12	protein_coding	KNOWN	Atp6v1f	2
ENSMUSG00000004317	0.368368444805808	-0.0255965707440628	0.147750361364059	-0.173242017872243	0.862461197449014	NA	chrX	HAVANA	7153810	7319358	-	ENSMUSG00000004317	ENSMUSG00000004317.14	protein_coding	KNOWN	Clcn5	2
ENSMUSG00000004319	5.96589076955164	0.181453742576783	0.284907637739762	0.636886199388324	0.524198972706865	0.984750015067308	chr8	HAVANA	60910389	60983300	-	ENSMUSG00000004319	ENSMUSG00000004319.15	protein_coding	KNOWN	Clcn3	2
ENSMUSG00000004328	1.30588720396573	-0.0765654221922717	0.246152222774473	-0.311049079018156	0.755763311230354	NA	chr7	HAVANA	17031507	17062427	-	ENSMUSG00000004328	ENSMUSG00000004328.15	protein_coding	KNOWN	Hif3a	2
ENSMUSG00000004341	0.135405263402402	-0.108019872421402	0.0982240640664884	-1.09972921043343	0.271450123658148	NA	chr13	HAVANA	21312217	21319624	+	ENSMUSG00000004341	ENSMUSG00000004341.7	protein_coding	KNOWN	Gpx6	2
ENSMUSG00000004347	0.694876687651988	-0.0801592439888127	0.194251113125667	-0.412657836029774	0.67985732071911	NA	chr6	HAVANA	56069804	56569103	-	ENSMUSG00000004347	ENSMUSG00000004347.16	protein_coding	KNOWN	Pde1c	2
ENSMUSG00000004356	10.3702336655801	0.560785268357415	0.264248580120464	2.1221883883038	0.0338219212530646	0.619472241960988	chr10	ENSEMBL	88746607	88826814	-	ENSMUSG00000004356	ENSMUSG00000004356.7	protein_coding	KNOWN	Utp20	3
ENSMUSG00000004359	0.0209631963715384	-0.00918212146244712	0.0419817924681774	-0.218716756065317	0.826870695537976	NA	chr10	HAVANA	88674772	88685015	-	ENSMUSG00000004359	ENSMUSG00000004359.16	protein_coding	KNOWN	Spic	2
ENSMUSG00000004360	1.34225101259726	0.0838879728349274	0.241177804841682	0.347826255778365	0.727970670167629	NA	chr10	ENSEMBL	29211643	29230779	+	ENSMUSG00000004360	ENSMUSG00000004360.8	protein_coding	KNOWN	9330159F19Rik	3
ENSMUSG00000004364	2.77382302647101	0.122244885436545	0.263356436175409	0.464180360320199	0.642518530922915	NA	chr1	HAVANA	80264923	80340480	-	ENSMUSG00000004364	ENSMUSG00000004364.14	protein_coding	KNOWN	Cul3	1
ENSMUSG00000004366	0.185437613456318	-0.00457682911631717	0.114524216211704	-0.0399638545253753	0.968121943168604	NA	chr16	ENSEMBL	23889581	23890844	-	ENSMUSG00000004366	ENSMUSG00000004366.3	protein_coding	KNOWN	Sst	3
ENSMUSG00000004383	2.80843271667292	-0.158080030913421	0.280810480804966	-0.562942061351383	0.573474337533598	NA	chr8	HAVANA	72814599	73353540	-	ENSMUSG00000004383	ENSMUSG00000004383.17	protein_coding	KNOWN	Large	2
ENSMUSG00000004393	0.0758865260706869	0.00172169851023086	0.0735271824682109	0.0234158096697807	0.981318594170962	NA	chr11	HAVANA	6258919	6267772	-	ENSMUSG00000004393	ENSMUSG00000004393.10	protein_coding	KNOWN	Ddx56	2
ENSMUSG00000004394	0.277683930028008	-0.296624338418095	0.132656210005252	-2.23603808978375	0.0253492762195061	NA	chr11	HAVANA	6270369	6274870	-	ENSMUSG00000004394	ENSMUSG00000004394.12	protein_coding	KNOWN	Tmed4	2
ENSMUSG00000004415	0.324152422686358	0.00983863883113763	0.14762035956566	0.0666482513664486	0.946861732076506	NA	chr5	HAVANA	136741759	136883209	-	ENSMUSG00000004415	ENSMUSG00000004415.15	protein_coding	KNOWN	Col26a1	2
ENSMUSG00000004446	70.0525604327418	-0.129006857254717	0.167616196532135	-0.769656273819485	0.441503814430581	0.981865123938535	chr6	HAVANA	120891930	120916853	-	ENSMUSG00000004446	ENSMUSG00000004446.12	protein_coding	KNOWN	Bid	2
ENSMUSG00000004451	0.0841391533040959	0.0971191296798919	0.0754177177163807	1.2877495185564	0.19783317002423	NA	chr1	HAVANA	119470305	119504794	-	ENSMUSG00000004451	ENSMUSG00000004451.14	protein_coding	KNOWN	Ralb	2
ENSMUSG00000004455	0.19323465282177	-0.11414469451586	0.105489047438841	-1.08205256647177	0.279229170946699	NA	chr5	HAVANA	122158278	122175273	+	ENSMUSG00000004455	ENSMUSG00000004455.16	protein_coding	KNOWN	Ppp1cc	2
ENSMUSG00000004460	1.07384074980016	-0.147275252588234	0.207910557305683	-0.708358702399612	0.478722531389383	NA	chr16	HAVANA	22857845	22879634	+	ENSMUSG00000004460	ENSMUSG00000004460.16	protein_coding	KNOWN	Dnajb11	2
ENSMUSG00000004462	0.511536263756101	0.0873128330457634	0.181810921377536	0.480239758889158	0.631056918675537	NA	chr16	ENSEMBL	22813215	22857569	-	ENSMUSG00000004462	ENSMUSG00000004462.6	protein_coding	KNOWN	Tbccd1	3
ENSMUSG00000004473	2.95838266317424	0.00581809775451606	0.281723808374122	0.0206517787335523	0.98352343580173	NA	chr7	HAVANA	44302687	44306902	-	ENSMUSG00000004473	ENSMUSG00000004473.10	protein_coding	KNOWN	Clec11a	2
ENSMUSG00000004500	3.72126316357329	-0.0861998724801074	0.283369522037581	-0.304195990663652	0.760978579187007	NA	chr7	HAVANA	12965838	12974236	+	ENSMUSG00000004500	ENSMUSG00000004500.9	protein_coding	KNOWN	Zfp324	2
ENSMUSG00000004508	19.8574481169123	0.015324482858395	0.223280418222441	0.0686333489537276	0.945281472819519	0.995329316166529	chr7	HAVANA	97081586	97308946	+	ENSMUSG00000004508	ENSMUSG00000004508.6	protein_coding	KNOWN	Gab2	2
ENSMUSG00000004530	4.257066046421	-0.254273610316627	0.286183019116177	-0.888499992424092	0.374271859916067	0.981865123938535	chr5	HAVANA	113842436	113908758	-	ENSMUSG00000004530	ENSMUSG00000004530.12	protein_coding	KNOWN	Coro1c	2
ENSMUSG00000004535	5.30875421896703	0.258464522379207	0.285676693090308	0.904744869395073	0.365600564481786	0.981865123938535	chr6	HAVANA	52713729	52766780	+	ENSMUSG00000004535	ENSMUSG00000004535.12	protein_coding	KNOWN	Tax1bp1	1
ENSMUSG00000004552	0.0516872092948066	0.0526569620825995	0.0556923641149016	0.945496980052067	0.344405211867391	NA	chr1	HAVANA	131638306	131675505	+	ENSMUSG00000004552	ENSMUSG00000004552.16	protein_coding	KNOWN	Ctse	2
ENSMUSG00000004558	6.21410061225301	-0.296426200051116	0.283284307796806	-1.04639117625864	0.295380464958317	0.972244555638512	chr14	ENSEMBL	51905271	51913488	-	ENSMUSG00000004558	ENSMUSG00000004558.14	protein_coding	KNOWN	Ndrg2	3
ENSMUSG00000004561	1.18337721674815	-0.00797460251403056	0.241595310857163	-0.033008101381344	0.973668127194986	NA	chr14	HAVANA	51884842	51893039	+	ENSMUSG00000004561	ENSMUSG00000004561.14	protein_coding	KNOWN	Mettl17	2
ENSMUSG00000004562	39.5642850231703	0.238596571425096	0.186906816735737	1.27655360886298	0.201759888956397	0.920711314573601	chr14	HAVANA	51984719	52006251	+	ENSMUSG00000004562	ENSMUSG00000004562.16	protein_coding	KNOWN	Arhgef40	2
ENSMUSG00000004565	4.59083842699372	0.0246874725811102	0.286233162279123	0.0862495190443238	0.931268066829983	0.995329316166529	chr8	HAVANA	3515384	3544267	+	ENSMUSG00000004565	ENSMUSG00000004565.15	protein_coding	KNOWN	Pnpla6	2
ENSMUSG00000004567	16.1517687429931	-0.349958921148752	0.240577303898715	-1.45466307701282	0.145762559214568	0.870663326976437	chr8	HAVANA	3500457	3515232	+	ENSMUSG00000004567	ENSMUSG00000004567.16	protein_coding	KNOWN	Mcoln1	2
ENSMUSG00000004568	1.32926090950186	-0.286534295581862	0.235014268731099	-1.2192208461594	0.222760381852382	NA	chr8	HAVANA	3393006	3456601	+	ENSMUSG00000004568	ENSMUSG00000004568.12	protein_coding	KNOWN	Arhgef18	2
ENSMUSG00000004591	3.21954874049537	0.0634233164816144	0.284463599166434	0.222957582859333	0.823568519503138	NA	chr3	HAVANA	142790902	142882004	-	ENSMUSG00000004591	ENSMUSG00000004591.16	protein_coding	KNOWN	Pkn2	1
ENSMUSG00000004609	0.164078203368082	0.156381616910406	0.109808527118299	1.42412999258183	0.154408845686305	NA	chr7	HAVANA	43524216	43544428	-	ENSMUSG00000004609	ENSMUSG00000004609.11	protein_coding	KNOWN	Cd33	2
ENSMUSG00000004610	0.0188801217228286	0	0.0419817924681774	0	1	NA	chr7	HAVANA	43444083	43457800	+	ENSMUSG00000004610	ENSMUSG00000004610.4	protein_coding	KNOWN	Etfb	2
ENSMUSG00000004612	0.0232079526054867	0	0.0419817924681774	0	1	NA	chr7	HAVANA	43437073	43438249	+	ENSMUSG00000004612	ENSMUSG00000004612.9	protein_coding	KNOWN	Nkg7	2
ENSMUSG00000004626	0.143305822009935	0.0983914229129991	0.0914679769290497	1.07569256713002	0.282064772746903	NA	chr8	HAVANA	3630955	3643644	+	ENSMUSG00000004626	ENSMUSG00000004626.14	protein_coding	KNOWN	Stxbp2	2
ENSMUSG00000004630	60.0302317022705	0.0884439803035534	0.158802890406443	0.556941879818361	0.577567139597418	0.984750015067308	chr8	HAVANA	3623371	3625545	-	ENSMUSG00000004630	ENSMUSG00000004630.18	protein_coding	KNOWN	Pcp2	2
ENSMUSG00000004631	0.461272288762698	0.0145716236742441	0.174796975474066	0.0833631339142135	0.933562801318123	NA	chr6	HAVANA	4674350	4747207	-	ENSMUSG00000004631	ENSMUSG00000004631.15	protein_coding	KNOWN	Sgce	2
ENSMUSG00000004633	2.37421589144111	-0.332436989440115	0.273853052981172	-1.21392471554068	0.224776473934509	NA	chr6	HAVANA	54039554	54301810	+	ENSMUSG00000004633	ENSMUSG00000004633.17	protein_coding	KNOWN	Chn2	2
ENSMUSG00000004637	29.2019775882724	0.13671322462045	0.226581550638336	0.603373153000741	0.546260477974436	0.984750015067308	chr8	HAVANA	114439655	115352708	+	ENSMUSG00000004637	ENSMUSG00000004637.15	protein_coding	KNOWN	Wwox	2
ENSMUSG00000004642	2.50582626293203	-0.0200313364706979	0.275003903823013	-0.0728401895108722	0.94193328927635	NA	chr5	HAVANA	33634952	33652574	-	ENSMUSG00000004642	ENSMUSG00000004642.13	protein_coding	KNOWN	Slbp	2
ENSMUSG00000004651	0.0790710562260561	0.00155035637747226	0.0693543626098353	0.0223541291294689	0.98216547084988	NA	chr7	HAVANA	87424771	87493512	-	ENSMUSG00000004651	ENSMUSG00000004651.6	protein_coding	KNOWN	Tyr	2
ENSMUSG00000004654	0.0206280183976002	-0.00918212146244712	0.0419817924681774	-0.218716756065317	0.826870695537976	NA	chr6	HAVANA	55376295	55388530	+	ENSMUSG00000004654	ENSMUSG00000004654.6	protein_coding	KNOWN	Ghrhr	2
ENSMUSG00000004655	0.0370638278481519	-0.0267752135707052	0.0498767265971132	-0.536827803215436	0.591386564655583	NA	chr6	HAVANA	55336432	55348555	+	ENSMUSG00000004655	ENSMUSG00000004655.5	protein_coding	KNOWN	Aqp1	2
ENSMUSG00000004661	0.196594192415867	0.0486978976781366	0.110683486889943	0.439974372388166	0.659955668730232	NA	chr9	HAVANA	57790353	57836793	-	ENSMUSG00000004661	ENSMUSG00000004661.15	protein_coding	KNOWN	Arid3b	1
ENSMUSG00000004665	1.19955699923043	0.0587626760882284	0.233253300710071	0.25192645038395	0.801097914365321	NA	chr10	HAVANA	79988584	79996062	+	ENSMUSG00000004665	ENSMUSG00000004665.10	protein_coding	KNOWN	Cnn2	2
ENSMUSG00000004667	0.22689021959085	-0.00191088249297279	0.126039946904047	-0.0151609274671269	0.987903793441318	NA	chr10	HAVANA	80035949	80039795	-	ENSMUSG00000004667	ENSMUSG00000004667.18	protein_coding	KNOWN	Polr2e	2
ENSMUSG00000004668	0.0853789312242906	-0.0293354283874235	0.0745986939740244	-0.393243189989871	0.694139872911682	NA	chr11	HAVANA	9191942	9684259	+	ENSMUSG00000004668	ENSMUSG00000004668.14	protein_coding	KNOWN	Abca13	1
ENSMUSG00000004677	0.306717309770848	-0.138970351050891	0.145189434925716	-0.957165727120527	0.338483612869195	NA	chr8	ENSEMBL	71272714	71360712	+	ENSMUSG00000004677	ENSMUSG00000004677.15	protein_coding	KNOWN	Myo9b	3
ENSMUSG00000004698	2.09453567553728	-0.13796237129427	0.271898759909082	-0.507403459068375	0.611871759137365	NA	chr12	HAVANA	34047580	34917095	-	ENSMUSG00000004698	ENSMUSG00000004698.10	protein_coding	KNOWN	Hdac9	2
ENSMUSG00000004707	0.0643505568195921	-0.0474279563267147	0.066184239370063	-0.716604992036332	0.473617863369317	NA	chr1	HAVANA	171588624	171607410	-	ENSMUSG00000004707	ENSMUSG00000004707.14	protein_coding	KNOWN	Ly9	1
ENSMUSG00000004709	0.0393230352783529	-0.0278244575439604	0.0508369239903582	-0.547327716941286	0.584153605108059	NA	chr1	HAVANA	171559193	171609746	+	ENSMUSG00000004709	ENSMUSG00000004709.14	protein_coding	KNOWN	Cd244	2
ENSMUSG00000004730	0.0185599252244342	0.0103074364116954	0.0419817924681774	0.245521589377313	0.806052593744465	NA	chr17	ENSEMBL	57358686	57483529	+	ENSMUSG00000004730	ENSMUSG00000004730.14	protein_coding	KNOWN	Adgre1	3
ENSMUSG00000004748	3.93471849449334	0.236690182471948	0.285911567591022	0.827844023472732	0.407758839341942	NA	chr11	HAVANA	4091480	4095445	-	ENSMUSG00000004748	ENSMUSG00000004748.5	protein_coding	KNOWN	Mtfp1	2
ENSMUSG00000004768	2.67595564692623	-0.103722881086697	0.280941174481768	-0.36919786242806	0.711980249043709	NA	chr1	HAVANA	33719887	33742564	+	ENSMUSG00000004768	ENSMUSG00000004768.14	protein_coding	KNOWN	Rab23	1
ENSMUSG00000004771	0.757916916706666	-0.0877993983253956	0.201780029868386	-0.435124320194938	0.663472191338834	NA	chr9	HAVANA	64715299	64737758	-	ENSMUSG00000004771	ENSMUSG00000004771.12	protein_coding	KNOWN	Rab11a	2
ENSMUSG00000004788	1.07473730681187	0.170591787361509	0.223220032059059	0.764231533289872	0.444729278174477	NA	chr12	HAVANA	85219481	85226628	+	ENSMUSG00000004788	ENSMUSG00000004788.11	protein_coding	KNOWN	Eif2b2	2
ENSMUSG00000004789	1.16752759268022	0.00917782063646997	0.240095227854723	0.0382257520004658	0.969507688769968	NA	chr12	ENSEMBL	85110833	85134091	+	ENSMUSG00000004789	ENSMUSG00000004789.9	protein_coding	KNOWN	Dlst	3
ENSMUSG00000004791	0.204090374931928	-0.0793936042645758	0.119078061265647	-0.666735781727749	0.504940918774349	NA	chr12	ENSEMBL	85166639	85177296	-	ENSMUSG00000004791	ENSMUSG00000004791.6	protein_coding	KNOWN	Pgf	3
ENSMUSG00000004798	1.05556281054454	-0.275849278176325	0.227987006120878	-1.20993421015437	0.226304138792704	NA	chr11	HAVANA	61775649	61855073	-	ENSMUSG00000004798	ENSMUSG00000004798.14	protein_coding	KNOWN	Ulk2	2
ENSMUSG00000004814	0.0190259209890051	-0.00918212146244712	0.0419817924681774	-0.218716756065317	0.826870695537976	NA	chr5	HAVANA	135569937	135573049	-	ENSMUSG00000004814	ENSMUSG00000004814.10	protein_coding	KNOWN	Ccl24	2
ENSMUSG00000004815	129.061176897672	0.0673384488205427	0.119939227971131	0.561438071260145	0.574498936603546	0.984750015067308	chr5	HAVANA	108646693	108669672	-	ENSMUSG00000004815	ENSMUSG00000004815.12	protein_coding	KNOWN	Dgkq	2
ENSMUSG00000004837	0.293150392383222	-0.181564363405778	0.140294217673694	-1.29416854391014	0.195607209600267	NA	chr11	HAVANA	61653265	61672784	+	ENSMUSG00000004837	ENSMUSG00000004837.2	protein_coding	KNOWN	Grap	2
ENSMUSG00000004842	0.70182241182251	0.303013900559361	0.196875092791526	1.53911749964343	0.123775613577053	NA	chr16	HAVANA	65520511	65535005	+	ENSMUSG00000004842	ENSMUSG00000004842.18	protein_coding	KNOWN	Pou1f1	1
ENSMUSG00000004843	0.803981728048649	-0.144183743084404	0.210405323595107	-0.685266611228255	0.49317569698593	NA	chr16	ENSEMBL	65539133	65562697	-	ENSMUSG00000004843	ENSMUSG00000004843.6	protein_coding	KNOWN	Chmp2b	3
ENSMUSG00000004846	117.690444089008	0.0620709013716612	0.13774364126539	0.450626256148329	0.652258939774492	0.986906964637842	chr5	HAVANA	136987019	136996648	+	ENSMUSG00000004846	ENSMUSG00000004846.10	protein_coding	KNOWN	Plod3	2
ENSMUSG00000004849	0.880709675345908	-0.229314630107803	0.203303589467762	-1.12794186619202	0.259344471226745	NA	chr5	HAVANA	137034993	137046135	-	ENSMUSG00000004849	ENSMUSG00000004849.14	protein_coding	KNOWN	Ap1s1	2
ENSMUSG00000004864	0.0182931979823179	-0.00918212146244712	0.0419817924681774	-0.218716756065317	0.826870695537976	NA	chr17	HAVANA	28769307	28778698	+	ENSMUSG00000004864	ENSMUSG00000004864.12	protein_coding	KNOWN	Mapk13	2
ENSMUSG00000004865	2.01379578845489	-0.291065832765701	0.268075520719659	-1.08576057964682	0.277584931033145	NA	chr17	HAVANA	28587648	28622521	-	ENSMUSG00000004865	ENSMUSG00000004865.15	protein_coding	KNOWN	Srpk1	2
ENSMUSG00000004880	1.74570155487792	-0.11831278662076	0.263029602914755	-0.449807874511765	0.65284897940106	NA	chr1	HAVANA	181815335	181843046	-	ENSMUSG00000004880	ENSMUSG00000004880.11	protein_coding	KNOWN	Lbr	2
ENSMUSG00000004885	0.161631950916395	-0.119016567224896	0.107109729831567	-1.11116485320291	0.266497396709602	NA	chr3	HAVANA	87948666	87953376	+	ENSMUSG00000004885	ENSMUSG00000004885.5	protein_coding	KNOWN	Crabp2	2
ENSMUSG00000004891	0.3763448403126	-0.262290038323459	0.155543465345854	-1.68628130883064	0.0917416293941628	NA	chr3	HAVANA	87971078	87980451	+	ENSMUSG00000004891	ENSMUSG00000004891.16	protein_coding	KNOWN	Nes	2
ENSMUSG00000004892	1.1588059079116	-0.109032519670844	0.235853943076581	-0.46228830541723	0.643874584900655	NA	chr3	HAVANA	87987531	88000230	-	ENSMUSG00000004892	ENSMUSG00000004892.13	protein_coding	KNOWN	Bcan	2
ENSMUSG00000004894	1.13442642789257	0.0178285844193587	0.228815060405751	0.0779170059337172	0.937894071757489	NA	chr3	HAVANA	88021750	88027583	-	ENSMUSG00000004894	ENSMUSG00000004894.10	protein_coding	KNOWN	Hapln2	2
ENSMUSG00000004895	0.85154438297314	0.0162777138463662	0.215048983080448	0.0756930519419236	0.939663303883397	NA	chr3	HAVANA	87858903	87885608	-	ENSMUSG00000004895	ENSMUSG00000004895.9	protein_coding	KNOWN	Prcc	2
ENSMUSG00000004896	255.592257792223	-0.0477119816182632	0.0943057086989265	-0.505928880409403	0.61290657714196	0.984979315304164	chr3	HAVANA	87922601	87930717	-	ENSMUSG00000004896	ENSMUSG00000004896.16	protein_coding	KNOWN	Rrnad1	1
ENSMUSG00000004897	1.58838783010283	-0.385844000497731	0.255685280146872	-1.50905832465636	0.131283878494015	NA	chr3	HAVANA	87906321	87916132	+	ENSMUSG00000004897	ENSMUSG00000004897.16	protein_coding	KNOWN	Hdgf	2
ENSMUSG00000004902	25.1244746151644	0.227415311448364	0.221460285026215	1.02688981648084	0.304472350032978	0.972244555638512	chr6	HAVANA	120773578	120794336	+	ENSMUSG00000004902	ENSMUSG00000004902.7	protein_coding	KNOWN	Slc25a18	2
ENSMUSG00000004929	0.426149826481531	-0.0658711443954055	0.163661063610138	-0.40248512958659	0.687327030072838	NA	chr10	HAVANA	81070035	81082559	+	ENSMUSG00000004929	ENSMUSG00000004929.12	protein_coding	KNOWN	Thop1	2
ENSMUSG00000004931	1.09264669097436	-0.0206794430524356	0.223386684435001	-0.0925724069218312	0.926243265679242	NA	chr10	ENSEMBL	81268172	81273246	+	ENSMUSG00000004931	ENSMUSG00000004931.10	protein_coding	KNOWN	Apba3	3
ENSMUSG00000004933	10.8378441708501	0.000503879896835135	0.260217383879365	0.00193638061117674	0.998454992772023	0.999838242441887	chr10	HAVANA	81252935	81263365	+	ENSMUSG00000004933	ENSMUSG00000004933.17	protein_coding	KNOWN	Matk	2
ENSMUSG00000004934	1.31491702996704	0.0882787884156224	0.242550781607764	0.363960024496564	0.715887860871437	NA	chr10	HAVANA	81153266	81167923	-	ENSMUSG00000004934	ENSMUSG00000004934.13	protein_coding	KNOWN	Pias4	2
ENSMUSG00000004936	13.4904866617908	-0.128736116556076	0.248096968334038	-0.5188943557857	0.603834413967708	0.984750015067308	chr9	HAVANA	64185770	64253631	-	ENSMUSG00000004936	ENSMUSG00000004936.8	protein_coding	KNOWN	Map2k1	2
ENSMUSG00000004937	0.0951687626396367	-0.108892635722113	0.0832274266508859	-1.30837441579066	0.190746345907351	NA	chr10	ENSEMBL	81044075	81060178	-	ENSMUSG00000004937	ENSMUSG00000004937.5	protein_coding	KNOWN	Sgta	3
ENSMUSG00000004939	1.24154731332252	-0.0845012048277512	0.235662189148647	-0.35856920931194	0.719917384434805	NA	chr10	ENSEMBL	81198170	81202037	-	ENSMUSG00000004939	ENSMUSG00000004939.6	protein_coding	KNOWN	Nmrk2	3
ENSMUSG00000004945	0.315720065747442	-0.0671371620089522	0.147678910228036	-0.454615773540605	0.649385684877023	NA	chr17	HAVANA	5410870	5440259	-	ENSMUSG00000004945	ENSMUSG00000004945.15	protein_coding	KNOWN	Tmem242	2
ENSMUSG00000004951	0.488281936184416	-0.121845874895046	0.169136268051405	-0.720400634936638	0.471278359198358	NA	chr5	HAVANA	135887919	135889563	+	ENSMUSG00000004951	ENSMUSG00000004951.10	protein_coding	KNOWN	Hspb1	2
ENSMUSG00000004952	1.04476988103517	0.293126223547351	0.219552288658071	1.33510894074014	0.181840693657313	NA	chr5	HAVANA	136083916	136111860	+	ENSMUSG00000004952	ENSMUSG00000004952.13	protein_coding	KNOWN	Rasa4	1
ENSMUSG00000004961	2.22824426174866	0.218431515020795	0.274174634772481	0.796687538955077	0.425632522753805	NA	chr7	HAVANA	4539765	4547541	-	ENSMUSG00000004961	ENSMUSG00000004961.7	protein_coding	KNOWN	Syt5	2
ENSMUSG00000004980	8.6644724290055	-0.110712720452031	0.282418360773538	-0.392016723518936	0.695045857213522	0.98847994927792	chr6	HAVANA	51460932	51469894	-	ENSMUSG00000004980	ENSMUSG00000004980.16	protein_coding	KNOWN	Hnrnpa2b1	2
ENSMUSG00000004988	52.2037099744135	0.14861248314662	0.170982028510462	0.869170195495296	0.384754046803966	0.981865123938535	chr6	HAVANA	117933559	117937692	-	ENSMUSG00000004988	ENSMUSG00000004988.9	protein_coding	KNOWN	Fxyd4	2
ENSMUSG00000004994	2.89332397074004	0.495908075136613	0.27339713568881	1.81387443539669	0.0696970593733291	NA	chr8	HAVANA	84257795	84270380	-	ENSMUSG00000004994	ENSMUSG00000004994.12	protein_coding	KNOWN	Ccdc130	2
ENSMUSG00000004996	0.744058234340918	0.0887789723654147	0.208375032607537	0.426053789911697	0.670068651168814	NA	chr8	HAVANA	84249906	84257326	-	ENSMUSG00000004996	ENSMUSG00000004996.9	protein_coding	KNOWN	Mri1	2
ENSMUSG00000005034	4.15771114201897	-0.465838847594631	0.284176920844622	-1.63925644000251	0.101159863860027	NA	chr3	HAVANA	146729574	146812990	-	ENSMUSG00000005034	ENSMUSG00000005034.15	protein_coding	KNOWN	Prkacb	2
ENSMUSG00000005043	1.85534230882535	-0.358144712099807	0.260663391390689	-1.37397396001424	0.169449766704458	NA	chr11	HAVANA	119343425	119355536	-	ENSMUSG00000005043	ENSMUSG00000005043.13	protein_coding	KNOWN	Sgsh	2
ENSMUSG00000005045	5.67909882015063	0.102485420159395	0.284728969870002	0.359940262510648	0.718891807005966	0.990146976793712	chr4	HAVANA	152338651	152390194	+	ENSMUSG00000005045	ENSMUSG00000005045.16	protein_coding	KNOWN	Chd5	2
ENSMUSG00000005054	0.0780788685934576	0.100788810507044	0.0767895821971134	1.31253234648844	0.18934057947982	NA	chr10	ENSEMBL	78425670	78427619	+	ENSMUSG00000005054	ENSMUSG00000005054.6	protein_coding	KNOWN	Cstb	3
ENSMUSG00000005057	0.528044399103448	0.0234030936500648	0.18034771905168	0.129766507572843	0.896751161893031	NA	chr5	HAVANA	136218147	136246556	-	ENSMUSG00000005057	ENSMUSG00000005057.13	protein_coding	KNOWN	Sh2b2	2
ENSMUSG00000005069	0.654260952192322	0.202981341017901	0.190897499684912	1.0633001550724	0.287645854883508	NA	chr6	HAVANA	124396816	124415067	-	ENSMUSG00000005069	ENSMUSG00000005069.12	protein_coding	KNOWN	Pex5	2
ENSMUSG00000005078	0.333853051465315	0.204639678852648	0.151564179205051	1.35018498385289	0.17695665363188	NA	chr12	HAVANA	72085589	72101461	+	ENSMUSG00000005078	ENSMUSG00000005078.16	protein_coding	KNOWN	Jkamp	2
ENSMUSG00000005087	2.19898956660814	0.118382140869265	0.273453906226314	0.43291442606525	0.665076939256078	NA	chr2	HAVANA	102811141	102901665	-	ENSMUSG00000005087	ENSMUSG00000005087.17	protein_coding	KNOWN	Cd44	1
ENSMUSG00000005089	42.1781985261387	-0.0960846001245797	0.283908909839473	-0.338434606292939	0.735035699023196	0.990388748546834	chr2	HAVANA	102658659	102790784	+	ENSMUSG00000005089	ENSMUSG00000005089.15	protein_coding	KNOWN	Slc1a2	2
ENSMUSG00000005102	28.4398720722395	0.232314641010775	0.209567474668379	1.1085434005367	0.267627206440856	0.962495254496479	chr2	HAVANA	118388618	118475234	+	ENSMUSG00000005102	ENSMUSG00000005102.13	protein_coding	KNOWN	Eif2ak4	2
ENSMUSG00000005103	1.55670334006285	-0.172439534006363	0.255739938765638	-0.67427690347728	0.500135285111325	NA	chr5	HAVANA	38526813	38563221	-	ENSMUSG00000005103	ENSMUSG00000005103.12	protein_coding	KNOWN	Wdr1	2
ENSMUSG00000005107	0.50643159903682	0.0130491906540961	0.169725155260442	0.076884246380993	0.938715630014802	NA	chr5	HAVANA	38349273	38503143	-	ENSMUSG00000005107	ENSMUSG00000005107.13	protein_coding	KNOWN	Slc2a9	2
ENSMUSG00000005124	0.706160465360635	0.227181279632684	0.187645084919686	1.21069667095155	0.226011678759296	NA	chr15	HAVANA	66891320	66923201	+	ENSMUSG00000005124	ENSMUSG00000005124.9	protein_coding	KNOWN	Wisp1	2
ENSMUSG00000005125	0.899200184340112	-0.048411999568964	0.217727351420198	-0.22235148341805	0.824040277048901	NA	chr15	HAVANA	66929321	66969640	-	ENSMUSG00000005125	ENSMUSG00000005125.12	protein_coding	KNOWN	Ndrg1	2
ENSMUSG00000005131	0.773993960241482	0.190935573536464	0.209929703455815	0.909521475014379	0.363074927361689	NA	chr9	ENSEMBL	53405286	53432803	+	ENSMUSG00000005131	ENSMUSG00000005131.3	protein_coding	KNOWN	4930550C14Rik	3
ENSMUSG00000005142	0.096568342989096	-0.0300901483684892	0.0817680940125856	-0.367993760058266	0.712877886987275	NA	chr8	HAVANA	85083270	85098282	+	ENSMUSG00000005142	ENSMUSG00000005142.10	protein_coding	KNOWN	Man2b1	2
ENSMUSG00000005148	0.633222041555268	-0.0349442035850089	0.189423778476414	-0.184476330617383	0.853639793919992	NA	chr14	ENSEMBL	99298691	99313405	+	ENSMUSG00000005148	ENSMUSG00000005148.7	protein_coding	KNOWN	Klf5	3
ENSMUSG00000005150	292.613688647886	-0.0652379745061394	0.1095061831838	-0.595746948796867	0.551344289122226	0.984750015067308	chr8	HAVANA	85075035	85081306	-	ENSMUSG00000005150	ENSMUSG00000005150.16	protein_coding	KNOWN	Wdr83	2
ENSMUSG00000005161	6.82708439041235	0.0312384983424474	0.275832788296481	0.113251577288449	0.909831105893254	0.99426620869009	chr8	HAVANA	84969587	84974834	+	ENSMUSG00000005161	ENSMUSG00000005161.15	protein_coding	KNOWN	Prdx2	2
ENSMUSG00000005198	0.841082947265001	-0.196053557281994	0.208794746985891	-0.938977441301442	0.347742326655394	NA	chr11	HAVANA	69733997	69758637	-	ENSMUSG00000005198	ENSMUSG00000005198.15	protein_coding	KNOWN	Polr2a	2
ENSMUSG00000005202	0.0370525599295341	0.0142578172405211	0.0493241426364774	0.289063660885142	0.77253266147047	NA	chr11	HAVANA	69614804	69617905	-	ENSMUSG00000005202	ENSMUSG00000005202.2	protein_coding	KNOWN	Shbg	2
ENSMUSG00000005204	26.9983933228425	0.165352972945102	0.210890115351821	0.784071708004185	0.43299803525754	0.981865123938535	chr11	HAVANA	69673115	69682084	-	ENSMUSG00000005204	ENSMUSG00000005204.12	protein_coding	KNOWN	Senp3	2
ENSMUSG00000005220	2.45096055954333	0.0435601419908702	0.272109918087958	0.160082889653399	0.87281577942624	NA	chr5	HAVANA	72300025	72504473	-	ENSMUSG00000005220	ENSMUSG00000005220.10	protein_coding	KNOWN	Corin	2
ENSMUSG00000005225	0.231522970329642	-0.157331725667962	0.12626056764031	-1.24608758386203	0.212732242598706	NA	chr6	HAVANA	54595111	54645839	+	ENSMUSG00000005225	ENSMUSG00000005225.15	protein_coding	KNOWN	Plekha8	2
ENSMUSG00000005233	2.23031319733756	0.38467415640239	0.268814283920142	1.43100340797615	0.152429238414318	NA	chr2	HAVANA	69193895	69206194	-	ENSMUSG00000005233	ENSMUSG00000005233.16	protein_coding	KNOWN	Spc25	2
ENSMUSG00000005237	2.47749753519537	0.118607409510536	0.271924892959154	0.436177093681351	0.662708246017946	NA	chr11	HAVANA	69420809	69549110	-	ENSMUSG00000005237	ENSMUSG00000005237.14	protein_coding	KNOWN	Dnah2	2
ENSMUSG00000005251	0.0633791783412853	-0.0173223028096706	0.0575233085286816	-0.301135370213163	0.763311270550855	NA	chr16	HAVANA	97741933	97763737	-	ENSMUSG00000005251	ENSMUSG00000005251.14	protein_coding	KNOWN	Ripk4	2
ENSMUSG00000005262	2.12856226434819	0.151721054348372	0.271095787059019	0.559658473465476	0.575712412344192	NA	chr16	HAVANA	18811779	18835261	+	ENSMUSG00000005262	ENSMUSG00000005262.12	protein_coding	KNOWN	Ufd1l	2
ENSMUSG00000005267	0.32044226577091	-0.0270738851462149	0.136802208903908	-0.197905321581701	0.843119140508615	NA	chr11	HAVANA	62700356	62731905	-	ENSMUSG00000005267	ENSMUSG00000005267.13	protein_coding	KNOWN	Zfp287	2
ENSMUSG00000005268	1.02343890584417	-0.193717046383013	0.220299078305352	-0.879336617625364	0.379218787213786	NA	chr15	HAVANA	10177238	10349180	+	ENSMUSG00000005268	ENSMUSG00000005268.20	protein_coding	KNOWN	Prlr	2
ENSMUSG00000005299	1.61390131755832	-0.508758840098786	0.256744142377887	-1.98157915264128	0.0475263623621168	NA	chr5	HAVANA	33739673	33782817	-	ENSMUSG00000005299	ENSMUSG00000005299.6	protein_coding	KNOWN	Letm1	2
ENSMUSG00000005312	3.24828044492819	-0.494486214598526	0.282563489497723	-1.75000038213539	0.0801182477884217	NA	chr13	ENSEMBL	58176156	58215653	-	ENSMUSG00000005312	ENSMUSG00000005312.14	protein_coding	KNOWN	Ubqln1	3
ENSMUSG00000005320	0.205794535280091	0.0434107875932037	0.11899051362808	0.364825617350384	0.715241581283629	NA	chr13	HAVANA	55152640	55168759	+	ENSMUSG00000005320	ENSMUSG00000005320.9	protein_coding	KNOWN	Fgfr4	2
ENSMUSG00000005338	3.17148826829493	-0.720640101286934	0.281207310393281	-2.56266489046493	0.0103872251310324	NA	chr1	HAVANA	173333258	173367695	-	ENSMUSG00000005338	ENSMUSG00000005338.13	protein_coding	KNOWN	Cadm3	2
ENSMUSG00000005339	0.0185599252244342	0.0103074364116954	0.0419817924681774	0.245521589377313	0.806052593744465	NA	chr1	HAVANA	173221284	173227214	-	ENSMUSG00000005339	ENSMUSG00000005339.10	protein_coding	KNOWN	Fcer1a	1
ENSMUSG00000005354	0.248717869316872	0.066867814631014	0.1244747112959	0.537199997773497	0.591129472808761	NA	chr15	HAVANA	77915047	77929006	-	ENSMUSG00000005354	ENSMUSG00000005354.15	protein_coding	KNOWN	Txn2	1
ENSMUSG00000005357	5.06374243431127	0.491795475377675	0.284730378458379	1.72723219082	0.0841259717329015	0.779359166075767	chr10	ENSEMBL	78780496	78814825	+	ENSMUSG00000005357	ENSMUSG00000005357.8	protein_coding	KNOWN	Slc1a6	3
ENSMUSG00000005360	4.92800183528882	-0.207324482997692	0.286008681045337	-0.724888776941803	0.468520266554855	0.984750015067308	chr15	HAVANA	8634124	8710764	-	ENSMUSG00000005360	ENSMUSG00000005360.14	protein_coding	KNOWN	Slc1a3	1
ENSMUSG00000005362	138.727887039149	0.00687034038448719	0.17171072661758	0.0400111310447614	0.968084252109743	0.997451021100817	chr6	HAVANA	106780201	106800077	-	ENSMUSG00000005362	ENSMUSG00000005362.14	protein_coding	KNOWN	Crbn	2
ENSMUSG00000005364	11.7342637493374	0.306035602830802	0.269394241509493	1.13601389961417	0.255950747133147	0.952829198697222	chr6	HAVANA	106710357	106749037	-	ENSMUSG00000005364	ENSMUSG00000005364.11	protein_coding	KNOWN	Il5ra	2
ENSMUSG00000005370	55.1553185705276	-0.223861140069121	0.168958809087318	-1.32494506370147	0.185189372897996	0.91633645388478	chr17	ENSEMBL	87975050	87990883	+	ENSMUSG00000005370	ENSMUSG00000005370.3	protein_coding	KNOWN	Msh6	3
ENSMUSG00000005371	21.2906886994036	0.179797927938626	0.22501737999532	0.799040180551232	0.424267113812441	0.981865123938535	chr17	HAVANA	87990859	88065291	-	ENSMUSG00000005371	ENSMUSG00000005371.14	protein_coding	KNOWN	Fbxo11	2
ENSMUSG00000005373	0.0794726750421751	-0.0237666004456074	0.0672264841075973	-0.353530320097783	0.723690902234817	NA	chr5	HAVANA	135089890	135138382	+	ENSMUSG00000005373	ENSMUSG00000005373.13	protein_coding	KNOWN	Mlxipl	2
ENSMUSG00000005374	0.46300190174251	0.248752863913095	0.171004733971737	1.45465483987249	0.145764840742901	NA	chr5	HAVANA	135149657	135165760	+	ENSMUSG00000005374	ENSMUSG00000005374.13	protein_coding	KNOWN	Tbl2	2
ENSMUSG00000005378	148.817757354114	-0.0860752049604486	0.135591593804495	-0.63481225159546	0.525550871826402	0.984750015067308	chr5	HAVANA	135052957	135064959	-	ENSMUSG00000005378	ENSMUSG00000005378.17	protein_coding	KNOWN	Wbscr22	1
ENSMUSG00000005397	0.0417109605126284	0.0154543512701047	0.0513358942253115	0.301043772653031	0.763381116061847	NA	chr13	ENSEMBL	13437602	13512275	+	ENSMUSG00000005397	ENSMUSG00000005397.7	protein_coding	KNOWN	Nid1	3
ENSMUSG00000005410	0.0415011505878046	-0.0136769735904495	0.051168911118561	-0.267290690606241	0.789245353923434	NA	chr8	ENSEMBL	75109528	75128439	+	ENSMUSG00000005410	ENSMUSG00000005410.5	protein_coding	KNOWN	Mcm5	3
ENSMUSG00000005413	0.022741148427528	0	0.0419817924681774	0	1	NA	chr8	HAVANA	75093591	75100596	+	ENSMUSG00000005413	ENSMUSG00000005413.7	protein_coding	KNOWN	Hmox1	2
ENSMUSG00000005417	11.3768268911719	-0.222747854261163	0.263424901102775	-0.845583896316079	0.397784912238618	0.981865123938535	chr11	HAVANA	59661305	59780860	+	ENSMUSG00000005417	ENSMUSG00000005417.17	protein_coding	KNOWN	Mprip	2
ENSMUSG00000005442	3.63769160649295	0.160562114558954	0.285736537814207	0.561923637023123	0.574168048361064	NA	chr7	HAVANA	25267704	25294159	+	ENSMUSG00000005442	ENSMUSG00000005442.13	protein_coding	KNOWN	Cic	2
ENSMUSG00000005447	0.726173239449644	-0.0752614313057423	0.190242932960338	-0.395606975431949	0.692394990421164	NA	chr7	HAVANA	25295049	25297986	-	ENSMUSG00000005447	ENSMUSG00000005447.12	protein_coding	KNOWN	Pafah1b3	2
ENSMUSG00000005465	2.39134607890748	-0.142021064819196	0.278328128927343	-0.510264863873211	0.609865915001939	NA	chr8	HAVANA	84030294	84042589	-	ENSMUSG00000005465	ENSMUSG00000005465.9	protein_coding	KNOWN	Il27ra	2
ENSMUSG00000005469	1.75239394026366	-0.23618520617118	0.258533465515993	-0.913557576384903	0.360949366722296	NA	chr8	HAVANA	83972993	83996443	+	ENSMUSG00000005469	ENSMUSG00000005469.10	protein_coding	KNOWN	Prkaca	2
ENSMUSG00000005470	3.46215856487809	0.228763464328609	0.284054150953691	0.805351597787088	0.42061681443196	NA	chr8	HAVANA	83955507	83970197	+	ENSMUSG00000005470	ENSMUSG00000005470.8	protein_coding	KNOWN	Asf1b	2
ENSMUSG00000005481	39.0516793416192	-0.298675692250006	0.185132932342978	-1.61330395662225	0.106678487374539	0.822667986648833	chr8	HAVANA	83715177	83726892	+	ENSMUSG00000005481	ENSMUSG00000005481.17	protein_coding	KNOWN	Ddx39	2
ENSMUSG00000005483	4.88871391898298	-0.00987813165898655	0.286112312863256	-0.0345253636941786	0.972458217098572	0.997451021100817	chr8	ENSEMBL	83608175	83611902	+	ENSMUSG00000005483	ENSMUSG00000005483.9	protein_coding	KNOWN	Dnajb1	3
ENSMUSG00000005501	74.6304096407544	0.326298462346259	0.14577301031079	2.23840107061373	0.025194912286045	0.558838011708572	chr1	HAVANA	87945119	88008551	-	ENSMUSG00000005501	ENSMUSG00000005501.14	protein_coding	KNOWN	Usp40	2
ENSMUSG00000005505	152.69469235882	0.00614670543108811	0.130653027724588	0.0470460236409151	0.962476546553888	0.997451021100817	chr2	HAVANA	90904740	90911626	+	ENSMUSG00000005505	ENSMUSG00000005505.12	protein_coding	KNOWN	Kbtbd4	2
ENSMUSG00000005506	1.59883001167418	-0.178602915781286	0.238911054604374	-0.747570747938159	0.454719114397467	NA	chr2	HAVANA	90940382	91019497	+	ENSMUSG00000005506	ENSMUSG00000005506.16	protein_coding	KNOWN	Celf1	2
ENSMUSG00000005510	69.2205580539417	-0.0127373433503957	0.159111021633587	-0.0800531806007013	0.936194959647102	0.995329316166529	chr2	HAVANA	90894634	90904827	-	ENSMUSG00000005510	ENSMUSG00000005510.9	protein_coding	KNOWN	Ndufs3	2
ENSMUSG00000005514	2.46507853934877	-0.0457357821779302	0.273346907449798	-0.167317723125621	0.867120059671466	NA	chr5	HAVANA	135670033	135735326	+	ENSMUSG00000005514	ENSMUSG00000005514.14	protein_coding	KNOWN	Por	1
ENSMUSG00000005533	10.983017114597	-0.112824147952991	0.256296300047193	-0.440209819385672	0.659785148499753	0.986906964637842	chr7	HAVANA	67952827	68233668	+	ENSMUSG00000005533	ENSMUSG00000005533.10	protein_coding	KNOWN	Igf1r	2
ENSMUSG00000005534	0.976113833938061	-0.081547633893742	0.227864333581171	-0.357878008427733	0.720434608952142	NA	chr8	HAVANA	3122061	3279617	-	ENSMUSG00000005534	ENSMUSG00000005534.10	protein_coding	KNOWN	Insr	2
ENSMUSG00000005540	11.1383480136483	-0.111259875554504	0.26229750161459	-0.424174362583082	0.671438656533778	0.986906964637842	chr8	HAVANA	3681737	3694175	-	ENSMUSG00000005540	ENSMUSG00000005540.10	protein_coding	KNOWN	Fcer2a	2
ENSMUSG00000005547	0.212388243731945	-0.107665070471424	0.122154737914473	-0.88138268158543	0.378110728054389	NA	chr7	HAVANA	26835305	26843548	+	ENSMUSG00000005547	ENSMUSG00000005547.14	protein_coding	KNOWN	Cyp2a5	2
ENSMUSG00000005553	5.95086614261825	-0.260163287976553	0.282660936483034	-0.920407648872871	0.357359773043584	0.981865123938535	chr7	HAVANA	30712209	30725534	+	ENSMUSG00000005553	ENSMUSG00000005553.14	protein_coding	KNOWN	Atp4a	2
ENSMUSG00000005566	6.50671492935903	-0.575861413784825	0.281854337405785	-2.04311709049827	0.0410408484783043	0.663492808753096	chr7	HAVANA	12999114	13031035	+	ENSMUSG00000005566	ENSMUSG00000005566.14	protein_coding	KNOWN	Trim28	2
ENSMUSG00000005575	2.9572537833243	-0.228000436458622	0.280306047552506	-0.8133982068864	0.415989787070406	NA	chr7	HAVANA	13035120	13038275	-	ENSMUSG00000005575	ENSMUSG00000005575.16	protein_coding	KNOWN	Ube2m	1
ENSMUSG00000005580	1.27106013341598	-0.241402385505007	0.24206133720896	-0.99727774905505	0.318629711088043	NA	chr16	HAVANA	4287529	4420498	-	ENSMUSG00000005580	ENSMUSG00000005580.11	protein_coding	KNOWN	Adcy9	2
ENSMUSG00000005583	75.3074591290685	0.0286539704697043	0.259601430054959	0.11037678206795	0.912110565832098	0.99426620869009	chr13	HAVANA	83504034	83667080	+	ENSMUSG00000005583	ENSMUSG00000005583.16	protein_coding	KNOWN	Mef2c	2
ENSMUSG00000005609	2.03001780478745	-0.0776298218632014	0.269348228973825	-0.288213596796084	0.773183241446754	NA	chr7	HAVANA	111028951	111056377	+	ENSMUSG00000005609	ENSMUSG00000005609.16	protein_coding	KNOWN	Ctr9	1
ENSMUSG00000005610	3.64058394093456	-0.396845137312274	0.2836801680487	-1.39891745003531	0.161837739108465	NA	chr7	HAVANA	111067750	111083030	-	ENSMUSG00000005610	ENSMUSG00000005610.17	protein_coding	KNOWN	Eif4g2	2
ENSMUSG00000005611	0.126015686882185	-0.0378007357730029	0.0912474146991024	-0.41426637562998	0.678679035958562	NA	chr7	HAVANA	110868266	110982461	-	ENSMUSG00000005611	ENSMUSG00000005611.15	protein_coding	KNOWN	Mrvi1	2
ENSMUSG00000005615	0.398689317576675	-0.0721385031761802	0.148589072771789	-0.485489961209827	0.627328832011985	NA	chr16	HAVANA	32430921	32475070	+	ENSMUSG00000005615	ENSMUSG00000005615.14	protein_coding	KNOWN	Pcyt1a	2
ENSMUSG00000005621	0.225638219008916	0.0413485685314299	0.127504828342663	0.324290217624603	0.745718325066965	NA	chr7	HAVANA	80993681	81045164	+	ENSMUSG00000005621	ENSMUSG00000005621.11	protein_coding	KNOWN	Zfp592	2
ENSMUSG00000005625	0.438656912546045	-0.252285231140776	0.161944392709707	-1.55785098155889	0.119268577428121	NA	chr3	HAVANA	95032694	95042614	-	ENSMUSG00000005625	ENSMUSG00000005625.15	protein_coding	KNOWN	Psmd4	2
ENSMUSG00000005628	6.74534050602022	0.133351943630834	0.279985594716822	0.47628144499972	0.633873882624807	0.986826438962464	chr3	HAVANA	95124476	95129209	+	ENSMUSG00000005628	ENSMUSG00000005628.12	protein_coding	KNOWN	Tmod4	2
ENSMUSG00000005640	0.0665871332480898	0.0199799325804057	0.0583005609000922	0.34270566649684	0.731819899364273	NA	chr3	HAVANA	87796951	87816101	+	ENSMUSG00000005640	ENSMUSG00000005640.11	protein_coding	KNOWN	Insrr	2
ENSMUSG00000005656	0.55227369961785	0.0129028366342166	0.172003537205841	0.075014949365695	0.940202817532795	NA	chr12	ENSEMBL	54746349	54795703	-	ENSMUSG00000005656	ENSMUSG00000005656.8	protein_coding	KNOWN	Snx6	3
ENSMUSG00000005667	0.298651447420428	0.00429637859719505	0.140345381484051	0.0306128962119305	0.975578257280919	NA	chr6	HAVANA	83305691	83325908	-	ENSMUSG00000005667	ENSMUSG00000005667.8	protein_coding	KNOWN	Mthfd2	2
ENSMUSG00000005672	0.330129848213334	0.00795733052203582	0.141206277168928	0.0563525268251093	0.955060974924349	NA	chr5	HAVANA	75574916	75656722	+	ENSMUSG00000005672	ENSMUSG00000005672.12	protein_coding	KNOWN	Kit	2
ENSMUSG00000005674	6.77311051060793	-0.417131629023838	0.278513209684419	-1.49770859880034	0.134208976786799	0.856958146736477	chr1	HAVANA	171216011	171222514	-	ENSMUSG00000005674	ENSMUSG00000005674.9	protein_coding	KNOWN	Tomm40l	2
ENSMUSG00000005677	526.002251775196	-0.056738921715939	0.10698972545674	-0.53032121985284	0.595889236641709	0.984750015067308	chr1	HAVANA	171213970	171220701	+	ENSMUSG00000005677	ENSMUSG00000005677.14	protein_coding	KNOWN	Nr1i3	2
ENSMUSG00000005681	0.136930151784457	0.115038520519	0.0994057206334373	1.15726257790746	0.247165097744705	NA	chr1	HAVANA	171225054	171226379	+	ENSMUSG00000005681	ENSMUSG00000005681.12	protein_coding	KNOWN	Apoa2	2
ENSMUSG00000005682	6.0267362817031	-0.0320552763954674	0.28196925442098	-0.113683587458116	0.909488623475138	0.99426620869009	chr10	ENSEMBL	128303335	128321358	+	ENSMUSG00000005682	ENSMUSG00000005682.8	protein_coding	KNOWN	Pan2	3
ENSMUSG00000005683	7.73987454038083	0.285070786973702	0.273268646962798	1.04318878196265	0.296860868011297	0.972244555638512	chr10	ENSEMBL	128337832	128362479	+	ENSMUSG00000005683	ENSMUSG00000005683.7	protein_coding	KNOWN	Cs	3
ENSMUSG00000005686	24.7804366648438	-0.121874570174935	0.20647021958344	-0.590276749939148	0.555005124191106	0.984750015067308	chr7	HAVANA	110768206	110812405	+	ENSMUSG00000005686	ENSMUSG00000005686.16	protein_coding	KNOWN	Ampd3	2
ENSMUSG00000005687	0.398090212932909	-0.0561602985493465	0.158981129780934	-0.353251348928843	0.723900015186135	NA	chr3	HAVANA	103171655	103179166	+	ENSMUSG00000005687	ENSMUSG00000005687.14	protein_coding	KNOWN	Bcas2	2
ENSMUSG00000005696	287.203686566034	0.13417121843614	0.254678790263823	0.52682525426303	0.598314943723328	0.984750015067308	chrX	HAVANA	42502453	42529330	+	ENSMUSG00000005696	ENSMUSG00000005696.11	protein_coding	KNOWN	Sh2d1a	2
ENSMUSG00000005698	25.9742573257763	-0.308694102319571	0.216915941110297	-1.42310473236546	0.15470579671063	0.880194862883605	chr8	HAVANA	105636568	105682922	+	ENSMUSG00000005698	ENSMUSG00000005698.15	protein_coding	KNOWN	Ctcf	1
ENSMUSG00000005699	1.92596733071496	-0.532629538688637	0.265638177918368	-2.00509408271998	0.0449529899627514	NA	chr8	ENSEMBL	105701154	105703493	+	ENSMUSG00000005699	ENSMUSG00000005699.15	protein_coding	KNOWN	Pard6a	3
ENSMUSG00000005705	11.4809003559636	0.164735606411345	0.262569675430976	0.627397684599151	0.530398585115181	0.984750015067308	chr8	HAVANA	105566698	105637393	-	ENSMUSG00000005705	ENSMUSG00000005705.10	protein_coding	KNOWN	Agrp	2
ENSMUSG00000005716	0.353409386674212	0.0402657672869253	0.147717131706524	0.272586983119351	0.785170719111941	NA	chr15	HAVANA	78191114	78206400	-	ENSMUSG00000005716	ENSMUSG00000005716.16	protein_coding	KNOWN	Pvalb	2
ENSMUSG00000005718	1.35524079558693	-0.233277528382866	0.24221813592514	-0.963088612220859	0.335503056094075	NA	chr16	ENSEMBL	4544661	4559720	-	ENSMUSG00000005718	ENSMUSG00000005718.7	protein_coding	KNOWN	Tfap4	3
ENSMUSG00000005732	0.373250953240463	-0.0909821672462183	0.141890397176032	-0.641214409551224	0.521383388878912	NA	chr16	HAVANA	18239784	18248732	-	ENSMUSG00000005732	ENSMUSG00000005732.14	protein_coding	KNOWN	Ranbp1	2
ENSMUSG00000005763	170.3874710177	0.19486910714143	0.130302315080926	1.49551531007262	0.134780007286821	0.857528445480488	chr1	HAVANA	165788681	165877277	+	ENSMUSG00000005763	ENSMUSG00000005763.15	protein_coding	KNOWN	Cd247	2
ENSMUSG00000005774	7.94977099286822	0.232104840098048	0.280031635132133	0.828852211602911	0.407188039618868	0.981865123938535	chr3	HAVANA	94954075	94961561	+	ENSMUSG00000005774	ENSMUSG00000005774.12	protein_coding	KNOWN	Rfx5	2
ENSMUSG00000005779	2.51458575682118	-0.0921287978377939	0.275052145743578	-0.334950296747304	0.737662579989969	NA	chr3	HAVANA	94884093	94886961	-	ENSMUSG00000005779	ENSMUSG00000005779.12	protein_coding	KNOWN	Psmb4	2
ENSMUSG00000005800	0.0178857091004078	0.0103074364116954	0.0419817924681774	0.245521589377312	0.806052593744465	NA	chr9	ENSEMBL	7558429	7568486	+	ENSMUSG00000005800	ENSMUSG00000005800.2	protein_coding	KNOWN	Mmp8	3
ENSMUSG00000005802	0.914146268394018	-0.278207009536009	0.214978464229555	-1.29411571774435	0.195625453182365	NA	chr2	HAVANA	122681233	122702663	-	ENSMUSG00000005802	ENSMUSG00000005802.12	protein_coding	KNOWN	Slc30a4	2
ENSMUSG00000005803	0.266775108392648	0.0807959944777246	0.127785538464905	0.632278076598744	0.527205186599464	NA	chr2	HAVANA	122765237	122809569	+	ENSMUSG00000005803	ENSMUSG00000005803.14	protein_coding	KNOWN	Sqrdl	1
ENSMUSG00000005804	1.11104190630845	0.279989724972789	0.232939985239668	1.20198223883595	0.229370409553462	NA	chr2	HAVANA	122738503	122749475	+	ENSMUSG00000005804	ENSMUSG00000005804.14	protein_coding	KNOWN	Bloc1s6	2
ENSMUSG00000005813	0.764128950456706	-0.122720176059657	0.209885910612171	-0.584699447913017	0.558749825352187	NA	chr3	HAVANA	138458956	138489515	-	ENSMUSG00000005813	ENSMUSG00000005813.12	protein_coding	KNOWN	Metap1	2
ENSMUSG00000005823	0.0932196959284	-0.105195783109162	0.0850022293462128	-1.23756498998045	0.215877402605219	NA	chr17	ENSEMBL	57234914	57247641	-	ENSMUSG00000005823	ENSMUSG00000005823.8	protein_coding	KNOWN	Gpr108	3
ENSMUSG00000005824	0.0822953209014488	0.0017547343086515	0.0748515913510352	0.0234428457295214	0.981297028436199	NA	chr17	ENSEMBL	57189492	57194189	-	ENSMUSG00000005824	ENSMUSG00000005824.6	protein_coding	KNOWN	Tnfsf14	3
ENSMUSG00000005846	0.493828862403458	-0.13119346448403	0.176249249721972	-0.744363250856296	0.456656745184309	NA	chr16	HAVANA	11192970	11203331	-	ENSMUSG00000005846	ENSMUSG00000005846.11	protein_coding	KNOWN	Rsl1d1	2
ENSMUSG00000005864	0.393196105450757	0.00299984949908151	0.156608972161055	0.0191550296109249	0.98471743218507	NA	chrX	HAVANA	71991849	72010218	+	ENSMUSG00000005864	ENSMUSG00000005864.7	protein_coding	KNOWN	Cnga2	2
ENSMUSG00000005871	7.53238403130586	-0.249048885537153	0.282361251116877	-0.882022177448365	0.377764814393736	0.981865123938535	chr18	HAVANA	34220924	34322189	+	ENSMUSG00000005871	ENSMUSG00000005871.14	protein_coding	KNOWN	Apc	2
ENSMUSG00000005873	0.985137566170983	0.0964308229729524	0.221707885295221	0.434945391520682	0.663602065792391	NA	chr18	ENSEMBL	34344889	34373415	-	ENSMUSG00000005873	ENSMUSG00000005873.5	protein_coding	KNOWN	Reep5	3
ENSMUSG00000005881	1.36435764114188	-0.411272693883445	0.249682108130251	-1.64718528277123	0.0995199679089097	NA	chr2	HAVANA	156008045	156018279	+	ENSMUSG00000005881	ENSMUSG00000005881.13	protein_coding	KNOWN	Ergic3	2
ENSMUSG00000005882	0.832145310285498	-0.23517322169105	0.210017177840753	-1.11978088701569	0.262807145975985	NA	chr2	HAVANA	155846894	155930310	-	ENSMUSG00000005882	ENSMUSG00000005882.18	protein_coding	KNOWN	Uqcc1	1
ENSMUSG00000005883	1.81228347807866	-0.15456131586245	0.264383062853373	-0.584611261380878	0.55880913381216	NA	chr2	HAVANA	172977700	172993576	+	ENSMUSG00000005883	ENSMUSG00000005883.15	protein_coding	KNOWN	Spo11	2
ENSMUSG00000005886	0.977218169169893	0.498512922160882	0.222906489863434	2.23642175006345	0.0253241577348083	NA	chr1	HAVANA	13139105	13374083	-	ENSMUSG00000005886	ENSMUSG00000005886.14	protein_coding	KNOWN	Ncoa2	2
ENSMUSG00000005891	0.301456233220627	-0.108825080345894	0.136224333636235	-0.798866674117811	0.424367724655557	NA	chr13	HAVANA	28016212	28023548	+	ENSMUSG00000005891	ENSMUSG00000005891.6	protein_coding	KNOWN	Prl4a1	2
ENSMUSG00000005892	0.555964035446253	-0.201572969641323	0.17974135765172	-1.1214612611968	0.262091572234875	NA	chr6	HAVANA	92242061	92244650	-	ENSMUSG00000005892	ENSMUSG00000005892.4	protein_coding	KNOWN	Trh	2
ENSMUSG00000005893	420.266542397427	0.111821955346694	0.0819969880256047	1.36373247407303	0.17265177953487	0.907032237468461	chr6	HAVANA	92091390	92174294	+	ENSMUSG00000005893	ENSMUSG00000005893.14	protein_coding	KNOWN	Nr2c2	2
ENSMUSG00000005897	4.0126092082377	0.306937042403117	0.285259341323439	1.07599295777346	0.281930405917096	NA	chr10	HAVANA	94148023	94197211	+	ENSMUSG00000005897	ENSMUSG00000005897.14	protein_coding	KNOWN	Nr2c1	2
ENSMUSG00000005899	13.5058405993351	0.190877709391617	0.258209483101236	0.739235860352886	0.45976378896198	0.983893141000921	chr16	HAVANA	17619354	17644828	+	ENSMUSG00000005899	ENSMUSG00000005899.12	protein_coding	KNOWN	Smpd4	1
ENSMUSG00000005907	117.617642751101	0.139166313142697	0.172285943423716	0.807763595666276	0.419226685661023	0.981865123938535	chr5	HAVANA	3596066	3637232	+	ENSMUSG00000005907	ENSMUSG00000005907.14	protein_coding	KNOWN	Pex1	1
ENSMUSG00000005917	0.553124791657456	-0.0911929729370543	0.1775452482233	-0.513632292892233	0.607509097539483	NA	chr11	HAVANA	21994764	22002897	-	ENSMUSG00000005917	ENSMUSG00000005917.15	protein_coding	KNOWN	Otx1	2
ENSMUSG00000005936	14.7366687663772	-0.0814259974016483	0.246315290698261	-0.330576299874928	0.7409645505819	0.990388748546834	chr17	HAVANA	28951950	28969549	+	ENSMUSG00000005936	ENSMUSG00000005936.18	protein_coding	KNOWN	Kctd20	2
ENSMUSG00000005947	1.18742966427207	0.0819112847823449	0.23577281268219	0.347416158167299	0.728278695983295	NA	chr11	HAVANA	73090583	73147446	+	ENSMUSG00000005947	ENSMUSG00000005947.11	protein_coding	KNOWN	Itgae	2
ENSMUSG00000005949	3.03028893811591	0.549387850263482	0.28419928368265	1.93310779374431	0.053222920185468	NA	chr11	HAVANA	73183596	73199042	-	ENSMUSG00000005949	ENSMUSG00000005949.9	protein_coding	KNOWN	Ctns	2
ENSMUSG00000005950	4.59328567686726	0.574248307238108	0.285506847997347	2.01132936483346	0.0442906787862831	0.684609654244806	chr11	HAVANA	73160421	73172685	+	ENSMUSG00000005950	ENSMUSG00000005950.14	protein_coding	KNOWN	P2rx5	2
ENSMUSG00000005951	0.0426532806414695	0.0156744929439368	0.0516972242327705	0.303197960365556	0.761739003297591	NA	chr11	HAVANA	73199460	73224511	+	ENSMUSG00000005951	ENSMUSG00000005951.13	protein_coding	KNOWN	Shpk	2
ENSMUSG00000005958	0.172104993704055	-0.109928124732525	0.103149020063827	-1.06572146458109	0.286549571670823	NA	chr16	HAVANA	21204755	21223305	+	ENSMUSG00000005958	ENSMUSG00000005958.14	protein_coding	KNOWN	Ephb3	2
ENSMUSG00000005968	0.0190259209890051	-0.00918212146244712	0.0419817924681774	-0.218716756065317	0.826870695537976	NA	chr3	HAVANA	94612757	94658872	-	ENSMUSG00000005968	ENSMUSG00000005968.14	protein_coding	KNOWN	Tuft1	2
ENSMUSG00000005973	1.02815068179504	-0.0753113234922599	0.226994940989046	-0.33177533897504	0.740058907166409	NA	chr2	HAVANA	105386291	105399319	-	ENSMUSG00000005973	ENSMUSG00000005973.6	protein_coding	KNOWN	Rcn1	2
ENSMUSG00000005980	183.763361756001	0.068981620832391	0.104816918018716	0.658115332298493	0.510464024434676	0.984750015067308	chr16	HAVANA	4036942	4040024	+	ENSMUSG00000005980	ENSMUSG00000005980.15	protein_coding	KNOWN	Dnase1	2
ENSMUSG00000005981	0.985982766391121	0.119484981503446	0.224636617540999	0.531903403867973	0.594792899656871	NA	chr16	HAVANA	4039971	4077827	-	ENSMUSG00000005981	ENSMUSG00000005981.11	protein_coding	KNOWN	Trap1	2
ENSMUSG00000005982	12.9243200790791	-0.287154659651358	0.253521328320437	-1.13266470144244	0.257355086404213	0.954091421243405	chr16	HAVANA	3872375	3904780	+	ENSMUSG00000005982	ENSMUSG00000005982.13	protein_coding	KNOWN	Naa60	2
ENSMUSG00000005983	365.411157484501	-0.0207671666675536	0.107117231386092	-0.193873258287462	0.846275123196849	0.992437607065269	chr16	HAVANA	3895179	3908689	-	ENSMUSG00000005983	ENSMUSG00000005983.15	protein_coding	KNOWN	1700037C18Rik	2
ENSMUSG00000005986	1.66853774560997	-0.27361912702578	0.26328654264117	-1.03924463544911	0.298690976354718	NA	chr19	HAVANA	4270180	4283137	-	ENSMUSG00000005986	ENSMUSG00000005986.15	protein_coding	KNOWN	Ankrd13d	2
ENSMUSG00000005994	0.373128547412601	-0.107551350495098	0.154542396114216	-0.695934275637936	0.486469990829489	NA	chr4	HAVANA	80834123	80851719	+	ENSMUSG00000005994	ENSMUSG00000005994.14	protein_coding	KNOWN	Tyrp1	2
ENSMUSG00000006005	26.3125488378354	0.0886936083904557	0.219643636029894	0.403806866402377	0.686354746835166	0.98847994927792	chr1	HAVANA	150392838	150449935	+	ENSMUSG00000006005	ENSMUSG00000006005.17	protein_coding	KNOWN	Tpr	2
ENSMUSG00000006007	0.226307243419056	0.145909229186861	0.121864318593315	1.19730886670599	0.231186189713225	NA	chr1	HAVANA	150319417	150333906	+	ENSMUSG00000006007	ENSMUSG00000006007.14	protein_coding	KNOWN	Pdc	2
ENSMUSG00000006010	11.2293586081958	-0.988324986638421	0.274640088100666	-3.59861880861385	0.000319911696447785	0.0794287410040657	chr1	HAVANA	150361305	150393080	-	ENSMUSG00000006010	ENSMUSG00000006010.14	protein_coding	KNOWN	BC003331	2
ENSMUSG00000006014	112.892224458939	0.0743579639249155	0.173993975747179	0.427359416356809	0.669117562243036	0.986906964637842	chr1	HAVANA	150449412	150466165	-	ENSMUSG00000006014	ENSMUSG00000006014.16	protein_coding	KNOWN	Prg4	2
ENSMUSG00000006019	0.102265510540393	0.0327748405351425	0.0766005064048642	0.427867152234143	0.668747843166747	NA	chr7	HAVANA	16197147	16222037	-	ENSMUSG00000006019	ENSMUSG00000006019.15	protein_coding	KNOWN	Dhx34	2
ENSMUSG00000006021	4.03069066940313	0.0604826753845537	0.286060542484806	0.211433128313271	0.832549308348683	NA	chr7	HAVANA	16119895	16127516	+	ENSMUSG00000006021	ENSMUSG00000006021.5	protein_coding	KNOWN	Kptn	2
ENSMUSG00000006024	0.232928715063643	-0.0343707618861876	0.123217613492091	-0.278943577237793	0.780288125459364	NA	chr7	HAVANA	16098458	16117975	+	ENSMUSG00000006024	ENSMUSG00000006024.13	protein_coding	KNOWN	Napa	2
ENSMUSG00000006050	18.4005848390844	0.452843791374962	0.22437944316288	2.0182053444452	0.0435698797792403	0.679658087879841	chr18	HAVANA	36666681	36679366	-	ENSMUSG00000006050	ENSMUSG00000006050.11	protein_coding	KNOWN	Sra1	2
ENSMUSG00000006056	0.0376318142959093	-0.0190239423567864	0.0420886931132689	-0.451996509028905	0.651271497351564	NA	chr11	HAVANA	96099326	96111964	-	ENSMUSG00000006056	ENSMUSG00000006056.13	protein_coding	KNOWN	Calcoco2	2
ENSMUSG00000006057	0.305568979832165	0.0092788229069877	0.140000790833289	0.0662769320927393	0.947157348359511	NA	chr11	HAVANA	96068852	96075670	-	ENSMUSG00000006057	ENSMUSG00000006057.15	protein_coding	KNOWN	Atp5g1	2
ENSMUSG00000006058	14.383301400029	0.16422087376053	0.246499315923048	0.666212290064917	0.505275418455083	0.984750015067308	chr11	HAVANA	96034885	96047430	+	ENSMUSG00000006058	ENSMUSG00000006058.10	protein_coding	KNOWN	Snf8	2
ENSMUSG00000006095	6.25869339522829	-0.14423367556003	0.280601115244163	-0.514016758039348	0.60724027432684	0.984750015067308	chr7	HAVANA	30224131	30232272	-	ENSMUSG00000006095	ENSMUSG00000006095.12	protein_coding	KNOWN	Tbcb	2
ENSMUSG00000006127	3.5712141811867	0.00579890992413008	0.284925180611629	0.0203523953610628	0.983762258973297	NA	chr11	HAVANA	75630988	75648871	+	ENSMUSG00000006127	ENSMUSG00000006127.9	protein_coding	KNOWN	Inpp5k	2
ENSMUSG00000006134	0.88444151995598	0.0576582527055128	0.21912600558057	0.263128297130906	0.792451694251009	NA	chr16	HAVANA	17451987	17486255	+	ENSMUSG00000006134	ENSMUSG00000006134.3	protein_coding	KNOWN	Crkl	2
ENSMUSG00000006154	37.7924292638899	-0.317665143908204	0.177500173761028	-1.78966103061895	0.0735084207232764	0.76400124194818	chr7	HAVANA	4460674	4480487	+	ENSMUSG00000006154	ENSMUSG00000006154.13	protein_coding	KNOWN	Eps8l1	2
ENSMUSG00000006169	0.841756130352504	0.0097529342916738	0.213890897322079	0.0455977061846992	0.963630897471844	NA	chr11	HAVANA	45852051	45910625	+	ENSMUSG00000006169	ENSMUSG00000006169.19	protein_coding	KNOWN	Clint1	2
ENSMUSG00000006179	0.213343980740822	-0.0291544025415754	0.116987383419695	-0.249209801000364	0.803198498452991	NA	chr13	HAVANA	22002176	22009742	-	ENSMUSG00000006179	ENSMUSG00000006179.8	protein_coding	KNOWN	Prss16	2
ENSMUSG00000006191	2.33250752807981	0.434846981558923	0.275133258203862	1.58049588187815	0.113993349245147	NA	chr13	HAVANA	29191746	29855674	-	ENSMUSG00000006191	ENSMUSG00000006191.17	protein_coding	KNOWN	Cdkal1	2
ENSMUSG00000006204	0.0765755133251794	-0.100706604239153	0.0677287106986231	-1.48691158004282	0.137038165398034	NA	chr7	HAVANA	131174402	131250945	+	ENSMUSG00000006204	ENSMUSG00000006204.5	protein_coding	KNOWN	5430419D17Rik	2
ENSMUSG00000006205	2.46139141394163	-0.289003427020671	0.271792510775463	-1.06332373249028	0.28763516623932	NA	chr7	HAVANA	130936111	130985660	+	ENSMUSG00000006205	ENSMUSG00000006205.13	protein_coding	KNOWN	Htra1	2
ENSMUSG00000006215	3.13039373982612	0.260102727451314	0.283224106777423	0.918363660533039	0.358428508995872	NA	chr4	HAVANA	141444654	141467930	+	ENSMUSG00000006215	ENSMUSG00000006215.12	protein_coding	KNOWN	Zbtb17	2
ENSMUSG00000006218	0.0239455299588798	0	0.0419817924681774	0	1	NA	chr4	HAVANA	141368220	141384175	+	ENSMUSG00000006218	ENSMUSG00000006218.4	protein_coding	KNOWN	Fam131c	2
ENSMUSG00000006219	1.27775557458991	0.0876950831377094	0.236347583831988	0.371042858640133	0.710605609964625	NA	chr4	HAVANA	141576062	141606096	-	ENSMUSG00000006219	ENSMUSG00000006219.12	protein_coding	KNOWN	Fblim1	2
ENSMUSG00000006221	1.39943701254699	-0.142814343571605	0.245828372260748	-0.58095142663241	0.561273190931731	NA	chr4	HAVANA	141420779	141425311	+	ENSMUSG00000006221	ENSMUSG00000006221.7	protein_coding	KNOWN	Hspb7	2
ENSMUSG00000006235	2.89852605017032	0.193564865036501	0.275393251178701	0.702867133482867	0.482138555087612	NA	chr9	ENSEMBL	21958899	21963576	-	ENSMUSG00000006235	ENSMUSG00000006235.5	protein_coding	KNOWN	Epor	3
ENSMUSG00000006241	8.70189100130781	-0.0896242712093165	0.271655534069548	-0.329918812500139	0.741461308325158	0.990388748546834	chr9	ENSEMBL	21927471	21935872	+	ENSMUSG00000006241	ENSMUSG00000006241.15	protein_coding	KNOWN	Ccdc159	3
ENSMUSG00000006262	2.76974613018092	-0.224972521132269	0.276858588764179	-0.812590001764023	0.416453165851772	NA	chr5	HAVANA	88720855	88764220	+	ENSMUSG00000006262	ENSMUSG00000006262.15	protein_coding	KNOWN	Mob1b	2
ENSMUSG00000006269	6.45527038732049	0.156888557898811	0.279971421523003	0.560373473282954	0.575224721360598	0.984750015067308	chr6	HAVANA	83742990	83758855	+	ENSMUSG00000006269	ENSMUSG00000006269.7	protein_coding	KNOWN	Atp6v1b1	2
ENSMUSG00000006270	0.336825589894037	0.0770133993127997	0.145712674483898	0.528529172809261	0.597132104624063	NA	chr19	HAVANA	59166187	59170056	-	ENSMUSG00000006270	ENSMUSG00000006270.7	protein_coding	KNOWN	Vax1	2
ENSMUSG00000006273	3.57964578416746	0.0509198393214275	0.28544106549909	0.178390026790276	0.858416681153806	NA	chr8	HAVANA	69088646	69113711	+	ENSMUSG00000006273	ENSMUSG00000006273.14	protein_coding	KNOWN	Atp6v1b2	2
ENSMUSG00000006276	0.441586762911189	-0.142171616566658	0.171375225101931	-0.829592588322474	0.406769168666432	NA	chr8	ENSEMBL	72341001	72421474	-	ENSMUSG00000006276	ENSMUSG00000006276.9	protein_coding	KNOWN	Eps15l1	3
ENSMUSG00000006281	33.9144259609937	-0.372754043497382	0.195782640403872	-1.90391774637651	0.056920897487384	0.740007752678265	chr14	ENSEMBL	50824062	50870560	-	ENSMUSG00000006281	ENSMUSG00000006281.7	protein_coding	KNOWN	Tep1	3
ENSMUSG00000006288	0.129405650273929	-0.0661710276930603	0.0940854142379439	-0.703308033758691	0.481863805172012	NA	chr14	ENSEMBL	50765415	50785518	-	ENSMUSG00000006288	ENSMUSG00000006288.7	protein_coding	KNOWN	Ttc5	3
ENSMUSG00000006289	1.01114801817574	-0.0429792448609593	0.224579071583119	-0.191376892592826	0.848230322511629	NA	chr14	HAVANA	50906478	50924893	-	ENSMUSG00000006289	ENSMUSG00000006289.14	protein_coding	KNOWN	Osgep	2
ENSMUSG00000006299	1.86395957034535	0.0673058644764728	0.261798825454688	0.257090016960837	0.797109283918071	NA	chr1	HAVANA	74279840	74284738	-	ENSMUSG00000006299	ENSMUSG00000006299.13	protein_coding	KNOWN	Aamp	2
ENSMUSG00000006301	116.509887116064	-0.0246158366138911	0.147414913524815	-0.166983353483753	0.867383147015807	0.992437607065269	chr1	HAVANA	74288247	74305622	-	ENSMUSG00000006301	ENSMUSG00000006301.17	protein_coding	KNOWN	Tmbim1	2
ENSMUSG00000006304	2.08391143130503	0.18110263213745	0.272615440834822	0.664315387209413	0.506488474771642	NA	chr1	HAVANA	74236084	74268209	+	ENSMUSG00000006304	ENSMUSG00000006304.14	protein_coding	KNOWN	Arpc2	1
ENSMUSG00000006307	1.35526632557971	-0.20379266872899	0.24474393139039	-0.832677106930677	0.405026859118049	NA	chr7	HAVANA	30568858	30588726	-	ENSMUSG00000006307	ENSMUSG00000006307.16	protein_coding	KNOWN	Kmt2b	2
ENSMUSG00000006310	29.9427655572918	0.131664718183592	0.19698123420472	0.668412494800163	0.503870321878178	0.984750015067308	chr7	HAVANA	30589681	30598909	-	ENSMUSG00000006310	ENSMUSG00000006310.10	protein_coding	KNOWN	Zbtb32	2
ENSMUSG00000006313	0.162615260187811	-0.0320099234177546	0.102474072617116	-0.312370950038811	0.754758625096698	NA	chr7	HAVANA	30603092	30612847	-	ENSMUSG00000006313	ENSMUSG00000006313.5	protein_coding	KNOWN	Upk1a	2
ENSMUSG00000006315	1.09375585174607	-0.00677015530412558	0.23222729410414	-0.0291531420983167	0.97674245252119	NA	chr7	HAVANA	30727701	30729540	-	ENSMUSG00000006315	ENSMUSG00000006315.9	protein_coding	KNOWN	Tmem147	2
ENSMUSG00000006333	0.717671849238094	-0.0552895258126415	0.198476282717184	-0.278569938209824	0.780574885606615	NA	chr7	HAVANA	3703993	3706897	+	ENSMUSG00000006333	ENSMUSG00000006333.14	protein_coding	KNOWN	Rps9	2
ENSMUSG00000006335	2.7297004270674	0.260067715780653	0.276027040671737	0.942182023716788	0.346099455736534	NA	chr7	HAVANA	3620324	3629929	-	ENSMUSG00000006335	ENSMUSG00000006335.16	protein_coding	KNOWN	Tfpt	2
ENSMUSG00000006342	0.231316287287485	0.0723888795475439	0.122249330232083	0.592141318157881	0.553755960849695	NA	chr10	ENSEMBL	75636619	75644008	-	ENSMUSG00000006342	ENSMUSG00000006342.14	protein_coding	KNOWN	Susd2	3
ENSMUSG00000006344	0.784293050058807	-0.12187422014731	0.208002244358221	-0.585927428443601	0.557924284335175	NA	chr10	HAVANA	75589340	75617200	+	ENSMUSG00000006344	ENSMUSG00000006344.16	protein_coding	KNOWN	Ggt5	1
ENSMUSG00000006345	0.016480327092802	0	0.0419817924681774	0	1	NA	chr10	HAVANA	75561604	75586200	+	ENSMUSG00000006345	ENSMUSG00000006345.10	protein_coding	KNOWN	Ggt1	2
ENSMUSG00000006356	0.394648346406232	-0.0662844116453254	0.162026798187251	-0.409095361921068	0.682469679853196	NA	chr12	HAVANA	113140236	113145506	+	ENSMUSG00000006356	ENSMUSG00000006356.10	protein_coding	KNOWN	Crip2	2
ENSMUSG00000006360	1.01682849607426	0.124553853084229	0.224185418078084	0.555584097092555	0.578495205399548	NA	chr12	HAVANA	113146316	113153879	+	ENSMUSG00000006360	ENSMUSG00000006360.11	protein_coding	KNOWN	Crip1	2
ENSMUSG00000006362	0.407205749477734	-0.0995395165265591	0.160035027865967	-0.621985810568457	0.533951198323113	NA	chr8	HAVANA	122628739	122699109	-	ENSMUSG00000006362	ENSMUSG00000006362.15	protein_coding	KNOWN	Cbfa2t3	2
ENSMUSG00000006369	1.05960759281548	0.0547583321572932	0.235598727529723	0.232422019980498	0.816210247675857	NA	chr15	HAVANA	85205949	85286535	+	ENSMUSG00000006369	ENSMUSG00000006369.14	protein_coding	KNOWN	Fbln1	2
ENSMUSG00000006373	4.89255675788604	-0.364528871798843	0.286106953559526	-1.27410000792938	0.202627975629681	0.920711314573601	chrX	HAVANA	36598206	36606079	+	ENSMUSG00000006373	ENSMUSG00000006373.10	protein_coding	KNOWN	Pgrmc1	2
ENSMUSG00000006378	2.37236105339186	0.365328938355561	0.269215076583701	1.35701515305729	0.174776395804249	NA	chr15	ENSEMBL	79030874	79043558	+	ENSMUSG00000006378	ENSMUSG00000006378.13	protein_coding	KNOWN	Gcat	3
ENSMUSG00000006386	62.8534233943615	0.12223632397463	0.164975349319539	0.740936900444877	0.458731700326569	0.983647515989449	chr4	HAVANA	94739289	94874976	+	ENSMUSG00000006386	ENSMUSG00000006386.15	protein_coding	KNOWN	Tek	2
ENSMUSG00000006389	0.650704755904824	-0.134247153467597	0.195567664320401	-0.686448620911372	0.492430253240998	NA	chr4	HAVANA	118442415	118457513	-	ENSMUSG00000006389	ENSMUSG00000006389.12	protein_coding	KNOWN	Mpl	2
ENSMUSG00000006390	0.41872676398219	-0.0633152794402823	0.164608731519106	-0.3846410749659	0.700503357670935	NA	chr4	HAVANA	118428093	118432953	+	ENSMUSG00000006390	ENSMUSG00000006390.15	protein_coding	KNOWN	Elovl1	2
ENSMUSG00000006392	0.304332215380166	-0.105227734882883	0.140320955423898	-0.749907485770734	0.45331042568163	NA	chr4	HAVANA	118409337	118415782	+	ENSMUSG00000006392	ENSMUSG00000006392.16	protein_coding	KNOWN	Med8	2
ENSMUSG00000006395	9.10775054047503	0.066476166960415	0.2698802649729	0.246317258385271	0.805436651179021	0.992325347323719	chr4	HAVANA	118359990	118362744	+	ENSMUSG00000006395	ENSMUSG00000006395.16	polymorphic_pseudogene	KNOWN	Hyi	2
ENSMUSG00000006398	0.729003116178893	0.0465298310269061	0.200477099778893	0.232095491595918	0.81646384646787	NA	chr4	HAVANA	118432901	118437352	-	ENSMUSG00000006398	ENSMUSG00000006398.15	protein_coding	KNOWN	Cdc20	2
ENSMUSG00000006403	2.29606160383533	-0.325235285306599	0.27424752101295	-1.18591877915732	0.235654376249575	NA	chr1	HAVANA	171250421	171260637	+	ENSMUSG00000006403	ENSMUSG00000006403.12	protein_coding	KNOWN	Adamts4	2
ENSMUSG00000006411	0.234584904273841	-0.0260871699488706	0.124519015932011	-0.20950350236557	0.834055201559716	NA	chr1	HAVANA	171370099	171388598	+	ENSMUSG00000006411	ENSMUSG00000006411.12	protein_coding	KNOWN	Nectin4	2
ENSMUSG00000006412	33.134638676999	-0.264110737974238	0.198445426597273	-1.33089858760125	0.183222382056077	0.914312159067481	chr1	HAVANA	171345670	171359254	+	ENSMUSG00000006412	ENSMUSG00000006412.10	protein_coding	KNOWN	Pfdn2	2
ENSMUSG00000006418	23.9225342698978	-0.0930430339539354	0.224900998745109	-0.413706628574761	0.679088972027924	0.98847994927792	chr2	HAVANA	167492645	167516173	+	ENSMUSG00000006418	ENSMUSG00000006418.17	protein_coding	KNOWN	Rnf114	2
ENSMUSG00000006423	0.983917053207815	0.215893199964041	0.22347049733368	0.966092627617305	0.333997833262054	NA	chrX	HAVANA	36823737	36874111	-	ENSMUSG00000006423	ENSMUSG00000006423.15	protein_coding	KNOWN	C330007P06Rik	2
ENSMUSG00000006435	4.79851275476645	-0.425564429929242	0.286156297616709	-1.48717478340897	0.136968654264993	0.859642422918664	chr19	ENSEMBL	47178820	47259440	+	ENSMUSG00000006435	ENSMUSG00000006435.15	protein_coding	KNOWN	Neurl1a	3
ENSMUSG00000006442	0.481172448410476	0.0135442594328222	0.175914698366949	0.0769933357391752	0.938628846541457	NA	chr4	HAVANA	148591503	148594993	+	ENSMUSG00000006442	ENSMUSG00000006442.10	protein_coding	KNOWN	Srm	2
ENSMUSG00000006456	0.0603664502026822	0.00134217042788978	0.0645954788859529	0.0207780861917513	0.983422678651176	NA	chr19	HAVANA	4800569	4811634	-	ENSMUSG00000006456	ENSMUSG00000006456.10	protein_coding	KNOWN	Rbm14	2
ENSMUSG00000006457	3.28998151332603	0.0988993080389083	0.282542113103641	0.350033865580352	0.726313282335151	NA	chr19	HAVANA	4861223	4877909	-	ENSMUSG00000006457	ENSMUSG00000006457.3	protein_coding	KNOWN	Actn3	2
ENSMUSG00000006462	0.0188801217228286	0	0.0419817924681774	0	1	NA	chr2	HAVANA	167691177	167729172	+	ENSMUSG00000006462	ENSMUSG00000006462.6	lincRNA	KNOWN	A530013C23Rik	2
ENSMUSG00000006463	2.9100351986835	-0.410160097867514	0.279719807495996	-1.46632482532859	0.142559815388724	NA	chr19	HAVANA	4878668	4885397	+	ENSMUSG00000006463	ENSMUSG00000006463.13	protein_coding	KNOWN	Zdhhc24	2
ENSMUSG00000006464	1.50552230716778	0.198782639220467	0.255945054607125	0.776661379629302	0.43735857801268	NA	chr19	ENSEMBL	4886898	4906627	-	ENSMUSG00000006464	ENSMUSG00000006464.8	protein_coding	KNOWN	Bbs1	3
ENSMUSG00000006469	0.138298703148843	-0.034293595353756	0.0964489477064863	-0.355562151472284	0.722168492362642	NA	chr2	HAVANA	25228898	25234364	-	ENSMUSG00000006469	ENSMUSG00000006469.13	protein_coding	KNOWN	Slc34a3	2
ENSMUSG00000006471	57.0518529319132	-0.288985769417147	0.163653864773273	-1.76583528789564	0.0774234864137458	0.774856975815579	chr2	HAVANA	25244821	25256022	-	ENSMUSG00000006471	ENSMUSG00000006471.17	protein_coding	KNOWN	Ndor1	1
ENSMUSG00000006476	1.29917986840176	-0.107012701488036	0.234285353606784	-0.456762233919421	0.647841953572032	NA	chr2	HAVANA	25054355	25062881	+	ENSMUSG00000006476	ENSMUSG00000006476.19	protein_coding	KNOWN	Nsmf	2
ENSMUSG00000006494	0.890340688551336	-0.150024874234168	0.217618952544366	-0.689392502261874	0.490576300446233	NA	chr2	HAVANA	71873224	71903858	+	ENSMUSG00000006494	ENSMUSG00000006494.11	protein_coding	KNOWN	Pdk1	2
ENSMUSG00000006498	7.08378613506812	-0.494331068193987	0.282701535931616	-1.7485970373842	0.0803606987822457	0.776823196633823	chr10	HAVANA	79854427	79864771	+	ENSMUSG00000006498	ENSMUSG00000006498.16	protein_coding	KNOWN	Ptbp1	2
ENSMUSG00000006517	0.451453324920026	-0.218182709851817	0.174654940611098	-1.24922151694318	0.211584064151367	NA	chr8	ENSEMBL	122433596	122443422	-	ENSMUSG00000006517	ENSMUSG00000006517.4	protein_coding	KNOWN	Mvd	3
ENSMUSG00000006519	0.0395129184378973	0	0.0509163525506032	0	1	NA	chr8	ENSEMBL	122424772	122432940	-	ENSMUSG00000006519	ENSMUSG00000006519.10	protein_coding	KNOWN	Cyba	3
ENSMUSG00000006522	0.135791622359843	0.0405207005391292	0.0946629368811972	0.42805243397406	0.668612946178248	NA	chr14	HAVANA	30908573	30923760	-	ENSMUSG00000006522	ENSMUSG00000006522.15	protein_coding	KNOWN	Itih3	2
ENSMUSG00000006526	0.081920783024623	0.064444169211261	0.0748976919561074	0.860429307341373	0.389552436317747	NA	chr14	HAVANA	30825590	30876986	+	ENSMUSG00000006526	ENSMUSG00000006526.11	protein_coding	KNOWN	Tmem110	2
ENSMUSG00000006527	1.46334224071876	-0.195267971534272	0.254276188396727	-0.767936521172053	0.442524898746433	NA	chr14	HAVANA	30714849	30822713	+	ENSMUSG00000006527	ENSMUSG00000006527.14	protein_coding	KNOWN	Sfmbt1	2
ENSMUSG00000006538	0.0364247735492979	0	0.04947840688845	0	1	NA	chr1	HAVANA	74945315	74951672	-	ENSMUSG00000006538	ENSMUSG00000006538.10	protein_coding	KNOWN	Ihh	2
ENSMUSG00000006542	0.533552216930191	0.0478688343445815	0.184859577907568	0.258947006622057	0.795676128711369	NA	chr1	HAVANA	74738922	74749221	-	ENSMUSG00000006542	ENSMUSG00000006542.13	protein_coding	KNOWN	Prkag3	2
ENSMUSG00000006546	0.0205071281303983	-0.00918212146244712	0.0419817924681774	-0.218716756065317	0.826870695537976	NA	chr1	HAVANA	74889934	74893143	-	ENSMUSG00000006546	ENSMUSG00000006546.3	protein_coding	KNOWN	Cryba2	2
ENSMUSG00000006567	0.784648183452107	0.265839962788504	0.207907696235605	1.27864416566499	0.201022389739748	NA	chr8	HAVANA	21992785	22060305	-	ENSMUSG00000006567	ENSMUSG00000006567.11	protein_coding	KNOWN	Atp7b	2
ENSMUSG00000006570	0.0565331041887957	0.0243486337698952	0.0642850294309756	0.378760560357819	0.704865677277704	NA	chr8	HAVANA	21839926	21843482	+	ENSMUSG00000006570	ENSMUSG00000006570.3	protein_coding	KNOWN	Defb2	2
ENSMUSG00000006574	0.113693476041377	-0.0341797788693479	0.0831844271998593	-0.410891557709804	0.681152053112488	NA	chr11	HAVANA	102348824	102366203	-	ENSMUSG00000006574	ENSMUSG00000006574.15	protein_coding	KNOWN	Slc4a1	2
ENSMUSG00000006575	12.8232763805646	-0.206740749170321	0.254723156916332	-0.811629188618404	0.4170044374407	0.981865123938535	chr11	HAVANA	102393403	102402555	+	ENSMUSG00000006575	ENSMUSG00000006575.14	protein_coding	KNOWN	Rundc3a	2
ENSMUSG00000006576	1.28531677613251	0.0888900737233345	0.242827389502458	0.36606279837487	0.714318216325329	NA	chr1	HAVANA	75546266	75562172	+	ENSMUSG00000006576	ENSMUSG00000006576.16	protein_coding	KNOWN	Slc4a3	2
ENSMUSG00000006585	0.962888472877879	0.0950868329381459	0.224443932796993	0.423655171931741	0.671817312454762	NA	chr8	ENSEMBL	122568015	122573128	+	ENSMUSG00000006585	ENSMUSG00000006585.2	protein_coding	KNOWN	Cdt1	3
ENSMUSG00000006586	0.631204473628029	0.237125904069687	0.191658479657042	1.23723147806455	0.216001158378061	NA	chr4	HAVANA	13743436	13893649	+	ENSMUSG00000006586	ENSMUSG00000006586.15	protein_coding	KNOWN	Runx1t1	2
ENSMUSG00000006587	0.0589431950229811	0.024803991228699	0.0648755150638581	0.382332089452916	0.70221505545599	NA	chr8	ENSEMBL	122454206	122460692	-	ENSMUSG00000006587	ENSMUSG00000006587.5	protein_coding	KNOWN	Snai3	3
ENSMUSG00000006589	0.26019237254943	-0.0967892572317849	0.131649223787215	-0.735205681031783	0.46221423968829	NA	chr8	ENSEMBL	122574637	122576907	-	ENSMUSG00000006589	ENSMUSG00000006589.7	protein_coding	KNOWN	Aprt	3
ENSMUSG00000006599	0.853559632681868	0.0127488630747679	0.208985170215436	0.0610036734263276	0.951356283535319	NA	chr7	HAVANA	46796103	46823800	+	ENSMUSG00000006599	ENSMUSG00000006599.13	protein_coding	KNOWN	Gtf2h1	2
ENSMUSG00000006611	0.0654919926300559	-0.0225852793526831	0.065580273961376	-0.344391354113356	0.730551990074978	NA	chr13	HAVANA	23702034	23710854	-	ENSMUSG00000006611	ENSMUSG00000006611.14	protein_coding	KNOWN	Hfe	2
ENSMUSG00000006638	134.355698005619	-0.00910262623387934	0.126535039329901	-0.0719375935873938	0.942651572180768	0.995329316166529	chr5	HAVANA	30950066	30955091	+	ENSMUSG00000006638	ENSMUSG00000006638.14	processed_transcript	KNOWN	Abhd1	2
ENSMUSG00000006641	173.313561951248	-0.032490660606408	0.115853464035763	-0.280446172903198	0.77913521681485	0.99184096530683	chr5	HAVANA	31036036	31048924	-	ENSMUSG00000006641	ENSMUSG00000006641.12	protein_coding	KNOWN	Slc5a6	2
ENSMUSG00000006642	0.0225828853928422	0.0103074364116954	0.0419817924681774	0.245521589377312	0.806052593744465	NA	chr5	HAVANA	30968662	30977018	+	ENSMUSG00000006642	ENSMUSG00000006642.3	protein_coding	KNOWN	Tcf23	2
ENSMUSG00000006649	3.18432480250573	-0.442112952783527	0.282018842705303	-1.5676716794612	0.116957774286956	NA	chr7	HAVANA	30458315	30487223	+	ENSMUSG00000006649	ENSMUSG00000006649.17	protein_coding	KNOWN	Nphs1	1
ENSMUSG00000006651	2.34460544883621	-0.69388005645432	0.265821605391403	-2.6103222702031	0.00904569619676893	NA	chr7	HAVANA	30434982	30445535	-	ENSMUSG00000006651	ENSMUSG00000006651.8	protein_coding	KNOWN	Aplp1	2
ENSMUSG00000006673	13.3052907742818	-0.474056532335316	0.255490774063602	-1.85547417151472	0.0635285442263466	0.749156435375014	chr9	HAVANA	108516806	108560163	+	ENSMUSG00000006673	ENSMUSG00000006673.14	protein_coding	KNOWN	Qrich1	2
ENSMUSG00000006675	3.23676056548081	-0.120904203441667	0.283056470808987	-0.427138101086746	0.669278742950327	NA	chr9	HAVANA	108578862	108597667	-	ENSMUSG00000006675	ENSMUSG00000006675.10	protein_coding	KNOWN	P4htm	1
ENSMUSG00000006676	0.968967284503324	0.0312551026767387	0.213882790716387	0.146131919132211	0.883817249055527	NA	chr9	HAVANA	108490602	108502337	+	ENSMUSG00000006676	ENSMUSG00000006676.16	protein_coding	KNOWN	Usp19	1
ENSMUSG00000006678	1.54624480813151	-0.0697936118263052	0.246239886597118	-0.283437475507358	0.776841504383134	NA	chrX	HAVANA	93304767	93632155	-	ENSMUSG00000006678	ENSMUSG00000006678.6	protein_coding	KNOWN	Pola1	2
ENSMUSG00000006699	3.13121771954323	0.0224632051939131	0.273069420482689	0.0822618847405403	0.93443846322748	NA	chr4	HAVANA	137319696	137357720	-	ENSMUSG00000006699	ENSMUSG00000006699.17	protein_coding	KNOWN	Cdc42	2
ENSMUSG00000006705	1.1568143690619	0.183459089750118	0.234791660894546	0.781369700487433	0.43458508645341	NA	chr17	HAVANA	31564749	31607684	+	ENSMUSG00000006705	ENSMUSG00000006705.12	protein_coding	KNOWN	Pknox1	2
ENSMUSG00000006711	1.32248969276896	0.224093023017256	0.23351771890973	0.959640339343511	0.337236259320797	NA	chr13	HAVANA	24845135	24901270	+	ENSMUSG00000006711	ENSMUSG00000006711.15	protein_coding	KNOWN	D130043K22Rik	2
ENSMUSG00000006715	0.799223384289136	-0.0919370086091448	0.212240759911959	-0.433173197491763	0.664888948964197	NA	chr13	HAVANA	24751845	24761923	-	ENSMUSG00000006715	ENSMUSG00000006715.11	protein_coding	KNOWN	Gmnn	2
ENSMUSG00000006717	2.76234997019811	0.522321138616847	0.275529538120146	1.89569924945429	0.0579998246316224	NA	chr13	HAVANA	24817948	24831517	-	ENSMUSG00000006717	ENSMUSG00000006717.6	protein_coding	KNOWN	Acot13	2
ENSMUSG00000006720	0.053258681025697	0.00126460857703061	0.0627249251686688	0.020161181119468	0.983914794565493	NA	chr13	HAVANA	21945094	21960779	+	ENSMUSG00000006720	ENSMUSG00000006720.16	protein_coding	KNOWN	Zfp184	2
ENSMUSG00000006724	2.17478342672886	-0.0514686262331475	0.268793209228535	-0.1914803814459	0.84814924950278	NA	chr10	HAVANA	127048250	127053006	+	ENSMUSG00000006724	ENSMUSG00000006724.12	protein_coding	KNOWN	Cyp27b1	2
ENSMUSG00000006728	308.243484305778	0.0941826333251373	0.118944903905674	0.791817305597442	0.428467210193891	0.981865123938535	chr10	HAVANA	127063534	127067920	+	ENSMUSG00000006728	ENSMUSG00000006728.12	protein_coding	KNOWN	Cdk4	2
ENSMUSG00000006731	4.21898126947388	-0.243954740886458	0.286175840862028	-0.852464485302498	0.393956342430654	NA	chr10	ENSEMBL	127165156	127172340	+	ENSMUSG00000006731	ENSMUSG00000006731.9	protein_coding	KNOWN	B4galnt1	3
ENSMUSG00000006732	1.82336145468138	-0.225520389210686	0.26283745199173	-0.858022277653875	0.390880162173027	NA	chr10	HAVANA	127041414	127046365	+	ENSMUSG00000006732	ENSMUSG00000006732.14	protein_coding	KNOWN	Mettl1	1
ENSMUSG00000006736	13.4475212584759	0.113159184976081	0.246226476532855	0.459573586762437	0.645822321653181	0.986906964637842	chr10	ENSEMBL	127067317	127070261	-	ENSMUSG00000006736	ENSMUSG00000006736.8	protein_coding	KNOWN	Tspan31	3
ENSMUSG00000006740	10.0740823815514	0.105766098015502	0.26767800239926	0.395124354887199	0.692751115622379	0.98847994927792	chr18	HAVANA	6201002	6242174	-	ENSMUSG00000006740	ENSMUSG00000006740.13	protein_coding	KNOWN	Kif5b	2
ENSMUSG00000006763	0.207633197618426	-0.111411141609839	0.123737519911955	-0.900382856300286	0.367916540968036	NA	chr7	HAVANA	46686108	46710680	-	ENSMUSG00000006763	ENSMUSG00000006763.14	protein_coding	KNOWN	Saal1	1
ENSMUSG00000006764	0.0385357054573523	0	0.0504912552992527	0	1	NA	chr10	HAVANA	115078641	115185022	-	ENSMUSG00000006764	ENSMUSG00000006764.8	protein_coding	KNOWN	Tph2	2
ENSMUSG00000006777	6.49289305006655	-0.0667846691783207	0.280653928931315	-0.237960927297993	0.811911399282579	0.992325347323719	chr11	HAVANA	99477974	99493137	-	ENSMUSG00000006777	ENSMUSG00000006777.7	protein_coding	KNOWN	Krt23	2
ENSMUSG00000006782	394.662895637905	0.0981614460107331	0.0903417110870537	1.08655730370376	0.277232503006921	0.968444096251778	chr11	HAVANA	100574904	100591729	+	ENSMUSG00000006782	ENSMUSG00000006782.16	protein_coding	KNOWN	Cnp	2
ENSMUSG00000006784	0.380742215220074	0.206162696851684	0.159908671013713	1.28925276875076	0.197310225205106	NA	chr11	HAVANA	100545607	100572568	+	ENSMUSG00000006784	ENSMUSG00000006784.14	protein_coding	KNOWN	Ttc25	1
ENSMUSG00000006800	18.7561470993163	-0.0458292742287568	0.230613204486236	-0.198727884341471	0.842475610495635	0.992437607065269	chr2	HAVANA	166073089	166155663	-	ENSMUSG00000006800	ENSMUSG00000006800.13	protein_coding	KNOWN	Sulf2	1
ENSMUSG00000006818	1.12148614963654	-0.236315767646723	0.22874608771084	-1.03309206295782	0.301560817347976	NA	chr17	ENSEMBL	13007839	13018119	+	ENSMUSG00000006818	ENSMUSG00000006818.4	protein_coding	KNOWN	Sod2	3
ENSMUSG00000006850	17.1439033100009	0.231470397682208	0.229017433613188	1.01071081808193	0.312154857784812	0.974255850016216	chr18	ENSEMBL	36735068	36742391	+	ENSMUSG00000006850	ENSMUSG00000006850.7	protein_coding	KNOWN	Tmco6	3
ENSMUSG00000006906	0.530170903340357	-0.169230920349461	0.177808836265955	-0.951757651100849	0.341219903931264	NA	chr6	HAVANA	83543211	83572729	-	ENSMUSG00000006906	ENSMUSG00000006906.10	protein_coding	KNOWN	Stambp	2
ENSMUSG00000006920	4.39373949790421	0.245341369454611	0.286091189446229	0.85756352696322	0.391133522126425	0.981865123938535	chr11	HAVANA	101191115	101226463	-	ENSMUSG00000006920	ENSMUSG00000006920.14	protein_coding	KNOWN	Ezh1	2
ENSMUSG00000006930	3.54438066821924	-0.130902611601876	0.282698838028147	-0.463046160765762	0.643331279997317	NA	chr11	HAVANA	100347327	100356128	-	ENSMUSG00000006930	ENSMUSG00000006930.15	protein_coding	KNOWN	Hap1	2
ENSMUSG00000006931	0.749279384955422	0.148916218417399	0.206847444806125	0.719932598427676	0.471566495883445	NA	chr11	HAVANA	100408456	100414836	-	ENSMUSG00000006931	ENSMUSG00000006931.15	protein_coding	KNOWN	P3h4	2
ENSMUSG00000006932	8.44230381371663	0.192337318870489	0.273090383394181	0.704299127929627	0.481246509299831	0.984750015067308	chr9	HAVANA	120929216	120960507	+	ENSMUSG00000006932	ENSMUSG00000006932.16	protein_coding	KNOWN	Ctnnb1	1
ENSMUSG00000006941	0.442090647346248	0.0473480749442832	0.16446663774523	0.287888629532444	0.773431990948105	NA	chr9	ENSEMBL	120492606	120495327	+	ENSMUSG00000006941	ENSMUSG00000006941.4	protein_coding	KNOWN	Eif1b	3
ENSMUSG00000006958	2.78714526210208	-0.463208210665279	0.281341588594924	-1.6464263707994	0.0996760075000484	NA	chr16	HAVANA	20733127	20742384	+	ENSMUSG00000006958	ENSMUSG00000006958.13	protein_coding	KNOWN	Chrd	2
ENSMUSG00000006998	2.73607264592755	-0.0952609658871328	0.277452177561901	-0.343341929136165	0.73134124086282	NA	chr16	HAVANA	20651652	20663414	+	ENSMUSG00000006998	ENSMUSG00000006998.15	protein_coding	KNOWN	Psmd2	2
ENSMUSG00000007021	1.08397617545051	-0.28816158524139	0.230331139537048	-1.25107523811403	0.210907028734101	NA	chr17	HAVANA	24685092	24689955	-	ENSMUSG00000007021	ENSMUSG00000007021.4	protein_coding	KNOWN	Syngr3	2
ENSMUSG00000007029	1.38051815979226	-0.731739369954687	0.253430320950734	-2.8873394754408	0.00388514796598349	NA	chr17	HAVANA	35000987	35016322	+	ENSMUSG00000007029	ENSMUSG00000007029.16	protein_coding	KNOWN	Vars	1
ENSMUSG00000007030	2.50866130275576	0.0210530628866022	0.276254729459406	0.076208877682566	0.939252919862232	NA	chr17	HAVANA	35016579	35026741	+	ENSMUSG00000007030	ENSMUSG00000007030.8	protein_coding	KNOWN	Vwa7	2
ENSMUSG00000007033	79.833335743374	0.0821178632934114	0.139323704777763	0.589403385621987	0.555590705918521	0.984750015067308	chr17	HAVANA	34972703	34979285	+	ENSMUSG00000007033	ENSMUSG00000007033.4	protein_coding	KNOWN	Hspa1l	2
ENSMUSG00000007034	0.377211098593003	-0.173951839654386	0.153075304128702	-1.13638082017549	0.255797219311502	NA	chr17	HAVANA	34914466	34930436	+	ENSMUSG00000007034	ENSMUSG00000007034.15	protein_coding	KNOWN	Slc44a4	2
ENSMUSG00000007035	0.21944662033325	-0.233543530002114	0.116147874366242	-2.01074304008092	0.0443526053488611	NA	chr17	HAVANA	35028605	35046745	-	ENSMUSG00000007035	ENSMUSG00000007035.15	protein_coding	KNOWN	Msh5	2
ENSMUSG00000007036	0.267815469516535	-0.0683307659447096	0.140139205237319	-0.487592075529435	0.625838809717435	NA	chr17	HAVANA	35089263	35102987	+	ENSMUSG00000007036	ENSMUSG00000007036.15	protein_coding	KNOWN	Abhd16a	2
ENSMUSG00000007038	1.76618165650013	-0.219272124540551	0.260543663666868	-0.841594539105404	0.400014947036679	NA	chr17	HAVANA	34931253	34935953	+	ENSMUSG00000007038	ENSMUSG00000007038.5	protein_coding	KNOWN	Neu1	2
ENSMUSG00000007039	0.0587794119944311	-0.0444667361420372	0.0641122511817911	-0.693576271654402	0.487947978638012	NA	chr17	HAVANA	35059035	35062095	+	ENSMUSG00000007039	ENSMUSG00000007039.12	protein_coding	KNOWN	Ddah2	2
ENSMUSG00000007041	0.113354749505323	-0.0737036289063112	0.0908123048127176	-0.811603989771104	0.417018901199893	NA	chr17	HAVANA	35049966	35058749	+	ENSMUSG00000007041	ENSMUSG00000007041.9	protein_coding	KNOWN	Clic1	2
ENSMUSG00000007050	3.34021745131466	-0.387359868508463	0.283682153124371	-1.36547140608679	0.172104934234843	NA	chr17	HAVANA	34981862	34985891	+	ENSMUSG00000007050	ENSMUSG00000007050.17	protein_coding	KNOWN	Lsm2	2
ENSMUSG00000007080	0.0579892731655886	0.00131977452790384	0.0640612591245474	0.0206017575355169	0.983563338453886	NA	chr5	HAVANA	110286306	110337474	+	ENSMUSG00000007080	ENSMUSG00000007080.14	protein_coding	KNOWN	Pole	2
ENSMUSG00000007097	37.8382191625477	-0.0653496090164255	0.190360326796914	-0.343294267855213	0.731377092682972	0.990388748546834	chr1	HAVANA	172271709	172298064	-	ENSMUSG00000007097	ENSMUSG00000007097.14	protein_coding	KNOWN	Atp1a2	2
ENSMUSG00000007107	13.3117468205587	0.213848270740622	0.26290391480093	0.813408468651171	0.415983905516585	0.981865123938535	chr1	HAVANA	172223513	172258414	-	ENSMUSG00000007107	ENSMUSG00000007107.6	protein_coding	KNOWN	Atp1a4	2
ENSMUSG00000007122	22.53713314357	-0.279647551005441	0.213734961938433	-1.30838468573052	0.190742864274861	0.920711314573601	chr1	HAVANA	172209894	172219868	-	ENSMUSG00000007122	ENSMUSG00000007122.11	protein_coding	KNOWN	Casq1	1
ENSMUSG00000007207	2.27692416648384	-0.636879885679552	0.271391137294964	-2.34672322769093	0.0189393174569645	NA	chr5	HAVANA	135023482	135051100	+	ENSMUSG00000007207	ENSMUSG00000007207.10	protein_coding	KNOWN	Stx1a	2
ENSMUSG00000007209	1.16502016831507	0.143075807745614	0.236946519766224	0.603831648959329	0.545955575432841	NA	chr7	HAVANA	16721929	16726132	+	ENSMUSG00000007209	ENSMUSG00000007209.4	protein_coding	KNOWN	Ceacam9	2
ENSMUSG00000007216	0.688008731186394	-0.0993899456645803	0.199697376647627	-0.497702810788332	0.618693526662912	NA	chr6	HAVANA	48602063	48623227	+	ENSMUSG00000007216	ENSMUSG00000007216.6	protein_coding	KNOWN	Zfp775	2
ENSMUSG00000007279	0.679549748331236	-0.139438065767303	0.200340835642359	-0.696004213620343	0.486426190955683	NA	chr7	HAVANA	109798676	109865679	-	ENSMUSG00000007279	ENSMUSG00000007279.14	protein_coding	KNOWN	Scube2	1
ENSMUSG00000007338	9.16942161804367	-0.0699842314136755	0.272850890915814	-0.256492588969661	0.797570502236428	0.992172078162099	chr19	ENSEMBL	6053630	6057751	-	ENSMUSG00000007338	ENSMUSG00000007338.9	protein_coding	KNOWN	Mrpl49	3
ENSMUSG00000007379	0.252426800757169	-0.078385731890182	0.12158175276209	-0.64471625148855	0.519111082736915	NA	chr3	HAVANA	103102604	103169769	+	ENSMUSG00000007379	ENSMUSG00000007379.15	protein_coding	KNOWN	Dennd2c	2
ENSMUSG00000007411	1.62364337101281	-0.32504468855659	0.254777208339017	-1.27579971016902	0.20202633006276	NA	chr12	ENSEMBL	111574510	111656227	+	ENSMUSG00000007411	ENSMUSG00000007411.15	protein_coding	KNOWN	Mark3	3
ENSMUSG00000007415	48.5272388346537	0.191316828182454	0.168071248895623	1.13830788692043	0.254991941836049	0.951566235013505	chr5	HAVANA	3632932	3657185	-	ENSMUSG00000007415	ENSMUSG00000007415.15	protein_coding	KNOWN	Gatad1	2
ENSMUSG00000007440	3.06649610972241	-0.133143448926665	0.283654680266791	-0.469385693905833	0.638793972291363	NA	chr18	HAVANA	37005203	37187657	+	ENSMUSG00000007440	ENSMUSG00000007440.10	protein_coding	KNOWN	Pcdha11	2
ENSMUSG00000007458	22.107573551301	0.0131277275939406	0.212710510776675	0.0617164029459896	0.950788677208264	0.996062551982291	chr6	HAVANA	122308720	122317680	+	ENSMUSG00000007458	ENSMUSG00000007458.14	protein_coding	KNOWN	M6pr	2
ENSMUSG00000007476	0.715299565110918	-0.306135303957037	0.207017027369308	-1.478792869588	0.139195682153542	NA	chr2	HAVANA	30237715	30263790	+	ENSMUSG00000007476	ENSMUSG00000007476.18	protein_coding	KNOWN	Lrrc8a	2
ENSMUSG00000007564	1.45831563028996	-0.237570161563541	0.245867073510999	-0.966254481216305	0.333916857069254	NA	chr17	HAVANA	20945311	20965916	+	ENSMUSG00000007564	ENSMUSG00000007564.14	protein_coding	KNOWN	Ppp2r1a	2
ENSMUSG00000007570	0.326476147550515	-0.10575968854376	0.145058568830811	-0.729082669132856	0.465951095223641	NA	chr17	HAVANA	28313530	28326568	+	ENSMUSG00000007570	ENSMUSG00000007570.15	protein_coding	KNOWN	Fance	2
ENSMUSG00000007589	11.3925231806927	0.0719001922453999	0.256219503064268	0.280619513290388	0.779002247747404	0.99184096530683	chr14	ENSEMBL	55679083	55681817	-	ENSMUSG00000007589	ENSMUSG00000007589.8	protein_coding	KNOWN	Tinf2	3
ENSMUSG00000007591	0.363762531491159	-0.0288272351490306	0.154518266075544	-0.186561989602815	0.852004071328935	NA	chr14	ENSEMBL	55650182	55652539	+	ENSMUSG00000007591	ENSMUSG00000007591.14	protein_coding	KNOWN	Tssk4	3
ENSMUSG00000007594	2.08454532893267	-0.27747841345896	0.265800170116692	-1.04393617708047	0.296514919030475	NA	chr8	ENSEMBL	70083529	70090862	+	ENSMUSG00000007594	ENSMUSG00000007594.9	protein_coding	KNOWN	Hapln4	3
ENSMUSG00000007603	0.46986762016042	0.0683077209824112	0.167164171889794	0.408626562798662	0.682813734108113	NA	chr17	ENSEMBL	56764751	56770092	+	ENSMUSG00000007603	ENSMUSG00000007603.8	protein_coding	KNOWN	Dus3l	3
ENSMUSG00000007610	1.1948183414878	-0.127745222858384	0.22914198681996	-0.557493738407509	0.577190136037715	NA	chr8	HAVANA	71488103	71499583	+	ENSMUSG00000007610	ENSMUSG00000007610.15	protein_coding	KNOWN	Gtpbp3	2
ENSMUSG00000007613	0.881727218132278	-0.233276228660299	0.22093686159929	-1.05585019616776	0.291036660950254	NA	chr4	HAVANA	47353222	47414931	+	ENSMUSG00000007613	ENSMUSG00000007613.15	protein_coding	KNOWN	Tgfbr1	2
ENSMUSG00000007617	2.41420836707334	-0.481173585100164	0.273437212898066	-1.7597223874555	0.0784548880381318	NA	chr13	HAVANA	93303757	93404129	+	ENSMUSG00000007617	ENSMUSG00000007617.17	protein_coding	KNOWN	Homer1	1
ENSMUSG00000007646	2.08842086959206	-0.0239628132463567	0.264600529168811	-0.0905622272246812	0.927840446859636	NA	chr11	HAVANA	87376645	87404954	-	ENSMUSG00000007646	ENSMUSG00000007646.13	protein_coding	KNOWN	Rad51c	1
ENSMUSG00000007653	4.5542784391745	-0.408357214736481	0.286262399162658	-1.42651363200672	0.153720134829893	0.880194862883605	chr11	HAVANA	42419757	42629028	+	ENSMUSG00000007653	ENSMUSG00000007653.12	protein_coding	KNOWN	Gabrb2	1
ENSMUSG00000007655	0.690453135325812	0.0498561548865807	0.19817546366723	0.251575820558177	0.801368950016117	NA	chr6	HAVANA	17306335	17341452	+	ENSMUSG00000007655	ENSMUSG00000007655.16	protein_coding	KNOWN	Cav1	1
ENSMUSG00000007656	1.43793653673009	0.188781328777972	0.253274449090475	0.74536270617071	0.456052482721003	NA	chr9	HAVANA	75037614	75060313	+	ENSMUSG00000007656	ENSMUSG00000007656.13	protein_coding	KNOWN	Arpp19	2
ENSMUSG00000007659	3.97793573966513	0.0691128854455346	0.28599600681792	0.241656819668589	0.80904609086101	NA	chr2	HAVANA	152780668	152831728	-	ENSMUSG00000007659	ENSMUSG00000007659.18	protein_coding	KNOWN	Bcl2l1	2
ENSMUSG00000007670	0.422565111180163	-0.196076717665703	0.159696798678592	-1.22780618827764	0.219519732087174	NA	chr17	ENSEMBL	57021058	57031507	-	ENSMUSG00000007670	ENSMUSG00000007670.9	protein_coding	KNOWN	Khsrp	3
ENSMUSG00000007682	7.82026490181057	-0.0150026678823185	0.274655654076838	-0.0546235537467629	0.956438373593336	0.996062551982291	chr12	ENSEMBL	90724554	90738438	-	ENSMUSG00000007682	ENSMUSG00000007682.5	protein_coding	KNOWN	Dio2	3
ENSMUSG00000007721	0.405042550771412	0.318098004665179	0.162059057811757	1.96285236357891	0.0496633312995925	NA	chr8	ENSEMBL	70868227	70873490	-	ENSMUSG00000007721	ENSMUSG00000007721.5	protein_coding	KNOWN	Ccdc124	3
ENSMUSG00000007739	1.20438488443686	-0.0720046578781938	0.23795680811502	-0.302595493898998	0.762198148923086	NA	chr11	HAVANA	22990519	23003780	+	ENSMUSG00000007739	ENSMUSG00000007739.10	protein_coding	KNOWN	Cct4	2
ENSMUSG00000007777	0.14337328114898	0.0049532559218984	0.0997426651636867	0.0496603526060755	0.96039305149039	NA	chr11	HAVANA	51685386	51688874	-	ENSMUSG00000007777	ENSMUSG00000007777.9	protein_coding	KNOWN	0610009B22Rik	2
ENSMUSG00000007783	2.58944870602906	-0.496673445439538	0.274562642408678	-1.80896221380422	0.0704568738918151	NA	chr7	ENSEMBL	44959373	44974851	-	ENSMUSG00000007783	ENSMUSG00000007783.9	protein_coding	KNOWN	Cpt1c	3
ENSMUSG00000007805	4.23588557683955	-0.19670514549416	0.285863854632957	-0.688107790845839	0.49138490470349	NA	chr1	HAVANA	91801461	91848028	+	ENSMUSG00000007805	ENSMUSG00000007805.4	protein_coding	KNOWN	Twist2	2
ENSMUSG00000007812	0.437957080162427	0.154706018174626	0.166129950918117	0.93123495985909	0.351732037532986	NA	chr5	HAVANA	145231715	145247302	+	ENSMUSG00000007812	ENSMUSG00000007812.16	protein_coding	KNOWN	Zfp655	2
ENSMUSG00000007815	1.9490781965456	-0.436100993490124	0.267408142390927	-1.63084410815204	0.10292321770401	NA	chr9	HAVANA	108306129	108337934	+	ENSMUSG00000007815	ENSMUSG00000007815.13	protein_coding	KNOWN	Rhoa	2
ENSMUSG00000007817	1.66810983186124	-0.230393037085754	0.262741775250267	-0.876880111152099	0.380551760029628	NA	chr14	HAVANA	25459185	25666743	+	ENSMUSG00000007817	ENSMUSG00000007817.14	protein_coding	KNOWN	Zmiz1	2
ENSMUSG00000007827	0.414329872824489	0.141152947834773	0.152505253580904	0.925561215239653	0.354674057132511	NA	chr6	HAVANA	118501308	118562226	-	ENSMUSG00000007827	ENSMUSG00000007827.10	protein_coding	KNOWN	Ankrd26	2
ENSMUSG00000007833	48.6190404416766	-0.393955704658367	0.174126725194855	-2.26246547861917	0.0236686593743333	0.544760115812372	chr7	HAVANA	45140684	45154584	-	ENSMUSG00000007833	ENSMUSG00000007833.15	protein_coding	KNOWN	Aldh16a1	1
ENSMUSG00000007836	0.842538804628506	-0.315337055136982	0.205416223380536	-1.53511270895491	0.12475614503792	NA	chr13	ENSEMBL	58125879	58128556	-	ENSMUSG00000007836	ENSMUSG00000007836.6	protein_coding	KNOWN	Hnrnpa0	3
ENSMUSG00000007837	61.6984890944702	0.0235987037934721	0.156255605921575	0.151026285772533	0.879954980672242	0.992538638692465	chr7	HAVANA	45053584	45062677	-	ENSMUSG00000007837	ENSMUSG00000007837.11	protein_coding	KNOWN	Prrg2	1
ENSMUSG00000007850	13.7655385779178	0.0595814017795483	0.250292047647299	0.238047522242928	0.811844235974825	0.992325347323719	chr11	HAVANA	50376990	50386528	+	ENSMUSG00000007850	ENSMUSG00000007850.16	protein_coding	KNOWN	Hnrnph1	2
ENSMUSG00000007867	0.0770166377995135	-0.0484457612697133	0.066909521787012	-0.724048834542967	0.469035754761049	NA	chr12	ENSEMBL	86082561	86162458	+	ENSMUSG00000007867	ENSMUSG00000007867.8	protein_coding	KNOWN	Ift43	3
ENSMUSG00000007872	0.955520348729831	-0.335815152586297	0.223454029120656	-1.50283775999837	0.132880886084404	NA	chr4	HAVANA	136143497	136145755	+	ENSMUSG00000007872	ENSMUSG00000007872.3	protein_coding	KNOWN	Id3	2
ENSMUSG00000007877	0.0179962683103183	0	0.0419817924681774	0	1	NA	chr11	HAVANA	98383811	98384953	+	ENSMUSG00000007877	ENSMUSG00000007877.2	protein_coding	KNOWN	Tcap	2
ENSMUSG00000007880	6.41801434951765	-0.395658856073872	0.282130661539833	-1.40239580453403	0.160797085510614	0.889987279076741	chr4	HAVANA	133679008	133756769	-	ENSMUSG00000007880	ENSMUSG00000007880.16	protein_coding	KNOWN	Arid1a	2
ENSMUSG00000007888	3.01593454270903	-0.385471745419697	0.281739608765082	-1.3681844278456	0.17125435466062	NA	chr8	HAVANA	70493158	70504081	+	ENSMUSG00000007888	ENSMUSG00000007888.15	protein_coding	KNOWN	Crlf1	2
ENSMUSG00000007891	0.307151324939771	-0.182674213487022	0.143723846881634	-1.27100837787529	0.203725668168419	NA	chr7	HAVANA	142375911	142388038	-	ENSMUSG00000007891	ENSMUSG00000007891.16	protein_coding	KNOWN	Ctsd	2
ENSMUSG00000007892	0.340084963526579	-0.169159620880279	0.151189236007693	-1.11886021351197	0.263199778798243	NA	chr9	ENSEMBL	61913284	61914538	-	ENSMUSG00000007892	ENSMUSG00000007892.7	protein_coding	KNOWN	Rplp1	3
ENSMUSG00000007908	1.07848206297852	-0.274639066237779	0.226300820271338	-1.21360172671262	0.224899847368611	NA	chr9	HAVANA	76014855	76136350	+	ENSMUSG00000007908	ENSMUSG00000007908.14	protein_coding	KNOWN	Hmgcll1	2
ENSMUSG00000007944	183.496770980268	-0.212889343782467	0.146602592346925	-1.4521526555184	0.14645916361205	0.872789650570126	chr7	HAVANA	27653915	27657346	+	ENSMUSG00000007944	ENSMUSG00000007944.8	protein_coding	KNOWN	Ttc9b	2
ENSMUSG00000007946	3.19688602723089	0.358804400039945	0.282660419319906	1.26938324404685	0.204304409404879	NA	chr7	HAVANA	101818313	101822726	+	ENSMUSG00000007946	ENSMUSG00000007946.11	protein_coding	KNOWN	Phox2a	2
ENSMUSG00000007950	0.733450198898857	-0.200360043008119	0.206144206984271	-0.971941176224307	0.331079813532526	NA	chr8	ENSEMBL	71456700	71463657	-	ENSMUSG00000007950	ENSMUSG00000007950.8	protein_coding	KNOWN	Abhd8	3
ENSMUSG00000007987	0.178442586998455	0.00687758592063779	0.113504030661999	0.0605933188497805	0.951683094534159	NA	chr5	HAVANA	136908150	136915404	+	ENSMUSG00000007987	ENSMUSG00000007987.12	protein_coding	KNOWN	Ift22	2
ENSMUSG00000007989	1.03061345329796	0.0333049024124225	0.224933498735694	0.148065550927819	0.882291036106965	NA	chr14	HAVANA	65201026	65262463	-	ENSMUSG00000007989	ENSMUSG00000007989.6	protein_coding	KNOWN	Fzd3	2
ENSMUSG00000008028	27.0349360944307	0.0794265697410524	0.221009844145917	0.359380235065967	0.719310658605551	0.990146976793712	chr7	HAVANA	44360043	44385820	-	ENSMUSG00000008028	ENSMUSG00000008028.15	protein_coding	KNOWN	1700008O03Rik	2
ENSMUSG00000008035	3.44010402550775	-0.195062228280005	0.282094475729347	-0.691478370059099	0.489264969009352	NA	chrX	HAVANA	10715013	10719690	+	ENSMUSG00000008035	ENSMUSG00000008035.12	protein_coding	KNOWN	Mid1ip1	2
ENSMUSG00000008036	0.368855591773283	-0.034893273361914	0.160406237040426	-0.21753065220974	0.827794821846685	NA	chr7	HAVANA	16738410	16749294	+	ENSMUSG00000008036	ENSMUSG00000008036.11	protein_coding	KNOWN	Ap2s1	2
ENSMUSG00000008090	0.916254979388619	-0.0180152435190943	0.222930515324315	-0.080811025322783	0.935592239809496	NA	chr5	HAVANA	108692382	108706924	+	ENSMUSG00000008090	ENSMUSG00000008090.14	protein_coding	KNOWN	Fgfrl1	2
ENSMUSG00000008129	8.49003068657262	0.104723197210466	0.272490904945077	0.384318138000142	0.7007426661702	0.989066354736979	chr8	HAVANA	84148025	84172590	+	ENSMUSG00000008129	ENSMUSG00000008129.14	protein_coding	KNOWN	4930432K21Rik	2
ENSMUSG00000008136	1.21029527112816	0.058293897052453	0.2411734831521	0.241709396450061	0.809005348111802	NA	chr1	HAVANA	43123074	43196984	-	ENSMUSG00000008136	ENSMUSG00000008136.14	protein_coding	KNOWN	Fhl2	2
ENSMUSG00000008140	0.273094394933785	-0.192960571165504	0.140654995868057	-1.3718714360243	0.17010346390293	NA	chr7	HAVANA	44489937	44496529	-	ENSMUSG00000008140	ENSMUSG00000008140.17	protein_coding	KNOWN	Emc10	2
ENSMUSG00000008153	2.71804995833765	-0.383766856294453	0.272285076213806	-1.40943037213361	0.158707948474146	NA	chr6	HAVANA	124430759	124464794	-	ENSMUSG00000008153	ENSMUSG00000008153.11	protein_coding	KNOWN	Clstn3	1
ENSMUSG00000008167	2.4256633185912	0.0788562423746531	0.269940926517471	0.292124070966132	0.770191763010382	NA	chr8	HAVANA	85060055	85067124	+	ENSMUSG00000008167	ENSMUSG00000008167.14	protein_coding	KNOWN	Fbxw9	2
ENSMUSG00000008193	0.55333839639552	0.121233607385022	0.18445296972144	0.657260262971689	0.51101358256731	NA	chr7	HAVANA	44525993	44532071	-	ENSMUSG00000008193	ENSMUSG00000008193.13	protein_coding	KNOWN	Spib	2
ENSMUSG00000008200	2.07781229585539	-0.149131621802448	0.262382130660112	-0.568375679499423	0.569779900921945	NA	chr2	HAVANA	90745370	90781021	+	ENSMUSG00000008200	ENSMUSG00000008200.14	protein_coding	KNOWN	Fnbp4	2
ENSMUSG00000008206	1.83457304608983	0.109929934462481	0.265825387965697	0.413541894187572	0.679209634907004	NA	chr8	HAVANA	4493026	4531680	+	ENSMUSG00000008206	ENSMUSG00000008206.16	protein_coding	KNOWN	Cers4	2
ENSMUSG00000008226	2.52747059679834	0.0107555922669412	0.274740835930466	0.0391481383920056	0.968772281475679	NA	chr2	HAVANA	73312601	73337818	+	ENSMUSG00000008226	ENSMUSG00000008226.14	protein_coding	KNOWN	Scrn3	2
ENSMUSG00000008301	41.7226665439394	0.185905228809426	0.176341214201029	1.05423584413734	0.291774953170075	0.972244555638512	chr18	HAVANA	56562443	56587712	+	ENSMUSG00000008301	ENSMUSG00000008301.11	protein_coding	KNOWN	Phax	2
ENSMUSG00000008305	2.2071509883718	-0.162185876809959	0.266683955538298	-0.608157609191708	0.543082946705281	NA	chr4	HAVANA	72117142	72200919	-	ENSMUSG00000008305	ENSMUSG00000008305.18	protein_coding	KNOWN	Tle1	2
ENSMUSG00000008307	35.0211858655009	0.172247867246916	0.188019045051742	0.91611925376769	0.359604350315296	0.981865123938535	chr5	HAVANA	3571566	3584356	+	ENSMUSG00000008307	ENSMUSG00000008307.11	protein_coding	KNOWN	1700109H08Rik	1
ENSMUSG00000008318	7.9882350985981	0.424997370739404	0.281352030395928	1.51055377187552	0.130902179547703	0.850197633466015	chr7	HAVANA	100845847	100863446	-	ENSMUSG00000008318	ENSMUSG00000008318.10	protein_coding	KNOWN	Relt	2
ENSMUSG00000008333	0.536992391978573	0.0427710461646072	0.176776516479464	0.241949818994063	0.808819046702771	NA	chr2	HAVANA	143063039	143072853	+	ENSMUSG00000008333	ENSMUSG00000008333.12	protein_coding	KNOWN	Snrpb2	2
ENSMUSG00000008348	1.25349501339077	-0.107372190389523	0.240149757436299	-0.447105137793047	0.654799149588615	NA	chr5	HAVANA	125385965	125390202	-	ENSMUSG00000008348	ENSMUSG00000008348.9	protein_coding	KNOWN	Ubc	2
ENSMUSG00000008373	17.2765184899428	-0.0730967742205043	0.235784355164512	-0.310015370483351	0.756549267858098	0.990923151860488	chr7	HAVANA	3629985	3642486	+	ENSMUSG00000008373	ENSMUSG00000008373.16	protein_coding	KNOWN	Prpf31	2
ENSMUSG00000008384	0.372174138889644	-0.0638915308879573	0.143034059570584	-0.446687530786529	0.65510068615466	NA	chr7	HAVANA	27486910	27490316	+	ENSMUSG00000008384	ENSMUSG00000008384.8	protein_coding	KNOWN	Sertad1	2
ENSMUSG00000008393	17.2427855408364	0.147531466796455	0.23340754516926	0.632076682394607	0.527336771033404	0.984750015067308	chr16	ENSEMBL	8658587	8672153	-	ENSMUSG00000008393	ENSMUSG00000008393.8	protein_coding	KNOWN	Carhsp1	3
ENSMUSG00000008398	56.6870562342944	0.240525006861106	0.172816381103981	1.39179518356183	0.163984428898744	0.896169858306022	chr10	HAVANA	93247414	93311135	-	ENSMUSG00000008398	ENSMUSG00000008398.14	protein_coding	KNOWN	Elk3	2
ENSMUSG00000008429	1.18164405601232	-0.154459450368712	0.223310893684009	-0.691678976428605	0.489138952522915	NA	chr9	ENSEMBL	25108130	25151781	-	ENSMUSG00000008429	ENSMUSG00000008429.7	protein_coding	KNOWN	Herpud2	3
ENSMUSG00000008435	0.156226055793608	0.00548158852177067	0.105695609611727	0.0518620266433706	0.95863863188373	NA	chr7	HAVANA	4424770	4445649	-	ENSMUSG00000008435	ENSMUSG00000008435.15	protein_coding	KNOWN	Rdh13	2
ENSMUSG00000008438	16.5936176623347	0.282977685500638	0.244131027017665	1.15912216876949	0.24640639073183	0.94802725776327	chr12	HAVANA	81558584	81568474	-	ENSMUSG00000008438	ENSMUSG00000008438.3	protein_coding	KNOWN	Adam21	2
ENSMUSG00000008450	1.22109100487104	-0.257370797639615	0.240899532291138	-1.06837400302036	0.285351838988709	NA	chr8	ENSEMBL	105860634	105880402	+	ENSMUSG00000008450	ENSMUSG00000008450.7	protein_coding	KNOWN	Nutf2	3
ENSMUSG00000008475	0.735358040128365	-0.108738048666379	0.194430851512139	-0.559263346432396	0.575982006500648	NA	chr1	HAVANA	152766542	152775597	+	ENSMUSG00000008475	ENSMUSG00000008475.13	protein_coding	KNOWN	Arpc5	2
ENSMUSG00000008482	0.0398167498501294	-0.0280683847764135	0.0510574802659303	-0.549740892621819	0.582497104804833	NA	chr17	ENSEMBL	24715839	24718057	-	ENSMUSG00000008482	ENSMUSG00000008482.8	protein_coding	KNOWN	Rnf151	3
ENSMUSG00000008489	1.14818051801533	-0.0747786798718352	0.233657938339203	-0.320034835552124	0.748941923225251	NA	chr4	HAVANA	91250763	91400785	-	ENSMUSG00000008489	ENSMUSG00000008489.18	protein_coding	KNOWN	Elavl2	2
ENSMUSG00000008496	1.04915697671936	0.0243434906569569	0.232483618126579	0.104710563493135	0.916605479590076	NA	chr7	HAVANA	25087344	25179726	-	ENSMUSG00000008496	ENSMUSG00000008496.19	protein_coding	KNOWN	Pou2f2	2
ENSMUSG00000008540	0.0353604488156306	0	0.0489723664830157	0	1	NA	chr6	HAVANA	138140316	138156755	+	ENSMUSG00000008540	ENSMUSG00000008540.11	protein_coding	KNOWN	Mgst1	2
ENSMUSG00000008575	7.21343174517756	0.279709932538464	0.281166497365669	0.994819564774425	0.319824028909897	0.977260841437768	chr4	HAVANA	82290173	82705750	-	ENSMUSG00000008575	ENSMUSG00000008575.17	protein_coding	KNOWN	Nfib	2
ENSMUSG00000008590	0.132486183288155	0.117206164334798	0.100212984047859	1.16957064444687	0.242173796546623	NA	chr9	ENSEMBL	48935008	48964990	-	ENSMUSG00000008590	ENSMUSG00000008590.4	protein_coding	KNOWN	Htr3b	3
ENSMUSG00000008601	0.22702331606814	-0.0225154436668321	0.118948497660147	-0.189287331153706	0.849867624113181	NA	chr3	HAVANA	88542029	88548300	-	ENSMUSG00000008601	ENSMUSG00000008601.12	protein_coding	KNOWN	Rab25	2
ENSMUSG00000008604	0.262171207971157	0.00199688261733239	0.120039763535979	0.0166351761992089	0.986727661887574	NA	chr3	HAVANA	88553758	88569725	+	ENSMUSG00000008604	ENSMUSG00000008604.11	protein_coding	KNOWN	Ubqln4	2
ENSMUSG00000008658	1.33990089371392	-0.19903918816258	0.244455204904905	-0.814215382486978	0.415521574738551	NA	chr16	ENSEMBL	6809222	7412479	+	ENSMUSG00000008658	ENSMUSG00000008658.15	protein_coding	KNOWN	Rbfox1	3
ENSMUSG00000008668	26.3617013255389	-0.336432701910463	0.207203591269773	-1.62368180903022	0.104443735356052	0.822667986648833	chr17	HAVANA	33951999	33956001	-	ENSMUSG00000008668	ENSMUSG00000008668.14	protein_coding	KNOWN	Rps18	2
ENSMUSG00000008682	0.429063755073807	0.199240099131777	0.167677695587978	1.1882325698306	0.234741795245768	NA	chrX	HAVANA	74270812	74273135	+	ENSMUSG00000008682	ENSMUSG00000008682.13	protein_coding	KNOWN	Rpl10	2
ENSMUSG00000008683	1.90479605805397	-0.0758863131424557	0.262501695048125	-0.289088849992162	0.772513385914819	NA	chr7	HAVANA	118104372	118116188	-	ENSMUSG00000008683	ENSMUSG00000008683.16	protein_coding	KNOWN	Rps15a	2
ENSMUSG00000008690	153.272643653828	-0.144703037195656	0.133393733783936	-1.08478136934107	0.278018498989842	0.968897323378973	chr15	HAVANA	89355719	89372826	+	ENSMUSG00000008690	ENSMUSG00000008690.15	protein_coding	KNOWN	Ncaph2	2
ENSMUSG00000008730	2.48989616753323	-0.231758584489786	0.275609557540001	-0.840894584927991	0.400406992302395	NA	chr3	HAVANA	103739815	103791563	-	ENSMUSG00000008730	ENSMUSG00000008730.17	protein_coding	KNOWN	Hipk1	2
ENSMUSG00000008734	5.98588538802701	0.0220718085416602	0.280266673551176	0.0787528829667646	0.937229181534198	0.995329316166529	chr7	HAVANA	118972047	118995211	-	ENSMUSG00000008734	ENSMUSG00000008734.9	protein_coding	KNOWN	Gprc5b	2
ENSMUSG00000008763	2.8766459205284	-0.424219316996725	0.276239251382148	-1.53569528904443	0.124613131025385	NA	chr3	HAVANA	100562208	100685503	-	ENSMUSG00000008763	ENSMUSG00000008763.16	protein_coding	KNOWN	Man1a2	1
ENSMUSG00000008822	0.139347586136705	0.157387931109737	0.0999824716972391	1.57415523379267	0.115451565823122	NA	chr12	HAVANA	85272398	85288438	-	ENSMUSG00000008822	ENSMUSG00000008822.15	protein_coding	KNOWN	Acyp1	2
ENSMUSG00000008843	0.0436011798579276	-0.0141112292648475	0.051968196306428	-0.271535867468659	0.785978917290307	NA	chr5	HAVANA	134914249	134915526	-	ENSMUSG00000008843	ENSMUSG00000008843.4	protein_coding	KNOWN	Cldn13	2
ENSMUSG00000008845	8.74743381759679	0.194544339158754	0.276951193621357	0.702449903229995	0.482398633294509	0.984750015067308	chr6	HAVANA	124304656	124330527	+	ENSMUSG00000008845	ENSMUSG00000008845.9	protein_coding	KNOWN	Cd163	2
ENSMUSG00000008855	5.83937646245718	0.20379251673174	0.283410452897988	0.719071984282437	0.472096568026149	0.984750015067308	chr11	HAVANA	102194432	102230166	-	ENSMUSG00000008855	ENSMUSG00000008855.17	protein_coding	KNOWN	Hdac5	1
ENSMUSG00000008859	0.721597084649971	-0.267394898386685	0.190844571473026	-1.40111346276611	0.161180146370091	NA	chr13	HAVANA	17880575	17944239	-	ENSMUSG00000008859	ENSMUSG00000008859.7	protein_coding	KNOWN	Rala	2
ENSMUSG00000008892	1.70650313039798	0.0593054178479757	0.257549413272076	0.23026811474552	0.817883435656597	NA	chr8	HAVANA	22577075	22593813	-	ENSMUSG00000008892	ENSMUSG00000008892.12	protein_coding	KNOWN	Vdac3	2
ENSMUSG00000008932	1.33910306132565	-0.0383227930226338	0.239344648791822	-0.160115520510201	0.872790075310158	NA	chr4	HAVANA	107968332	108013532	+	ENSMUSG00000008932	ENSMUSG00000008932.9	protein_coding	KNOWN	Slc1a7	2
ENSMUSG00000008958	0.379301692518802	0.172503141678661	0.14681983983598	1.1749307305564	0.240022429881767	NA	chr3	HAVANA	95111022	95123051	+	ENSMUSG00000008958	ENSMUSG00000008958.14	protein_coding	KNOWN	Vps72	2
ENSMUSG00000008976	148.363646661125	-0.476222514773925	0.206863665098008	-2.30210807948462	0.0213290779061234	0.526344874905593	chr16	HAVANA	84834925	84863779	+	ENSMUSG00000008976	ENSMUSG00000008976.16	protein_coding	KNOWN	Gabpa	2
ENSMUSG00000008999	0.621624574288293	-0.0200238680310579	0.191148122195637	-0.1047557663714	0.916569610178302	NA	chr2	HAVANA	172868012	172940321	-	ENSMUSG00000008999	ENSMUSG00000008999.7	protein_coding	KNOWN	Bmp7	2
ENSMUSG00000009013	18.3448189954455	0.0382326854961605	0.22666124115666	0.168677649963698	0.866050199601811	0.992437607065269	chr5	HAVANA	115297110	115300999	-	ENSMUSG00000009013	ENSMUSG00000009013.5	protein_coding	KNOWN	Dynll1	1
ENSMUSG00000009030	1.11134127544614	-0.0115367759547682	0.233851990185755	-0.0493336659038233	0.960653390660287	NA	chr2	HAVANA	37350074	37359332	-	ENSMUSG00000009030	ENSMUSG00000009030.14	protein_coding	KNOWN	Pdcl	2
ENSMUSG00000009035	0.0826666421153825	0.0326039632972003	0.0743083267417173	0.438765946251568	0.660831137612409	NA	chr15	ENSEMBL	79360684	79403303	-	ENSMUSG00000009035	ENSMUSG00000009035.13	protein_coding	KNOWN	Tmem184b	3
ENSMUSG00000009070	0.831156830883368	-0.264461651061091	0.194763130818787	-1.35786301005375	0.174507156597779	NA	chr10	HAVANA	74957477	75032586	-	ENSMUSG00000009070	ENSMUSG00000009070.14	protein_coding	KNOWN	Rsph14	2
ENSMUSG00000009073	16.2510789612547	0.465516753426139	0.28000685424203	1.66251913613429	0.0964087297024862	0.810844739019054	chr11	HAVANA	4765845	4849536	-	ENSMUSG00000009073	ENSMUSG00000009073.16	protein_coding	KNOWN	Nf2	1
ENSMUSG00000009075	60.6356581656507	-0.0968645220953387	0.164594960614075	-0.588502355928483	0.556195152982621	0.984750015067308	chr11	HAVANA	4736892	4746778	-	ENSMUSG00000009075	ENSMUSG00000009075.2	protein_coding	KNOWN	Cabp7	2
ENSMUSG00000009076	139.710137825375	0.29081909062998	0.265584731762995	1.09501434325488	0.273510352724587	0.96636300701251	chr11	HAVANA	4704678	4737669	+	ENSMUSG00000009076	ENSMUSG00000009076.10	protein_coding	KNOWN	Zmat5	2
ENSMUSG00000009079	7.24987043749948	-0.562640209904832	0.277295366044067	-2.0290285334787	0.0424553841401701	0.673413812735483	chr11	HAVANA	5069689	5099266	-	ENSMUSG00000009079	ENSMUSG00000009079.16	protein_coding	KNOWN	Ewsr1	2
ENSMUSG00000009090	1.01807108605782	0.0793556229647174	0.223354838357583	0.355289473683448	0.722372740523224	NA	chr11	HAVANA	4986824	5042791	+	ENSMUSG00000009090	ENSMUSG00000009090.17	protein_coding	KNOWN	Ap1b1	2
ENSMUSG00000009092	11.4442655468923	0.0951477770323511	0.259257939459591	0.367000436826279	0.713618692166538	0.989637153770179	chr10	ENSEMBL	75893398	75895941	+	ENSMUSG00000009092	ENSMUSG00000009092.4	protein_coding	KNOWN	Derl3	3
ENSMUSG00000009093	0.0190635061412624	0	0.0419817924681774	0	1	NA	chr10	HAVANA	75814943	75822543	-	ENSMUSG00000009093	ENSMUSG00000009093.7	protein_coding	KNOWN	Gstt4	2
ENSMUSG00000009097	0.0622195597269161	-0.0455145373861805	0.0648533869320366	-0.701806637082465	0.482799759112481	NA	chr16	ENSEMBL	18581713	18586969	-	ENSMUSG00000009097	ENSMUSG00000009097.9	protein_coding	KNOWN	Tbx1	3
ENSMUSG00000009108	14.6116356247556	0.10795490422918	0.250792649470625	0.430454817782943	0.666864826725644	0.986906964637842	chr3	HAVANA	108092789	108101432	+	ENSMUSG00000009108	ENSMUSG00000009108.15	protein_coding	KNOWN	Gnat2	2
ENSMUSG00000009112	11.8784420964545	0.165246324552227	0.250383102028824	0.659973948773923	0.509270547277376	0.984750015067308	chr6	HAVANA	120836212	120892842	+	ENSMUSG00000009112	ENSMUSG00000009112.4	protein_coding	KNOWN	Bcl2l13	2
ENSMUSG00000009114	13.595536977394	0.0202108065048378	0.245384721137055	0.0823637527682476	0.934357459183719	0.995329316166529	chr10	HAVANA	76449081	76461110	+	ENSMUSG00000009114	ENSMUSG00000009114.17	protein_coding	KNOWN	2610028H24Rik	2
ENSMUSG00000009145	0.0194302765850837	0.0103074364116954	0.0419817924681774	0.245521589377312	0.806052593744465	NA	chr6	HAVANA	83057844	83067318	+	ENSMUSG00000009145	ENSMUSG00000009145.6	protein_coding	KNOWN	Dqx1	2
ENSMUSG00000009207	1.92774558649983	-0.306915594853766	0.255764830493963	-1.19999139154908	0.23014268374293	NA	chr2	HAVANA	74520291	74579435	-	ENSMUSG00000009207	ENSMUSG00000009207.15	protein_coding	KNOWN	Lnp	1
ENSMUSG00000009210	0.792959262640764	0.195507169364404	0.205971595358211	0.94919481020862	0.342521540608536	NA	chr11	HAVANA	106365472	106377558	+	ENSMUSG00000009210	ENSMUSG00000009210.10	protein_coding	KNOWN	Prr29	1
ENSMUSG00000009214	0.0196119517744589	-0.00918212146244711	0.0419817924681774	-0.218716756065317	0.826870695537976	NA	chr2	HAVANA	27061636	27072179	-	ENSMUSG00000009214	ENSMUSG00000009214.9	protein_coding	KNOWN	Tmem8c	2
ENSMUSG00000009216	2.00985332302054	-0.698492550306666	0.26958273345067	-2.5910136801639	0.00956936874035148	NA	chr2	HAVANA	27110380	27142491	-	ENSMUSG00000009216	ENSMUSG00000009216.7	protein_coding	KNOWN	Fam163b	2
ENSMUSG00000009246	30.664303556086	0.0646145772665812	0.195994925237628	0.3296747463652	0.741645737390652	0.990388748546834	chr7	HAVANA	143069153	143094642	-	ENSMUSG00000009246	ENSMUSG00000009246.14	protein_coding	KNOWN	Trpm5	2
ENSMUSG00000009281	68.5224820883598	-0.0777835819770191	0.171856647644935	-0.45260735062006	0.65083150480767	0.986906964637842	chr6	HAVANA	48569696	48572789	-	ENSMUSG00000009281	ENSMUSG00000009281.6	protein_coding	KNOWN	Rarres2	2
ENSMUSG00000009291	0.669137008030538	-0.200982933421195	0.183081655441166	-1.09777756234994	0.272301631444055	NA	chr10	HAVANA	77581720	77598732	+	ENSMUSG00000009291	ENSMUSG00000009291.12	protein_coding	KNOWN	Pttg1ip	2
ENSMUSG00000009292	2.28181554343654	-0.20084781230846	0.271011590411787	-0.741104142458566	0.458630298116411	NA	chr10	HAVANA	77907722	77970563	-	ENSMUSG00000009292	ENSMUSG00000009292.17	protein_coding	KNOWN	Trpm2	2
ENSMUSG00000009293	0.0179962683103183	0	0.0419817924681774	0	1	NA	chr10	HAVANA	77622275	77645993	+	ENSMUSG00000009293	ENSMUSG00000009293.17	protein_coding	KNOWN	Ube2g2	2
ENSMUSG00000009350	6.2333111865922	0.104283877764252	0.280425796833189	0.371876906268667	0.709984500144987	0.989066354736979	chr11	HAVANA	87793581	87804413	+	ENSMUSG00000009350	ENSMUSG00000009350.13	protein_coding	KNOWN	Mpo	2
ENSMUSG00000009356	2.69967754677587	-0.135493470088335	0.277460407880689	-0.488334429849894	0.625312978010948	NA	chr11	HAVANA	87806428	87828289	-	ENSMUSG00000009356	ENSMUSG00000009356.12	protein_coding	KNOWN	Lpo	2
ENSMUSG00000009376	0.211386516613452	-0.000889944571636965	0.121630666820776	-0.00731677787270794	0.994162107989412	NA	chr6	HAVANA	17463800	17573980	+	ENSMUSG00000009376	ENSMUSG00000009376.15	protein_coding	KNOWN	Met	2
ENSMUSG00000009378	0.635133652306373	0.013874720641431	0.194060263033115	0.0714969691608808	0.943002236646128	NA	chr19	HAVANA	34668403	34747289	-	ENSMUSG00000009378	ENSMUSG00000009378.3	protein_coding	KNOWN	Slc16a12	2
ENSMUSG00000009394	10.8047797453718	-0.337704004237213	0.265723517689165	-1.27088489259069	0.203769601705405	0.922234048038437	chr6	HAVANA	115134902	115282006	+	ENSMUSG00000009394	ENSMUSG00000009394.13	protein_coding	KNOWN	Syn2	2
ENSMUSG00000009406	2.10453659845232	-0.00248710476095913	0.264090027392779	-0.00941763983105685	0.992485921652793	NA	chrX	HAVANA	20933395	20950608	-	ENSMUSG00000009406	ENSMUSG00000009406.13	protein_coding	KNOWN	Elk1	2
ENSMUSG00000009418	5.11815614657319	-0.0576280436174857	0.285821155726543	-0.20162273667601	0.840211668958107	0.992437607065269	chr1	HAVANA	135434580	135607295	-	ENSMUSG00000009418	ENSMUSG00000009418.15	protein_coding	KNOWN	Nav1	2
ENSMUSG00000009470	1.901415226362	0.166086629484457	0.265873528957694	0.624682833735152	0.532179241904582	NA	chr13	HAVANA	98839019	98926384	-	ENSMUSG00000009470	ENSMUSG00000009470.16	protein_coding	KNOWN	Tnpo1	2
ENSMUSG00000009471	0.392538068507739	-0.0260153882293159	0.162002358810641	-0.160586478001375	0.872419105659713	NA	chr7	HAVANA	46376474	46379099	+	ENSMUSG00000009471	ENSMUSG00000009471.4	protein_coding	KNOWN	Myod1	2
ENSMUSG00000009487	0.0951974046349286	-0.035640821057036	0.0815751342131774	-0.436907905831906	0.662178138206842	NA	chr7	HAVANA	46240987	46311434	+	ENSMUSG00000009487	ENSMUSG00000009487.10	protein_coding	KNOWN	Otog	2
ENSMUSG00000009535	1.2569899819807	-0.2733355828404	0.235460450599311	-1.16085560078003	0.245700627279734	NA	chr18	HAVANA	68300355	68324852	+	ENSMUSG00000009535	ENSMUSG00000009535.13	protein_coding	KNOWN	Rnmt	2
ENSMUSG00000009545	71.3889078520161	-0.0338124344824148	0.145686284760845	-0.232090718339894	0.81646755376739	0.992437607065269	chr7	HAVANA	143106362	143427042	+	ENSMUSG00000009545	ENSMUSG00000009545.14	protein_coding	KNOWN	Kcnq1	2
ENSMUSG00000009549	7.75472352680351	-0.257588252010824	0.27432800063563	-0.938979074006231	0.347741488367273	0.978453422940264	chr2	HAVANA	118475850	118479711	-	ENSMUSG00000009549	ENSMUSG00000009549.14	protein_coding	KNOWN	Srp14	2
ENSMUSG00000009551	5.58169533299832	0.312806261573766	0.284681515865401	1.09879371908945	0.271858052464051	0.96636300701251	chr2	HAVANA	32732620	32741016	-	ENSMUSG00000009551	ENSMUSG00000009551.2	protein_coding	KNOWN	6330409D20Rik	2
ENSMUSG00000009555	0.261575817373278	-0.107022898400861	0.130357906581902	-0.820992766814798	0.41165038828742	NA	chr2	HAVANA	32705784	32713076	-	ENSMUSG00000009555	ENSMUSG00000009555.16	protein_coding	KNOWN	Cdk9	2
ENSMUSG00000009563	0.550272510692677	0.054032642211789	0.183182368808796	0.294966390942283	0.768019554166725	NA	chr2	HAVANA	32757234	32762244	+	ENSMUSG00000009563	ENSMUSG00000009563.16	protein_coding	KNOWN	Tor2a	2
ENSMUSG00000009566	1.86986046834243	0.108285767697667	0.266115101570669	0.406913275716188	0.684071685083992	NA	chr2	HAVANA	32682609	32704145	-	ENSMUSG00000009566	ENSMUSG00000009566.12	protein_coding	KNOWN	Fpgs	2
ENSMUSG00000009569	1.03451686012467	-0.342892144117689	0.22994043036731	-1.49122163322887	0.135903315771775	NA	chr16	HAVANA	13256481	13417529	+	ENSMUSG00000009569	ENSMUSG00000009569.14	protein_coding	KNOWN	Mkl2	2
ENSMUSG00000009575	9.21832609167222	-0.0807865138081679	0.283060809210419	-0.285403387468287	0.775335112593027	0.99184096530683	chr15	HAVANA	103191544	103239816	-	ENSMUSG00000009575	ENSMUSG00000009575.14	protein_coding	KNOWN	Cbx5	2
ENSMUSG00000009585	31.5078022484119	-0.107939776072481	0.209685904404266	-0.514768870035142	0.606714541110977	0.984750015067308	chr15	HAVANA	79891659	79915906	+	ENSMUSG00000009585	ENSMUSG00000009585.17	protein_coding	KNOWN	Apobec3	2
ENSMUSG00000009588	1.96870961938669	-0.172371472731331	0.265999276991132	-0.648014816736051	0.516975367103079	NA	chr11	HAVANA	116765025	116775507	-	ENSMUSG00000009588	ENSMUSG00000009588.9	protein_coding	KNOWN	St6galnac1	2
ENSMUSG00000009596	23.3452446242004	0.179370902205257	0.244042688549177	0.734998058215179	0.462340676708342	0.984671992931036	chrX	HAVANA	134460118	134476490	-	ENSMUSG00000009596	ENSMUSG00000009596.9	protein_coding	KNOWN	Taf7l	2
ENSMUSG00000009614	0.0809900648819828	0.0329642683551146	0.0747123747053417	0.44121564178789	0.659056890373441	NA	chr2	HAVANA	27188393	27248337	-	ENSMUSG00000009614	ENSMUSG00000009614.16	protein_coding	KNOWN	Sardh	2
ENSMUSG00000009621	0.697862702946239	-0.00853982372435561	0.200080926090134	-0.0426818482462868	0.965955149383447	NA	chr2	HAVANA	27262104	27427033	-	ENSMUSG00000009621	ENSMUSG00000009621.18	protein_coding	KNOWN	Vav2	2
ENSMUSG00000009628	2.95272354967226	-0.16123274963693	0.279726163369453	-0.576394956034122	0.564348252960538	NA	chr8	HAVANA	33516738	33585582	+	ENSMUSG00000009628	ENSMUSG00000009628.14	protein_coding	KNOWN	Tex15	2
ENSMUSG00000009630	11.9242450419071	-0.139464850611253	0.256448796986094	-0.543831175073967	0.5865576537874	0.984750015067308	chr8	HAVANA	33599625	33619441	+	ENSMUSG00000009630	ENSMUSG00000009630.10	protein_coding	KNOWN	Ppp2cb	2
ENSMUSG00000009633	0.551332570946103	-0.066958072410124	0.18257925414974	-0.366734286006061	0.713817229260848	NA	chr1	HAVANA	193272161	193273217	-	ENSMUSG00000009633	ENSMUSG00000009633.3	protein_coding	KNOWN	G0s2	2
ENSMUSG00000009640	3.9781387092206	0.0147163932947529	0.286082181429566	0.0514411391202851	0.95897400387213	NA	chr4	HAVANA	117674681	117682273	-	ENSMUSG00000009640	ENSMUSG00000009640.11	protein_coding	KNOWN	Dmap1	2
ENSMUSG00000009646	0.0206567371071403	0.0103074364116953	0.0419817924681774	0.245521589377311	0.806052593744466	NA	chr10	HAVANA	59403660	59421976	+	ENSMUSG00000009646	ENSMUSG00000009646.13	protein_coding	KNOWN	Pla2g12b	2
ENSMUSG00000009647	0.329670049932922	-0.114944127829872	0.143811458231495	-0.799269607883711	0.424134097639835	NA	chr10	HAVANA	59446984	59616692	-	ENSMUSG00000009647	ENSMUSG00000009647.13	protein_coding	KNOWN	Mcu	2
ENSMUSG00000009670	0.0207223378249155	0.0103074364116954	0.0419817924681774	0.245521589377312	0.806052593744465	NA	chrX	HAVANA	100838648	101059667	-	ENSMUSG00000009670	ENSMUSG00000009670.11	protein_coding	KNOWN	Tex11	1
ENSMUSG00000009681	4.21168656547791	-0.106908674469791	0.286160927762451	-0.373596337227905	0.708704659409074	NA	chr10	ENSEMBL	75060896	75184923	+	ENSMUSG00000009681	ENSMUSG00000009681.9	protein_coding	KNOWN	Bcr	3
ENSMUSG00000009687	0.364128188442552	-0.0310997728979852	0.15724733454128	-0.197776153018486	0.843220204754349	NA	chr7	HAVANA	31032722	31042481	-	ENSMUSG00000009687	ENSMUSG00000009687.14	protein_coding	KNOWN	Fxyd5	2
ENSMUSG00000009731	0.276853961836104	0.00743247248856169	0.137640676235171	0.0539990988990976	0.956935882170235	NA	chrX	HAVANA	7822289	7838280	+	ENSMUSG00000009731	ENSMUSG00000009731.4	protein_coding	KNOWN	Kcnd1	2
ENSMUSG00000009733	0.266701628818876	-0.062381713930454	0.134512459141299	-0.463761604900293	0.642818554520862	NA	chr15	ENSEMBL	100502799	100552008	-	ENSMUSG00000009733	ENSMUSG00000009733.8	protein_coding	KNOWN	Tfcp2	3
ENSMUSG00000009734	0.77591800131522	-0.185355833367128	0.206658730287822	-0.896917507956116	0.369762936977301	NA	chr13	HAVANA	18121101	18382041	-	ENSMUSG00000009734	ENSMUSG00000009734.17	protein_coding	KNOWN	Pou6f2	1
ENSMUSG00000009739	0.825797823204373	-0.0770646359427081	0.196196954303669	-0.392792213397101	0.694472956215627	NA	chr15	HAVANA	100575318	100599984	-	ENSMUSG00000009739	ENSMUSG00000009739.16	protein_coding	KNOWN	Pou6f1	2
ENSMUSG00000009741	104.994545678016	0.00813458712738902	0.138448078829984	0.0587555074518469	0.953146847109502	0.996062551982291	chr9	ENSEMBL	113930934	113977199	+	ENSMUSG00000009741	ENSMUSG00000009741.14	protein_coding	KNOWN	Ubp1	3
ENSMUSG00000009772	0.0591971488310024	-0.0222042037900636	0.0650320499063045	-0.341434782112121	0.732776294234342	NA	chr1	HAVANA	132316126	132333488	+	ENSMUSG00000009772	ENSMUSG00000009772.15	protein_coding	KNOWN	Nuak2	2
ENSMUSG00000009828	0.329446315895058	0.164736464571703	0.150995106233383	1.09100532249754	0.275270540584025	NA	chr9	HAVANA	78109192	78172107	+	ENSMUSG00000009828	ENSMUSG00000009828.15	protein_coding	KNOWN	Ick	2
ENSMUSG00000009863	0.808282280763373	0.169674489539548	0.213230736036492	0.795731856923808	0.426187906298357	NA	chr4	HAVANA	140961203	140979193	+	ENSMUSG00000009863	ENSMUSG00000009863.14	protein_coding	KNOWN	Sdhb	2
ENSMUSG00000009876	0.334423049835978	-0.075234177553824	0.150360655790597	-0.50035813662984	0.616822925055069	NA	chr2	HAVANA	152754173	152765037	+	ENSMUSG00000009876	ENSMUSG00000009876.13	protein_coding	KNOWN	Cox4i2	2
ENSMUSG00000009894	6.59127352139432	0.253783528013056	0.279432095229477	0.90821180653798	0.363766327454885	0.981865123938535	chr11	HAVANA	59407134	59451186	-	ENSMUSG00000009894	ENSMUSG00000009894.15	protein_coding	KNOWN	Snap47	1
ENSMUSG00000009900	0.0209438853514804	0	0.0419817924681774	0	1	NA	chr11	HAVANA	59248033	59290752	-	ENSMUSG00000009900	ENSMUSG00000009900.7	protein_coding	KNOWN	Wnt3a	2
ENSMUSG00000009905	0.218181211177687	-0.0936058594356063	0.114635738660248	-0.816550410278515	0.414185404179981	NA	chr1	HAVANA	106720459	106759727	-	ENSMUSG00000009905	ENSMUSG00000009905.5	protein_coding	KNOWN	Kdsr	2
ENSMUSG00000009907	1.69266141234402	-0.25310199050225	0.250615522474416	-1.00992144462276	0.31253292758925	NA	chr1	HAVANA	106764071	106796728	-	ENSMUSG00000009907	ENSMUSG00000009907.17	protein_coding	KNOWN	Vps4b	2
ENSMUSG00000009927	22.6969151865533	-0.21101594816793	0.211980990354288	-0.995447506001622	0.319518663279937	0.977260841437768	chr9	ENSEMBL	44407714	44410405	+	ENSMUSG00000009927	ENSMUSG00000009927.8	protein_coding	KNOWN	Rps25	3
ENSMUSG00000009941	0.060019439819185	0.00134164208879607	0.064582929768836	0.0207739427987901	0.983425983887032	NA	chrX	HAVANA	134944526	134964754	-	ENSMUSG00000009941	ENSMUSG00000009941.10	protein_coding	KNOWN	Nxf2	2
ENSMUSG00000009995	1.86309292302925	-0.370935410444712	0.264957824323222	-1.39997907739538	0.161519583936433	NA	chrX	HAVANA	74281912	74290151	+	ENSMUSG00000009995	ENSMUSG00000009995.17	protein_coding	KNOWN	Taz	2
ENSMUSG00000010021	7.84001983495453	-0.383227219420694	0.273503758431815	-1.40117715975093	0.161161102566396	0.890953170279112	chr11	HAVANA	114765388	114790739	+	ENSMUSG00000010021	ENSMUSG00000010021.13	protein_coding	KNOWN	Kif19a	2
ENSMUSG00000010025	2.05958239686583	-0.140676302854954	0.266992740592	-0.526891864336964	0.59826868386923	NA	chr11	HAVANA	61223417	61267464	-	ENSMUSG00000010025	ENSMUSG00000010025.19	protein_coding	KNOWN	Aldh3a2	2
ENSMUSG00000010044	0.729640410678444	-0.0520857569871372	0.204735741605541	-0.254404807771617	0.799182837065986	NA	chr9	HAVANA	107547298	107551319	+	ENSMUSG00000010044	ENSMUSG00000010044.12	protein_coding	KNOWN	Zmynd10	2
ENSMUSG00000010045	3.30404455171627	0.369878702856627	0.283793333389038	1.30333823715858	0.192459312310969	NA	chr9	HAVANA	107533945	107538673	+	ENSMUSG00000010045	ENSMUSG00000010045.2	protein_coding	KNOWN	Tmem115	2
ENSMUSG00000010047	0.607527992735039	-0.297300859215838	0.192883737884237	-1.54134745871769	0.123232244168699	NA	chr9	HAVANA	107567945	107572779	+	ENSMUSG00000010047	ENSMUSG00000010047.12	protein_coding	KNOWN	Hyal2	2
ENSMUSG00000010048	1.6299555769299	0.136051825830857	0.257598245748632	0.528155094517289	0.597391693997697	NA	chr9	HAVANA	107587642	107593385	+	ENSMUSG00000010048	ENSMUSG00000010048.10	protein_coding	KNOWN	Ifrd2	2
ENSMUSG00000010051	3.17409859555397	-0.283394287578141	0.284548948257366	-0.995942136893156	0.319278260355063	NA	chr9	HAVANA	107576927	107581710	+	ENSMUSG00000010051	ENSMUSG00000010051.15	protein_coding	KNOWN	Hyal1	1
ENSMUSG00000010054	7.38098321987678	-0.030027709522602	0.27982710762203	-0.107308079541605	0.914544575008551	0.994850053008917	chr9	HAVANA	107563255	107566112	+	ENSMUSG00000010054	ENSMUSG00000010054.4	protein_coding	KNOWN	Tusc2	1
ENSMUSG00000010057	0.229490513962963	0.00356623987212585	0.122856461812785	0.0290276947545524	0.976842502677105	NA	chr9	HAVANA	107542226	107545706	+	ENSMUSG00000010057	ENSMUSG00000010057.8	protein_coding	KNOWN	Nprl2	2
ENSMUSG00000010064	0.254929391847968	-0.0349834901415984	0.136628767834389	-0.256047761361669	0.797913957974492	NA	chr9	HAVANA	107650634	107669530	-	ENSMUSG00000010064	ENSMUSG00000010064.15	protein_coding	KNOWN	Slc38a3	2
ENSMUSG00000010066	0.963244516335064	0.189109918981813	0.226050092595447	0.836584125272869	0.40282637182543	NA	chr9	HAVANA	107399612	107529343	+	ENSMUSG00000010066	ENSMUSG00000010066.15	protein_coding	KNOWN	Cacna2d2	2
ENSMUSG00000010067	13.4321189776117	-0.242782070097978	0.247757216600799	-0.979919267050705	0.327125971548042	0.978453422940264	chr9	HAVANA	107551555	107562267	+	ENSMUSG00000010067	ENSMUSG00000010067.13	protein_coding	KNOWN	Rassf1	1
ENSMUSG00000010080	5.50540326325716	0.235370007285064	0.284199585216511	0.828185611550957	0.407565391110615	0.981865123938535	chr11	HAVANA	94489599	94499974	-	ENSMUSG00000010080	ENSMUSG00000010080.15	protein_coding	KNOWN	Epn3	2
ENSMUSG00000010086	1.84755199891708	-0.0679666253046691	0.265052887188906	-0.256426655168742	0.797621407895654	NA	chr11	HAVANA	61448442	61454131	-	ENSMUSG00000010086	ENSMUSG00000010086.17	protein_coding	KNOWN	Rnf112	2
ENSMUSG00000010095	4.01464146213827	0.192956184842449	0.284939002308941	0.677184180750516	0.49828910339065	NA	chr19	HAVANA	8706882	8723369	-	ENSMUSG00000010095	ENSMUSG00000010095.13	protein_coding	KNOWN	Slc3a2	2
ENSMUSG00000010097	7.91611098317754	-0.234434953404995	0.271905666347852	-0.862192232158488	0.38858174353119	0.981865123938535	chr19	HAVANA	8757073	8772475	+	ENSMUSG00000010097	ENSMUSG00000010097.13	protein_coding	KNOWN	Nxf1	2
ENSMUSG00000010110	20.8744879823447	-0.103262126933067	0.225093141643357	-0.458752879715356	0.646411635806719	0.986906964637842	chr19	HAVANA	8741413	8756069	+	ENSMUSG00000010110	ENSMUSG00000010110.17	protein_coding	KNOWN	Stx5a	1
ENSMUSG00000010122	0.100497920556046	0.0354294109406796	0.0816496447351548	0.433919964448115	0.664346561582103	NA	chr11	HAVANA	61343401	61378345	-	ENSMUSG00000010122	ENSMUSG00000010122.14	protein_coding	KNOWN	Slc47a1	2
ENSMUSG00000010136	15.481430627566	0.0661279317078993	0.256635016060108	0.257673067078309	0.796659233708894	0.992172078162099	chr3	HAVANA	105996957	106014646	-	ENSMUSG00000010136	ENSMUSG00000010136.14	protein_coding	KNOWN	Pifo	2
ENSMUSG00000010142	0.720519031631858	0.541726118326387	0.205736911686822	2.63310124510382	0.00846091217284151	NA	chr11	HAVANA	61126755	61149372	+	ENSMUSG00000010142	ENSMUSG00000010142.12	protein_coding	KNOWN	Tnfrsf13b	2
ENSMUSG00000010154	0.495431872882071	0.011176709777493	0.171213782551047	0.0652792643849259	0.947951651748069	NA	chr8	ENSEMBL	123332713	123369515	+	ENSMUSG00000010154	ENSMUSG00000010154.6	protein_coding	KNOWN	Spire2	3
ENSMUSG00000010175	3.01639323103033	-0.191301552700852	0.283068339714459	-0.675814020366335	0.499158731942967	NA	chr1	HAVANA	190118035	190170714	-	ENSMUSG00000010175	ENSMUSG00000010175.13	protein_coding	KNOWN	Prox1	2
ENSMUSG00000010205	4.93248451692254	0.307331993751446	0.284888331165914	1.07878056111909	0.28068556244666	0.968914815229018	chr9	ENSEMBL	21074168	21091988	-	ENSMUSG00000010205	ENSMUSG00000010205.10	protein_coding	KNOWN	Raver1	3
ENSMUSG00000010277	1.6186690574047	-0.0107197451510985	0.249864541838211	-0.0429022264313102	0.965779473950867	NA	chr11	HAVANA	78261752	78290623	+	ENSMUSG00000010277	ENSMUSG00000010277.7	protein_coding	KNOWN	2610507B11Rik	2
ENSMUSG00000010290	1.31643518034104	-0.0487405555902017	0.243716105180802	-0.199989063316285	0.841489134551675	NA	chr1	HAVANA	43098710	43115947	+	ENSMUSG00000010290	ENSMUSG00000010290.7	protein_coding	KNOWN	AI597479	2
ENSMUSG00000010307	0.531089952611728	-0.173678990805514	0.184314618868364	-0.942296340202693	0.346040941381851	NA	chr7	HAVANA	47050601	47054777	+	ENSMUSG00000010307	ENSMUSG00000010307.7	protein_coding	KNOWN	Tmem86a	2
ENSMUSG00000010311	1.45366428314815	-0.0606895995821152	0.255667968019925	-0.237376625832867	0.812364621461891	NA	chr1	HAVANA	133897199	133907999	-	ENSMUSG00000010311	ENSMUSG00000010311.15	protein_coding	KNOWN	Optc	2
ENSMUSG00000010342	0.404425490238675	-0.0905821818193892	0.154827627648684	-0.585051797247241	0.558512888891399	NA	chr11	HAVANA	87405065	87555823	+	ENSMUSG00000010342	ENSMUSG00000010342.16	protein_coding	KNOWN	Tex14	1
ENSMUSG00000010358	4.16458098278257	-0.294249359154622	0.285406775313382	-1.03098238936875	0.302549078274659	NA	chr11	HAVANA	101448407	101458698	+	ENSMUSG00000010358	ENSMUSG00000010358.13	protein_coding	KNOWN	Ifi35	2
ENSMUSG00000010362	0.0388865518025826	0.000802805954413026	0.0500887395092732	0.016027673330937	0.987212314402897	NA	chr11	HAVANA	101627195	101636100	+	ENSMUSG00000010362	ENSMUSG00000010362.9	protein_coding	KNOWN	Rdm1	2
ENSMUSG00000010376	0.502399943466658	-0.214079792395049	0.177672179209953	-1.20491454175318	0.228236294240787	NA	chr14	ENSEMBL	55662265	55671906	-	ENSMUSG00000010376	ENSMUSG00000010376.14	protein_coding	KNOWN	Nedd8	3
ENSMUSG00000010392	0.720516420555273	-0.199278826508019	0.196620108472504	-1.01352210644257	0.310810842441225	NA	chr11	HAVANA	76726602	76763579	-	ENSMUSG00000010392	ENSMUSG00000010392.8	protein_coding	KNOWN	Gosr1	2
ENSMUSG00000010406	1.19314352114885	0.0566869374316556	0.242549443462859	0.2337129148694	0.81520786078205	NA	chr14	HAVANA	54426909	54429756	+	ENSMUSG00000010406	ENSMUSG00000010406.11	protein_coding	KNOWN	Mrpl52	2
ENSMUSG00000010435	0.061340317320501	0.0247282423960929	0.0647776808540283	0.381740162199017	0.702654106895097	NA	chr8	HAVANA	12573029	12600744	+	ENSMUSG00000010435	ENSMUSG00000010435.7	protein_coding	KNOWN	Spaca7	2
ENSMUSG00000010453	1.06921693825328	0.0591502584528401	0.227580037114127	0.259909696838556	0.79493343126923	NA	chr1	HAVANA	36335730	36369181	-	ENSMUSG00000010453	ENSMUSG00000010453.12	protein_coding	KNOWN	Kansl3	1
ENSMUSG00000010461	0.0759487695484627	-0.122780680789305	0.0748973443801185	-1.63931954871682	0.101146726830204	NA	chr10	ENSEMBL	23104168	23349895	-	ENSMUSG00000010461	ENSMUSG00000010461.14	protein_coding	KNOWN	Eya4	3
ENSMUSG00000010476	0.0723589711625153	-0.0577222460684097	0.0729528847410906	-0.791226368542734	0.428811906838059	NA	chr7	HAVANA	137193673	137314445	-	ENSMUSG00000010476	ENSMUSG00000010476.14	protein_coding	KNOWN	Ebf3	2
ENSMUSG00000010492	210.984678387897	-0.0554078469090911	0.0977485187084246	-0.566840783279467	0.570822359351587	0.984750015067308	chr2	HAVANA	181578480	181585170	+	ENSMUSG00000010492	ENSMUSG00000010492.10	antisense	KNOWN	Uckl1os	2
ENSMUSG00000010505	0.598781329972264	-0.0562483573259892	0.181862405642371	-0.309290736187668	0.757100377198116	NA	chr2	HAVANA	181763332	181827797	+	ENSMUSG00000010505	ENSMUSG00000010505.15	protein_coding	KNOWN	Myt1	2
ENSMUSG00000010517	1.01970143916083	0.167005757193679	0.229426433735582	0.727927268338034	0.466658109916587	NA	chr4	HAVANA	109676588	109963960	+	ENSMUSG00000010517	ENSMUSG00000010517.7	protein_coding	KNOWN	Faf1	2
ENSMUSG00000010529	0.0619558389560861	0.0248563110420177	0.064942998570333	0.382740427593568	0.701912235854329	NA	chr12	ENSEMBL	111484611	111485823	-	ENSMUSG00000010529	ENSMUSG00000010529.5	protein_coding	KNOWN	Gm266	3
ENSMUSG00000010538	0.105315268649805	0.0762315838752341	0.08317345976427	0.916537367704668	0.359385117591451	NA	chr3	HAVANA	88282757	88296999	-	ENSMUSG00000010538	ENSMUSG00000010538.14	protein_coding	KNOWN	Tsacc	2
ENSMUSG00000010554	1.52551702436891	0.124925766683699	0.254172988531407	0.491498988171448	0.623073567571921	NA	chr11	HAVANA	74770830	74828525	+	ENSMUSG00000010554	ENSMUSG00000010554.14	protein_coding	KNOWN	Mettl16	1
ENSMUSG00000010592	0.342248141326998	-0.145827371501166	0.150427589536766	-0.969419053713709	0.332336149474955	NA	chr17	ENSEMBL	50279394	50293599	-	ENSMUSG00000010592	ENSMUSG00000010592.8	protein_coding	KNOWN	Dazl	3
ENSMUSG00000010601	0.0616515938038625	0.0191392004135291	0.0570734753399105	0.335343174732964	0.737366228543546	NA	chr15	HAVANA	77388221	77399110	-	ENSMUSG00000010601	ENSMUSG00000010601.13	protein_coding	KNOWN	Apol7a	2
ENSMUSG00000010607	0.0850227103825778	-0.080422521614103	0.070023589766249	-1.14850612318745	0.25075968669992	NA	chr9	HAVANA	22156846	22158358	+	ENSMUSG00000010607	ENSMUSG00000010607.8	protein_coding	KNOWN	Pigyl	2
ENSMUSG00000010608	32.6155199066447	-0.107081107466374	0.252620257476295	-0.423881712955749	0.671652081396212	0.986906964637842	chr12	HAVANA	83631236	83683123	+	ENSMUSG00000010608	ENSMUSG00000010608.15	protein_coding	KNOWN	Rbm25	2
ENSMUSG00000010609	1.06319117886577	0.384211202449703	0.23410831018019	1.64116857771508	0.100762426441444	NA	chr1	HAVANA	180227004	180263438	-	ENSMUSG00000010609	ENSMUSG00000010609.15	protein_coding	KNOWN	Psen2	2
ENSMUSG00000010651	1.71195279212143	0.0979196048066693	0.250950008229375	0.39019566286353	0.696391868494328	NA	chr9	HAVANA	119148023	119157093	-	ENSMUSG00000010651	ENSMUSG00000010651.4	protein_coding	KNOWN	Acaa1b	2
ENSMUSG00000010660	1.46988430979061	0.0578019723537085	0.247358124215518	0.233677274749007	0.815235531477557	NA	chr9	ENSEMBL	119071527	119093496	-	ENSMUSG00000010660	ENSMUSG00000010660.2	protein_coding	KNOWN	Plcd1	3
ENSMUSG00000010663	6.30580122845568	0.477888705735546	0.281935418381565	1.69502898386744	0.0900699226359586	0.795475835247442	chr19	ENSEMBL	10182888	10196870	+	ENSMUSG00000010663	ENSMUSG00000010663.4	protein_coding	KNOWN	Fads1	3
ENSMUSG00000010721	3.81966078961635	-0.253934546872494	0.285921611988439	-0.888126452234614	0.374472735163691	NA	chr5	HAVANA	29229802	29378390	-	ENSMUSG00000010721	ENSMUSG00000010721.15	protein_coding	KNOWN	Lmbr1	2
ENSMUSG00000010751	0.338282034820139	0.0723644277992858	0.146744719867514	0.493131390789521	0.621919751965673	NA	chr7	HAVANA	143634806	143649661	-	ENSMUSG00000010751	ENSMUSG00000010751.15	protein_coding	KNOWN	Tnfrsf22	2
ENSMUSG00000010755	0.3131028872143	-0.113384222080378	0.150206927649222	-0.754853480161474	0.450336900899418	NA	chr7	HAVANA	143557230	143600090	-	ENSMUSG00000010755	ENSMUSG00000010755.17	protein_coding	KNOWN	Cars	1
ENSMUSG00000010760	0.0427165198112814	0.000852292770885416	0.0515970870693516	0.0165182342510896	0.986820955243647	NA	chr7	HAVANA	143501545	143503150	-	ENSMUSG00000010760	ENSMUSG00000010760.5	protein_coding	KNOWN	Phlda2	2
ENSMUSG00000010796	0.0638792233123187	-0.0460621004374492	0.0652371632518878	-0.7060714804474	0.48014368636691	NA	chr6	HAVANA	18050964	18109061	-	ENSMUSG00000010796	ENSMUSG00000010796.11	protein_coding	KNOWN	Asz1	2
ENSMUSG00000010797	0.0393230352783529	-0.0278244575439604	0.0508369239903582	-0.547327716941286	0.584153605108059	NA	chr6	HAVANA	17988940	18030585	-	ENSMUSG00000010797	ENSMUSG00000010797.6	protein_coding	KNOWN	Wnt2	2
ENSMUSG00000010803	4.68637827898251	-0.490206648023562	0.286236775343427	-1.71259142867094	0.08678773127301	0.787617678425666	chr11	HAVANA	42130939	42182930	-	ENSMUSG00000010803	ENSMUSG00000010803.13	protein_coding	KNOWN	Gabra1	1
ENSMUSG00000010825	6.06266686161981	-0.213245987594742	0.283151554548594	-0.753116075716776	0.451380165015728	0.981865123938535	chr5	HAVANA	143357338	143392152	+	ENSMUSG00000010825	ENSMUSG00000010825.17	protein_coding	KNOWN	Grid2ip	2
ENSMUSG00000010830	18.7691074114166	-0.111489140809279	0.234418048122165	-0.475599646453749	0.634359627315419	0.986826438962464	chr15	ENSEMBL	79516408	79527739	+	ENSMUSG00000010830	ENSMUSG00000010830.7	protein_coding	KNOWN	Kdelr3	3
ENSMUSG00000010841	5.11217495423918	-0.0934670833072394	0.284212431243921	-0.328863459272908	0.742258894709883	0.990388748546834	chr11	HAVANA	101984279	101992264	+	ENSMUSG00000010841	ENSMUSG00000010841.13	protein_coding	KNOWN	1700006E09Rik	2
ENSMUSG00000010911	0.232241130611912	0.00212140092887664	0.1263737972561	0.0167867150860203	0.986606768230842	NA	chr2	HAVANA	103073675	103092644	+	ENSMUSG00000010911	ENSMUSG00000010911.12	protein_coding	KNOWN	Apip	2
ENSMUSG00000010914	0.256181012210991	0.192785163445384	0.125338810985919	1.53811227287805	0.124021165703664	NA	chr2	HAVANA	103021075	103073513	-	ENSMUSG00000010914	ENSMUSG00000010914.10	protein_coding	KNOWN	Pdhx	2
ENSMUSG00000010936	4.32686533060921	-0.0158271996800463	0.28618260038637	-0.0553045491189131	0.955895838042331	0.996062551982291	chr8	ENSEMBL	110618638	110720396	+	ENSMUSG00000010936	ENSMUSG00000010936.10	protein_coding	KNOWN	Vac14	3
ENSMUSG00000011008	0.0194302765850837	0.0103074364116954	0.0419817924681774	0.245521589377312	0.806052593744465	NA	chr3	HAVANA	146149833	146195513	+	ENSMUSG00000011008	ENSMUSG00000011008.13	protein_coding	KNOWN	Mcoln2	2
ENSMUSG00000011034	0.0975154284082226	-0.0656344472459562	0.0818888396388015	-0.80150662209233	0.422838411957773	NA	chr5	HAVANA	33104219	33162870	+	ENSMUSG00000011034	ENSMUSG00000011034.6	protein_coding	KNOWN	Slc5a1	2
ENSMUSG00000011052	1.71862891138602	-0.505482950810469	0.178681061699757	-2.82896769250144	0.00466984128711997	NA	chr17	HAVANA	26554254	26561499	-	ENSMUSG00000011052	ENSMUSG00000011052.6	antisense	KNOWN	1700049J03Rik	2
ENSMUSG00000011096	2.82035586120189	-0.298649692017172	0.279253044087452	-1.06945903846135	0.284862876723055	NA	chr7	HAVANA	44848991	44855421	+	ENSMUSG00000011096	ENSMUSG00000011096.17	protein_coding	KNOWN	Akt1s1	2
ENSMUSG00000011114	15.2023578212573	0.160594550104724	0.252790672171414	0.635286692840577	0.525241450918581	0.984750015067308	chr9	HAVANA	37649182	37657312	-	ENSMUSG00000011114	ENSMUSG00000011114.17	protein_coding	KNOWN	Tbrg1	2
ENSMUSG00000011118	0.338639600512727	0.0118765610003129	0.151229355914418	0.0785334363721943	0.937403733966835	NA	chr9	HAVANA	37659902	37669222	-	ENSMUSG00000011118	ENSMUSG00000011118.3	protein_coding	KNOWN	Panx3	2
ENSMUSG00000011148	1.21239669933368	0.0583326943768359	0.240554184439524	0.242492952316533	0.808398217164211	NA	chr12	ENSEMBL	112620045	112641354	+	ENSMUSG00000011148	ENSMUSG00000011148.13	protein_coding	KNOWN	Adssl1	3
ENSMUSG00000011154	0.0597200181017309	0.00133021651266673	0.0643109181535076	0.0206841474334352	0.983497614831334	NA	chr7	HAVANA	83774101	83794880	-	ENSMUSG00000011154	ENSMUSG00000011154.17	protein_coding	KNOWN	Cfap161	2
ENSMUSG00000011158	4.69948971743591	-0.0119330378243385	0.28613293134353	-0.0417045244261374	0.96673424713051	0.997451021100817	chr12	ENSEMBL	112959862	113000621	-	ENSMUSG00000011158	ENSMUSG00000011158.7	protein_coding	KNOWN	Brf1	3
ENSMUSG00000011171	0.0343318816746747	-0.0120729795000641	0.0480977701809156	-0.251009131081392	0.801807049569042	NA	chr12	HAVANA	116077726	116146261	+	ENSMUSG00000011171	ENSMUSG00000011171.11	protein_coding	KNOWN	Vipr2	2
ENSMUSG00000011179	0.428439777609261	-0.107934694816817	0.153124743867817	-0.704880818674158	0.480884407978901	NA	chr12	ENSEMBL	17544873	17551502	+	ENSMUSG00000011179	ENSMUSG00000011179.7	protein_coding	KNOWN	Odc1	3
ENSMUSG00000011254	1.18963768474839	0.0280465478475413	0.235418781069875	0.119134708454789	0.905168633178333	NA	chr11	HAVANA	45946843	45955494	-	ENSMUSG00000011254	ENSMUSG00000011254.16	protein_coding	KNOWN	Thg1l	2
ENSMUSG00000011256	1.64038984761656	-0.257273183149984	0.246027192558489	-1.04571035613805	0.295694779961407	NA	chr11	HAVANA	46055992	46147343	+	ENSMUSG00000011256	ENSMUSG00000011256.16	protein_coding	KNOWN	Adam19	2
ENSMUSG00000011257	1.52480082023528	-0.392464195609304	0.24730337967579	-1.58697465487054	0.112518385036187	NA	chr4	HAVANA	123262351	123298925	+	ENSMUSG00000011257	ENSMUSG00000011257.19	protein_coding	KNOWN	Pabpc4	2
ENSMUSG00000011263	0.297102680788592	0.0796172721691423	0.138394243132797	0.575293237398215	0.565092994355665	NA	chr7	HAVANA	19463331	19496762	+	ENSMUSG00000011263	ENSMUSG00000011263.16	protein_coding	KNOWN	Exoc3l2	2
ENSMUSG00000011267	4.34416692483595	-0.0741641042797237	0.286217069787261	-0.259118382893265	0.795543901567146	0.992172078162099	chr7	HAVANA	19577287	19580656	+	ENSMUSG00000011267	ENSMUSG00000011267.8	protein_coding	KNOWN	Zfp296	2
ENSMUSG00000011305	11.1025833523361	-0.0972877167085786	0.265157945709069	-0.366904776126613	0.713690048713038	0.989637153770179	chr17	HAVANA	56111601	56117596	-	ENSMUSG00000011305	ENSMUSG00000011305.11	protein_coding	KNOWN	Plin5	2
ENSMUSG00000011306	0.176944463578619	0.0470247643097455	0.1122308946795	0.419000173205738	0.675216005767485	NA	chr8	ENSEMBL	70042813	70071953	+	ENSMUSG00000011306	ENSMUSG00000011306.6	protein_coding	KNOWN	Sugp1	3
ENSMUSG00000011350	0.0225828853928422	0.0103074364116954	0.0419817924681774	0.245521589377312	0.806052593744465	NA	chr7	HAVANA	24818795	24840275	+	ENSMUSG00000011350	ENSMUSG00000011350.15	processed_transcript	KNOWN	Gm5893	2
ENSMUSG00000011382	0.492918902070329	-0.204391930724938	0.167614190537074	-1.21941901261474	0.222685197324456	NA	chr7	HAVANA	45470987	45488805	-	ENSMUSG00000011382	ENSMUSG00000011382.8	protein_coding	KNOWN	Dhdh	1
ENSMUSG00000011427	0.795522630478184	0.198298248224784	0.210355357815732	0.942682184489401	0.345843488589913	NA	chr7	HAVANA	29816114	29831005	+	ENSMUSG00000011427	ENSMUSG00000011427.16	protein_coding	KNOWN	Zfp790	2
ENSMUSG00000011463	0.162014823120707	0.00269220651356061	0.104678079375021	0.0257189139276761	0.979481537713764	NA	chr3	HAVANA	20248264	20275733	-	ENSMUSG00000011463	ENSMUSG00000011463.5	protein_coding	KNOWN	Cpb1	2
ENSMUSG00000011486	2.19339676933145	0.0294018103671093	0.272873602058179	0.10774882636262	0.914194937102844	NA	chr17	HAVANA	57032773	57041654	-	ENSMUSG00000011486	ENSMUSG00000011486.14	protein_coding	KNOWN	Slc25a41	2
ENSMUSG00000011589	0.318555968988098	0.0144839477427078	0.141470594184007	0.102381331090396	0.9184540014305	NA	chr17	ENSEMBL	55986511	55996881	+	ENSMUSG00000011589	ENSMUSG00000011589.8	protein_coding	KNOWN	Fsd1	3
ENSMUSG00000011632	0.040168927454829	0.0150902515568586	0.0507324416880291	0.297447768227946	0.766124679192946	NA	chr7	HAVANA	24541658	24546118	-	ENSMUSG00000011632	ENSMUSG00000011632.7	protein_coding	KNOWN	Pinlyp	2
ENSMUSG00000011658	489.631160813063	-0.142231956766447	0.117217409058646	-1.21340300821088	0.224975776764679	0.93763754242093	chr7	HAVANA	44896079	44902631	+	ENSMUSG00000011658	ENSMUSG00000011658.15	protein_coding	KNOWN	Fuz	2
ENSMUSG00000011751	1.58867780062009	-0.0993499943965172	0.260610413700803	-0.381220354880283	0.703039746491766	NA	chr7	HAVANA	27356383	27447686	-	ENSMUSG00000011751	ENSMUSG00000011751.16	protein_coding	KNOWN	Sptbn4	1
ENSMUSG00000011752	3.63317291992632	0.00588462031256239	0.285214891682659	0.020632233744337	0.98353902712484	NA	chr19	ENSEMBL	41911871	41918664	+	ENSMUSG00000011752	ENSMUSG00000011752.6	protein_coding	KNOWN	Pgam1	3
ENSMUSG00000011831	0.961180310401451	-0.403969866771501	0.21921319272984	-1.84281731286746	0.0653556881709612	NA	chr5	HAVANA	107744795	107875107	-	ENSMUSG00000011831	ENSMUSG00000011831.16	protein_coding	KNOWN	Evi5	1
ENSMUSG00000011832	9.44162721807552	-0.105800943001219	0.28504549431583	-0.371172129049658	0.7105093305369	0.989066354736979	chr8	HAVANA	4166567	4211257	+	ENSMUSG00000011832	ENSMUSG00000011832.15	protein_coding	KNOWN	Evi5l	2
ENSMUSG00000011837	3.94624586504548	0.0690718179391648	0.285878858156959	0.241612193306165	0.80908067308526	NA	chr8	HAVANA	4253080	4256220	+	ENSMUSG00000011837	ENSMUSG00000011837.4	protein_coding	KNOWN	Snapc2	2
ENSMUSG00000011877	2.1706276633512	-0.336896898989725	0.270986499479953	-1.24322392309676	0.213785329394455	NA	chr11	HAVANA	77493562	77507786	+	ENSMUSG00000011877	ENSMUSG00000011877.13	protein_coding	KNOWN	Git1	2
ENSMUSG00000011884	0.0210844131989177	0	0.0419817924681774	0	1	NA	chr5	HAVANA	114669398	114690984	-	ENSMUSG00000011884	ENSMUSG00000011884.13	protein_coding	KNOWN	Gltp	2
ENSMUSG00000011958	1.72303097232106	0.161721620430376	0.259714640182337	0.622689657836914	0.533488480279545	NA	chr9	HAVANA	69989466	70008317	+	ENSMUSG00000011958	ENSMUSG00000011958.17	protein_coding	KNOWN	Bnip2	2
ENSMUSG00000011960	21.4641239087543	0.0378020660279767	0.210853426827046	0.179281250472558	0.857716868287963	0.992437607065269	chr15	HAVANA	98538689	98570923	-	ENSMUSG00000011960	ENSMUSG00000011960.12	protein_coding	KNOWN	Ccnt1	2
ENSMUSG00000012017	7.16419399428899	-0.362127923631349	0.283447674852121	-1.27758297477754	0.201396506732406	0.920711314573601	chr16	ENSEMBL	17797282	17808287	+	ENSMUSG00000012017	ENSMUSG00000012017.3	protein_coding	KNOWN	Scarf2	3
ENSMUSG00000012042	0.0350398521911923	0	0.0484288328829564	0	1	NA	chr3	HAVANA	138164078	138193825	-	ENSMUSG00000012042	ENSMUSG00000012042.8	protein_coding	KNOWN	4930579F01Rik	2
ENSMUSG00000012076	1.7789948475517	0.0919196750338838	0.260505469001062	0.352851229520671	0.724199975163837	NA	chr12	ENSEMBL	55836366	55869735	+	ENSMUSG00000012076	ENSMUSG00000012076.7	protein_coding	KNOWN	Brms1l	3
ENSMUSG00000012114	2.93139476892023	-0.102299318962722	0.282990924857573	-0.361493284684689	0.717730724126061	NA	chr16	ENSEMBL	17651221	17722930	-	ENSMUSG00000012114	ENSMUSG00000012114.16	protein_coding	KNOWN	Med15	3
ENSMUSG00000012117	3.35499498109347	0.127790881080314	0.285007202480756	0.448377725082028	0.653880614835079	NA	chr4	HAVANA	133969028	134000918	-	ENSMUSG00000012117	ENSMUSG00000012117.13	protein_coding	KNOWN	Dhdds	2
ENSMUSG00000012123	0.290417510276764	0.177854459097512	0.12881489282525	1.38069795500113	0.167371850353403	NA	chr4	HAVANA	134065912	134092504	+	ENSMUSG00000012123	ENSMUSG00000012123.15	protein_coding	KNOWN	Aim1l	1
ENSMUSG00000012126	360.782936225575	-0.0738807326908398	0.116963921613602	-0.631654032043401	0.527612971511622	0.984750015067308	chr4	HAVANA	134102570	134127593	+	ENSMUSG00000012126	ENSMUSG00000012126.16	protein_coding	KNOWN	Ubxn11	2
ENSMUSG00000012187	6.14122792091607	-0.100240940736261	0.28256697108286	-0.354751089103286	0.722776073342139	0.990146976793712	chr1	HAVANA	78510991	78538173	+	ENSMUSG00000012187	ENSMUSG00000012187.13	protein_coding	KNOWN	Mogat1	2
ENSMUSG00000012211	0.62352124995539	0.0448330860594549	0.183255387265775	0.244648120463894	0.806728901251605	NA	chr12	HAVANA	113074502	113088917	+	ENSMUSG00000012211	ENSMUSG00000012211.13	protein_coding	KNOWN	Tex22	2
ENSMUSG00000012282	0.600307140625329	-0.00490642025560777	0.185359789141445	-0.0264697121114211	0.97888269136463	NA	chr18	ENSEMBL	34542313	34548273	+	ENSMUSG00000012282	ENSMUSG00000012282.2	protein_coding	KNOWN	Wnt8a	3
ENSMUSG00000012296	4.54681092476817	0.0209652022910123	0.28617072846076	0.0732611696653213	0.941598290750083	0.995329316166529	chr17	ENSEMBL	46257851	46283026	-	ENSMUSG00000012296	ENSMUSG00000012296.15	protein_coding	KNOWN	Tjap1	3
ENSMUSG00000012350	0.0593459788496573	0.00133417657005571	0.0644053332808255	0.0207153119484426	0.983472754472605	NA	chr2	HAVANA	103263433	103303278	-	ENSMUSG00000012350	ENSMUSG00000012350.15	protein_coding	KNOWN	Ehf	2
ENSMUSG00000012396	0.176574936473864	-0.0359624269768891	0.11400886951751	-0.315435344013878	0.752431134878774	NA	chr6	HAVANA	122707489	122714633	+	ENSMUSG00000012396	ENSMUSG00000012396.12	protein_coding	KNOWN	Nanog	2
ENSMUSG00000012405	176.426215567814	-0.0540176581696832	0.123017562504971	-0.439105255133799	0.660585271467303	0.986906964637842	chr14	HAVANA	18267823	18271391	-	ENSMUSG00000012405	ENSMUSG00000012405.15	protein_coding	KNOWN	Rpl15	2
ENSMUSG00000012422	25.046071018029	0.133330849628583	0.213722157984267	0.623851316522822	0.532725234786011	0.984750015067308	chr13	HAVANA	90089123	90143907	+	ENSMUSG00000012422	ENSMUSG00000012422.14	protein_coding	KNOWN	Tmem167	2
ENSMUSG00000012428	0.0779508035069263	0.0634689327065833	0.0743338034510582	0.853836743983801	0.393195452298759	NA	chr5	HAVANA	7960457	7982213	+	ENSMUSG00000012428	ENSMUSG00000012428.9	protein_coding	KNOWN	Steap4	2
ENSMUSG00000012429	2.7197039689548	-0.1349712948073	0.278475167923624	-0.484679821952087	0.627903481981318	NA	chr13	ENSEMBL	17695413	17699105	+	ENSMUSG00000012429	ENSMUSG00000012429.8	protein_coding	KNOWN	Mplkip	3
ENSMUSG00000012443	0.0178515545818727	-0.00918212146244711	0.0419817924681774	-0.218716756065317	0.826870695537976	NA	chr19	ENSEMBL	37376403	37421859	+	ENSMUSG00000012443	ENSMUSG00000012443.3	protein_coding	KNOWN	Kif11	3
ENSMUSG00000012483	0.425808004924915	0.05078546802548	0.167156218572357	0.303820393038482	0.761264729309296	NA	chr6	HAVANA	8255936	8259173	-	ENSMUSG00000012483	ENSMUSG00000012483.4	protein_coding	KNOWN	Rpa3	2
ENSMUSG00000012535	3.18469161617163	0.0395272557416752	0.283420596174658	0.139465008101657	0.889082705159799	NA	chr6	HAVANA	29540827	29609887	-	ENSMUSG00000012535	ENSMUSG00000012535.14	protein_coding	KNOWN	Tnpo3	2
ENSMUSG00000012609	21.4879721473744	0.0903918789061691	0.217351212762743	0.415879339973316	0.677498298141139	0.98847994927792	chr12	HAVANA	85824659	86061893	+	ENSMUSG00000012609	ENSMUSG00000012609.18	protein_coding	KNOWN	Ttll5	1
ENSMUSG00000012640	0.272425412098576	-0.103723632247572	0.136976420069043	-0.757237137569302	0.448907804543607	NA	chr7	HAVANA	43296197	43313294	-	ENSMUSG00000012640	ENSMUSG00000012640.16	protein_coding	KNOWN	Zfp715	1
ENSMUSG00000012705	0.920394789531726	0.224927994966685	0.214870758138266	1.0468059819566	0.295189070874589	NA	chr8	HAVANA	3655770	3660110	+	ENSMUSG00000012705	ENSMUSG00000012705.16	protein_coding	KNOWN	Retn	2
ENSMUSG00000012777	132.468071154709	-0.124543503020965	0.147980701086259	-0.841619901154325	0.400000746053352	0.981865123938535	chr7	HAVANA	44252148	44257378	-	ENSMUSG00000012777	ENSMUSG00000012777.14	protein_coding	KNOWN	Acpt	2
ENSMUSG00000012819	10.5484053206106	0.00608341944513021	0.262854746261909	0.0231436545531069	0.981535683702665	0.99854064396673	chr10	HAVANA	60302748	60696490	-	ENSMUSG00000012819	ENSMUSG00000012819.15	protein_coding	KNOWN	Cdh23	1
ENSMUSG00000012848	0.651403249280928	-0.0366171928468785	0.190876660821238	-0.191836931185482	0.847869941290926	NA	chr7	HAVANA	12922290	12926686	+	ENSMUSG00000012848	ENSMUSG00000012848.15	protein_coding	KNOWN	Rps5	2
ENSMUSG00000012889	6.09091061142206	-0.0291360804866176	0.282492643785573	-0.103139253809149	0.917852451097461	0.995329316166529	chr8	HAVANA	84125989	84132527	+	ENSMUSG00000012889	ENSMUSG00000012889.8	protein_coding	KNOWN	Podnl1	1
ENSMUSG00000013033	11.2536421999873	-0.117777594078883	0.258785893882876	-0.455115973717594	0.649025806716969	0.986906964637842	chr8	HAVANA	83900105	83941954	+	ENSMUSG00000013033	ENSMUSG00000013033.16	protein_coding	KNOWN	Adgrl1	2
ENSMUSG00000013076	0.657418442236887	0.0644956717674294	0.178452093639909	0.361417288258732	0.717787526038643	NA	chr9	HAVANA	14541966	14615483	-	ENSMUSG00000013076	ENSMUSG00000013076.15	protein_coding	KNOWN	Amotl1	2
ENSMUSG00000013083	0.0451657707856845	0.0232632753795795	0.0451987292284614	0.5146887042331	0.606770568059606	NA	chr7	HAVANA	30698926	30700536	+	ENSMUSG00000013083	ENSMUSG00000013083.8	protein_coding	KNOWN	2200002J24Rik	2
ENSMUSG00000013089	0.114178473512363	-0.109501568924422	0.0900429680679482	-1.21610350340506	0.223945496139179	NA	chr16	HAVANA	22381309	22439719	-	ENSMUSG00000013089	ENSMUSG00000013089.15	protein_coding	KNOWN	Etv5	2
ENSMUSG00000013091	3.64978655618651	0.148498976350118	0.283590277636658	0.52363916558655	0.600529535192464	NA	chr7	HAVANA	4782937	4784341	+	ENSMUSG00000013091	ENSMUSG00000013091.5	protein_coding	KNOWN	Tmem190	2
ENSMUSG00000013150	0.194478005161999	-0.119973966495701	0.118566988989037	-1.01186651966674	0.311601879278134	NA	chr8	HAVANA	105713854	105758664	-	ENSMUSG00000013150	ENSMUSG00000013150.15	protein_coding	KNOWN	Gfod2	2
ENSMUSG00000013155	3.80839949834997	0.122673065959221	0.284457532093597	0.431252655032025	0.666284671450893	NA	chr8	ENSEMBL	105703655	105707933	-	ENSMUSG00000013155	ENSMUSG00000013155.9	protein_coding	KNOWN	Enkd1	3
ENSMUSG00000013158	1.37232774481073	-0.267493571344513	0.248871708157142	-1.07482515118036	0.282453017700563	NA	chr8	ENSEMBL	105708291	105710244	+	ENSMUSG00000013158	ENSMUSG00000013158.5	protein_coding	KNOWN	4933405L10Rik	3
ENSMUSG00000013160	0.292002425867631	0.00490001691144262	0.141426399623562	0.0346471162702657	0.972361130683076	NA	chr8	HAVANA	105524465	105566047	-	ENSMUSG00000013160	ENSMUSG00000013160.7	protein_coding	KNOWN	Atp6v0d1	2
ENSMUSG00000013236	1.48454151393826	0.0604052507229739	0.250024969595654	0.241596872587017	0.809092545627712	NA	chr17	HAVANA	56412431	56476483	-	ENSMUSG00000013236	ENSMUSG00000013236.16	protein_coding	KNOWN	Ptprs	2
ENSMUSG00000013275	1.15531939682222	0.174610990876415	0.230410584760597	0.75782538835115	0.448555521416471	NA	chr1	HAVANA	131827493	131848865	+	ENSMUSG00000013275	ENSMUSG00000013275.9	protein_coding	KNOWN	Slc41a1	2
ENSMUSG00000013338	0.861934779077597	0.0530452125391972	0.211822006585782	0.25042352017242	0.802259842487437	NA	chr2	HAVANA	156019139	156052947	-	ENSMUSG00000013338	ENSMUSG00000013338.16	protein_coding	KNOWN	Fer1l4	2
ENSMUSG00000013353	0.239959230721893	-0.0746829099993242	0.131249985307714	-0.569012711309878	0.569347513634988	NA	chr7	HAVANA	43492044	43505940	-	ENSMUSG00000013353	ENSMUSG00000013353.10	protein_coding	KNOWN	4931406B18Rik	2
ENSMUSG00000013367	0.331678714111577	-0.159646974209589	0.157460216946688	-1.01388768099844	0.310636350233923	NA	chr7	HAVANA	43472904	43490075	-	ENSMUSG00000013367	ENSMUSG00000013367.5	protein_coding	KNOWN	Iglon5	2
ENSMUSG00000013415	0.0396915245388626	-0.0132823733189553	0.0504312626464218	-0.263375783630071	0.792260953752388	NA	chr11	HAVANA	95957163	96005940	-	ENSMUSG00000013415	ENSMUSG00000013415.9	protein_coding	KNOWN	Igf2bp1	2
ENSMUSG00000013418	2.57858322630392	-0.328840030834574	0.279690449325672	-1.17572849422424	0.239703388375953	NA	chr11	HAVANA	95865943	95914891	-	ENSMUSG00000013418	ENSMUSG00000013418.8	protein_coding	KNOWN	B4galnt2	2
ENSMUSG00000013419	1.08534482415549	-0.217416023771571	0.227923153014764	-0.953900562078866	0.340133978938866	NA	chr9	ENSEMBL	121760033	121771742	+	ENSMUSG00000013419	ENSMUSG00000013419.6	protein_coding	KNOWN	Zfp651	3
ENSMUSG00000013465	0.393917912639495	-0.0251139478045161	0.15607951540243	-0.160904829437503	0.872168358530429	NA	chr2	HAVANA	25199712	25211489	-	ENSMUSG00000013465	ENSMUSG00000013465.18	protein_coding	KNOWN	Nelfb	1
ENSMUSG00000013483	33.2228617967448	0.123754180538403	0.184734275034592	0.66990373343133	0.502919159630884	0.984750015067308	chr11	HAVANA	119307768	119345375	+	ENSMUSG00000013483	ENSMUSG00000013483.14	protein_coding	KNOWN	Card14	2
ENSMUSG00000013495	377.02043476176	-0.0132651858835428	0.0843722089342181	-0.157222218679675	0.875069718087588	0.992437607065269	chr5	HAVANA	108629770	108648782	+	ENSMUSG00000013495	ENSMUSG00000013495.15	protein_coding	KNOWN	Tmem175	2
ENSMUSG00000013523	7.22891126035829	-0.185174848222058	0.283068074306949	-0.654170727926246	0.51300181819064	0.984750015067308	chr2	HAVANA	170346991	170427845	-	ENSMUSG00000013523	ENSMUSG00000013523.13	protein_coding	KNOWN	Bcas1	2
ENSMUSG00000013539	0.148246630446323	-0.0672423094241547	0.0942856811240604	-0.713176259878504	0.475736694670978	NA	chr16	HAVANA	18300825	18348103	-	ENSMUSG00000013539	ENSMUSG00000013539.13	protein_coding	KNOWN	Tango2	2
ENSMUSG00000013562	0.790896479410941	0.230160148144719	0.211530745590889	1.08806947898657	0.276564436361586	NA	chr17	HAVANA	31557126	31559113	+	ENSMUSG00000013562	ENSMUSG00000013562.12	lincRNA	KNOWN	4833413E03Rik	2
ENSMUSG00000013584	0.055047244079323	0	0.0638671347690554	0	1	NA	chr9	HAVANA	71215789	71296243	+	ENSMUSG00000013584	ENSMUSG00000013584.5	protein_coding	KNOWN	Aldh1a2	2
ENSMUSG00000013593	9.7395126215546	-0.288404235489063	0.269510691853483	-1.07010313210821	0.284572889462021	0.970818435487448	chr1	HAVANA	171234853	171251388	-	ENSMUSG00000013593	ENSMUSG00000013593.12	protein_coding	KNOWN	Ndufs2	1
ENSMUSG00000013611	0.0224264945377151	0.0103074364116954	0.0419817924681774	0.245521589377312	0.806052593744465	NA	chr15	HAVANA	36504062	36555573	-	ENSMUSG00000013611	ENSMUSG00000013611.14	protein_coding	KNOWN	Snx31	2
ENSMUSG00000013622	12.4724595150545	0.0144632856762898	0.251392069946824	0.0575327840665346	0.954120791440871	0.996062551982291	chr5	HAVANA	31048312	31054623	+	ENSMUSG00000013622	ENSMUSG00000013622.15	protein_coding	KNOWN	Atraid	2
ENSMUSG00000013629	13.2360608093474	0.0723884376996261	0.251730419910804	0.287563329554194	0.773681018437682	0.99184096530683	chr5	HAVANA	31054780	31078479	+	ENSMUSG00000013629	ENSMUSG00000013629.16	protein_coding	KNOWN	Cad	2
ENSMUSG00000013643	0.0205722328367321	0.0103074364116954	0.0419817924681774	0.245521589377312	0.806052593744465	NA	chr11	HAVANA	58379043	58390728	+	ENSMUSG00000013643	ENSMUSG00000013643.13	protein_coding	KNOWN	Lypd8	2
ENSMUSG00000013646	0.174504366033823	-0.102934622862941	0.109590003171315	-0.939270187829359	0.347592040824588	NA	chr11	HAVANA	58330724	58347728	+	ENSMUSG00000013646	ENSMUSG00000013646.17	protein_coding	KNOWN	Sh3bp5l	2
ENSMUSG00000013662	1.37912801627013	0.0505037832548386	0.246355344207954	0.205003806258845	0.837569151219342	NA	chr19	ENSEMBL	32672563	32712298	-	ENSMUSG00000013662	ENSMUSG00000013662.5	protein_coding	KNOWN	Atad1	3
ENSMUSG00000013663	3.28640752529727	0.0676215767929862	0.276777950256583	0.244317066190781	0.806985266993172	NA	chr19	HAVANA	32757497	32826160	+	ENSMUSG00000013663	ENSMUSG00000013663.7	protein_coding	KNOWN	Pten	2
ENSMUSG00000013698	31.7363298425548	0.00208157086200797	0.20109463552352	0.0103512003519582	0.991741084540474	0.999077960749031	chr1	HAVANA	172196728	172206804	-	ENSMUSG00000013698	ENSMUSG00000013698.12	protein_coding	KNOWN	Pea15a	2
ENSMUSG00000013701	11.839347148083	0.0695766146857861	0.267970147417298	0.259643155614038	0.795139044250292	0.992172078162099	chr14	HAVANA	32180162	32201898	-	ENSMUSG00000013701	ENSMUSG00000013701.12	protein_coding	KNOWN	Timm23	2
ENSMUSG00000013707	4.89294437518932	-0.284502259036035	0.284552769511647	-0.999822491709713	0.317396419106434	0.97613197493868	chr3	HAVANA	95139521	95142360	-	ENSMUSG00000013707	ENSMUSG00000013707.3	protein_coding	KNOWN	Tnfaip8l2	2
ENSMUSG00000013736	367.180605908689	-0.00545693098395587	0.145522145292052	-0.0374989729089289	0.970087159072296	0.997451021100817	chr6	HAVANA	106769120	106782474	+	ENSMUSG00000013736	ENSMUSG00000013736.16	protein_coding	KNOWN	Trnt1	1
ENSMUSG00000013766	1.53113847562789	-0.217076095210828	0.25411966955303	-0.854227835226774	0.392978763122221	NA	chr17	HAVANA	35076902	35078804	+	ENSMUSG00000013766	ENSMUSG00000013766.11	protein_coding	KNOWN	Ly6g6e	2
ENSMUSG00000013787	0.900531559089438	-0.222091546904721	0.212380392570774	-1.04572528667264	0.295687884563745	NA	chr17	HAVANA	34898469	34914052	+	ENSMUSG00000013787	ENSMUSG00000013787.15	protein_coding	KNOWN	Ehmt2	2
ENSMUSG00000013822	0.114326422295407	-0.109822375893503	0.0911729810366638	-1.20454957866672	0.228377231552944	NA	chr9	ENSEMBL	22112989	22117148	-	ENSMUSG00000013822	ENSMUSG00000013822.6	protein_coding	KNOWN	Elof1	3
ENSMUSG00000013833	0.0961810508380366	0.0359891614706831	0.0833454411113033	0.43180719893991	0.66588154689484	NA	chr10	HAVANA	79894708	79908923	-	ENSMUSG00000013833	ENSMUSG00000013833.15	protein_coding	KNOWN	Med16	2
ENSMUSG00000013846	0.0400073914927429	0	0.0511485408722887	0	1	NA	chr15	ENSEMBL	67102875	67113992	-	ENSMUSG00000013846	ENSMUSG00000013846.9	protein_coding	KNOWN	St3gal1	3
ENSMUSG00000013858	0.616225165370833	-0.062679129527802	0.188596762909891	-0.332344673157244	0.739629010749743	NA	chr10	HAVANA	79974948	79984330	-	ENSMUSG00000013858	ENSMUSG00000013858.14	protein_coding	KNOWN	Tmem259	2
ENSMUSG00000013878	28.6956139469358	-0.198785210762657	0.225734850567782	-0.880613738918292	0.378526919820489	0.981865123938535	chr8	HAVANA	26119368	26151790	+	ENSMUSG00000013878	ENSMUSG00000013878.18	protein_coding	KNOWN	Rnf170	2
ENSMUSG00000013921	2.33532371819627	0.234900951598617	0.27483928056066	0.854684785666117	0.39272567549309	NA	chr7	HAVANA	30291728	30308367	+	ENSMUSG00000013921	ENSMUSG00000013921.15	protein_coding	KNOWN	Clip3	2
ENSMUSG00000013928	1.36259506182049	-0.0342495451123603	0.245922517341815	-0.139269658925766	0.889237064864226	NA	chr7	HAVANA	30280094	30290237	+	ENSMUSG00000013928	ENSMUSG00000013928.13	protein_coding	KNOWN	Thap8	1
ENSMUSG00000013936	0.521593883962522	0.00173844760470655	0.177646800047637	0.00978597759284364	0.992192044188453	NA	chr5	HAVANA	122100951	122113472	+	ENSMUSG00000013936	ENSMUSG00000013936.12	protein_coding	KNOWN	Myl2	2
ENSMUSG00000013973	95.3896321476208	0.052696885080098	0.130750737723753	0.40303317593079	0.686923818659847	0.98847994927792	chr1	HAVANA	171329145	171342331	+	ENSMUSG00000013973	ENSMUSG00000013973.12	protein_coding	KNOWN	Dedd	2
ENSMUSG00000013974	11.2869193776189	-0.291074879786781	0.26135368522596	-1.11372020461516	0.265399238660816	0.960330448740906	chr8	HAVANA	3665754	3669259	+	ENSMUSG00000013974	ENSMUSG00000013974.3	protein_coding	KNOWN	Mcemp1	2
ENSMUSG00000013997	264.702943328062	-0.00831408555019771	0.117714552158643	-0.0706292076700332	0.943692864095735	0.995329316166529	chr1	HAVANA	171338008	171345646	-	ENSMUSG00000013997	ENSMUSG00000013997.10	protein_coding	KNOWN	Nit1	2
ENSMUSG00000014030	0.548041565682502	0.226571869741542	0.180659858982952	1.25413509684474	0.209792905492708	NA	chr4	HAVANA	44524757	44710487	-	ENSMUSG00000014030	ENSMUSG00000014030.15	protein_coding	KNOWN	Pax5	2
ENSMUSG00000014039	10.5157288772886	-0.049218833221454	0.267028852713947	-0.184320281202643	0.853762204401177	0.992437607065269	chr16	HAVANA	97791467	97851850	-	ENSMUSG00000014039	ENSMUSG00000014039.17	protein_coding	KNOWN	Prdm15	2
ENSMUSG00000014074	1.79247757915167	0.113987550234065	0.26149820793455	0.435901840912787	0.66290794941882	NA	chr16	HAVANA	32277459	32301434	+	ENSMUSG00000014074	ENSMUSG00000014074.17	protein_coding	KNOWN	Rnf168	2
ENSMUSG00000014075	3.89618933821718	-0.0768715771917545	0.285422003957811	-0.269326036976172	0.787678797563687	NA	chr16	HAVANA	32419702	32429099	+	ENSMUSG00000014075	ENSMUSG00000014075.15	protein_coding	KNOWN	Tctex1d2	1
ENSMUSG00000014077	1.4963133764096	-0.467321155210687	0.242315597920427	-1.92856406777474	0.0537850034244502	NA	chr2	HAVANA	119547697	119587027	+	ENSMUSG00000014077	ENSMUSG00000014077.13	protein_coding	KNOWN	Chp1	1
ENSMUSG00000014104	0.022741148427528	0	0.0419817924681774	0	1	NA	chr6	HAVANA	41852989	41864413	+	ENSMUSG00000014104	ENSMUSG00000014104.12	protein_coding	KNOWN	Sval2	1
ENSMUSG00000014158	0.0417529253416364	0.000840081545695768	0.0512291533392855	0.0163985053614295	0.986916472138546	NA	chr5	HAVANA	114622152	114658421	-	ENSMUSG00000014158	ENSMUSG00000014158.11	protein_coding	KNOWN	Trpv4	2
ENSMUSG00000014164	0.479974029139373	-0.019057647713716	0.166411160834415	-0.114521451675221	0.908824442290119	NA	chr13	HAVANA	58004221	58113592	-	ENSMUSG00000014164	ENSMUSG00000014164.14	protein_coding	KNOWN	Klhl3	2
ENSMUSG00000014177	0.456816004385256	-0.134975886973184	0.166761165243705	-0.809396400990183	0.418287171704379	NA	chr11	HAVANA	62879455	62916780	+	ENSMUSG00000014177	ENSMUSG00000014177.10	protein_coding	KNOWN	Tvp23b	2
ENSMUSG00000014195	17.5440798006602	-0.117504212026555	0.232254890719279	-0.505927826374945	0.612907317110239	0.984979315304164	chr11	HAVANA	100582818	100620168	-	ENSMUSG00000014195	ENSMUSG00000014195.15	protein_coding	KNOWN	Dnajc7	2
ENSMUSG00000014198	14.4627111496152	0.0760943681790024	0.240158639762802	0.316850429591701	0.751357096834843	0.990881210354531	chr11	HAVANA	100627543	100692455	-	ENSMUSG00000014198	ENSMUSG00000014198.15	protein_coding	KNOWN	Zfp385c	2
ENSMUSG00000014226	20.6315425971682	0.27179459977125	0.228616084894051	1.18886910296452	0.234491180074092	0.946474380612782	chr1	HAVANA	160202367	160212875	-	ENSMUSG00000014226	ENSMUSG00000014226.10	protein_coding	KNOWN	Cacybp	2
ENSMUSG00000014232	0.587119366334882	-0.0263962552370345	0.184966159681745	-0.142708565082673	0.886520352002594	NA	chr16	HAVANA	3908801	3941147	+	ENSMUSG00000014232	ENSMUSG00000014232.14	protein_coding	KNOWN	Cluap1	2
ENSMUSG00000014243	1.90573110020857	0.243163689910356	0.265844980386403	0.914682269181538	0.360358455240161	NA	chr11	HAVANA	62267224	62281375	-	ENSMUSG00000014243	ENSMUSG00000014243.5	protein_coding	KNOWN	Zswim7	2
ENSMUSG00000014245	1.91439223656263	0.0158329968873193	0.26480015380898	0.0597922495873653	0.952321098467438	NA	chr11	HAVANA	62458460	62514417	+	ENSMUSG00000014245	ENSMUSG00000014245.8	protein_coding	KNOWN	Pigl	2
ENSMUSG00000014294	4.84545128682265	0.0685389058119868	0.285286827105642	0.240245603021155	0.81013986259429	0.992325347323719	chr18	HAVANA	36742332	36744557	-	ENSMUSG00000014294	ENSMUSG00000014294.4	protein_coding	KNOWN	Ndufa2	2
ENSMUSG00000014301	14.4532943860455	0.101191405667205	0.242719848553051	0.41690618328269	0.676747030647098	0.98847994927792	chr16	HAVANA	4616464	4624988	-	ENSMUSG00000014301	ENSMUSG00000014301.12	protein_coding	KNOWN	Pam16	2
ENSMUSG00000014303	99.6189137590523	-0.0727931779829203	0.136587757262833	-0.532940722079841	0.594074614957321	0.984750015067308	chr16	HAVANA	4594713	4624924	+	ENSMUSG00000014303	ENSMUSG00000014303.13	protein_coding	KNOWN	Glis2	2
ENSMUSG00000014313	96.6939523400828	-0.020787055643554	0.135740311821004	-0.153138410872116	0.878289125610364	0.992437607065269	chr15	HAVANA	35925886	35938246	-	ENSMUSG00000014313	ENSMUSG00000014313.14	protein_coding	KNOWN	Cox6c	2
ENSMUSG00000014329	1.49400172467489	-0.026469451832948	0.244919256167937	-0.108074196562145	0.913936836406321	NA	chr10	HAVANA	70922832	71159700	-	ENSMUSG00000014329	ENSMUSG00000014329.14	protein_coding	KNOWN	Bicc1	2
ENSMUSG00000014349	5.15121113653734	0.0927687996108618	0.286296672126461	0.324030310662796	0.745915086586402	0.990388748546834	chr11	HAVANA	96047432	96065388	-	ENSMUSG00000014349	ENSMUSG00000014349.7	protein_coding	KNOWN	Ube2z	2
ENSMUSG00000014351	0.138774415519177	0.0405888687299744	0.0995095520344316	0.407889171442859	0.683355043036841	NA	chr11	HAVANA	96024545	96030831	+	ENSMUSG00000014351	ENSMUSG00000014351.12	protein_coding	KNOWN	Gip	2
ENSMUSG00000014353	0.917997359513173	0.097163180377206	0.224247098632479	0.433286231883195	0.664806839213506	NA	chr2	HAVANA	128818118	128854261	+	ENSMUSG00000014353	ENSMUSG00000014353.14	protein_coding	KNOWN	Tmem87b	2
ENSMUSG00000014355	0.840846325277138	-0.1004084749852	0.217915542363061	-0.460767845635869	0.644965173190559	NA	chr2	HAVANA	128610104	128687391	-	ENSMUSG00000014355	ENSMUSG00000014355.10	protein_coding	KNOWN	Anapc1	2
ENSMUSG00000014361	0.260444139354957	0.0401469062816366	0.129233630564748	0.310653706053105	0.756063894218306	NA	chr2	HAVANA	128698956	128802894	+	ENSMUSG00000014361	ENSMUSG00000014361.5	protein_coding	KNOWN	Mertk	2
ENSMUSG00000014402	0.572056078852781	-0.245413142843803	0.186424363353084	-1.31642205144075	0.188032425117709	NA	chr7	HAVANA	46888949	46919969	-	ENSMUSG00000014402	ENSMUSG00000014402.15	protein_coding	KNOWN	Tsg101	2
ENSMUSG00000014418	12.8641186057063	-0.740316732620906	0.282154807341822	-2.62379627551068	0.00869557798404713	0.353065429534086	chr7	HAVANA	46760466	46796064	-	ENSMUSG00000014418	ENSMUSG00000014418.16	protein_coding	KNOWN	Hps5	1
ENSMUSG00000014426	1.77822051404808	-0.19896336803939	0.25979528300536	-0.765846730309127	0.443767505240685	NA	chr17	ENSEMBL	12227621	12318660	-	ENSMUSG00000014426	ENSMUSG00000014426.8	protein_coding	KNOWN	Map3k4	3
ENSMUSG00000014444	46.6545478923713	-0.124049308856585	0.179440696561953	-0.691310896766143	0.489370185418718	0.984750015067308	chr8	HAVANA	122481698	122551329	-	ENSMUSG00000014444	ENSMUSG00000014444.16	protein_coding	KNOWN	Piezo1	2
ENSMUSG00000014470	0.0556413847927587	0.0242091504543036	0.0641030076149112	0.377660134134989	0.705683086562311	NA	chr8	HAVANA	122466147	122476064	-	ENSMUSG00000014470	ENSMUSG00000014470.4	protein_coding	KNOWN	Rnf166	2
ENSMUSG00000014496	1.49943971569514	-0.207556812298792	0.25571939071869	-0.81165848125737	0.416987624278489	NA	chr14	ENSEMBL	31700015	31830415	-	ENSMUSG00000014496	ENSMUSG00000014496.7	protein_coding	KNOWN	Ankrd28	3
ENSMUSG00000014498	88.005865993981	-0.119429695321677	0.145531396228212	-0.820645568014723	0.411848183876629	0.981865123938535	chr10	HAVANA	128377115	128408704	+	ENSMUSG00000014498	ENSMUSG00000014498.9	protein_coding	KNOWN	Ankrd52	1
ENSMUSG00000014503	337.160681745956	0.100386701230646	0.123837677901039	0.810631327493614	0.41757742075621	0.981865123938535	chr18	ENSEMBL	34409423	34442789	+	ENSMUSG00000014503	ENSMUSG00000014503.14	protein_coding	KNOWN	Pkd2l2	3
ENSMUSG00000014504	2.89676106457636	-0.351032438350343	0.280990540831308	-1.24926781275916	0.211567136404187	NA	chr18	HAVANA	34330847	34336599	+	ENSMUSG00000014504	ENSMUSG00000014504.16	protein_coding	KNOWN	Srp19	2
ENSMUSG00000014529	3.94733476813457	0.329117904624447	0.286102293623111	1.15035045842031	0.249999556161827	NA	chr5	HAVANA	3651181	3680325	+	ENSMUSG00000014529	ENSMUSG00000014529.9	protein_coding	KNOWN	Tmbim7	2
ENSMUSG00000014547	0.331786536655017	-0.0621904211006547	0.147609219243552	-0.42131800045661	0.673522887680317	NA	chr14	ENSEMBL	62837690	62956886	+	ENSMUSG00000014547	ENSMUSG00000014547.9	protein_coding	KNOWN	Wdfy2	3
ENSMUSG00000014550	1.36791771522451	-0.339312376017929	0.244278981316112	-1.38903631491257	0.164821707548904	NA	chr6	HAVANA	92186712	92214925	-	ENSMUSG00000014550	ENSMUSG00000014550.14	protein_coding	KNOWN	Rbsn	2
ENSMUSG00000014551	1424.15153418949	0.0686821332207119	0.0716139156775362	0.959061274207857	0.337527877875585	0.978453422940264	chr6	HAVANA	92169525	92184033	-	ENSMUSG00000014551	ENSMUSG00000014551.8	protein_coding	KNOWN	Mrps25	2
ENSMUSG00000014554	0.519308312526802	0.0432659714693599	0.177454750042497	0.243814107309038	0.807374793942649	NA	chr6	HAVANA	83480217	83506969	-	ENSMUSG00000014554	ENSMUSG00000014554.13	protein_coding	KNOWN	Dguok	2
ENSMUSG00000014592	11.0613519025785	-0.236049789003996	0.258310708746357	-0.913821150310032	0.360810830974391	0.981865123938535	chr4	HAVANA	150917322	151861876	-	ENSMUSG00000014592	ENSMUSG00000014592.19	protein_coding	KNOWN	Camta1	2
ENSMUSG00000014599	3.14811708962284	-0.213000482172635	0.281204856249791	-0.757456627930456	0.448776340968889	NA	chr3	HAVANA	107741048	107760469	-	ENSMUSG00000014599	ENSMUSG00000014599.10	protein_coding	KNOWN	Csf1	2
ENSMUSG00000014601	0.852764808375832	-0.0914057136494331	0.211696574797477	-0.431777007903306	0.665903491723517	NA	chr3	HAVANA	107612532	107631694	-	ENSMUSG00000014601	ENSMUSG00000014601.13	protein_coding	KNOWN	Strip1	2
ENSMUSG00000014602	4.17609755564019	-0.162039587998385	0.285995995047467	-0.566579920014233	0.570999620616313	NA	chr1	HAVANA	93015464	93101951	-	ENSMUSG00000014602	ENSMUSG00000014602.15	protein_coding	KNOWN	Kif1a	2
ENSMUSG00000014603	0.117530514252674	-0.0310596528494746	0.0866217800874694	-0.358566319211069	0.719919546825973	NA	chr3	HAVANA	107595031	107605776	+	ENSMUSG00000014603	ENSMUSG00000014603.2	protein_coding	KNOWN	Alx3	2
ENSMUSG00000014606	92.3144357904253	0.0241420148447539	0.145660868560373	0.165741252838593	0.868360579941076	0.992437607065269	chr11	HAVANA	70644196	70647479	-	ENSMUSG00000014606	ENSMUSG00000014606.14	protein_coding	KNOWN	Slc25a11	2
ENSMUSG00000014609	2.26062887368698	0.0490412575767199	0.274755623910857	0.178490459553363	0.858337813067252	NA	chr11	HAVANA	70614883	70619216	-	ENSMUSG00000014609	ENSMUSG00000014609.16	protein_coding	KNOWN	Chrne	1
ENSMUSG00000014633	0.128079508554476	-0.0376957791339114	0.085896148766692	-0.438852959942352	0.66076808324994	NA	chr8	HAVANA	116888685	116921455	-	ENSMUSG00000014633	ENSMUSG00000014633.15	protein_coding	KNOWN	Cmc2	1
ENSMUSG00000014668	9.33435802591067	0.135175510814738	0.262654097373743	0.514652206709689	0.606796076520961	0.984750015067308	chr5	HAVANA	110135842	110171972	+	ENSMUSG00000014668	ENSMUSG00000014668.15	protein_coding	KNOWN	Chfr	2
ENSMUSG00000014686	24.6178816292767	0.306773607858942	0.210152439098074	1.45976705850069	0.144354104848256	0.869241433833383	chr7	HAVANA	19852097	19861299	-	ENSMUSG00000014686	ENSMUSG00000014686.8	protein_coding	KNOWN	Ceacam16	2
ENSMUSG00000014704	0.0637663387568786	-0.0223176498321036	0.0651957643471082	-0.342317481137002	0.732111981342378	NA	chr6	HAVANA	52162417	52164831	-	ENSMUSG00000014704	ENSMUSG00000014704.10	protein_coding	KNOWN	Hoxa2	2
ENSMUSG00000014725	3.36578006576345	-0.0537045541965986	0.279475112751138	-0.192162206029488	0.84761514936769	NA	chr14	ENSEMBL	68606027	68655842	-	ENSMUSG00000014725	ENSMUSG00000014725.14	protein_coding	KNOWN	Adam28	3
ENSMUSG00000014747	18.9233741700615	0.0740610046533106	0.230382666275189	0.321469517870956	0.747854608572632	0.990388748546834	chr6	HAVANA	83762644	83768326	+	ENSMUSG00000014747	ENSMUSG00000014747.6	protein_coding	KNOWN	Ankrd53	2
ENSMUSG00000014748	0.217499124154823	0.162429731006953	0.122455441923963	1.32643946610239	0.184694173551689	NA	chr6	HAVANA	83768885	83775813	-	ENSMUSG00000014748	ENSMUSG00000014748.13	protein_coding	KNOWN	Tex261	2
ENSMUSG00000014763	1.0209779348868	0.209041627052498	0.223394763378311	0.935749898033616	0.349401972975872	NA	chr17	ENSEMBL	15396246	15433580	+	ENSMUSG00000014763	ENSMUSG00000014763.7	protein_coding	KNOWN	Fam120b	3
ENSMUSG00000014767	164.411515684778	-0.0914746581636442	0.103999016953305	-0.879572334849243	0.379091031309995	0.981865123938535	chr17	HAVANA	15499888	15528379	+	ENSMUSG00000014767	ENSMUSG00000014767.16	protein_coding	KNOWN	Tbp	2
ENSMUSG00000014769	0.146808184978831	0.00399186592233264	0.0963842121141689	0.041416180459142	0.966964113723413	NA	chr17	ENSEMBL	15475721	15498276	-	ENSMUSG00000014769	ENSMUSG00000014769.9	protein_coding	KNOWN	Psmb1	3
ENSMUSG00000014771	104.976665837236	0.0376373498239479	0.121954553208262	0.308617832084338	0.757612254567587	0.990923151860488	chr17	HAVANA	15519208	15527301	-	ENSMUSG00000014771	ENSMUSG00000014771.12	protein_coding	KNOWN	Pdcd2	1
ENSMUSG00000014773	13.7388744686539	0.118975895618974	0.250978423526749	0.47404830242825	0.635465463011045	0.986826438962464	chr17	HAVANA	15367354	15376872	-	ENSMUSG00000014773	ENSMUSG00000014773.13	protein_coding	KNOWN	Dll1	2
ENSMUSG00000014776	49.873508850174	0.0440361529412331	0.162075841815015	0.271700905255787	0.785852005176076	0.992172078162099	chr8	ENSEMBL	105276447	105281939	+	ENSMUSG00000014776	ENSMUSG00000014776.6	protein_coding	KNOWN	Nol3	3
ENSMUSG00000014778	53.6430452850468	0.108371166897616	0.160697052015075	0.674381798164226	0.500068611751129	0.984750015067308	chr8	HAVANA	105329163	105347953	-	ENSMUSG00000014778	ENSMUSG00000014778.10	protein_coding	KNOWN	Fhod1	2
ENSMUSG00000014782	0.6448537259193	-0.060896844171728	0.189259287770614	-0.321764098814194	0.747631414031383	NA	chr8	HAVANA	105373274	105382862	+	ENSMUSG00000014782	ENSMUSG00000014782.15	protein_coding	KNOWN	Plekhg4	2
ENSMUSG00000014786	1.03880129279305	0.0912448597444941	0.217416790700203	0.419677153041561	0.674721317568881	NA	chr8	ENSEMBL	105348258	105369881	+	ENSMUSG00000014786	ENSMUSG00000014786.7	protein_coding	KNOWN	Slc9a5	3
ENSMUSG00000014791	151.652790214591	-0.0987575204042766	0.12122169940989	-0.814685166806197	0.415252546133232	0.981865123938535	chr8	ENSEMBL	105305601	105310623	+	ENSMUSG00000014791	ENSMUSG00000014791.9	protein_coding	KNOWN	Elmo3	3
ENSMUSG00000014813	1.07711861018165	-0.4598743286219	0.233193169752689	-1.97207460711485	0.0486010902441916	NA	chr14	ENSEMBL	69029289	69041401	+	ENSMUSG00000014813	ENSMUSG00000014813.8	protein_coding	KNOWN	Stc1	3
ENSMUSG00000014837	56.7470091788151	0.134443797128939	0.153392842396821	0.876467213386254	0.380776092750906	0.981865123938535	chr8	ENSEMBL	105280410	105289528	-	ENSMUSG00000014837	ENSMUSG00000014837.14	protein_coding	KNOWN	4931428F04Rik	3
ENSMUSG00000014846	0.382159454702174	-0.0276503838397446	0.162609118198131	-0.170042025601874	0.864977086236479	NA	chr8	HAVANA	105467493	105471526	-	ENSMUSG00000014846	ENSMUSG00000014846.12	protein_coding	KNOWN	Tppp3	2
ENSMUSG00000014850	2.43829255603152	-0.316569386259172	0.257713541646178	-1.22837699655612	0.219305479086391	NA	chr13	HAVANA	92211872	92355003	-	ENSMUSG00000014850	ENSMUSG00000014850.15	protein_coding	KNOWN	Msh3	1
ENSMUSG00000014852	2.42873242150555	-0.106687876739029	0.277150278216694	-0.384945948550026	0.700277462096353	NA	chr2	HAVANA	26973416	27009628	+	ENSMUSG00000014852	ENSMUSG00000014852.16	protein_coding	KNOWN	Adamts13	2
ENSMUSG00000014856	2.67980566683181	-0.0418564737925443	0.274939704242344	-0.152238738700505	0.878998640978714	NA	chr8	HAVANA	105326354	105335219	+	ENSMUSG00000014856	ENSMUSG00000014856.12	protein_coding	KNOWN	Tmem208	2
ENSMUSG00000014859	16.7001798346801	0.175775165331804	0.23698330960142	0.741719598850394	0.45825724270958	0.983647515989449	chr8	ENSEMBL	105297663	105305369	+	ENSMUSG00000014859	ENSMUSG00000014859.8	protein_coding	KNOWN	E2f4	3
ENSMUSG00000014867	71.7141521990515	-0.332004602159792	0.151503102954981	-2.19140463584067	0.0284225239357626	0.587447835003584	chr2	HAVANA	26920040	26933928	-	ENSMUSG00000014867	ENSMUSG00000014867.9	protein_coding	KNOWN	Surf4	2
ENSMUSG00000014873	51.2450280861131	-0.182777922984279	0.175538143080537	-1.04124334333661	0.297762624256699	0.972244555638512	chr2	HAVANA	26916367	26920183	+	ENSMUSG00000014873	ENSMUSG00000014873.15	protein_coding	KNOWN	Surf2	2
ENSMUSG00000014905	0.365170872406354	0.155126213226224	0.146548102701422	1.05853443590655	0.289811859900173	NA	chr12	ENSEMBL	44205897	44210068	-	ENSMUSG00000014905	ENSMUSG00000014905.3	protein_coding	KNOWN	Dnajb9	3
ENSMUSG00000014907	2.80647387548097	-0.372537750017053	0.280566066773423	-1.32780757951711	0.184241682365657	NA	chr8	HAVANA	66860217	66890564	+	ENSMUSG00000014907	ENSMUSG00000014907.9	protein_coding	KNOWN	Naf1	2
ENSMUSG00000014932	5.11223544465721	0.1195644908132	0.28615233180288	0.417835109222748	0.676067679256883	0.98847994927792	chr5	HAVANA	32611171	32687057	+	ENSMUSG00000014932	ENSMUSG00000014932.15	protein_coding	KNOWN	Yes1	2
ENSMUSG00000014956	9.67919710768107	0.252627472739367	0.283789498825838	0.890193167064316	0.373362173007272	0.981865123938535	chr5	HAVANA	32458843	32517433	+	ENSMUSG00000014956	ENSMUSG00000014956.15	protein_coding	KNOWN	Ppp1cb	2
ENSMUSG00000014959	80.2350075477781	0.0699965031708421	0.164013223308838	0.426773535442556	0.669544284051794	0.986906964637842	chr2	HAVANA	70661576	70712636	+	ENSMUSG00000014959	ENSMUSG00000014959.12	protein_coding	KNOWN	Gorasp2	2
ENSMUSG00000014980	0.438112377744524	0.0485974466038737	0.168658280865707	0.288141479650022	0.773238442240127	NA	chr1	HAVANA	152370735	152386688	-	ENSMUSG00000014980	ENSMUSG00000014980.14	protein_coding	KNOWN	Tsen15	2
ENSMUSG00000015001	7.90510389546358	0.171213362110061	0.275596428469553	0.621246665135852	0.534437339932054	0.984750015067308	chr15	HAVANA	65876053	65912397	-	ENSMUSG00000015001	ENSMUSG00000015001.17	protein_coding	KNOWN	Oc90	2
ENSMUSG00000015002	1.22731432326039	-0.462551344503433	0.235956686026183	-1.96032310969186	0.0499580365819474	NA	chr15	HAVANA	65787034	65873816	+	ENSMUSG00000015002	ENSMUSG00000015002.16	protein_coding	KNOWN	Efr3a	2
ENSMUSG00000015013	0.269642896207729	0.154448313520257	0.128771639553382	1.19939696392723	0.230373627581122	NA	chr8	ENSEMBL	122611626	122615588	+	ENSMUSG00000015013	ENSMUSG00000015013.8	protein_coding	KNOWN	Trappc2l	3
ENSMUSG00000015016	0.161390496456824	0.0330669567689629	0.0969512604066887	0.341067837903855	0.733052512737201	NA	chr8	ENSEMBL	122775505	122817880	+	ENSMUSG00000015016	ENSMUSG00000015016.7	protein_coding	KNOWN	Acsf3	3
ENSMUSG00000015023	23.8066677353694	0.0430674392533199	0.211656765786055	0.203477734781476	0.838761646730628	0.992437607065269	chr8	HAVANA	110974996	110997800	-	ENSMUSG00000015023	ENSMUSG00000015023.7	protein_coding	KNOWN	Ddx19a	2
ENSMUSG00000015027	2.45824725522973	0.0935488242505835	0.27598699725469	0.338960984325843	0.734639122036786	NA	chr8	ENSEMBL	122578238	122611487	-	ENSMUSG00000015027	ENSMUSG00000015027.10	protein_coding	KNOWN	Galns	3
ENSMUSG00000015053	0.287925018495046	-0.0293934763639857	0.135459628878208	-0.216990675431523	0.828215611752515	NA	chr6	HAVANA	88193891	88207032	+	ENSMUSG00000015053	ENSMUSG00000015053.14	protein_coding	KNOWN	Gata2	2
ENSMUSG00000015083	20.4738496490199	-0.119936642773577	0.22007259877798	-0.544986715472809	0.585762654316053	0.984750015067308	chr2	HAVANA	25498651	25501719	-	ENSMUSG00000015083	ENSMUSG00000015083.11	protein_coding	KNOWN	C8g	2
ENSMUSG00000015085	0.0943074075916102	0.00130267724022048	0.0821259669867524	0.0158619409672292	0.987344532888498	NA	chr2	HAVANA	25395874	25401321	+	ENSMUSG00000015085	ENSMUSG00000015085.8	protein_coding	KNOWN	Entpd2	2
ENSMUSG00000015087	9.72782023279174	-0.345817521934755	0.270963778079694	-1.2762500005925	0.20186715864876	0.920711314573601	chr2	HAVANA	25583018	25608521	-	ENSMUSG00000015087	ENSMUSG00000015087.14	protein_coding	KNOWN	Rabl6	2
ENSMUSG00000015090	2.47474072691399	-0.0660764415395414	0.273926534628074	-0.241219572354527	0.809384942175109	NA	chr2	HAVANA	25466709	25470046	-	ENSMUSG00000015090	ENSMUSG00000015090.13	protein_coding	KNOWN	Ptgds	2
ENSMUSG00000015092	1.62211174507086	-0.269914779796864	0.258469957526389	-1.04427912001845	0.296356270329711	NA	chr2	HAVANA	25557847	25562082	+	ENSMUSG00000015092	ENSMUSG00000015092.9	protein_coding	KNOWN	Edf1	2
ENSMUSG00000015093	31.4471986831334	0.037161811779207	0.203842920033277	0.182306119698149	0.855342496339817	0.992437607065269	chr2	HAVANA	25456838	25458776	+	ENSMUSG00000015093	ENSMUSG00000015093.15	protein_coding	KNOWN	Clic3	2
ENSMUSG00000015094	0.222110987448165	0.0905776646318141	0.116019442419523	0.780711083787904	0.434972440188209	NA	chr2	HAVANA	25399351	25409494	+	ENSMUSG00000015094	ENSMUSG00000015094.16	protein_coding	KNOWN	Npdc1	2
ENSMUSG00000015095	0.266118054008656	-0.111461245262804	0.13404501650496	-0.831520993237972	0.405679373780501	NA	chr2	HAVANA	25500750	25505471	+	ENSMUSG00000015095	ENSMUSG00000015095.12	protein_coding	KNOWN	Fbxw5	2
ENSMUSG00000015112	0.368217229916033	-0.142283701964843	0.152233527166734	-0.934641038757554	0.349973322098246	NA	chr6	HAVANA	6041218	6217173	-	ENSMUSG00000015112	ENSMUSG00000015112.15	protein_coding	KNOWN	Slc25a13	2
ENSMUSG00000015120	3.0420954116325	0.342331503313861	0.283266958379967	1.20851194672224	0.226850403301876	NA	chr17	HAVANA	25261916	25274622	-	ENSMUSG00000015120	ENSMUSG00000015120.15	protein_coding	KNOWN	Ube2i	2
ENSMUSG00000015126	120.485566150358	-0.107868441344188	0.24317782914544	-0.443578436912826	0.657347398488167	0.986906964637842	chr17	ENSEMBL	25240170	25242798	+	ENSMUSG00000015126	ENSMUSG00000015126.9	protein_coding	KNOWN	Tsr3	3
ENSMUSG00000015127	139.188243000888	-0.0813926897523821	0.121847753102481	-0.667986792369708	0.504142023325536	0.984750015067308	chr17	HAVANA	25188397	25234443	+	ENSMUSG00000015127	ENSMUSG00000015127.14	protein_coding	KNOWN	Unkl	1
ENSMUSG00000015133	4.73171673732654	0.25545451513586	0.285194968090126	0.895718872063453	0.370402928493149	0.981865123938535	chr7	HAVANA	66226912	66388350	-	ENSMUSG00000015133	ENSMUSG00000015133.17	protein_coding	KNOWN	Lrrk1	2
ENSMUSG00000015134	1.1470392328994	0.11000191089759	0.232067212460921	0.474008843089431	0.635493601204415	NA	chr7	HAVANA	66390890	66427517	-	ENSMUSG00000015134	ENSMUSG00000015134.15	protein_coding	KNOWN	Aldh1a3	2
ENSMUSG00000015143	1.13795387953622	-0.0546835531867655	0.238197522200286	-0.229572300675678	0.818424132879849	NA	chr12	ENSEMBL	80167542	80260371	-	ENSMUSG00000015143	ENSMUSG00000015143.14	protein_coding	KNOWN	Actn1	3
ENSMUSG00000015149	0.731697091362216	-0.20776678178478	0.209582905134889	-0.991334582613305	0.321522231732445	NA	chr7	HAVANA	28766735	28788661	+	ENSMUSG00000015149	ENSMUSG00000015149.14	protein_coding	KNOWN	Sirt2	2
ENSMUSG00000015165	2.71366837478997	0.16672232992828	0.279028314436153	0.597510436405653	0.550166641262799	NA	chr7	HAVANA	28808541	28822266	+	ENSMUSG00000015165	ENSMUSG00000015165.16	protein_coding	KNOWN	Hnrnpl	2
ENSMUSG00000015176	0.536782812718281	-0.214680083969067	0.183581984991658	-1.16939624538226	0.242244021873791	NA	chr19	ENSEMBL	46075863	46085528	+	ENSMUSG00000015176	ENSMUSG00000015176.9	protein_coding	KNOWN	Nolc1	3
ENSMUSG00000015189	2.88163434532963	0.0576581736485005	0.281694284246466	0.204683505747149	0.837819408080673	NA	chr6	HAVANA	4600839	4643355	+	ENSMUSG00000015189	ENSMUSG00000015189.12	protein_coding	KNOWN	Casd1	2
ENSMUSG00000015202	0.179454307071275	0.00369227118961089	0.111678726557584	0.0330615445163325	0.973625509003654	NA	chr10	HAVANA	7119063	7212237	-	ENSMUSG00000015202	ENSMUSG00000015202.13	protein_coding	KNOWN	Cnksr3	1
ENSMUSG00000015214	20.6341760740559	0.24743818166644	0.224870140874165	1.10036032665139	0.271175157114548	0.96636300701251	chrX	HAVANA	71364760	71419196	+	ENSMUSG00000015214	ENSMUSG00000015214.14	protein_coding	KNOWN	Mtmr1	2
ENSMUSG00000015217	1.18863647111075	-0.0296362792368081	0.239395703260534	-0.123796203662665	0.901476637730935	NA	chrX	HAVANA	71555918	71560676	+	ENSMUSG00000015217	ENSMUSG00000015217.11	protein_coding	KNOWN	Hmgb3	2
ENSMUSG00000015222	32.2456119305366	0.145926944652131	0.285636416366627	0.510883543871475	0.609432604831683	0.984750015067308	chr1	HAVANA	66175273	66442583	+	ENSMUSG00000015222	ENSMUSG00000015222.17	protein_coding	KNOWN	Map2	2
ENSMUSG00000015224	0.390216010125846	0.114899351641953	0.157174346321851	0.731031204078752	0.464760093439329	NA	chr4	HAVANA	96568429	96591578	-	ENSMUSG00000015224	ENSMUSG00000015224.10	protein_coding	KNOWN	Cyp2j9	2
ENSMUSG00000015242	0.0625467632513219	0.0203966488496762	0.0588989004663553	0.346299314387495	0.729117783816857	NA	chr4	HAVANA	52989272	53001162	+	ENSMUSG00000015242	ENSMUSG00000015242.14	protein_coding	KNOWN	Nipsnap3a	2
ENSMUSG00000015243	0.479263245970263	-0.242323426533359	0.17303642111223	-1.40041862271406	0.161387996562539	NA	chr4	HAVANA	53030787	53159895	-	ENSMUSG00000015243	ENSMUSG00000015243.4	protein_coding	KNOWN	Abca1	2
ENSMUSG00000015247	0.0724786567369083	-0.0275936793049289	0.0729623179270053	-0.378190826291112	0.705288839839842	NA	chr4	HAVANA	53011880	53022060	+	ENSMUSG00000015247	ENSMUSG00000015247.10	protein_coding	KNOWN	Nipsnap3b	2
ENSMUSG00000015289	0.855278441157717	-0.193828840507404	0.21900350365239	-0.885049039284118	0.376130182948743	NA	chrX	HAVANA	74351276	74353618	-	ENSMUSG00000015289	ENSMUSG00000015289.4	protein_coding	KNOWN	Lage3	2
ENSMUSG00000015290	0.297315742815347	-0.138526604676137	0.142270039967464	-0.973687817251033	0.330211568103359	NA	chrX	HAVANA	74365718	74373218	-	ENSMUSG00000015290	ENSMUSG00000015290.15	protein_coding	KNOWN	Ubl4a	2
ENSMUSG00000015291	5.44967459575745	-0.373585432688348	0.284615243751823	-1.31259811584127	0.189318404849169	0.920711314573601	chrX	HAVANA	74304998	74311862	+	ENSMUSG00000015291	ENSMUSG00000015291.10	protein_coding	KNOWN	Gdi1	2
ENSMUSG00000015305	0.448135653780346	-0.144741164035175	0.173680148260084	-0.833377708881423	0.404631742401935	NA	chr10	ENSEMBL	8722219	8886070	-	ENSMUSG00000015305	ENSMUSG00000015305.5	protein_coding	KNOWN	Sash1	3
ENSMUSG00000015312	0.319656453758207	0.159253660026172	0.142973298498629	1.11386994423787	0.265334985118802	NA	chr10	ENSEMBL	80930091	80932204	+	ENSMUSG00000015312	ENSMUSG00000015312.8	protein_coding	KNOWN	Gadd45b	3
ENSMUSG00000015314	1.54586903956585	0.0242942490414496	0.24327752236204	0.0998622840514442	0.920453659591662	NA	chr1	HAVANA	171917515	171953170	+	ENSMUSG00000015314	ENSMUSG00000015314.10	protein_coding	KNOWN	Slamf6	2
ENSMUSG00000015316	0.344014714420312	0.0543122185415161	0.145873224611241	0.372324795631691	0.709651039329756	NA	chr1	HAVANA	171767127	171801184	+	ENSMUSG00000015316	ENSMUSG00000015316.11	protein_coding	KNOWN	Slamf1	2
ENSMUSG00000015335	0.772881505584259	-0.275471627388869	0.199072031330248	-1.3837786531242	0.166426241360893	NA	chr2	HAVANA	30090944	30093648	-	ENSMUSG00000015335	ENSMUSG00000015335.16	protein_coding	KNOWN	Zdhhc12	2
ENSMUSG00000015337	124.907693855824	2.71901863071845e-05	0.125496345531142	0.000216661179989796	0.999827129390913	0.999900604460626	chr2	HAVANA	30171493	30174069	+	ENSMUSG00000015337	ENSMUSG00000015337.5	protein_coding	KNOWN	Endog	2
ENSMUSG00000015340	2.92767231423411	0.504864544762293	0.280591102286068	1.79928921711699	0.0719729428851479	NA	chrX	HAVANA	9435252	9487771	-	ENSMUSG00000015340	ENSMUSG00000015340.10	protein_coding	KNOWN	Cybb	2
ENSMUSG00000015341	0.710649585377682	0.00774695937555222	0.207568184412627	0.0373224798274092	0.970227881667453	NA	chr8	HAVANA	23241346	23257074	-	ENSMUSG00000015341	ENSMUSG00000015341.17	protein_coding	KNOWN	Golga7	2
ENSMUSG00000015342	0.320259146488511	-0.0816493209078781	0.138680043666638	-0.588760421103909	0.556021999677178	NA	chrX	HAVANA	9272756	9313250	+	ENSMUSG00000015342	ENSMUSG00000015342.6	protein_coding	KNOWN	Xk	2
ENSMUSG00000015354	3.50846514467982	0.0250291622736406	0.284908565672163	0.0878498061811207	0.929996051148285	NA	chr9	HAVANA	95637601	95698096	+	ENSMUSG00000015354	ENSMUSG00000015354.8	protein_coding	KNOWN	Pcolce2	2
ENSMUSG00000015357	0.629422902358041	-0.141913044249082	0.186091335771621	-0.76259888006416	0.445702652701926	NA	chr9	HAVANA	65294260	65330658	+	ENSMUSG00000015357	ENSMUSG00000015357.10	protein_coding	KNOWN	Clpx	2
ENSMUSG00000015363	6.20436285005287	-0.273217477829399	0.277947292034565	-0.982983053475558	0.325615779257037	0.978453422940264	chr15	HAVANA	89075124	89087077	+	ENSMUSG00000015363	ENSMUSG00000015363.13	protein_coding	KNOWN	Trabd	2
ENSMUSG00000015365	9.33311981293452	0.198199375771348	0.273371225083565	0.72501915924312	0.46844027665033	0.984750015067308	chr15	HAVANA	88982909	89055152	+	ENSMUSG00000015365	ENSMUSG00000015365.15	protein_coding	KNOWN	Mov10l1	2
ENSMUSG00000015377	7.43283335996022	-0.148565523457402	0.283179023866278	-0.524634633699274	0.599837205716115	0.984750015067308	chr15	ENSEMBL	89182217	89196474	-	ENSMUSG00000015377	ENSMUSG00000015377.9	protein_coding	KNOWN	Dennd6b	3
ENSMUSG00000015396	0.108348744602444	-0.0602386641239498	0.0842810470449145	-0.714735592829641	0.474772439963901	NA	chr13	ENSEMBL	43785107	43803130	+	ENSMUSG00000015396	ENSMUSG00000015396.3	protein_coding	KNOWN	Cd83	3
ENSMUSG00000015401	0.0224264945377151	0.0103074364116954	0.0419817924681774	0.245521589377312	0.806052593744465	NA	chrX	HAVANA	164088830	164118860	+	ENSMUSG00000015401	ENSMUSG00000015401.12	protein_coding	KNOWN	Tmem27	2
ENSMUSG00000015405	0.104499713945924	0.0012523214885591	0.0823485210443955	0.0152075771692845	0.987866576654831	NA	chrX	HAVANA	164139332	164188420	+	ENSMUSG00000015405	ENSMUSG00000015405.15	protein_coding	KNOWN	Ace2	2
ENSMUSG00000015443	0.0621766034694787	0.0258338935242634	0.0661905739175719	0.390295656847374	0.696317934492201	NA	chr14	ENSEMBL	56165797	56174596	-	ENSMUSG00000015443	ENSMUSG00000015443.8	protein_coding	KNOWN	Gzmn	3
ENSMUSG00000015452	1.69039919077098	0.330280452962974	0.253495691393454	1.30290361602376	0.192607669272992	NA	chr17	HAVANA	34597862	34600936	+	ENSMUSG00000015452	ENSMUSG00000015452.14	protein_coding	KNOWN	Ager	2
ENSMUSG00000015461	1.47126490752548	-0.0713515122259792	0.251428025763997	-0.283785039512474	0.776575120135753	NA	chr17	HAVANA	34647146	34655074	+	ENSMUSG00000015461	ENSMUSG00000015461.15	protein_coding	KNOWN	Atf6b	2
ENSMUSG00000015467	44.9333087995889	-0.428658319751594	0.224254912806903	-1.91147794439043	0.055943188507259	0.735608837148571	chr17	HAVANA	34613349	34615971	-	ENSMUSG00000015467	ENSMUSG00000015467.14	protein_coding	KNOWN	Egfl8	2
ENSMUSG00000015468	17.8945355233028	-0.167686470535514	0.238166380916217	-0.704072799403638	0.481387438453679	0.984750015067308	chr17	HAVANA	34564268	34588503	+	ENSMUSG00000015468	ENSMUSG00000015468.14	protein_coding	KNOWN	Notch4	1
ENSMUSG00000015474	27.3564282807608	-0.0660650881364139	0.212128963028383	-0.311438321261082	0.755467425242642	0.990881210354531	chr17	HAVANA	34616662	34628510	-	ENSMUSG00000015474	ENSMUSG00000015474.16	protein_coding	KNOWN	Ppt2	2
ENSMUSG00000015476	7.95734978820116	0.107059834975572	0.271226007021921	0.394725550661959	0.693045444100306	0.98847994927792	chr17	HAVANA	34629533	34633126	+	ENSMUSG00000015476	ENSMUSG00000015476.6	protein_coding	KNOWN	Prrt1	2
ENSMUSG00000015478	0.0580414567962385	-0.02142490014917	0.063895478605866	-0.335311678019156	0.737389985362966	NA	chr17	HAVANA	34601091	34603690	-	ENSMUSG00000015478	ENSMUSG00000015478.13	protein_coding	KNOWN	Rnf5	2
ENSMUSG00000015484	0.10120282210456	0.0575090061684964	0.0720308994400032	0.798393559091921	0.424642139819095	NA	chr1	HAVANA	156075966	156205026	-	ENSMUSG00000015484	ENSMUSG00000015484.3	protein_coding	KNOWN	Fam163a	2
ENSMUSG00000015488	10.3047857662411	-0.179061678996124	0.277484189401274	-0.645304077981828	0.518730150536533	0.984750015067308	chr2	HAVANA	27009926	27021089	+	ENSMUSG00000015488	ENSMUSG00000015488.14	protein_coding	KNOWN	Cacfd1	1
ENSMUSG00000015501	7.78385076097634	-0.512872406683194	0.274146520560454	-1.87079670256146	0.0613732648495702	0.746796041728483	chr10	HAVANA	13966075	14151374	+	ENSMUSG00000015501	ENSMUSG00000015501.10	protein_coding	KNOWN	Hivep2	1
ENSMUSG00000015519	0.0565026282914256	0.0472312606113355	0.0641932822274183	0.735766406896111	0.46187286833012	NA	chr10	HAVANA	28972288	28986303	-	ENSMUSG00000015519	ENSMUSG00000015519.12	protein_coding	KNOWN	2310057J18Rik	2
ENSMUSG00000015522	0.557801055624057	-0.116313803123345	0.177553059336061	-0.655093207395506	0.512407745170893	NA	chr3	HAVANA	95434388	95497240	+	ENSMUSG00000015522	ENSMUSG00000015522.18	protein_coding	KNOWN	Arnt	1
ENSMUSG00000015533	27.2731696951993	0.154583374753663	0.199496901876234	0.774866042027889	0.438418819827606	0.981865123938535	chr13	ENSEMBL	114835916	114932041	-	ENSMUSG00000015533	ENSMUSG00000015533.8	protein_coding	KNOWN	Itga2	3
ENSMUSG00000015536	0.802232609860882	-0.418577067496594	0.203413841775572	-2.05776098540242	0.0396130829249904	NA	chr13	HAVANA	114818236	114832275	+	ENSMUSG00000015536	ENSMUSG00000015536.14	protein_coding	KNOWN	Mocs2	2
ENSMUSG00000015542	0.957305138596327	-0.130429486659858	0.220597504010396	-0.591255496044555	0.554349243707002	NA	chr11	HAVANA	115182832	115187859	-	ENSMUSG00000015542	ENSMUSG00000015542.17	protein_coding	KNOWN	Nat9	2
ENSMUSG00000015568	1.33925638297701	0.04472821864306	0.246844796366485	0.181199763176912	0.856210780482358	NA	chr8	HAVANA	68880491	68907448	+	ENSMUSG00000015568	ENSMUSG00000015568.15	protein_coding	KNOWN	Lpl	2
ENSMUSG00000015575	0.523930828342838	0.0341165523575029	0.177794588550569	0.191887462017998	0.847830358803218	NA	chr17	ENSEMBL	26676396	26699644	+	ENSMUSG00000015575	ENSMUSG00000015575.14	protein_coding	KNOWN	Atp6v0e	3
ENSMUSG00000015579	0.0161284663548614	0.0103074364116954	0.0419817924681774	0.245521589377312	0.806052593744465	NA	chr17	HAVANA	26838664	26841565	-	ENSMUSG00000015579	ENSMUSG00000015579.4	protein_coding	KNOWN	Nkx2-5	2
ENSMUSG00000015597	1.38631949750381	-0.0378074567602251	0.248319861999097	-0.152253051591832	0.878987352531146	NA	chr17	HAVANA	46383731	46420920	+	ENSMUSG00000015597	ENSMUSG00000015597.16	protein_coding	KNOWN	Zfp318	2
ENSMUSG00000015599	1.09876522625137	-0.127188330191383	0.232239796965176	-0.547659496147658	0.583925728628423	NA	chr17	ENSEMBL	46442448	46487675	-	ENSMUSG00000015599	ENSMUSG00000015599.8	protein_coding	KNOWN	Ttbk1	3
ENSMUSG00000015605	4.19643921612563	0.159661649418614	0.278120089986778	0.574074492159861	0.565917393613691	NA	chr17	ENSEMBL	46546839	46556162	-	ENSMUSG00000015605	ENSMUSG00000015605.5	protein_coding	KNOWN	Srf	3
ENSMUSG00000015627	0.0527903483687856	-0.0211340185802624	0.0634657490333822	-0.332998804900989	0.739135185276008	NA	chr2	HAVANA	180325133	180334699	-	ENSMUSG00000015627	ENSMUSG00000015627.5	protein_coding	KNOWN	Gata5	2
ENSMUSG00000015647	9.61277196980982	-0.118310828001973	0.269968392371928	-0.438239554499326	0.66121263805797	0.986906964637842	chr2	HAVANA	180176373	180225859	-	ENSMUSG00000015647	ENSMUSG00000015647.9	protein_coding	KNOWN	Lama5	2
ENSMUSG00000015652	3.89002585781644	-0.169732239251275	0.284696221293849	-0.596187186749085	0.551050184473974	NA	chr5	HAVANA	5736317	5749326	-	ENSMUSG00000015652	ENSMUSG00000015652.9	protein_coding	KNOWN	Steap1	2
ENSMUSG00000015653	48.2761340950418	0.115669551550949	0.190076514999678	0.608542047138989	0.542828027595779	0.984750015067308	chr5	HAVANA	5664829	5694578	-	ENSMUSG00000015653	ENSMUSG00000015653.13	protein_coding	KNOWN	Steap2	2
ENSMUSG00000015656	11.6701160384749	-0.165927058915658	0.284828914526626	-0.582549911378982	0.56019633264975	0.984750015067308	chr9	HAVANA	40800984	40805200	+	ENSMUSG00000015656	ENSMUSG00000015656.16	protein_coding	KNOWN	Hspa8	2
ENSMUSG00000015659	36.0836637994866	-0.018544697766059	0.184200745147793	-0.100676562145173	0.919807217522362	0.995329316166529	chr17	HAVANA	6042196	6079741	-	ENSMUSG00000015659	ENSMUSG00000015659.12	protein_coding	KNOWN	Serac1	2
ENSMUSG00000015665	0.0608359618905075	-0.0451530603902715	0.0645987173571467	-0.698977661439219	0.484565991315299	NA	chrX	HAVANA	100572251	100578205	+	ENSMUSG00000015665	ENSMUSG00000015665.8	protein_coding	KNOWN	Awat1	2
ENSMUSG00000015668	1.85481318845731	-0.354225879271537	0.255907083329216	-1.38419724324644	0.166298067254449	NA	chrX	HAVANA	100622883	100626568	-	ENSMUSG00000015668	ENSMUSG00000015668.13	protein_coding	KNOWN	Pdzd11	2
ENSMUSG00000015671	0.394708076926669	-0.0614637384710734	0.15989067585454	-0.384411024236272	0.700673830914005	NA	chr13	ENSEMBL	14613242	14625671	+	ENSMUSG00000015671	ENSMUSG00000015671.10	protein_coding	KNOWN	Psma2	3
ENSMUSG00000015672	0.164271269698418	0.0462714798241766	0.107355717630529	0.431010856668319	0.666460476467539	NA	chr13	ENSEMBL	14610301	14613037	-	ENSMUSG00000015672	ENSMUSG00000015672.3	protein_coding	KNOWN	Mrpl32	3
ENSMUSG00000015697	12.3453029852416	-0.111369806173423	0.254371164239054	-0.437824021864206	0.661513855942947	0.986906964637842	chr3	HAVANA	95323525	95357202	-	ENSMUSG00000015697	ENSMUSG00000015697.14	protein_coding	KNOWN	Setdb1	2
ENSMUSG00000015702	10.6396404471762	0.0398441505787878	0.263633114811787	0.151134847408048	0.879869343961157	0.992538638692465	chr3	HAVANA	95296096	95307176	-	ENSMUSG00000015702	ENSMUSG00000015702.13	protein_coding	KNOWN	Anxa9	2
ENSMUSG00000015709	1.92498007304396	-0.0537372565087177	0.267613425665251	-0.200801796005317	0.840853558524869	NA	chr7	HAVANA	84246278	84410176	-	ENSMUSG00000015709	ENSMUSG00000015709.9	protein_coding	KNOWN	Arnt2	2
ENSMUSG00000015711	2.46152636503455	-0.161911878452603	0.266998755574719	-0.606414356142166	0.544239637738809	NA	chr3	HAVANA	95253674	95282076	-	ENSMUSG00000015711	ENSMUSG00000015711.8	protein_coding	KNOWN	Prune	2
ENSMUSG00000015714	43.3907983424176	0.0858500394995308	0.174988030375695	0.490605210626193	0.623705700343271	0.985185031620141	chr3	HAVANA	95314791	95323599	+	ENSMUSG00000015714	ENSMUSG00000015714.11	protein_coding	KNOWN	Cers2	2
ENSMUSG00000015733	4.05371844962525	0.0729922311959986	0.284319907538971	0.256725713749023	0.797390519963749	NA	chr6	HAVANA	17636234	17666972	+	ENSMUSG00000015733	ENSMUSG00000015733.13	protein_coding	KNOWN	Capza2	2
ENSMUSG00000015745	0.446830403084003	-0.102977262664292	0.169125827851901	-0.608879577839916	0.542604261634568	NA	chr3	HAVANA	95988429	95996001	-	ENSMUSG00000015745	ENSMUSG00000015745.9	protein_coding	KNOWN	Plekho1	2
ENSMUSG00000015747	3.48183541983412	-0.111714886998444	0.285314170644354	-0.391550432795355	0.695390418082789	NA	chr3	HAVANA	95999832	96058466	-	ENSMUSG00000015747	ENSMUSG00000015747.5	protein_coding	KNOWN	Vps45	2
ENSMUSG00000015748	0.435849674588964	-0.024797237501647	0.166450469364143	-0.14897667514171	0.881572038097003	NA	chr3	HAVANA	95830124	95855885	-	ENSMUSG00000015748	ENSMUSG00000015748.13	protein_coding	KNOWN	Prpf3	2
ENSMUSG00000015749	1.78523607428448	0.00828334186400276	0.257362432842723	0.0321855127514465	0.974324109344078	NA	chr3	HAVANA	95929246	95947390	+	ENSMUSG00000015749	ENSMUSG00000015749.12	protein_coding	KNOWN	Anp32e	1
ENSMUSG00000015750	29.2263976081507	0.338298554988929	0.28357707507164	1.19296863085094	0.232881658648034	0.945566390089577	chr3	HAVANA	95893969	95898288	+	ENSMUSG00000015750	ENSMUSG00000015750.15	protein_coding	KNOWN	Aph1a	2
ENSMUSG00000015755	0.564562132108624	-0.0578202603807906	0.186958861006878	-0.309267290511914	0.757118210506538	NA	chr10	HAVANA	7905653	7956230	-	ENSMUSG00000015755	ENSMUSG00000015755.16	protein_coding	KNOWN	Tab2	2
ENSMUSG00000015757	1.2059023270558	-0.212400725698569	0.234854611330613	-0.904392400452235	0.365787366429358	NA	chr10	HAVANA	7792891	7823135	+	ENSMUSG00000015757	ENSMUSG00000015757.10	protein_coding	KNOWN	Ppil4	2
ENSMUSG00000015759	0.960853188108604	-0.401000566848162	0.230049723770674	-1.74310388326265	0.0813154704285828	NA	chr14	HAVANA	46775582	46788411	-	ENSMUSG00000015759	ENSMUSG00000015759.10	protein_coding	KNOWN	Cnih1	2
ENSMUSG00000015766	0.882724418998909	0.023910217443788	0.212325916170109	0.1126109232216	0.910339024662011	NA	chr6	HAVANA	137477245	137654876	-	ENSMUSG00000015766	ENSMUSG00000015766.14	protein_coding	KNOWN	Eps8	2
ENSMUSG00000015776	9.99994979704407	-0.00823725804336491	0.27350204859763	-0.0301177197231286	0.975973168845715	0.997878266232527	chr2	HAVANA	26905262	26910677	-	ENSMUSG00000015776	ENSMUSG00000015776.12	protein_coding	KNOWN	Med22	2
ENSMUSG00000015790	55.0349263027487	-0.0483320586578088	0.164029107767515	-0.294655377424303	0.768257154096604	0.99184096530683	chr2	HAVANA	26913381	26916530	-	ENSMUSG00000015790	ENSMUSG00000015790.16	protein_coding	KNOWN	Surf1	2
ENSMUSG00000015804	8.38076754840143	0.187308285462484	0.273219758947192	0.685559075903756	0.492991195566975	0.984750015067308	chr5	HAVANA	45520229	45529276	+	ENSMUSG00000015804	ENSMUSG00000015804.14	protein_coding	KNOWN	Med28	2
ENSMUSG00000015806	0.419030676805977	0.127621030338668	0.166455715728963	0.76669659422492	0.443261929054136	NA	chr5	HAVANA	45434021	45450236	-	ENSMUSG00000015806	ENSMUSG00000015806.12	protein_coding	KNOWN	Qdpr	2
ENSMUSG00000015812	0.184856235692789	-0.0375760279912076	0.116810005712339	-0.321685011160293	0.747691334135865	NA	chr14	ENSEMBL	67745229	67749435	+	ENSMUSG00000015812	ENSMUSG00000015812.7	protein_coding	KNOWN	Gnrh1	3
ENSMUSG00000015829	4.74652196924567	0.055179710156376	0.286120692478283	0.192854664506882	0.847072790903911	0.992437607065269	chr1	HAVANA	159523769	159931729	+	ENSMUSG00000015829	ENSMUSG00000015829.13	protein_coding	KNOWN	Tnr	1
ENSMUSG00000015837	122.436117218788	-0.126623032261896	0.134221077600477	-0.943391563572472	0.345480656767175	0.978453422940264	chr11	HAVANA	50199366	50210827	-	ENSMUSG00000015837	ENSMUSG00000015837.15	protein_coding	KNOWN	Sqstm1	2
ENSMUSG00000015839	18.1726155374303	0.213261309547531	0.23741788029182	0.898252942387503	0.369050714059394	0.981865123938535	chr2	HAVANA	75675513	75704641	-	ENSMUSG00000015839	ENSMUSG00000015839.6	protein_coding	KNOWN	Nfe2l2	2
ENSMUSG00000015843	0.586042057051961	-0.0986449852936416	0.187767390158958	-0.525357386126164	0.599334771375917	NA	chr1	HAVANA	167598384	167639623	+	ENSMUSG00000015843	ENSMUSG00000015843.10	protein_coding	KNOWN	Rxrg	2
ENSMUSG00000015846	1.03425636602108	0.087709859663252	0.229920245987379	0.38147949645142	0.702847482519922	NA	chr2	HAVANA	27676440	27762957	+	ENSMUSG00000015846	ENSMUSG00000015846.14	protein_coding	KNOWN	Rxra	2
ENSMUSG00000015850	28.1535525526779	-0.0551888970644849	0.215507058891166	-0.256088581731126	0.797882438537551	0.992172078162099	chr3	HAVANA	95676201	95687917	-	ENSMUSG00000015850	ENSMUSG00000015850.11	protein_coding	KNOWN	Adamtsl4	2
ENSMUSG00000015852	0.121601100413487	0.00144253885888472	0.0902849255954167	0.015977626933526	0.987252240538145	NA	chr3	HAVANA	87250758	87263738	-	ENSMUSG00000015852	ENSMUSG00000015852.13	protein_coding	KNOWN	Fcrls	2
ENSMUSG00000015854	0.0805388199463377	0.110298755702213	0.0698515578357393	1.57904503664168	0.114325727291141	NA	chr3	HAVANA	87357881	87371073	+	ENSMUSG00000015854	ENSMUSG00000015854.7	protein_coding	KNOWN	Cd5l	2
ENSMUSG00000015869	0.07530251745304	-0.0591972701070375	0.0741223871564866	-0.798642250715168	0.424497881309985	NA	chr11	HAVANA	116470845	116494202	-	ENSMUSG00000015869	ENSMUSG00000015869.16	protein_coding	KNOWN	Prpsap1	2
ENSMUSG00000015879	37.1310421924419	0.127167671605366	0.18329731548355	0.693778145467593	0.487821350160323	0.984750015067308	chr5	HAVANA	45529705	45639614	-	ENSMUSG00000015879	ENSMUSG00000015879.8	protein_coding	KNOWN	Fam184b	2
ENSMUSG00000015880	174.209362850588	0.15603314472217	0.262453604237051	0.594517058265427	0.552166336476017	0.984750015067308	chr5	HAVANA	45669919	45700546	+	ENSMUSG00000015880	ENSMUSG00000015880.13	protein_coding	KNOWN	Ncapg	2
ENSMUSG00000015882	4.66412127861767	0.19331358458478	0.286064722487086	0.67576869634286	0.499187512466114	0.984750015067308	chr5	HAVANA	45697181	45857615	-	ENSMUSG00000015882	ENSMUSG00000015882.17	protein_coding	KNOWN	Lcorl	1
ENSMUSG00000015889	1.4382769746531	-0.289949067239594	0.250192157324716	-1.15890550023628	0.246494706688652	NA	chr10	ENSEMBL	93453396	93484896	+	ENSMUSG00000015889	ENSMUSG00000015889.7	protein_coding	KNOWN	Lta4h	3
ENSMUSG00000015890	0.402787161603868	-0.235931792400035	0.15091896731895	-1.56330113166902	0.117981782260404	NA	chr10	HAVANA	93523338	93540033	-	ENSMUSG00000015890	ENSMUSG00000015890.2	protein_coding	KNOWN	Amdhd1	2
ENSMUSG00000015932	1.97739637996323	-0.342943270084963	0.266368288021836	-1.28747784742623	0.197927786006314	NA	chr2	HAVANA	143915320	143943324	+	ENSMUSG00000015932	ENSMUSG00000015932.8	protein_coding	KNOWN	Dstn	2
ENSMUSG00000015937	5.80135515331317	-0.315133326160401	0.281627744182381	-1.11897116910585	0.263152438942753	0.959069447323824	chr13	HAVANA	56073619	56136361	-	ENSMUSG00000015937	ENSMUSG00000015937.14	protein_coding	KNOWN	H2afy	2
ENSMUSG00000015942	24.3758138447113	-0.341731031887112	0.208922024480841	-1.63568696376695	0.101905119204547	0.822021712518811	chr5	HAVANA	134184019	134224355	+	ENSMUSG00000015942	ENSMUSG00000015942.9	protein_coding	KNOWN	Gtf2ird2	1
ENSMUSG00000015943	1.94547693925855	0.455791378564686	0.265604223919869	1.71605470665329	0.086152030074368	NA	chr3	HAVANA	96196588	96219709	-	ENSMUSG00000015943	ENSMUSG00000015943.11	protein_coding	KNOWN	Bola1	2
ENSMUSG00000015944	0.684418384533268	-0.139689968615758	0.199957387038075	-0.69859868987565	0.484802862710881	NA	chr5	HAVANA	134099711	134144343	+	ENSMUSG00000015944	ENSMUSG00000015944.9	protein_coding	KNOWN	Gatsl2	2
ENSMUSG00000015947	0.653864011299081	-0.0966957873778678	0.199905693379186	-0.4837070207623	0.628593809891457	NA	chr3	HAVANA	96282909	96293969	-	ENSMUSG00000015947	ENSMUSG00000015947.10	protein_coding	KNOWN	Fcgr1	2
ENSMUSG00000015950	3.40703724186803	0.181808023604376	0.283442669439028	0.641427855460854	0.52124473985964	NA	chr5	HAVANA	134220053	134229625	-	ENSMUSG00000015950	ENSMUSG00000015950.13	protein_coding	KNOWN	Ncf1	2
ENSMUSG00000015957	0.242799977464446	0.0430292331998049	0.120737682409977	0.356386111948833	0.721551428579482	NA	chr7	HAVANA	98835112	98855195	+	ENSMUSG00000015957	ENSMUSG00000015957.12	protein_coding	KNOWN	Wnt11	2
ENSMUSG00000015961	2.17403143013948	0.0663171509625084	0.265674062571623	0.249618462263812	0.802882419655243	NA	chr1	HAVANA	177762962	177796511	-	ENSMUSG00000015961	ENSMUSG00000015961.8	protein_coding	KNOWN	Adss	2
ENSMUSG00000015962	1.23707157218594	0.0676425541461556	0.235256106767716	0.287527304075229	0.773708598522008	NA	chr1	HAVANA	177729814	177753324	+	ENSMUSG00000015962	ENSMUSG00000015962.5	protein_coding	KNOWN	1700016C15Rik	2
ENSMUSG00000015966	39.6796827107532	0.0606740595099435	0.184248549770844	0.329305492962663	0.741924792673584	0.990388748546834	chr14	HAVANA	29996141	30008896	-	ENSMUSG00000015966	ENSMUSG00000015966.16	protein_coding	KNOWN	Il17rb	2
ENSMUSG00000015968	16.5856834762205	0.343069664883431	0.235540784521853	1.45651915688343	0.145249157810009	0.869241433833383	chr14	ENSEMBL	30039949	30491156	-	ENSMUSG00000015968	ENSMUSG00000015968.16	protein_coding	KNOWN	Cacna1d	3
ENSMUSG00000015970	81.8611563371832	-0.0202527118048911	0.147538143827044	-0.137271022120442	0.89081657457839	0.992538638692465	chr14	HAVANA	30009023	30040466	+	ENSMUSG00000015970	ENSMUSG00000015970.18	protein_coding	KNOWN	Chdh	2
ENSMUSG00000015971	1.21180993095154	-0.309806881001672	0.231227832108189	-1.33983386937917	0.180299361685392	NA	chr14	ENSEMBL	29978337	29993221	+	ENSMUSG00000015971	ENSMUSG00000015971.4	protein_coding	KNOWN	Actr8	3
ENSMUSG00000015980	1.82413979443267	-0.114714880353166	0.2616918315414	-0.438358659028371	0.661126309790248	NA	chr7	HAVANA	139212988	139242979	+	ENSMUSG00000015980	ENSMUSG00000015980.14	protein_coding	KNOWN	Lrrc27	1
ENSMUSG00000015981	2.73580533967887	-0.190340113518216	0.280831011606112	-0.677774553563848	0.497914647611087	NA	chr7	HAVANA	139103638	139213307	-	ENSMUSG00000015981	ENSMUSG00000015981.12	protein_coding	KNOWN	Stk32c	2
ENSMUSG00000015994	1.59702500720062	0.0181946089531488	0.254942835341515	0.071367406457121	0.943105349321999	NA	chr8	HAVANA	25998722	26015650	-	ENSMUSG00000015994	ENSMUSG00000015994.10	protein_coding	KNOWN	Fnta	2
ENSMUSG00000016018	70.6866938779523	-0.34216822775326	0.151694759508635	-2.25563644295691	0.0240934089451446	0.550060895345516	chr13	ENSEMBL	112867780	112927380	-	ENSMUSG00000016018	ENSMUSG00000016018.3	protein_coding	KNOWN	Skiv2l2	3
ENSMUSG00000016024	0.16853507992573	-0.0480601361063277	0.0914549059929333	-0.525506374803351	0.599231222925079	NA	chr2	HAVANA	158306493	158332852	+	ENSMUSG00000016024	ENSMUSG00000016024.9	protein_coding	KNOWN	Lbp	2
ENSMUSG00000016028	11.8715483180034	-0.0964423329142053	0.257481007798949	-0.374560957868827	0.707987013630602	0.989066354736979	chr15	ENSEMBL	85898758	86033777	-	ENSMUSG00000016028	ENSMUSG00000016028.9	protein_coding	KNOWN	Celsr1	3
ENSMUSG00000016087	0.505625692438002	-0.0335643667293698	0.175874649629132	-0.190842550646993	0.84864895070322	NA	chr9	HAVANA	32422204	32542861	-	ENSMUSG00000016087	ENSMUSG00000016087.13	protein_coding	KNOWN	Fli1	2
ENSMUSG00000016128	1.39470489545946	0.256481424107862	0.249130665421488	1.02950563582342	0.303242132814484	NA	chr5	HAVANA	151037510	151233836	-	ENSMUSG00000016128	ENSMUSG00000016128.14	protein_coding	KNOWN	Stard13	2
ENSMUSG00000016150	3.13396283248735	0.0931487703400006	0.281822698201507	0.330522597840569	0.741005120548857	NA	chrX	HAVANA	42527866	43429126	-	ENSMUSG00000016150	ENSMUSG00000016150.15	protein_coding	KNOWN	Tenm1	1
ENSMUSG00000016179	1.7649053691457	-0.0460177370443647	0.261000044761675	-0.176313138514534	0.860047940682838	NA	chr1	HAVANA	193346346	193370298	-	ENSMUSG00000016179	ENSMUSG00000016179.11	protein_coding	KNOWN	Camk1g	1
ENSMUSG00000016181	1.58672281619564	-0.240749626823642	0.250538725993332	-0.960927800159924	0.336588471573072	NA	chr1	HAVANA	193091104	193130272	-	ENSMUSG00000016181	ENSMUSG00000016181.9	protein_coding	KNOWN	Diexf	2
ENSMUSG00000016194	0.895555425937477	0.315423356920764	0.223002959691973	1.41443574272041	0.157234001736502	NA	chr1	HAVANA	193221634	193264075	-	ENSMUSG00000016194	ENSMUSG00000016194.14	protein_coding	KNOWN	Hsd11b1	1
ENSMUSG00000016200	1.2792436892533	-0.0289465688484281	0.238905615731746	-0.121163199784013	0.903561771639175	NA	chr1	HAVANA	192891233	193035775	-	ENSMUSG00000016200	ENSMUSG00000016200.13	protein_coding	KNOWN	Syt14	2
ENSMUSG00000016239	0.228103781807956	-0.0666058247963129	0.129517915003294	-0.514259550847609	0.607070537686163	NA	chrX	HAVANA	36328353	36362341	+	ENSMUSG00000016239	ENSMUSG00000016239.11	protein_coding	KNOWN	Lonrf3	2
ENSMUSG00000016252	0.057062090880993	-0.0163408764135526	0.0558863039555365	-0.292395010171965	0.769984622928589	NA	chr2	HAVANA	174461072	174464105	-	ENSMUSG00000016252	ENSMUSG00000016252.7	protein_coding	KNOWN	Atp5e	2
ENSMUSG00000016253	8.76171316173323	-0.39404195505425	0.269407088411938	-1.46262653064176	0.143569599555699	0.869241433833383	chr2	HAVANA	174415804	174427502	+	ENSMUSG00000016253	ENSMUSG00000016253.12	protein_coding	KNOWN	Nelfcd	2
ENSMUSG00000016255	0.0844400481681361	0.0271580614422236	0.0679144550343334	0.399886319171584	0.689240249192172	NA	chr2	HAVANA	174450695	174457882	+	ENSMUSG00000016255	ENSMUSG00000016255.5	protein_coding	KNOWN	Tubb1	2
ENSMUSG00000016256	53.0620161986597	-0.119110491183057	0.199373800773683	-0.597422984970146	0.550225011669595	0.984750015067308	chr2	HAVANA	174427493	174439039	-	ENSMUSG00000016256	ENSMUSG00000016256.10	protein_coding	KNOWN	Ctsz	2
ENSMUSG00000016257	0.418677963722662	-0.0636426113113277	0.162080725179878	-0.39265996151422	0.69457064630014	NA	chr2	HAVANA	174465067	174473081	-	ENSMUSG00000016257	ENSMUSG00000016257.15	protein_coding	KNOWN	Slmo2	2
ENSMUSG00000016262	2.10128736589975	-0.450473791499392	0.267532028355864	-1.6838125672945	0.0922178976808584	NA	chr1	HAVANA	192844488	192855756	-	ENSMUSG00000016262	ENSMUSG00000016262.14	protein_coding	KNOWN	Sertad4	2
ENSMUSG00000016283	0.053619130950748	-0.0164166387744446	0.0560144480521831	-0.293078649264755	0.769462036000232	NA	chr17	HAVANA	37480851	37483552	-	ENSMUSG00000016283	ENSMUSG00000016283.13	protein_coding	KNOWN	H2-M2	2
ENSMUSG00000016308	9.18110459321913	0.211195218471257	0.279954267364932	0.754391852852009	0.450613962214338	0.981865123938535	chrX	HAVANA	36873900	36884222	+	ENSMUSG00000016308	ENSMUSG00000016308.12	protein_coding	KNOWN	Ube2a	2
ENSMUSG00000016319	2.88195914602317	0.202526895111776	0.28143333446959	0.719626534267782	0.471754970264144	NA	chrX	HAVANA	36795651	36798807	+	ENSMUSG00000016319	ENSMUSG00000016319.3	protein_coding	KNOWN	Slc25a5	2
ENSMUSG00000016327	0.629429624333688	0.121163850702467	0.194711363116258	0.622274163989712	0.533761606650199	NA	chrX	HAVANA	38316184	38336769	+	ENSMUSG00000016327	ENSMUSG00000016327.9	protein_coding	KNOWN	Atp1b4	2
ENSMUSG00000016344	1.84813405913502	0.154622336800909	0.265887178961207	0.581533631689209	0.560880858344808	NA	chr2	HAVANA	181187247	181188771	+	ENSMUSG00000016344	ENSMUSG00000016344.14	protein_coding	KNOWN	Ppdpf	2
ENSMUSG00000016346	1.63265696515103	0.137327708754767	0.263573071037174	0.521023290484023	0.602350546796211	NA	chr2	HAVANA	181075579	181135300	-	ENSMUSG00000016346	ENSMUSG00000016346.17	protein_coding	KNOWN	Kcnq2	2
ENSMUSG00000016349	2.34424237643825	-0.435908693566174	0.275931959941653	-1.57976877219423	0.114159829536635	NA	chr2	HAVANA	181147653	181157014	-	ENSMUSG00000016349	ENSMUSG00000016349.10	protein_coding	KNOWN	Eef1a2	2
ENSMUSG00000016356	5.3572715022248	0.140960805048743	0.283467914655851	0.497272522782265	0.618996885509908	0.985185031620141	chr2	HAVANA	180986535	181017540	+	ENSMUSG00000016356	ENSMUSG00000016356.17	protein_coding	KNOWN	Col20a1	1
ENSMUSG00000016382	4.70108412953534	-0.0716703429790887	0.284854011129911	-0.251603769575857	0.801347344644101	0.992172078162099	chrX	HAVANA	75785654	75875182	-	ENSMUSG00000016382	ENSMUSG00000016382.15	protein_coding	KNOWN	Pls3	2
ENSMUSG00000016386	0.811536048767385	0.0611582817147209	0.207492263542799	0.29474969654522	0.768185096353127	NA	chr2	HAVANA	106693269	106868356	+	ENSMUSG00000016386	ENSMUSG00000016386.15	protein_coding	KNOWN	Mpped2	2
ENSMUSG00000016409	0.810089989843452	-0.310769035086065	0.207343079838672	-1.49881556369215	0.133921485861276	NA	chrX	HAVANA	37126795	37150746	+	ENSMUSG00000016409	ENSMUSG00000016409.4	protein_coding	KNOWN	Nkap	2
ENSMUSG00000016427	0.509166232902693	0.0129216170091126	0.176199433705151	0.0733351789923196	0.941539398266947	NA	chrX	HAVANA	37187588	37191163	-	ENSMUSG00000016427	ENSMUSG00000016427.7	protein_coding	KNOWN	Ndufa1	2
ENSMUSG00000016477	1.398177478785	-0.1672667624257	0.246388888624928	-0.678872993661358	0.497218338693857	NA	chr13	HAVANA	29906575	29985668	-	ENSMUSG00000016477	ENSMUSG00000016477.17	protein_coding	KNOWN	E2f3	2
ENSMUSG00000016481	5.97410415865279	-0.525833536966315	0.281132118470528	-1.87041430850043	0.0614263065197361	0.746796041728483	chr1	HAVANA	195097382	195131586	-	ENSMUSG00000016481	ENSMUSG00000016481.15	protein_coding	KNOWN	Cr1l	2
ENSMUSG00000016487	0.738895002356524	0.0909421548076035	0.206656269923683	0.44006482281514	0.65989015878568	NA	chr6	HAVANA	146888487	147032025	+	ENSMUSG00000016487	ENSMUSG00000016487.15	protein_coding	KNOWN	Ppfibp1	2
ENSMUSG00000016493	686.266428883239	0.0800101961707047	0.118869999488367	0.673089900858749	0.500890098501019	0.984750015067308	chr1	HAVANA	195036826	195092249	-	ENSMUSG00000016493	ENSMUSG00000016493.13	protein_coding	KNOWN	Cd46	2
ENSMUSG00000016494	7.14540710249866	-0.373045026365239	0.274274639205913	-1.36011491053379	0.173793563345265	0.907032237468461	chr1	HAVANA	194938819	194961279	+	ENSMUSG00000016494	ENSMUSG00000016494.9	protein_coding	KNOWN	Cd34	2
ENSMUSG00000016495	3.01148546626259	-0.343710206865084	0.282943441223527	-1.21476647551463	0.224455170499924	NA	chr19	HAVANA	29348599	29367390	-	ENSMUSG00000016495	ENSMUSG00000016495.12	protein_coding	KNOWN	Plgrkt	2
ENSMUSG00000016496	0.788464338193773	-0.146094393354514	0.202081433126351	-0.722948125883335	0.469711754767271	NA	chr19	HAVANA	29367455	29388095	+	ENSMUSG00000016496	ENSMUSG00000016496.7	protein_coding	KNOWN	Cd274	2
ENSMUSG00000016498	0.35615010359499	-0.0321470401363496	0.14675812742192	-0.219047767241736	0.82661283830758	NA	chr19	HAVANA	29410919	29471157	+	ENSMUSG00000016498	ENSMUSG00000016498.9	protein_coding	KNOWN	Pdcd1lg2	2
ENSMUSG00000016503	85.2766485392496	-0.0432797758745158	0.143600917662256	-0.301389270898032	0.763117674778399	0.99184096530683	chr5	HAVANA	146948657	146955614	+	ENSMUSG00000016503	ENSMUSG00000016503.16	protein_coding	KNOWN	Gtf3a	2
ENSMUSG00000016510	206.044926800269	-0.0670023870269263	0.109184041784251	-0.613664652196369	0.53943695110382	0.984750015067308	chr5	HAVANA	146951573	146963800	-	ENSMUSG00000016510	ENSMUSG00000016510.11	protein_coding	KNOWN	Mtif3	2
ENSMUSG00000016520	0.213101387601006	-0.000173328462553059	0.117117022927284	-0.00147995960126715	0.998819163514598	NA	chr5	HAVANA	147016655	147076586	-	ENSMUSG00000016520	ENSMUSG00000016520.7	protein_coding	KNOWN	Lnx2	2
ENSMUSG00000016526	0.12635790653087	-0.0337003050468977	0.0910247631749898	-0.370232273849599	0.711209431372437	NA	chr1	HAVANA	131127455	131138340	-	ENSMUSG00000016526	ENSMUSG00000016526.8	protein_coding	KNOWN	Dyrk3	2
ENSMUSG00000016528	0.324768624973603	-0.0710271831728036	0.148439080043661	-0.478493824887031	0.63229876835627	NA	chr1	HAVANA	131053700	131097826	-	ENSMUSG00000016528	ENSMUSG00000016528.10	protein_coding	KNOWN	Mapkapk2	2
ENSMUSG00000016529	0.264230242631065	0.0488130724541121	0.139661883883499	0.349508907489966	0.726707284757521	NA	chr1	HAVANA	131019845	131024974	+	ENSMUSG00000016529	ENSMUSG00000016529.5	protein_coding	KNOWN	Il10	2
ENSMUSG00000016534	0.747021459099985	-0.212338667493577	0.199281240499908	-1.06552260996025	0.286639499503869	NA	chrX	HAVANA	38401357	38456454	-	ENSMUSG00000016534	ENSMUSG00000016534.15	protein_coding	KNOWN	Lamp2	2
ENSMUSG00000016541	2.44925372169044	0.289432072543758	0.275504301353894	1.0505537340848	0.293463599608018	NA	chr15	ENSEMBL	85336381	85463836	+	ENSMUSG00000016541	ENSMUSG00000016541.9	protein_coding	KNOWN	Atxn10	3
ENSMUSG00000016552	1.6593245248311	-0.0937045902326513	0.258374064931616	-0.362670263586448	0.716851215674812	NA	chr15	HAVANA	77940522	77956722	-	ENSMUSG00000016552	ENSMUSG00000016552.13	protein_coding	KNOWN	Foxred2	2
ENSMUSG00000016554	7.64176959838177	0.297991424850433	0.285883261265379	1.04235352406244	0.297247805576891	0.972244555638512	chr15	ENSEMBL	77958998	77970824	-	ENSMUSG00000016554	ENSMUSG00000016554.8	protein_coding	KNOWN	Eif3d	3
ENSMUSG00000016559	2.77789035350739	-0.0214813515700044	0.272517201998592	-0.0788256719666282	0.937171284299989	NA	chr11	HAVANA	116021912	116027962	-	ENSMUSG00000016559	ENSMUSG00000016559.14	protein_coding	KNOWN	H3f3b	2
ENSMUSG00000016619	3.41186063341056	0.239315175691165	0.284715064537201	0.840542723231618	0.400604157690202	NA	chr15	ENSEMBL	84923428	84942955	+	ENSMUSG00000016619	ENSMUSG00000016619.9	protein_coding	KNOWN	Nup50	3
ENSMUSG00000016624	0.722726254277403	-0.0522373381640025	0.195752956168041	-0.266853380845805	0.789582052022969	NA	chr15	HAVANA	84785381	84856049	-	ENSMUSG00000016624	ENSMUSG00000016624.15	protein_coding	KNOWN	Phf21b	2
ENSMUSG00000016637	1.09479560775219	-0.0700044410783785	0.224899168248221	-0.311270342276743	0.755595111579684	NA	chr15	ENSEMBL	78159465	78174108	-	ENSMUSG00000016637	ENSMUSG00000016637.6	protein_coding	KNOWN	Ift27	3
ENSMUSG00000016664	0.153514420969548	-0.0361012920545463	0.106882176458205	-0.337767186736352	0.735538639281028	NA	chr15	ENSEMBL	83375607	83464606	-	ENSMUSG00000016664	ENSMUSG00000016664.14	protein_coding	KNOWN	Pacsin2	3
ENSMUSG00000016756	0.262577054955772	0.24668852391925	0.135196259319829	1.82466974426909	0.0680508816478904	NA	chr13	HAVANA	24327420	24477285	+	ENSMUSG00000016756	ENSMUSG00000016756.16	protein_coding	KNOWN	Cmah	2
ENSMUSG00000016757	0.463776911022003	0.0775127258112231	0.173335985425083	0.447181960636353	0.654743685153579	NA	chr15	HAVANA	83575119	83595157	-	ENSMUSG00000016757	ENSMUSG00000016757.10	protein_coding	KNOWN	Ttll12	2
ENSMUSG00000016758	1.61094927431675	0.135924140098539	0.256364442941257	0.530198878358823	0.595974048642607	NA	chr15	ENSEMBL	83526862	83544635	+	ENSMUSG00000016758	ENSMUSG00000016758.3	protein_coding	KNOWN	Bik	3
ENSMUSG00000016763	0.57808459292182	-0.0214973129374413	0.188993211412943	-0.113746482091732	0.909438764230089	NA	chr15	HAVANA	83602583	83725021	-	ENSMUSG00000016763	ENSMUSG00000016763.14	protein_coding	KNOWN	Scube1	2
ENSMUSG00000016831	200.866092867694	0.0302029585639708	0.101059172484504	0.298864099333506	0.765043740428057	0.99184096530683	chr14	HAVANA	52279146	52296391	+	ENSMUSG00000016831	ENSMUSG00000016831.11	protein_coding	KNOWN	Tox4	1
ENSMUSG00000016833	6.23532999722623	-0.0584854225282295	0.284586129903111	-0.205510446163139	0.837173337420201	0.992437607065269	chr5	HAVANA	100798627	100804471	+	ENSMUSG00000016833	ENSMUSG00000016833.14	protein_coding	KNOWN	Mrps18c	2
ENSMUSG00000016918	3.11708823689962	-0.111714043302741	0.281993961010675	-0.396157573383324	0.69198878779225	NA	chr1	HAVANA	12692277	12861192	+	ENSMUSG00000016918	ENSMUSG00000016918.15	protein_coding	KNOWN	Sulf1	2
ENSMUSG00000016921	1.62461317456837	-0.141978698753663	0.256699321527867	-0.553093393113037	0.580199460526102	NA	chr2	HAVANA	162931528	162937121	+	ENSMUSG00000016921	ENSMUSG00000016921.14	protein_coding	KNOWN	Srsf6	2
ENSMUSG00000016933	34.1766620814068	0.144189073359458	0.210299352592197	0.685637266982286	0.492941874970282	0.984750015067308	chr2	HAVANA	160731300	160775760	+	ENSMUSG00000016933	ENSMUSG00000016933.17	protein_coding	KNOWN	Plcg1	2
ENSMUSG00000016940	1.35605313581215	-0.732248748157368	0.233322940670632	-3.13834870267232	0.00169902621952862	NA	chr11	HAVANA	115420128	115431274	+	ENSMUSG00000016940	ENSMUSG00000016940.18	protein_coding	KNOWN	Kctd2	2
ENSMUSG00000016942	5.14151554391472	0.219509932990755	0.285802605745941	0.768047346586771	0.442459056678481	0.981865123938535	chr15	ENSEMBL	78439668	78468634	-	ENSMUSG00000016942	ENSMUSG00000016942.5	protein_coding	KNOWN	Tmprss6	3
ENSMUSG00000016946	0.0628888269483431	-0.0222108969141099	0.0650417208432734	-0.341486919874552	0.732737050163015	NA	chr17	HAVANA	24047734	24073485	-	ENSMUSG00000016946	ENSMUSG00000016946.5	protein_coding	KNOWN	Kctd5	2
ENSMUSG00000016982	0.110786566042922	-0.0318829006599459	0.0845175470337057	-0.377234098467517	0.705999642051431	NA	chr13	HAVANA	21981194	21988734	+	ENSMUSG00000016982	ENSMUSG00000016982.6	protein_coding	KNOWN	Pom121l2	2
ENSMUSG00000016984	0.251036998898843	-0.00120436985904204	0.130607804000864	-0.00922127026218183	0.99264259509589	NA	chr11	HAVANA	17938756	17953875	-	ENSMUSG00000016984	ENSMUSG00000016984.7	protein_coding	KNOWN	Etaa1	2
ENSMUSG00000016995	1.84456764162816	0.156793776734841	0.268078812791929	0.584879405805702	0.558628807000179	NA	chr2	HAVANA	164389393	164405160	-	ENSMUSG00000016995	ENSMUSG00000016995.17	protein_coding	KNOWN	Matn4	2
ENSMUSG00000017007	11.4319631940935	-0.7024994708241	0.255256380110567	-2.75213285763829	0.0059208494890563	0.282271509910852	chr2	HAVANA	164403141	164415448	+	ENSMUSG00000017007	ENSMUSG00000017007.9	protein_coding	KNOWN	Rbpjl	2
ENSMUSG00000017009	2.2563535681603	0.281094073255826	0.271456485027821	1.03550325285843	0.300433948109612	NA	chr2	HAVANA	164424247	164443887	-	ENSMUSG00000017009	ENSMUSG00000017009.3	protein_coding	KNOWN	Sdc4	2
ENSMUSG00000017057	3.99044686991847	-0.0897673114220523	0.285924494508811	-0.3139546039113	0.753555517533653	NA	chrX	HAVANA	36112110	36171259	+	ENSMUSG00000017057	ENSMUSG00000017057.9	protein_coding	KNOWN	Il13ra1	2
ENSMUSG00000017064	0.0787662800247862	0.0334183840231963	0.0748534209310378	0.446450991919054	0.655271505943066	NA	chr13	HAVANA	28142484	28151611	+	ENSMUSG00000017064	ENSMUSG00000017064.4	protein_coding	KNOWN	Prl5a1	2
ENSMUSG00000017119	2.43634191861062	0.047252774427594	0.271420847384455	0.174094123141037	0.861791491728505	NA	chr11	HAVANA	101552149	101581951	+	ENSMUSG00000017119	ENSMUSG00000017119.19	protein_coding	KNOWN	Nbr1	1
ENSMUSG00000017132	0.358619818055835	-0.104428110159757	0.151274915639153	-0.690320068720829	0.489992930099939	NA	chr11	HAVANA	118132019	118248592	-	ENSMUSG00000017132	ENSMUSG00000017132.17	protein_coding	KNOWN	Cyth1	2
ENSMUSG00000017144	0.737950584154315	0.12684815331111	0.20291932908159	0.625116167519489	0.531894817573897	NA	chr2	HAVANA	51130438	51149111	-	ENSMUSG00000017144	ENSMUSG00000017144.8	protein_coding	KNOWN	Rnd3	2
ENSMUSG00000017146	0.0782434477031376	-0.0290546519056575	0.0743431918720547	-0.39081792392854	0.695931825211029	NA	chr11	HAVANA	101488764	101551955	-	ENSMUSG00000017146	ENSMUSG00000017146.12	protein_coding	KNOWN	Brca1	2
ENSMUSG00000017165	0.0376318142959093	-0.0190239423567864	0.0420886931132689	-0.451996509028905	0.651271497351564	NA	chr11	HAVANA	100334407	100336996	+	ENSMUSG00000017165	ENSMUSG00000017165.1	protein_coding	KNOWN	Gast	2
ENSMUSG00000017167	22.6001115462755	-0.128098607741366	0.225519554003989	-0.568015524450265	0.570024426557784	0.984750015067308	chr11	HAVANA	101170523	101190724	+	ENSMUSG00000017167	ENSMUSG00000017167.6	protein_coding	KNOWN	Cntnap1	2
ENSMUSG00000017176	15.7719769384113	-0.128949893376667	0.2481105154352	-0.519727642943636	0.603253417324414	0.984750015067308	chr11	HAVANA	100422321	100441808	-	ENSMUSG00000017176	ENSMUSG00000017176.17	protein_coding	KNOWN	Nt5c3b	2
ENSMUSG00000017188	0.417894170394381	0.112065200678918	0.157325232105213	0.712315495609583	0.476269430658484	NA	chr11	HAVANA	101277968	101279114	-	ENSMUSG00000017188	ENSMUSG00000017188.3	protein_coding	KNOWN	Coa3	2
ENSMUSG00000017195	0.0383579370221468	0.000795151240496908	0.0498512172850366	0.015950487947976	0.987273891556642	NA	chr11	HAVANA	98551097	98558665	+	ENSMUSG00000017195	ENSMUSG00000017195.15	protein_coding	KNOWN	Zpbp2	2
ENSMUSG00000017204	0.0374000203588473	-0.0263327603901998	0.0494660582648406	-0.532339978439651	0.594490547900643	NA	chr11	HAVANA	98664351	98677708	+	ENSMUSG00000017204	ENSMUSG00000017204.4	protein_coding	KNOWN	Gsdma	2
ENSMUSG00000017210	0.404203400736549	0.164315084615044	0.164241973085279	1.00044514522319	0.317095131586102	NA	chr11	HAVANA	98704591	98729435	-	ENSMUSG00000017210	ENSMUSG00000017210.14	protein_coding	KNOWN	Med24	2
ENSMUSG00000017221	0.866651181368564	0.299343478564883	0.220519182501609	1.35744870432167	0.174638681752591	NA	chr11	HAVANA	98682554	98695979	+	ENSMUSG00000017221	ENSMUSG00000017221.14	protein_coding	KNOWN	Psmd3	2
ENSMUSG00000017264	0.266096363982289	-0.0331273033960999	0.134335959199502	-0.246600415804548	0.805217482718578	NA	chr4	HAVANA	148558429	148582401	+	ENSMUSG00000017264	ENSMUSG00000017264.16	protein_coding	KNOWN	Exosc10	2
ENSMUSG00000017286	1.21337133059076	0.131731272207535	0.24396010976222	0.539970540003156	0.589217349267465	NA	chr11	HAVANA	76120987	76243725	-	ENSMUSG00000017286	ENSMUSG00000017286.15	protein_coding	KNOWN	Glod4	1
ENSMUSG00000017288	1.1668037160714	0.346910045282532	0.22815406077458	1.52050787132509	0.128383381967374	NA	chr11	HAVANA	76046226	76179647	-	ENSMUSG00000017288	ENSMUSG00000017288.15	protein_coding	KNOWN	Vps53	2
ENSMUSG00000017291	5.93309702968901	-0.214720206458546	0.28580590480428	-0.751279812100407	0.452484276115601	0.981865123938535	chr11	HAVANA	77529162	77607815	-	ENSMUSG00000017291	ENSMUSG00000017291.13	protein_coding	KNOWN	Taok1	2
ENSMUSG00000017299	0.773370436690797	0.301135249765345	0.204437417035505	1.47299478799933	0.140752441164579	NA	chr2	HAVANA	164745983	164768607	+	ENSMUSG00000017299	ENSMUSG00000017299.13	protein_coding	KNOWN	Dnttip1	1
ENSMUSG00000017307	45.3840389700917	0.0544343955330567	0.16660801763103	0.326721344549018	0.743878654850865	0.990388748546834	chr2	HAVANA	164792768	164804882	-	ENSMUSG00000017307	ENSMUSG00000017307.15	protein_coding	KNOWN	Acot8	2
ENSMUSG00000017309	3.66686824152134	-0.278046351240137	0.282992866134524	-0.982520708165005	0.325843386165373	NA	chr11	HAVANA	102041509	102055620	+	ENSMUSG00000017309	ENSMUSG00000017309.11	protein_coding	KNOWN	Cd300lg	2
ENSMUSG00000017314	1.10976153503851	-0.258159494089287	0.224634654643814	-1.14924161856785	0.250456363977834	NA	chr11	HAVANA	102057015	102088515	-	ENSMUSG00000017314	ENSMUSG00000017314.12	protein_coding	KNOWN	Mpp2	2
ENSMUSG00000017316	0.082378417210635	0.0324989730043343	0.074284308276914	0.437494455534081	0.661752796182787	NA	chr11	HAVANA	102099930	102101319	-	ENSMUSG00000017316	ENSMUSG00000017316.13	protein_coding	KNOWN	Ppy	2
ENSMUSG00000017344	0.416163999475435	0.0451906440305856	0.162079925241137	0.278817034024124	0.780385241386902	NA	chr11	HAVANA	78499091	78502324	+	ENSMUSG00000017344	ENSMUSG00000017344.4	protein_coding	KNOWN	Vtn	2
ENSMUSG00000017376	0.745615893704539	-0.132713962214238	0.205577728949216	-0.645565854300409	0.518560556783157	NA	chr11	HAVANA	78567168	78697373	-	ENSMUSG00000017376	ENSMUSG00000017376.15	protein_coding	KNOWN	Nlk	2
ENSMUSG00000017386	8.81638001889284	0.0917669244168792	0.26840569290661	0.341896341404387	0.732428903047547	0.990388748546834	chr11	HAVANA	78158499	78165589	-	ENSMUSG00000017386	ENSMUSG00000017386.10	protein_coding	KNOWN	Traf4	2
ENSMUSG00000017390	1.9907875223393	-0.138568410406526	0.256308876548342	-0.54063055588475	0.588762252445792	NA	chr11	HAVANA	78322968	78327781	+	ENSMUSG00000017390	ENSMUSG00000017390.15	protein_coding	KNOWN	Aldoc	2
ENSMUSG00000017400	0.469631238834218	-0.0599590963907956	0.1754407624017	-0.341762630132156	0.732529534789922	NA	chr11	HAVANA	98036623	98053462	-	ENSMUSG00000017400	ENSMUSG00000017400.10	protein_coding	KNOWN	Stac2	2
ENSMUSG00000017404	0.360123226968958	-0.100230376097531	0.14886616754354	-0.673291841601393	0.500761642046316	NA	chr11	HAVANA	98026710	98030492	+	ENSMUSG00000017404	ENSMUSG00000017404.12	protein_coding	KNOWN	Rpl19	2
ENSMUSG00000017405	2.12412169250804	0.167700225652458	0.268567139370192	0.624425706159456	0.532348047375592	NA	chr11	HAVANA	78166106	78176675	-	ENSMUSG00000017405	ENSMUSG00000017405.14	protein_coding	KNOWN	Nek8	2
ENSMUSG00000017412	18.9504660393642	-0.102037467287637	0.22859391881321	-0.446369998893164	0.655330000314382	0.986906964637842	chr2	HAVANA	52428320	52676831	-	ENSMUSG00000017412	ENSMUSG00000017412.15	protein_coding	KNOWN	Cacnb4	2
ENSMUSG00000017417	0.121297125203103	-0.140758819543881	0.0888824164062369	-1.58365203417224	0.11327292576711	NA	chr11	HAVANA	97923238	97986444	-	ENSMUSG00000017417	ENSMUSG00000017417.14	protein_coding	KNOWN	Plxdc1	2
ENSMUSG00000017418	0.790160800896848	0.0796845973575043	0.211142785869352	0.377396731929124	0.705878795188068	NA	chr2	HAVANA	15049395	15082456	+	ENSMUSG00000017418	ENSMUSG00000017418.13	protein_coding	KNOWN	Arl5b	2
ENSMUSG00000017421	2.01569243154811	-0.400918824327983	0.265909774567917	-1.50772503560445	0.131624915212826	NA	chr11	HAVANA	80383279	80405733	+	ENSMUSG00000017421	ENSMUSG00000017421.18	protein_coding	KNOWN	Zfp207	2
ENSMUSG00000017428	3.96920198632242	-0.0484649067545541	0.285777538963482	-0.169589628808257	0.865332879409802	NA	chr11	HAVANA	80428615	80473248	+	ENSMUSG00000017428	ENSMUSG00000017428.16	protein_coding	KNOWN	Psmd11	2
ENSMUSG00000017446	0.183700742354235	-0.0323920190947412	0.107851397850972	-0.30033935340829	0.763918318292772	NA	chr11	HAVANA	118428203	118449963	+	ENSMUSG00000017446	ENSMUSG00000017446.14	protein_coding	KNOWN	C1qtnf1	2
ENSMUSG00000017453	0.118783223626865	-0.0307294293253002	0.0917761049056884	-0.334830393563538	0.737753031824181	NA	chr11	HAVANA	77880615	77894096	-	ENSMUSG00000017453	ENSMUSG00000017453.4	protein_coding	KNOWN	Pipox	2
ENSMUSG00000017466	2.69617588420883	0.10478861711511	0.278590444471098	0.376138590517884	0.706813866219645	NA	chr11	HAVANA	118301069	118355740	-	ENSMUSG00000017466	ENSMUSG00000017466.9	protein_coding	KNOWN	Timp2	2
ENSMUSG00000017478	6.31780728062945	-0.533908198811855	0.281015310867059	-1.89992565588155	0.0574428766208957	0.740007752678265	chr8	HAVANA	122376609	122417360	+	ENSMUSG00000017478	ENSMUSG00000017478.15	protein_coding	KNOWN	Zc3h18	2
ENSMUSG00000017485	5.91685346316482	-0.514649432023416	0.285721544065436	-1.80122725329229	0.0716670684729889	0.761865365667515	chr14	HAVANA	16365179	16430787	+	ENSMUSG00000017485	ENSMUSG00000017485.10	protein_coding	KNOWN	Top2b	1
ENSMUSG00000017491	40.5384794254049	0.0820116874281173	0.183035151344358	0.448065231327192	0.654106119733635	0.986906964637842	chr14	ENSEMBL	16430842	16575472	-	ENSMUSG00000017491	ENSMUSG00000017491.8	protein_coding	KNOWN	Rarb	3
ENSMUSG00000017493	0.943575021271318	-0.332631749882087	0.217094526280339	-1.53219777385153	0.125473637729657	NA	chr11	HAVANA	99041244	99054392	+	ENSMUSG00000017493	ENSMUSG00000017493.12	protein_coding	KNOWN	Igfbp4	1
ENSMUSG00000017499	0.158140464026546	-0.0669394957362994	0.101105835149298	-0.662073515712055	0.507924108101581	NA	chr11	HAVANA	98907801	98923940	+	ENSMUSG00000017499	ENSMUSG00000017499.15	protein_coding	KNOWN	Cdc6	2
ENSMUSG00000017548	2.14902331844671	-0.108889478434929	0.268872968825996	-0.404984848087863	0.685488648536235	NA	chr11	HAVANA	79993106	80034123	+	ENSMUSG00000017548	ENSMUSG00000017548.15	protein_coding	KNOWN	Suz12	2
ENSMUSG00000017550	12.7876257033921	0.0596887160806331	0.257420226060275	0.231872673698363	0.816636909378398	0.992437607065269	chr11	HAVANA	80089400	80135794	+	ENSMUSG00000017550	ENSMUSG00000017550.14	protein_coding	KNOWN	Atad5	2
ENSMUSG00000017561	0.460039320087591	0.404774784167134	0.1688819098246	2.39679184459443	0.0165393164674495	NA	chr11	HAVANA	80046493	80080991	-	ENSMUSG00000017561	ENSMUSG00000017561.16	protein_coding	KNOWN	Crlf3	2
ENSMUSG00000017588	1.61681881899325	0.0305980443910091	0.247147338764874	0.123804870988794	0.901469774998345	NA	chr11	HAVANA	99345565	99351104	-	ENSMUSG00000017588	ENSMUSG00000017588.2	protein_coding	KNOWN	Krt27	2
ENSMUSG00000017607	0.0659528445867296	0.0496046612197177	0.0657650777356812	0.754270547950777	0.450686783484723	NA	chr11	HAVANA	99065678	99089306	-	ENSMUSG00000017607	ENSMUSG00000017607.9	protein_coding	KNOWN	Tns4	2
ENSMUSG00000017615	29.2930094973076	0.133400958272951	0.190425198668921	0.700542571074778	0.483588528895815	0.984750015067308	chr11	HAVANA	78522850	78536332	-	ENSMUSG00000017615	ENSMUSG00000017615.12	protein_coding	KNOWN	Tnfaip1	2
ENSMUSG00000017631	15.5909678077179	-0.00944540431830504	0.247726985091887	-0.0381282818858088	0.969585402015991	0.997451021100817	chr11	HAVANA	76416734	76622314	-	ENSMUSG00000017631	ENSMUSG00000017631.18	protein_coding	KNOWN	Abr	1
ENSMUSG00000017639	7.11756887681815	0.0172653635952991	0.275876744321472	0.0625836136995302	0.950098078209408	0.996062551982291	chr11	HAVANA	79591212	79698023	+	ENSMUSG00000017639	ENSMUSG00000017639.13	protein_coding	KNOWN	Rab11fip4	2
ENSMUSG00000017652	0.293624070420719	-0.122421068793527	0.138376908482646	-0.884692902420781	0.376322284747471	NA	chr2	HAVANA	165055627	165072948	+	ENSMUSG00000017652	ENSMUSG00000017652.16	protein_coding	KNOWN	Cd40	2
ENSMUSG00000017664	0.547467728984985	-0.313010648273852	0.179393486328008	-1.74482727707034	0.0810149391919892	NA	chr2	HAVANA	165276554	165287869	-	ENSMUSG00000017664	ENSMUSG00000017664.16	protein_coding	KNOWN	Slc35c2	1
ENSMUSG00000017667	0.297688683772464	0.0144687217547666	0.13966770527584	0.103593896142213	0.917491631774341	NA	chr2	HAVANA	165374264	165388259	-	ENSMUSG00000017667	ENSMUSG00000017667.9	protein_coding	KNOWN	Zfp334	2
ENSMUSG00000017670	7.92081592033467	0.0320356804328463	0.283445752714311	0.113022263082332	0.910012904915959	0.99426620869009	chr2	HAVANA	165288031	165326479	-	ENSMUSG00000017670	ENSMUSG00000017670.16	protein_coding	KNOWN	Elmo2	2
ENSMUSG00000017677	1.15885050434591	0.0288146163639264	0.234201159409577	0.123033619630955	0.902080475586725	NA	chr11	HAVANA	79239372	79254671	-	ENSMUSG00000017677	ENSMUSG00000017677.11	protein_coding	KNOWN	Wsb1	2
ENSMUSG00000017679	42.9244826657287	0.102194121318929	0.179269180203929	0.570059623202814	0.568637259424424	0.984750015067308	chr2	HAVANA	163602314	163619013	+	ENSMUSG00000017679	ENSMUSG00000017679.16	protein_coding	KNOWN	Ttpal	2
ENSMUSG00000017686	0.883462250538609	-0.126150087647979	0.216492666763566	-0.582699125720268	0.560095861885087	NA	chr11	HAVANA	80209019	80267907	+	ENSMUSG00000017686	ENSMUSG00000017686.16	protein_coding	KNOWN	Rhot1	2
ENSMUSG00000017692	3.17789149297358	-0.406896313694072	0.283640673293911	-1.43454853977322	0.151415787716124	NA	chr11	HAVANA	80300912	80355955	+	ENSMUSG00000017692	ENSMUSG00000017692.8	protein_coding	KNOWN	Rhbdl3	2
ENSMUSG00000017697	9.65412078991531	-0.340477410555254	0.266037229370177	-1.2798111428288	0.200611564033736	0.920711314573601	chr2	HAVANA	163726584	163750239	-	ENSMUSG00000017697	ENSMUSG00000017697.3	protein_coding	KNOWN	Ada	2
ENSMUSG00000017707	3.07854404753823	0.0123861645680149	0.280464781225936	0.0441629944190279	0.964774479433126	NA	chr2	HAVANA	163623272	163645131	-	ENSMUSG00000017707	ENSMUSG00000017707.9	protein_coding	KNOWN	Serinc3	2
ENSMUSG00000017713	3.81404377276109	-0.159588743088385	0.286140683556185	-0.557728251379705	0.577029963028305	NA	chr11	HAVANA	117867952	117873481	-	ENSMUSG00000017713	ENSMUSG00000017713.9	protein_coding	KNOWN	Tha1	2
ENSMUSG00000017715	2.58553242488905	0.0450076618887309	0.277877100193543	0.161969668811798	0.871329739226966	NA	chr11	HAVANA	117986292	118024011	+	ENSMUSG00000017715	ENSMUSG00000017715.11	protein_coding	KNOWN	Pgs1	2
ENSMUSG00000017716	0.0190259209890051	-0.00918212146244712	0.0419817924681774	-0.218716756065317	0.826870695537976	NA	chr11	HAVANA	117849251	117855743	+	ENSMUSG00000017716	ENSMUSG00000017716.15	protein_coding	KNOWN	Birc5	2
ENSMUSG00000017718	0.530891929004522	-0.0521727221999138	0.179590874535126	-0.290508759618014	0.771427050396427	NA	chr11	HAVANA	117825924	117839908	+	ENSMUSG00000017718	ENSMUSG00000017718.15	protein_coding	KNOWN	Afmid	2
ENSMUSG00000017720	30.3772527909168	0.13322880312627	0.189437688182522	0.703285626025509	0.481877766644383	0.984750015067308	chr2	HAVANA	164470301	164473724	-	ENSMUSG00000017720	ENSMUSG00000017720.2	protein_coding	KNOWN	Trp53tg5	2
ENSMUSG00000017721	0.464512707644015	0.0935525576505263	0.172496576339167	0.542344431616898	0.587581252461647	NA	chr2	HAVANA	164497520	164508301	+	ENSMUSG00000017721	ENSMUSG00000017721.15	protein_coding	KNOWN	Pigt	2
ENSMUSG00000017723	0.0415570555754827	-0.0136811949126764	0.0511767429265265	-0.267332271073176	0.789213341903809	NA	chr2	HAVANA	164562413	164568510	+	ENSMUSG00000017723	ENSMUSG00000017723.11	protein_coding	KNOWN	Wfdc2	2
ENSMUSG00000017724	4.28825564147935	0.114153248683049	0.286247567241412	0.398792030909299	0.690046449440892	0.98847994927792	chr11	HAVANA	101769742	101785371	-	ENSMUSG00000017724	ENSMUSG00000017724.14	protein_coding	KNOWN	Etv4	2
ENSMUSG00000017733	0.0214914076383244	-0.00918212146244711	0.0419817924681774	-0.218716756065317	0.826870695537976	NA	chr2	HAVANA	164588343	164593594	-	ENSMUSG00000017733	ENSMUSG00000017733.4	protein_coding	KNOWN	Eppin	2
ENSMUSG00000017734	5.13342578762528	-0.816453537997489	0.286143851399931	-2.85329750754059	0.00432680931030849	0.243160952366078	chr2	HAVANA	164486106	164493319	+	ENSMUSG00000017734	ENSMUSG00000017734.15	protein_coding	KNOWN	Dbndd2	2
ENSMUSG00000017737	0.0661483814912963	0	0.0665664923807079	0	1	NA	chr2	HAVANA	164940780	164955850	+	ENSMUSG00000017737	ENSMUSG00000017737.2	protein_coding	KNOWN	Mmp9	2
ENSMUSG00000017740	7.01774511070838	-0.372889106940569	0.2824422905501	-1.32023113894987	0.186757858454002	0.920711314573601	chr2	HAVANA	164960802	164999731	+	ENSMUSG00000017740	ENSMUSG00000017740.17	protein_coding	KNOWN	Slc12a5	2
ENSMUSG00000017747	0.843628852031479	-0.0200925390641401	0.212558921348109	-0.0945269148747439	0.924690603185322	NA	chr11	HAVANA	100766032	100770957	-	ENSMUSG00000017747	ENSMUSG00000017747.13	protein_coding	KNOWN	Ghdc	2
ENSMUSG00000017754	104.396111089608	-0.0208288668120685	0.162530293304197	-0.128153751455333	0.898027299182702	0.993585635406659	chr2	HAVANA	164839518	164857711	-	ENSMUSG00000017754	ENSMUSG00000017754.13	protein_coding	KNOWN	Pltp	2
ENSMUSG00000017756	3.42685104048658	0.167248945591566	0.285237891297056	0.586348976396644	0.557641024907045	NA	chr13	ENSEMBL	73763697	73816743	+	ENSMUSG00000017756	ENSMUSG00000017756.8	protein_coding	KNOWN	Slc12a7	3
ENSMUSG00000017760	239.310117083179	-0.0372884385131103	0.188019856570074	-0.198321811288124	0.842793287660068	0.992437607065269	chr2	HAVANA	164832873	164841032	+	ENSMUSG00000017760	ENSMUSG00000017760.15	protein_coding	KNOWN	Ctsa	1
ENSMUSG00000017764	3.62952118807782	0.413864824778012	0.285589606101037	1.44915926888317	0.147293109384069	NA	chr2	HAVANA	164822686	164826871	+	ENSMUSG00000017764	ENSMUSG00000017764.2	protein_coding	KNOWN	Zswim1	2
ENSMUSG00000017765	1.08931736000543	0.0927963104164787	0.233196224349968	0.397932302185197	0.690680088392949	NA	chr8	HAVANA	105943590	105966115	-	ENSMUSG00000017765	ENSMUSG00000017765.16	protein_coding	KNOWN	Slc12a4	2
ENSMUSG00000017767	68.3644310501708	0.0213426595482621	0.168119899995185	0.126949037852588	0.898980733991554	0.993585635406659	chr2	HAVANA	164826389	164828537	-	ENSMUSG00000017767	ENSMUSG00000017767.3	protein_coding	KNOWN	Spata25	2
ENSMUSG00000017774	1.3701830097225	-0.341788642500628	0.247778942628981	-1.37940956109582	0.167768513018493	NA	chr11	HAVANA	75650504	75673910	+	ENSMUSG00000017774	ENSMUSG00000017774.19	protein_coding	KNOWN	Myo1c	2
ENSMUSG00000017776	1.33261959730682	-0.215647301814411	0.240320239057547	-0.897333086302283	0.369541206428209	NA	chr11	HAVANA	75679259	75706908	+	ENSMUSG00000017776	ENSMUSG00000017776.15	protein_coding	KNOWN	Crk	2
ENSMUSG00000017778	7.55835597543387	-0.0272693100053938	0.276399905499145	-0.0986588977161504	0.921409104460061	0.995329316166529	chr13	HAVANA	86044816	86046904	-	ENSMUSG00000017778	ENSMUSG00000017778.14	protein_coding	KNOWN	Cox7c	2
ENSMUSG00000017781	6.4153327314179	-0.933567306277696	0.28435396430503	-3.28311690170863	0.00102666081792266	0.112442069035651	chr11	HAVANA	75588097	75628804	+	ENSMUSG00000017781	ENSMUSG00000017781.17	protein_coding	KNOWN	Pitpna	2
ENSMUSG00000017801	6.6956412861644	0.448357706945166	0.27708564723494	1.6181195649048	0.105636832863957	0.822667986648833	chr11	HAVANA	101087277	101092207	+	ENSMUSG00000017801	ENSMUSG00000017801.15	protein_coding	KNOWN	Mlx	2
ENSMUSG00000017802	1.72160145301818	-0.21518181837293	0.261652196804373	-0.822396375803459	0.410851341354093	NA	chr11	HAVANA	101096322	101119893	-	ENSMUSG00000017802	ENSMUSG00000017802.14	protein_coding	KNOWN	Fam134c	2
ENSMUSG00000017817	0.154966076505805	0.11529265477791	0.10402913923811	1.10827269765271	0.267744062895339	NA	chr2	HAVANA	163336242	163397993	-	ENSMUSG00000017817	ENSMUSG00000017817.11	protein_coding	KNOWN	Jph2	2
ENSMUSG00000017830	1.11406754111393	-0.195274027712368	0.236575749503223	-0.825418615908085	0.409133969625833	NA	chr11	HAVANA	100694884	100704271	-	ENSMUSG00000017830	ENSMUSG00000017830.15	protein_coding	KNOWN	Dhx58	2
ENSMUSG00000017831	0.713326314567522	-0.0919702576740444	0.204319610165252	-0.450129371329848	0.652617159586242	NA	chr17	ENSEMBL	53479234	53507671	+	ENSMUSG00000017831	ENSMUSG00000017831.7	protein_coding	KNOWN	Rab5a	3
ENSMUSG00000017832	2.51907136727726	-0.0532254956221715	0.276972170786224	-0.192169110243399	0.847609741381612	NA	chr11	HAVANA	100713850	100714575	+	ENSMUSG00000017832	ENSMUSG00000017832.2	protein_coding	KNOWN	Hspb9	2
ENSMUSG00000017837	172.172171970949	-0.164925943792553	0.130635814831666	-1.26248643226265	0.206773805386716	0.922943951238065	chr11	HAVANA	100619244	100627607	+	ENSMUSG00000017837	ENSMUSG00000017837.12	protein_coding	KNOWN	Nkiras2	2
ENSMUSG00000017843	5.70445044579932	0.128761007782002	0.282615763826041	0.455604478811943	0.648674421863433	0.986906964637842	chr12	ENSEMBL	110485739	110583061	+	ENSMUSG00000017843	ENSMUSG00000017843.13	protein_coding	KNOWN	Ppp2r5c	3
ENSMUSG00000017858	1.52614019503788	0.0262115060613147	0.249075182691845	0.105235318019393	0.916189086575404	NA	chr2	HAVANA	163017354	163046141	+	ENSMUSG00000017858	ENSMUSG00000017858.12	protein_coding	KNOWN	Ift52	2
ENSMUSG00000017861	0.101520519011694	-0.0312491696375914	0.0778200214103409	-0.401556939605762	0.688010125517906	NA	chr2	HAVANA	163054687	163084688	+	ENSMUSG00000017861	ENSMUSG00000017861.11	protein_coding	KNOWN	Mybl2	2
ENSMUSG00000017868	1.20972738044907	0.119649616128782	0.238264146168035	0.502172139841802	0.615546438662569	NA	chr2	HAVANA	162987330	163014127	+	ENSMUSG00000017868	ENSMUSG00000017868.16	protein_coding	KNOWN	Sgk2	2
ENSMUSG00000017897	0.450553520344682	0.095177919600555	0.170664433659201	0.557690419496631	0.577055800892243	NA	chr2	HAVANA	165595032	165771727	+	ENSMUSG00000017897	ENSMUSG00000017897.18	protein_coding	KNOWN	Eya2	2
ENSMUSG00000017929	0.487402278857527	-0.19728706928733	0.170907772238794	-1.15434814170814	0.248357466809492	NA	chr2	HAVANA	167298444	167349183	-	ENSMUSG00000017929	ENSMUSG00000017929.13	protein_coding	KNOWN	B4galt5	2
ENSMUSG00000017943	0.814478053828018	-0.304790900815378	0.211878162865943	-1.43851965059854	0.150286665982835	NA	chr2	HAVANA	163438476	163455324	+	ENSMUSG00000017943	ENSMUSG00000017943.15	protein_coding	KNOWN	Gdap1l1	2
ENSMUSG00000017950	0.0391310263047419	0.00080897187132607	0.0502792234890572	0.0160895856218252	0.987162921910949	NA	chr2	HAVANA	163506808	163572910	+	ENSMUSG00000017950	ENSMUSG00000017950.16	protein_coding	KNOWN	Hnf4a	2
ENSMUSG00000017969	49.1105809321654	-0.114246514482226	0.16464148676065	-0.693910852787147	0.487738117098135	0.984750015067308	chr2	HAVANA	167191805	167240604	-	ENSMUSG00000017969	ENSMUSG00000017969.13	protein_coding	KNOWN	Ptgis	2
ENSMUSG00000017978	5.04219955272408	-0.388535325692354	0.28507765147641	-1.36291050413857	0.172910717819106	0.907032237468461	chr6	HAVANA	23262773	23839421	-	ENSMUSG00000017978	ENSMUSG00000017978.18	protein_coding	KNOWN	Cadps2	2
ENSMUSG00000017999	2.66420288845355	0.312227136701038	0.2768550310053	1.12776399824593	0.259419601525914	NA	chr2	HAVANA	167015193	167034947	+	ENSMUSG00000017999	ENSMUSG00000017999.16	protein_coding	KNOWN	Ddx27	2
ENSMUSG00000018001	4.04723588444975	0.101553791762846	0.285897415794557	0.355210597061925	0.722431826418191	NA	chr5	HAVANA	143622447	143710250	+	ENSMUSG00000018001	ENSMUSG00000018001.18	protein_coding	KNOWN	Cyth3	2
ENSMUSG00000018008	2.18703626170016	0.0837846339487244	0.276234662546708	0.30330963238387	0.761653906161498	NA	chr15	ENSEMBL	78597047	78622019	+	ENSMUSG00000018008	ENSMUSG00000018008.7	protein_coding	KNOWN	Cyth4	3
ENSMUSG00000018012	1.78698229519767	0.214807033626033	0.256371206798814	0.837875034050148	0.402100891705617	NA	chr11	HAVANA	120721470	120723969	+	ENSMUSG00000018012	ENSMUSG00000018012.11	protein_coding	KNOWN	Rac3	2
ENSMUSG00000018040	31.9198756673798	0.0786438285738751	0.233491772319865	0.336816273192441	0.736255404907316	0.990388748546834	chr15	HAVANA	83113433	83122801	-	ENSMUSG00000018040	ENSMUSG00000018040.9	protein_coding	KNOWN	Rrp7a	2
ENSMUSG00000018042	14.746707283149	-0.285344414142271	0.248881552205005	-1.14650688897677	0.25158547843161	0.949836326377847	chr15	HAVANA	83153494	83172592	-	ENSMUSG00000018042	ENSMUSG00000018042.17	protein_coding	KNOWN	Cyb5r3	2
ENSMUSG00000018068	18.7718781857994	0.186571453009195	0.257385201088245	0.724872495467324	0.46853025581575	0.984750015067308	chr11	HAVANA	86210681	86257575	-	ENSMUSG00000018068	ENSMUSG00000018068.13	protein_coding	KNOWN	Ints2	2
ENSMUSG00000018076	0.587352931267545	-0.259506618803787	0.185717894419059	-1.39731618008887	0.162318512358352	NA	chr5	HAVANA	118560679	118765438	+	ENSMUSG00000018076	ENSMUSG00000018076.12	protein_coding	KNOWN	Med13l	2
ENSMUSG00000018102	0.394456279592029	-0.25387668380958	0.161040179973708	-1.57648037807104	0.114915137336218	NA	chr13	HAVANA	23684199	23692488	+	ENSMUSG00000018102	ENSMUSG00000018102.4	protein_coding	KNOWN	Hist1h2bc	2
ENSMUSG00000018126	0.481814627808954	-0.221364393429038	0.175775441120351	-1.25935905504269	0.207900671590856	NA	chr15	HAVANA	79258195	79285537	-	ENSMUSG00000018126	ENSMUSG00000018126.15	protein_coding	KNOWN	Baiap2l2	2
ENSMUSG00000018143	0.873135221707671	-0.267451803326409	0.212371036003597	-1.25936101437994	0.207899964204948	NA	chr5	HAVANA	139791513	139802653	+	ENSMUSG00000018143	ENSMUSG00000018143.10	protein_coding	KNOWN	Mafk	2
ENSMUSG00000018160	38.6224244862106	0.048387228727269	0.185950286439016	0.26021594079737	0.794697208725126	0.992172078162099	chr11	HAVANA	98152154	98193293	-	ENSMUSG00000018160	ENSMUSG00000018160.15	protein_coding	KNOWN	Med1	2
ENSMUSG00000018166	0.798120148719062	0.115441095376438	0.210330188540246	0.54885652020584	0.583103918823081	NA	chr10	HAVANA	128567523	128589652	-	ENSMUSG00000018166	ENSMUSG00000018166.8	protein_coding	KNOWN	Erbb3	2
ENSMUSG00000018167	0.481632515667342	-0.130540150393992	0.169058043870946	-0.772161722713664	0.44001864907414	NA	chr11	HAVANA	98358368	98381112	+	ENSMUSG00000018167	ENSMUSG00000018167.10	protein_coding	KNOWN	Stard3	2
ENSMUSG00000018168	0.116417418996807	0.00565416567028648	0.0840932088809742	0.0672368880380033	0.946393119147671	NA	chr11	HAVANA	98464902	98546031	-	ENSMUSG00000018168	ENSMUSG00000018168.8	protein_coding	KNOWN	Ikzf3	2
ENSMUSG00000018169	0.0366069397612844	0.0141428287337291	0.0491263335575852	0.287886917454384	0.773433301537341	NA	chr15	HAVANA	78755882	78773475	-	ENSMUSG00000018169	ENSMUSG00000018169.12	protein_coding	KNOWN	Mfng	2
ENSMUSG00000018171	1.7201697729828	0.178886037005687	0.247980279877678	0.721372026412449	0.470680652816992	NA	chr11	HAVANA	86583865	86683836	-	ENSMUSG00000018171	ENSMUSG00000018171.9	protein_coding	KNOWN	Vmp1	2
ENSMUSG00000018189	0.390155821389508	-0.168674724206575	0.154042611521025	-1.0949874358859	0.273522140881335	NA	chr1	HAVANA	143777272	143807466	+	ENSMUSG00000018189	ENSMUSG00000018189.12	protein_coding	KNOWN	Uchl5	2
ENSMUSG00000018196	10.0763248079957	0.470509151812641	0.261652378769593	1.79822233615909	0.0721417813214338	0.762491077419117	chr1	HAVANA	143716338	143749676	+	ENSMUSG00000018196	ENSMUSG00000018196.18	protein_coding	KNOWN	Glrx2	2
ENSMUSG00000018199	19.6183911761092	0.122829593109031	0.248059743415	0.495161332580835	0.620486242911266	0.985185031620141	chr1	HAVANA	143750790	143777068	-	ENSMUSG00000018199	ENSMUSG00000018199.8	protein_coding	KNOWN	Trove2	2
ENSMUSG00000018209	6.00312874298618	-0.024882179959248	0.280898530674881	-0.0885806696797829	0.929415171046006	0.995329316166529	chr2	HAVANA	164070322	164155524	+	ENSMUSG00000018209	ENSMUSG00000018209.15	protein_coding	KNOWN	Stk4	1
ENSMUSG00000018211	0.326233841097157	-0.183682051979357	0.152727696601041	-1.20267676438004	0.229101428892908	NA	chr2	HAVANA	164214454	164221660	-	ENSMUSG00000018211	ENSMUSG00000018211.13	protein_coding	KNOWN	Wfdc15b	2
ENSMUSG00000018217	0.359973611372896	0.218907347038926	0.150622764326089	1.45334835685929	0.146127057382836	NA	chr11	HAVANA	63128982	63159547	+	ENSMUSG00000018217	ENSMUSG00000018217.12	protein_coding	KNOWN	Pmp22	2
ENSMUSG00000018238	0.0206280183976002	-0.00918212146244712	0.0419817924681774	-0.218716756065317	0.826870695537976	NA	chr11	HAVANA	53431023	53437904	+	ENSMUSG00000018238	ENSMUSG00000018238.6	protein_coding	KNOWN	Gdf9	2
ENSMUSG00000018239	0.0939696850645124	0.00606325614276907	0.081012909546568	0.0748430858329287	0.940339560391039	NA	chr11	HAVANA	53324679	53333301	+	ENSMUSG00000018239	ENSMUSG00000018239.9	protein_coding	KNOWN	Zcchc10	2
ENSMUSG00000018263	0.0210844131989177	0	0.0419817924681774	0	1	NA	chr5	HAVANA	119832668	119885219	+	ENSMUSG00000018263	ENSMUSG00000018263.11	protein_coding	KNOWN	Tbx5	2
ENSMUSG00000018286	0.367969491180358	0.337490134382637	0.154486503421715	2.18459300267391	0.0289187014439029	NA	chr11	HAVANA	70525367	70527858	+	ENSMUSG00000018286	ENSMUSG00000018286.6	protein_coding	KNOWN	Psmb6	2
ENSMUSG00000018287	2.11825284244905	-0.102134424105837	0.265531626564952	-0.384641277677911	0.700503207463005	NA	chr11	HAVANA	70663771	70669416	-	ENSMUSG00000018287	ENSMUSG00000018287.12	protein_coding	KNOWN	Spag7	2
ENSMUSG00000018293	12.5199267528286	-0.339421983003758	0.251958614968905	-1.34713386579636	0.17793712282075	0.908961282539184	chr11	HAVANA	70651850	70654644	-	ENSMUSG00000018293	ENSMUSG00000018293.4	protein_coding	KNOWN	Pfn1	2
ENSMUSG00000018322	0.765245043172007	-0.00419373938500036	0.190198081715368	-0.0220493253516421	0.982408609146494	NA	chr2	HAVANA	164053540	164071169	-	ENSMUSG00000018322	ENSMUSG00000018322.10	protein_coding	KNOWN	Tomm34	2
ENSMUSG00000018326	4.32037574747292	0.177036194449699	0.285582980472297	0.619911572310496	0.535316006487969	0.984750015067308	chr2	HAVANA	163994960	164018588	+	ENSMUSG00000018326	ENSMUSG00000018326.9	protein_coding	KNOWN	Ywhab	2
ENSMUSG00000018334	0.645528586816249	0.367861377028223	0.191467346683519	1.92127474162093	0.0546970797399241	NA	chr11	HAVANA	79013440	79146407	-	ENSMUSG00000018334	ENSMUSG00000018334.17	protein_coding	KNOWN	Ksr1	2
ENSMUSG00000018339	5.90270193909638	0.325852749854529	0.285415763801777	1.14167747959723	0.253588105119926	0.949836326377847	chr11	HAVANA	54902453	54910377	+	ENSMUSG00000018339	ENSMUSG00000018339.11	protein_coding	KNOWN	Gpx3	2
[truncated: 30,432 more rows]
