# Supplementary material for: Identification of Cholecystokinin by Genome-Wide Profiling as Potential Mediator of Serotonin-Dependent Behavioral Effects of Maternal Separation in the Amygdala
Source: Front Neurosci. 2019 May 10;13:460. doi: 10.3389/fnins.2019.00460 (PMC6524554; doi:10.3389/fnins.2019.00460)
Supplement: Supplementary file 5 [file Data_Sheet_2.ZIP › Tab4/FiN_Tph2xMS_STable4b_GE2.tab]

	baseMean	log2FoldChange	lfcSE	stat	pvalue	padj	chromosome	source	start	end	strand	Ensembl_id	Ensembl_id.version	Gene_type	Gene_status	Gene_symbol	Level
ENSMUSG00000000001	0.698828544619348	-0.0549355185055972	0.207531501702102	-0.264709299817304	0.791233412772207	1	chr3	HAVANA	108107280	108146146	-	ENSMUSG00000000001	ENSMUSG00000000001.4	protein_coding	KNOWN	Gnai3	2
ENSMUSG00000000028	0.654668978499952	-0.0583197646357992	0.204392416073047	-0.285332331581993	0.775389544904468	1	chr16	HAVANA	18780447	18811987	-	ENSMUSG00000000028	ENSMUSG00000000028.14	protein_coding	KNOWN	Cdc45	2
ENSMUSG00000000031	0.0783867071147774	-0.0761719604255109	0.0689345979472255	-1.10498882555065	0.269164431149743	1	chr7	HAVANA	142575529	142578143	-	ENSMUSG00000000031	ENSMUSG00000000031.15	lincRNA	KNOWN	H19	2
ENSMUSG00000000037	0.059419753012269	0.00253943760980901	0.0643881895085508	0.0394394939381201	0.968539992781125	1	chrX	HAVANA	161117193	161258213	+	ENSMUSG00000000037	ENSMUSG00000000037.16	protein_coding	KNOWN	Scml2	1
ENSMUSG00000000049	71.7660550755407	0.0708009136582915	0.176567045948416	0.400986000971981	0.688430430658168	1	chr11	HAVANA	108343354	108414396	+	ENSMUSG00000000049	ENSMUSG00000000049.11	protein_coding	KNOWN	Apoh	2
ENSMUSG00000000056	3.03937943729401	-0.406074391383951	0.280307096563498	-1.44867681326064	0.147427858662603	1	chr11	HAVANA	121237253	121255856	+	ENSMUSG00000000056	ENSMUSG00000000056.7	protein_coding	KNOWN	Narf	2
ENSMUSG00000000058	0.647400373332618	-0.0547923926424698	0.192542306274049	-0.284573264456918	0.77597109655391	1	chr6	HAVANA	17281185	17289115	+	ENSMUSG00000000058	ENSMUSG00000000058.6	protein_coding	KNOWN	Cav2	2
ENSMUSG00000000078	1.24274218668953	-0.0880081814012176	0.23085014524116	-0.381235113840969	0.703028795919056	1	chr13	ENSEMBL	5861489	5870393	+	ENSMUSG00000000078	ENSMUSG00000000078.6	protein_coding	KNOWN	Klf6	3
ENSMUSG00000000085	0.466082798719231	-0.256624719685649	0.178003404702603	-1.44168433246769	0.149391445500662	1	chr4	HAVANA	120405281	120530186	+	ENSMUSG00000000085	ENSMUSG00000000085.16	protein_coding	KNOWN	Scmh1	2
ENSMUSG00000000088	2.55786991521356	-0.334670341007854	0.27200186225769	-1.2303972415115	0.218548385829794	1	chr9	ENSEMBL	57521232	57532424	+	ENSMUSG00000000088	ENSMUSG00000000088.6	protein_coding	KNOWN	Cox5a	3
ENSMUSG00000000093	0.0980416373182756	-0.0293868009133004	0.0818052606514187	-0.35922874249519	0.719423976305145	1	chr11	HAVANA	85832551	85841948	+	ENSMUSG00000000093	ENSMUSG00000000093.6	protein_coding	KNOWN	Tbx2	2
ENSMUSG00000000094	0.181223442899857	0.168432299838809	0.114795463433918	1.46723829322547	0.142311243312591	1	chr11	HAVANA	85886422	85916097	+	ENSMUSG00000000094	ENSMUSG00000000094.12	protein_coding	KNOWN	Tbx4	2
ENSMUSG00000000120	0.0784686903400164	-0.0289561403375828	0.0763967545433009	-0.379023173309945	0.704670655661488	1	chr11	HAVANA	95568818	95587735	-	ENSMUSG00000000120	ENSMUSG00000000120.6	protein_coding	KNOWN	Ngfr	2
ENSMUSG00000000125	3.14325540119633	0.118442987686216	0.281680268450702	0.420487343105982	0.674129473652812	1	chr11	HAVANA	103774150	103817957	+	ENSMUSG00000000125	ENSMUSG00000000125.5	protein_coding	KNOWN	Wnt3	2
ENSMUSG00000000126	0.165237597383961	-0.0295916043327841	0.101780650309541	-0.290738998451951	0.771250942878757	1	chr11	HAVANA	59306928	59333552	+	ENSMUSG00000000126	ENSMUSG00000000126.11	protein_coding	KNOWN	Wnt9a	2
ENSMUSG00000000127	1.77208851287332	0.0176521269512397	0.263052357119779	0.0671049943992782	0.94649811790441	1	chr17	ENSEMBL	63896018	64139494	+	ENSMUSG00000000127	ENSMUSG00000000127.14	protein_coding	KNOWN	Fer	3
ENSMUSG00000000131	0.905445221350339	-0.023272788790508	0.216766396014553	-0.107363453092358	0.91450064708365	1	chr7	HAVANA	126101715	126200501	-	ENSMUSG00000000131	ENSMUSG00000000131.15	protein_coding	KNOWN	Xpo6	1
ENSMUSG00000000134	1.04926706640331	0.151012989411985	0.22767242806089	0.663290635138292	0.507144433179671	1	chrX	HAVANA	7762560	7775202	+	ENSMUSG00000000134	ENSMUSG00000000134.17	protein_coding	KNOWN	Tfe3	2
ENSMUSG00000000142	2.39443214146587	-0.290257585143212	0.273792496826497	-1.06013710568244	0.289082229101933	1	chr11	HAVANA	108920349	108950783	+	ENSMUSG00000000142	ENSMUSG00000000142.15	protein_coding	KNOWN	Axin2	2
ENSMUSG00000000148	0.234636377734578	-0.0318951301216521	0.13105010851924	-0.243381180542628	0.807710121325531	1	chr5	HAVANA	140705011	140719379	+	ENSMUSG00000000148	ENSMUSG00000000148.17	protein_coding	KNOWN	Brat1	2
ENSMUSG00000000149	19.3377687750436	0.364571817762885	0.22988718980239	1.5858726972837	0.11276819042891	1	chr5	HAVANA	140758408	140830431	-	ENSMUSG00000000149	ENSMUSG00000000149.10	protein_coding	KNOWN	Gna12	2
ENSMUSG00000000157	3.60718228391806	0.29452660493823	0.277695008995437	1.06061180574934	0.288866355119701	1	chr16	HAVANA	96422288	96443619	-	ENSMUSG00000000157	ENSMUSG00000000157.15	protein_coding	KNOWN	Itgb2l	2
ENSMUSG00000000167	2.73478491593367	-0.154722731659184	0.279544973014684	-0.553480643885723	0.579934331166794	1	chr9	HAVANA	50617321	50625000	+	ENSMUSG00000000167	ENSMUSG00000000167.14	protein_coding	KNOWN	Pih1d2	2
ENSMUSG00000000168	6.42638905717662	-0.370696950255234	0.279742427421917	-1.32513667544657	0.185125823777418	1	chr9	HAVANA	50634633	50659780	-	ENSMUSG00000000168	ENSMUSG00000000168.9	protein_coding	KNOWN	Dlat	2
ENSMUSG00000000171	0.611233760217534	0.0848574643419034	0.191009258324364	0.444258383527159	0.656855785822675	1	chr9	ENSEMBL	50596338	50603849	-	ENSMUSG00000000171	ENSMUSG00000000171.4	protein_coding	KNOWN	Sdhd	3
ENSMUSG00000000182	0.0830407637594145	0.00352639194490196	0.0742185986920712	0.0475135883329293	0.962103900643809	1	chr6	HAVANA	127072902	127081408	+	ENSMUSG00000000182	ENSMUSG00000000182.9	protein_coding	KNOWN	Fgf23	2
ENSMUSG00000000183	0.043447852587744	0.00164913578727578	0.0520057055860623	0.0317106703714784	0.974702785441328	1	chr6	HAVANA	127015586	127028187	+	ENSMUSG00000000183	ENSMUSG00000000183.6	protein_coding	KNOWN	Fgf6	2
ENSMUSG00000000184	14.0796025060108	-0.032405834508395	0.255887506432637	-0.126640940623359	0.899224591865386	1	chr6	HAVANA	127125162	127152193	-	ENSMUSG00000000184	ENSMUSG00000000184.12	protein_coding	KNOWN	Ccnd2	2
ENSMUSG00000000194	1.10348188476495	-0.325779624200754	0.236696733329412	-1.37635876768677	0.168710586785532	1	chr2	HAVANA	31152316	31218775	+	ENSMUSG00000000194	ENSMUSG00000000194.13	protein_coding	KNOWN	Gpr107	1
ENSMUSG00000000197	10.7499952214569	-0.0807006420211765	0.27021536427297	-0.298653047499006	0.765204785466463	1	chr14	ENSEMBL	123276641	123627144	-	ENSMUSG00000000197	ENSMUSG00000000197.7	protein_coding	KNOWN	Nalcn	3
ENSMUSG00000000202	8.92150677682624	-0.283674946722165	0.272758902314509	-1.04002085473664	0.298330211781321	1	chr11	HAVANA	114791217	114795945	-	ENSMUSG00000000202	ENSMUSG00000000202.9	protein_coding	KNOWN	Btbd17	2
ENSMUSG00000000214	0.314177901338433	-0.172936999204545	0.143358107924362	-1.20632869468248	0.227690777804079	1	chr7	HAVANA	142892752	142931128	-	ENSMUSG00000000214	ENSMUSG00000000214.11	protein_coding	KNOWN	Th	2
ENSMUSG00000000215	0.119278903843515	-0.167457191550655	0.0870912961104712	-1.92277757972787	0.0545079889460827	1	chr7	HAVANA	142678656	142743381	-	ENSMUSG00000000215	ENSMUSG00000000215.11	protein_coding	KNOWN	Ins2	2
ENSMUSG00000000216	0.0553463686149409	-0.019830245160463	0.0632573609141443	-0.313485179809785	0.753912078479476	1	chr7	HAVANA	121734479	121768475	+	ENSMUSG00000000216	ENSMUSG00000000216.8	protein_coding	KNOWN	Scnn1g	2
ENSMUSG00000000223	0.790851100813976	-0.0445640289078417	0.202882618760133	-0.219654247269598	0.826140439765432	1	chrX	HAVANA	134404551	134456573	+	ENSMUSG00000000223	ENSMUSG00000000223.13	protein_coding	KNOWN	Drp2	2
ENSMUSG00000000244	5.40811535975778	-0.550371942814825	0.285401319004424	-1.92841415286624	0.0538036328319778	1	chr7	HAVANA	143005046	143019644	+	ENSMUSG00000000244	ENSMUSG00000000244.17	protein_coding	KNOWN	Tspan32	2
ENSMUSG00000000247	0.789861066543545	-0.165917425692991	0.214411866346795	-0.773825761232041	0.439033836141011	1	chr2	HAVANA	38339281	38369733	+	ENSMUSG00000000247	ENSMUSG00000000247.11	protein_coding	KNOWN	Lhx2	2
ENSMUSG00000000248	0.115109002525365	0.106080828493668	0.0865515352595583	1.22563774490589	0.220335027244185	1	chr6	HAVANA	128934381	128984707	+	ENSMUSG00000000248	ENSMUSG00000000248.16	protein_coding	KNOWN	Clec2g	1
ENSMUSG00000000253	5.2811505013256	0.149270232986422	0.285608325285508	0.522639642374583	0.601225048104546	1	chr13	HAVANA	45507444	45546382	+	ENSMUSG00000000253	ENSMUSG00000000253.12	protein_coding	KNOWN	Gmpr	1
ENSMUSG00000000263	0.943757563942076	0.162461645126527	0.217200639904857	0.747979587894826	0.454472469764217	1	chr11	HAVANA	55514238	55608198	-	ENSMUSG00000000263	ENSMUSG00000000263.15	protein_coding	KNOWN	Glra1	2
ENSMUSG00000000266	0.460654893747051	-0.208947381735216	0.166292994132141	-1.25650141081217	0.208934234739332	1	chrX	HAVANA	140664599	140767715	+	ENSMUSG00000000266	ENSMUSG00000000266.11	protein_coding	KNOWN	Mid2	1
ENSMUSG00000000275	0.016480327092802	0.0108163046744455	0.0419817924681774	0.257642755073986	0.796682629559079	1	chr11	HAVANA	88999376	89020293	+	ENSMUSG00000000275	ENSMUSG00000000275.16	protein_coding	KNOWN	Trim25	2
ENSMUSG00000000276	2.24807200207078	0.106050022253743	0.272365136430648	0.389367096110504	0.697004608839519	1	chr11	HAVANA	89035179	89066850	-	ENSMUSG00000000276	ENSMUSG00000000276.11	protein_coding	KNOWN	Dgke	2
ENSMUSG00000000278	0.0366728643133456	0	0.0491355893415048	0	1	1	chr11	HAVANA	88924020	88955465	-	ENSMUSG00000000278	ENSMUSG00000000278.10	protein_coding	KNOWN	Scpep1	2
ENSMUSG00000000282	0.499984899773633	0.138041071389993	0.178587794792487	0.772959157429498	0.439546552396473	1	chr11	HAVANA	74830920	74845725	+	ENSMUSG00000000282	ENSMUSG00000000282.12	protein_coding	KNOWN	Mnt	2
ENSMUSG00000000295	1.09526400913204	-0.105443154328883	0.236714747271368	-0.445443959636379	0.655998949919979	1	chr10	HAVANA	31313382	31328204	+	ENSMUSG00000000295	ENSMUSG00000000295.12	protein_coding	KNOWN	Hddc2	2
ENSMUSG00000000296	1.45682026282342	-0.010853508011262	0.244061818189937	-0.0444703235096586	0.964529506974563	1	chr10	ENSEMBL	31332380	31445921	-	ENSMUSG00000000296	ENSMUSG00000000296.7	protein_coding	KNOWN	Tpd52l1	3
ENSMUSG00000000301	0.481469933787857	0.0107780128876554	0.164401769715598	0.0655589833753039	0.947728945349274	1	chr11	HAVANA	59970614	60046489	-	ENSMUSG00000000301	ENSMUSG00000000301.16	protein_coding	KNOWN	Pemt	2
ENSMUSG00000000303	0.0897321431376986	-0.0664702681873016	0.0809716231868151	-0.820908184512289	0.411698568762615	1	chr8	HAVANA	106603351	106670246	+	ENSMUSG00000000303	ENSMUSG00000000303.12	protein_coding	KNOWN	Cdh1	2
ENSMUSG00000000305	1.86444707787511	-0.357788049367263	0.257909276215819	-1.38726320594946	0.165361518318348	1	chr2	HAVANA	179442431	179899373	+	ENSMUSG00000000305	ENSMUSG00000000305.12	protein_coding	KNOWN	Cdh4	2
ENSMUSG00000000308	11.2777239667527	-0.597051102102185	0.260593799134191	-2.29111783966409	0.0219565991247447	1	chr2	HAVANA	121357714	121363737	+	ENSMUSG00000000308	ENSMUSG00000000308.14	protein_coding	KNOWN	Ckmt1	2
ENSMUSG00000000317	3.3253040890141	-0.493026983478572	0.28482022377913	-1.73101115130399	0.0834497755798047	1	chr11	HAVANA	70224128	70229798	-	ENSMUSG00000000317	ENSMUSG00000000317.11	protein_coding	KNOWN	Bcl6b	2
ENSMUSG00000000318	0.0339863405770214	0	0.0478936424859281	0	1	1	chr11	HAVANA	70156197	70170834	+	ENSMUSG00000000318	ENSMUSG00000000318.16	protein_coding	KNOWN	Clec10a	2
ENSMUSG00000000320	6.26652714619782	0.0624140520114284	0.280550170275071	0.222470198290143	0.82394787030694	1	chr11	HAVANA	70241457	70255353	-	ENSMUSG00000000320	ENSMUSG00000000320.10	protein_coding	KNOWN	Alox12	2
ENSMUSG00000000325	0.0588511924643252	-0.0509260449205554	0.0563296795271091	-0.904071270209284	0.365957611301105	1	chr16	HAVANA	18348182	18407076	+	ENSMUSG00000000325	ENSMUSG00000000325.15	protein_coding	KNOWN	Arvcf	2
ENSMUSG00000000326	7.34455244213876	0.0520781702376838	0.275977563362065	0.188704362786769	0.850324532015705	1	chr16	HAVANA	18406886	18426852	-	ENSMUSG00000000326	ENSMUSG00000000326.12	protein_coding	KNOWN	Comt	2
ENSMUSG00000000339	0.192213608717615	-0.187990928711887	0.117786795884782	-1.59602718878421	0.110482723188612	1	chr3	HAVANA	116488963	116508208	-	ENSMUSG00000000339	ENSMUSG00000000339.14	protein_coding	KNOWN	Rtca	2
ENSMUSG00000000340	0.486131263403234	-0.0579976182976023	0.165908835794248	-0.34957522316369	0.726657508152506	1	chr3	HAVANA	116513070	116549981	+	ENSMUSG00000000340	ENSMUSG00000000340.10	protein_coding	KNOWN	Dbt	2
ENSMUSG00000000346	0.799301948385362	0.134176476585177	0.211035818270424	0.635799541920613	0.524907086081062	1	chr15	ENSEMBL	100615628	100620731	+	ENSMUSG00000000346	ENSMUSG00000000346.8	protein_coding	KNOWN	Dazap2	3
ENSMUSG00000000355	7.14823025357227	-0.116375153160356	0.282826163796114	-0.411472374402567	0.680726194014717	1	chrX	HAVANA	38600578	38613426	+	ENSMUSG00000000355	ENSMUSG00000000355.13	protein_coding	KNOWN	Mcts1	2
ENSMUSG00000000359	0.076003911833827	0	0.0675626123907519	0	1	1	chr2	HAVANA	152626951	152635198	+	ENSMUSG00000000359	ENSMUSG00000000359.3	protein_coding	KNOWN	Rem1	2
ENSMUSG00000000365	0.222766087731047	-0.0521563418853316	0.111668893401339	-0.467062404727887	0.640455230915381	1	chr14	ENSEMBL	56402697	56525032	+	ENSMUSG00000000365	ENSMUSG00000000365.8	protein_coding	KNOWN	Rnf17	3
ENSMUSG00000000374	0.982160573952328	-0.211458258954009	0.220845623610998	-0.957493544569741	0.338318203152531	1	chr10	ENSEMBL	78186725	78244642	-	ENSMUSG00000000374	ENSMUSG00000000374.7	protein_coding	KNOWN	Trappc10	3
ENSMUSG00000000378	1.55183871178375	0.0193561538979682	0.251923698523504	0.0768333984115524	0.93875608116982	1	chr11	HAVANA	6546887	6596744	+	ENSMUSG00000000378	ENSMUSG00000000378.15	protein_coding	KNOWN	Ccm2	2
ENSMUSG00000000381	1.51292291853804	-0.18643641139309	0.253299611587299	-0.736031177563946	0.461711724200956	1	chr11	HAVANA	6635482	6638637	-	ENSMUSG00000000381	ENSMUSG00000000381.10	protein_coding	KNOWN	Wap	2
ENSMUSG00000000384	0.866665865706961	-0.115982733508759	0.220246322429702	-0.526604631710835	0.59846817488826	1	chr11	HAVANA	6615598	6626067	-	ENSMUSG00000000384	ENSMUSG00000000384.15	protein_coding	KNOWN	Tbrg4	2
ENSMUSG00000000385	1.40121745566707	-0.0872410237594928	0.24624432845857	-0.354286428871684	0.723124237232433	1	chr16	ENSEMBL	97564684	97611195	-	ENSMUSG00000000385	ENSMUSG00000000385.7	protein_coding	KNOWN	Tmprss2	3
ENSMUSG00000000386	0.0406756670516524	0.0312524961378448	0.0516851770104029	0.60467038995638	0.54539802612948	1	chr16	HAVANA	97447035	97462907	-	ENSMUSG00000000386	ENSMUSG00000000386.14	protein_coding	KNOWN	Mx1	2
ENSMUSG00000000392	0.377233100392072	0.126459081121675	0.159281661691944	0.793933713262302	0.427234021874726	1	chr2	HAVANA	62500943	62574075	-	ENSMUSG00000000392	ENSMUSG00000000392.17	protein_coding	KNOWN	Fap	2
ENSMUSG00000000394	0.253200696140128	-0.100399979289075	0.125198846211136	-0.801924157669632	0.422596831006875	1	chr2	HAVANA	62474530	62483650	-	ENSMUSG00000000394	ENSMUSG00000000394.15	protein_coding	KNOWN	Gcg	2
ENSMUSG00000000399	4.49302732113568	-0.204519784541646	0.285417754791719	-0.716562936636133	0.473643820598702	1	chr6	HAVANA	126821721	126849136	-	ENSMUSG00000000399	ENSMUSG00000000399.10	protein_coding	KNOWN	Ndufa9	2
ENSMUSG00000000409	1.43854111464043	-0.321607959256608	0.24928718938094	-1.29011025418219	0.197012380074198	1	chr4	HAVANA	129548344	129573641	-	ENSMUSG00000000409	ENSMUSG00000000409.14	protein_coding	KNOWN	Lck	2
ENSMUSG00000000411	1.95240100668262	-0.02051858575224	0.261080140103541	-0.078591139655826	0.937357835270643	1	chr4	HAVANA	129489014	129491022	-	ENSMUSG00000000411	ENSMUSG00000000411.7	protein_coding	KNOWN	Tssk3	2
ENSMUSG00000000416	1.3384488140757	0.0396613863541	0.2313799381665	0.171412382025791	0.863899519419946	1	chr6	HAVANA	18366478	18514843	-	ENSMUSG00000000416	ENSMUSG00000000416.16	protein_coding	KNOWN	Cttnbp2	2
ENSMUSG00000000420	4.07328290645439	-0.140103980872509	0.286044838554402	-0.489797269479006	0.624277363091814	1	chr18	HAVANA	24205344	24286818	+	ENSMUSG00000000420	ENSMUSG00000000420.15	protein_coding	KNOWN	Galnt1	2
ENSMUSG00000000435	0.708198235285661	0.131176654954277	0.201432074977771	0.651220293335871	0.514904292301373	1	chr10	ENSEMBL	107482908	107486134	-	ENSMUSG00000000435	ENSMUSG00000000435.1	protein_coding	KNOWN	Myf5	3
ENSMUSG00000000439	607.107809123732	0.0976030569368386	0.0748761668643966	1.30352635590443	0.192395124446696	1	chr6	HAVANA	115601902	115622624	+	ENSMUSG00000000439	ENSMUSG00000000439.9	protein_coding	KNOWN	Mkrn2	2
ENSMUSG00000000440	0.117302520516682	-0.0375475693086555	0.0898089617280129	-0.418082656632515	0.675886684882575	1	chr6	HAVANA	115360951	115490399	+	ENSMUSG00000000440	ENSMUSG00000000440.12	protein_coding	KNOWN	Pparg	2
ENSMUSG00000000441	163.762544482175	0.198243877945355	0.119801318147143	1.65477209275667	0.0979707369012154	1	chr6	HAVANA	115618067	115676635	-	ENSMUSG00000000441	ENSMUSG00000000441.17	protein_coding	KNOWN	Raf1	2
ENSMUSG00000000486	0.23444593384185	-0.110142439444882	0.12972182943371	-0.849066343927614	0.395844376753098	1	chr7	HAVANA	127214447	127233130	-	ENSMUSG00000000486	ENSMUSG00000000486.13	protein_coding	KNOWN	Sept1	2
ENSMUSG00000000489	11.9647287841072	-0.310666590083829	0.261531216520085	-1.1878757504268	0.234882364754136	1	chr15	ENSEMBL	79995900	80014808	-	ENSMUSG00000000489	ENSMUSG00000000489.6	protein_coding	KNOWN	Pdgfb	3
ENSMUSG00000000530	1.00747556266712	0.260901988663028	0.224668113648293	1.16127733671836	0.245529132923616	1	chr15	HAVANA	101128522	101145336	+	ENSMUSG00000000530	ENSMUSG00000000530.16	protein_coding	KNOWN	Acvrl1	2
ENSMUSG00000000531	1.03659302239197	-0.17936175144818	0.233698952946895	-0.767490607837413	0.442789875262006	1	chr15	ENSEMBL	101224207	101232755	+	ENSMUSG00000000531	ENSMUSG00000000531.4	protein_coding	KNOWN	Grasp	3
ENSMUSG00000000532	7.19878410469016	0.0421934550698051	0.28487489930929	0.148112224601422	0.882254202017549	1	chr15	HAVANA	101174067	101213679	+	ENSMUSG00000000532	ENSMUSG00000000532.10	protein_coding	KNOWN	Acvr1b	2
ENSMUSG00000000538	9.29632577726407	0.342571824988044	0.269253183487609	1.27230371262744	0.203265229998967	1	chr11	HAVANA	60226714	60352905	-	ENSMUSG00000000538	ENSMUSG00000000538.18	protein_coding	KNOWN	Tom1l2	2
ENSMUSG00000000544	0.0434879511726536	-0.0282415493151144	0.0519102913534376	-0.544045286180892	0.586410309886241	1	chr1	HAVANA	166130238	166166510	+	ENSMUSG00000000544	ENSMUSG00000000544.14	protein_coding	KNOWN	Gpa33	2
ENSMUSG00000000552	0.163954222903635	0.0846123362447715	0.106558095573287	0.794048878121873	0.427166976996353	1	chr15	ENSEMBL	103313895	103340086	-	ENSMUSG00000000552	ENSMUSG00000000552.9	protein_coding	KNOWN	Zfp385a	3
ENSMUSG00000000555	9.26757865868195	-0.398093830197104	0.272523899153041	-1.46076667563584	0.144079484010692	1	chr15	ENSEMBL	103344289	103366763	-	ENSMUSG00000000555	ENSMUSG00000000555.6	protein_coding	KNOWN	Itga5	3
ENSMUSG00000000560	12.2125284595574	-0.190989363326553	0.269430052616482	-0.708864365618543	0.478408650254961	1	chr5	HAVANA	70957597	71095849	-	ENSMUSG00000000560	ENSMUSG00000000560.9	protein_coding	KNOWN	Gabra2	2
ENSMUSG00000000561	0.750410547502617	0.260707023278801	0.208473334934722	1.25055333028771	0.211097486689065	1	chr3	HAVANA	105959369	105970037	+	ENSMUSG00000000561	ENSMUSG00000000561.14	protein_coding	KNOWN	Wdr77	2
ENSMUSG00000000562	0.276059040598218	-0.175113535479357	0.134540243274882	-1.30156993340334	0.193063443546473	1	chr3	HAVANA	105870858	105908926	+	ENSMUSG00000000562	ENSMUSG00000000562.5	protein_coding	KNOWN	Adora3	2
ENSMUSG00000000563	124.77723578768	-0.00711432304959546	0.120903731853029	-0.058842873917603	0.953077259154179	1	chr3	HAVANA	105942698	105960099	-	ENSMUSG00000000563	ENSMUSG00000000563.17	protein_coding	KNOWN	Atp5f1	2
ENSMUSG00000000567	1.316029443435	-0.271483663505865	0.241556569779266	-1.12389269210912	0.26105855192459	1	chr11	HAVANA	112782224	112787760	+	ENSMUSG00000000567	ENSMUSG00000000567.5	protein_coding	KNOWN	Sox9	2
ENSMUSG00000000568	2.83800471944059	-0.575785213176865	0.28069492007133	-2.05128476507714	0.0402392232391007	1	chr5	HAVANA	99955935	99978938	-	ENSMUSG00000000568	ENSMUSG00000000568.15	protein_coding	KNOWN	Hnrnpd	2
ENSMUSG00000000579	0.0625701286390204	0.0514959191606448	0.0661670995200119	0.778270764990539	0.436409406530785	1	chr17	HAVANA	6601671	6609774	+	ENSMUSG00000000579	ENSMUSG00000000579.14	protein_coding	KNOWN	Dynlt1c	2
ENSMUSG00000000581	0.562173151985844	-0.216000471537989	0.188764551378914	-1.14428514231151	0.25250540297337	1	chr11	HAVANA	17257579	17269176	+	ENSMUSG00000000581	ENSMUSG00000000581.8	protein_coding	KNOWN	C1d	2
ENSMUSG00000000594	0.275960915031996	-0.214946074198355	0.134621616530784	-1.59666834894382	0.110339654499411	1	chr11	HAVANA	55098115	55113029	+	ENSMUSG00000000594	ENSMUSG00000000594.7	protein_coding	KNOWN	Gm2a	2
ENSMUSG00000000600	8.00070599069542	-0.200896529498811	0.281517388984426	-0.713620321016565	0.475461988423926	1	chr5	HAVANA	3803184	3845564	+	ENSMUSG00000000600	ENSMUSG00000000600.15	protein_coding	KNOWN	Krit1	2
ENSMUSG00000000605	3.08855830419984	-0.306002438658462	0.281697118995578	-1.08628174739432	0.277354359851768	1	chr7	HAVANA	7282309	7300851	-	ENSMUSG00000000605	ENSMUSG00000000605.9	protein_coding	KNOWN	Clcn4	2
ENSMUSG00000000617	0.135299985178387	-0.109826623768269	0.098867072297948	-1.1108513807033	0.266632325986456	1	chr11	HAVANA	50850685	50866208	+	ENSMUSG00000000617	ENSMUSG00000000617.14	protein_coding	KNOWN	Grm6	2
ENSMUSG00000000627	0.474876774149294	0.0146602617655954	0.175788119664646	0.0833973410351223	0.933535602695004	1	chr6	HAVANA	82911885	82939769	-	ENSMUSG00000000627	ENSMUSG00000000627.15	protein_coding	KNOWN	Sema4f	2
ENSMUSG00000000628	0.284159069723638	0.0419394729592095	0.137010947980762	0.3061030784569	0.75952616409204	1	chr6	HAVANA	82725025	82774454	-	ENSMUSG00000000628	ENSMUSG00000000628.10	protein_coding	KNOWN	Hk2	1
ENSMUSG00000000631	10.2801335614339	-0.120199331807637	0.26611510124319	-0.451681739390626	0.651498275089826	1	chr11	HAVANA	77763246	77865980	+	ENSMUSG00000000631	ENSMUSG00000000631.20	protein_coding	KNOWN	Myo18a	1
ENSMUSG00000000632	1.28522280033703	0.259896905284543	0.234435081183844	1.10860927456813	0.267598775381044	1	chr11	HAVANA	77930800	77979048	+	ENSMUSG00000000632	ENSMUSG00000000632.13	protein_coding	KNOWN	Sez6	2
ENSMUSG00000000673	0.804999485291789	-0.0548186278386298	0.203866579958991	-0.268894626326969	0.788010772301047	1	chr17	ENSEMBL	83831356	83846790	-	ENSMUSG00000000673	ENSMUSG00000000673.8	protein_coding	KNOWN	Haao	3
ENSMUSG00000000682	2.89134071074116	0.420366158145574	0.280610557846654	1.49804113348897	0.134122563773866	1	chr4	HAVANA	134082448	134095082	-	ENSMUSG00000000682	ENSMUSG00000000682.7	protein_coding	KNOWN	Cd52	2
ENSMUSG00000000686	232.948688246691	-0.0566574611275105	0.188298977912394	-0.300890964760681	0.763497640322219	1	chr11	HAVANA	77515121	77538607	+	ENSMUSG00000000686	ENSMUSG00000000686.11	protein_coding	KNOWN	Abhd15	2
ENSMUSG00000000693	138.258445306861	-0.0781040078252215	0.120312731867531	-0.649174917840091	0.51622532195445	1	chr6	HAVANA	83034173	83052562	+	ENSMUSG00000000693	ENSMUSG00000000693.10	protein_coding	KNOWN	Loxl3	2
ENSMUSG00000000706	2.43868425831892	-0.378196152657904	0.270302977657419	-1.39915644265387	0.161766075065585	1	chr13	HAVANA	23456992	23465901	-	ENSMUSG00000000706	ENSMUSG00000000706.15	protein_coding	KNOWN	Btn1a1	2
ENSMUSG00000000708	0.418520821993586	-0.0264992955678971	0.167887129648321	-0.157839946536736	0.87458292040014	1	chr17	HAVANA	53566861	53672720	+	ENSMUSG00000000708	ENSMUSG00000000708.14	protein_coding	KNOWN	Kat2b	1
ENSMUSG00000000711	4.17299244799738	-0.0125829630576063	0.284808972884786	-0.0441803603663026	0.964760636922819	1	chr10	ENSEMBL	128677193	128696268	-	ENSMUSG00000000711	ENSMUSG00000000711.2	protein_coding	KNOWN	Rab5b	3
ENSMUSG00000000724	25.1993353839213	-0.0397769209597096	0.208370703329189	-0.190894978632716	0.848607874303849	1	chr11	HAVANA	77718615	77725283	-	ENSMUSG00000000724	ENSMUSG00000000724.10	protein_coding	KNOWN	Cryba1	2
ENSMUSG00000000730	0.9247059508767	0.0745593877370488	0.213123275614113	0.349841599995151	0.726457577089115	1	chr10	HAVANA	78041947	78063622	+	ENSMUSG00000000730	ENSMUSG00000000730.13	protein_coding	KNOWN	Dnmt3l	1
ENSMUSG00000000731	0.140818782949538	-0.0274520292074491	0.0942309872941644	-0.291326982723327	0.770801252755064	1	chr10	HAVANA	78030022	78043610	-	ENSMUSG00000000731	ENSMUSG00000000731.15	protein_coding	KNOWN	Aire	2
ENSMUSG00000000732	0.0785685617622141	-0.0281435237935368	0.0744131959235026	-0.378206088910206	0.705277502538953	1	chr10	ENSEMBL	78069360	78079525	+	ENSMUSG00000000732	ENSMUSG00000000732.8	protein_coding	KNOWN	Icosl	3
ENSMUSG00000000738	7.60750716072594	-0.00293872947887443	0.276425063731058	-0.0106311976172089	0.991517691340447	1	chr8	HAVANA	123062942	123097760	+	ENSMUSG00000000738	ENSMUSG00000000738.17	protein_coding	KNOWN	Spg7	1
ENSMUSG00000000739	0.28415623555879	-0.0714168389216607	0.1437602642652	-0.496777320817354	0.619346089916326	1	chr8	HAVANA	123142847	123158315	-	ENSMUSG00000000739	ENSMUSG00000000739.13	protein_coding	KNOWN	Sult5a1	2
ENSMUSG00000000740	1.74234767400214	-0.242202159604073	0.251279692833307	-0.963874783804133	0.335108707520673	1	chr8	HAVANA	123102350	123105244	+	ENSMUSG00000000740	ENSMUSG00000000740.11	protein_coding	KNOWN	Rpl13	2
ENSMUSG00000000743	0.131576103227088	-0.0343159484358032	0.0982044392035273	-0.34943378032722	0.726763676668064	1	chr8	HAVANA	123204264	123212763	-	ENSMUSG00000000743	ENSMUSG00000000743.8	protein_coding	KNOWN	Chmp1a	2
ENSMUSG00000000751	6.90218072871778	0.0878408796143936	0.28118319003619	0.312397336423589	0.754738574380576	1	chr11	HAVANA	75298166	75348324	-	ENSMUSG00000000751	ENSMUSG00000000751.13	protein_coding	KNOWN	Rpa1	2
ENSMUSG00000000753	11.5599824963726	0.270370954940836	0.252642914380402	1.07017034538218	0.284542639858279	1	chr11	HAVANA	75409769	75422701	-	ENSMUSG00000000753	ENSMUSG00000000753.15	protein_coding	KNOWN	Serpinf1	2
ENSMUSG00000000759	1.50144627264122	-0.132314730470034	0.245890831775908	-0.538103553981299	0.590505559003398	1	chr8	HAVANA	12614277	12672248	-	ENSMUSG00000000759	ENSMUSG00000000759.14	protein_coding	KNOWN	Tubgcp3	2
ENSMUSG00000000766	63.5170343865896	-0.12385012335593	0.179686318492438	-0.689257392521745	0.49066130557078	1	chr10	HAVANA	6758506	7038198	+	ENSMUSG00000000766	ENSMUSG00000000766.18	protein_coding	KNOWN	Oprm1	2
ENSMUSG00000000776	0.617275785670006	-0.14482978071954	0.188215357025849	-0.769489711191045	0.441602650116888	1	chr14	ENSEMBL	70438748	70443471	-	ENSMUSG00000000776	ENSMUSG00000000776.12	protein_coding	KNOWN	Polr3d	3
ENSMUSG00000000782	13.9575244131846	-0.151856891681274	0.248713416388715	-0.610569762927208	0.541484445475902	1	chr11	HAVANA	52252371	52283014	-	ENSMUSG00000000782	ENSMUSG00000000782.15	protein_coding	KNOWN	Tcf7	2
ENSMUSG00000000787	14.6866741982029	-0.468141237647668	0.26460776549593	-1.76918933868125	0.0768622827715306	1	chrX	HAVANA	13280970	13294052	+	ENSMUSG00000000787	ENSMUSG00000000787.12	protein_coding	KNOWN	Ddx3x	2
ENSMUSG00000000791	0.0806347845816577	0.00293631758020553	0.0679112596762079	0.0432375661150376	0.965512159647015	1	chr8	ENSEMBL	70808449	70821424	+	ENSMUSG00000000791	ENSMUSG00000000791.8	protein_coding	KNOWN	Il12rb1	3
ENSMUSG00000000792	0.662628794784634	0.0180175432536311	0.197991837854135	0.0910014445489672	0.927491443236707	1	chr8	HAVANA	70882889	70892757	-	ENSMUSG00000000792	ENSMUSG00000000792.2	protein_coding	KNOWN	Slc5a5	2
ENSMUSG00000000794	1.40503509930866	-0.222880852332192	0.252536394938345	-0.882569232789621	0.377469058107291	1	chr3	HAVANA	89520164	89675132	+	ENSMUSG00000000794	ENSMUSG00000000794.9	protein_coding	KNOWN	Kcnn3	2
ENSMUSG00000000804	1.39308772861038	0.0381184655842635	0.235049661387402	0.162171965529607	0.871170435806192	1	chr11	HAVANA	84984442	85140161	-	ENSMUSG00000000804	ENSMUSG00000000804.14	protein_coding	KNOWN	Usp32	1
ENSMUSG00000000805	0.731845210195605	-0.0107599494543644	0.203951308157232	-0.0527574427032812	0.957925170051666	1	chr11	HAVANA	84957786	84966044	+	ENSMUSG00000000805	ENSMUSG00000000805.18	protein_coding	KNOWN	Car4	2
ENSMUSG00000000811	0.228627448411664	-0.0591825698565101	0.124567162716843	-0.475105706557992	0.634711631265457	1	chr6	HAVANA	89643988	89675529	+	ENSMUSG00000000811	ENSMUSG00000000811.13	protein_coding	KNOWN	Txnrd3	2
ENSMUSG00000000823	1.15970333221627	-0.0756909156401369	0.234970193700965	-0.322129860166286	0.747354317816833	1	chr2	HAVANA	181582103	181592803	-	ENSMUSG00000000823	ENSMUSG00000000823.16	protein_coding	KNOWN	Zfp512b	2
ENSMUSG00000000826	2.28950926456818	-0.40493939487118	0.271598937725238	-1.4909461659266	0.135975629355386	1	chr2	HAVANA	181520485	181555133	+	ENSMUSG00000000826	ENSMUSG00000000826.16	protein_coding	KNOWN	Dnajc5	2
ENSMUSG00000000827	10.0343139080844	-0.224488021283881	0.263880561653972	-0.85071829420408	0.394925858301388	1	chr2	HAVANA	181497142	181517966	+	ENSMUSG00000000827	ENSMUSG00000000827.18	protein_coding	KNOWN	Tpd52l2	2
ENSMUSG00000000838	1.03867263918832	-0.245346080247421	0.22982657926749	-1.06752700679528	0.285733925001991	1	chrX	HAVANA	68678541	68717963	+	ENSMUSG00000000838	ENSMUSG00000000838.17	protein_coding	KNOWN	Fmr1	2
ENSMUSG00000000861	0.610274486790045	-0.266089563528979	0.194168312007536	-1.37040674030607	0.17055996920998	1	chr11	HAVANA	24078056	24174123	+	ENSMUSG00000000861	ENSMUSG00000000861.15	protein_coding	KNOWN	Bcl11a	2
ENSMUSG00000000869	198.420639894865	-0.155819879803477	0.181084189123726	-0.860483074516309	0.389522809517402	1	chr11	HAVANA	53602982	53618669	-	ENSMUSG00000000869	ENSMUSG00000000869.12	protein_coding	KNOWN	Il4	1
ENSMUSG00000000876	0.0783747221937287	-0.12227641252874	0.0750220854835364	-1.62987221350403	0.10312850742573	1	chr2	HAVANA	154585758	154603708	-	ENSMUSG00000000876	ENSMUSG00000000876.11	protein_coding	KNOWN	Pxmp4	2
ENSMUSG00000000881	1.44955860989887	0.0563233266148987	0.247550893471233	0.227522210989086	0.820017700197378	1	chrX	HAVANA	100767722	100818410	+	ENSMUSG00000000881	ENSMUSG00000000881.12	protein_coding	KNOWN	Dlg3	2
ENSMUSG00000000884	0.0825557749395035	-0.0278336139225369	0.0749328586492087	-0.371447378683861	0.710304342499228	1	chr16	HAVANA	18498768	18566679	+	ENSMUSG00000000884	ENSMUSG00000000884.16	protein_coding	KNOWN	Gnb1l	1
ENSMUSG00000000889	0.0897722189317772	-0.0250166753768474	0.0714393190649454	-0.350180764658532	0.72620304155451	1	chr2	HAVANA	27165233	27183200	+	ENSMUSG00000000889	ENSMUSG00000000889.8	protein_coding	KNOWN	Dbh	2
ENSMUSG00000000901	7.67582654231658	0.286433848158609	0.280219465482352	1.02217684151799	0.306697209511217	1	chr10	HAVANA	75923222	75932502	-	ENSMUSG00000000901	ENSMUSG00000000901.15	protein_coding	KNOWN	Mmp11	2
ENSMUSG00000000902	8.08986345531101	-0.208685530479125	0.269671597670155	-0.773850610453889	0.439019139450745	1	chr10	HAVANA	75896769	75921617	-	ENSMUSG00000000902	ENSMUSG00000000902.13	protein_coding	KNOWN	Smarcb1	2
ENSMUSG00000000903	0.509532503792842	0.133067743325413	0.180919759883396	0.735506964032984	0.462030800316959	1	chr10	HAVANA	75943057	75949657	+	ENSMUSG00000000903	ENSMUSG00000000903.3	protein_coding	KNOWN	Vpreb3	2
ENSMUSG00000000915	60.8765850528853	0.04802586492044	0.186511614747991	0.257495303900141	0.796796440065414	1	chr5	HAVANA	123973628	124005558	+	ENSMUSG00000000915	ENSMUSG00000000915.15	protein_coding	KNOWN	Hip1r	2
ENSMUSG00000000916	37.7600525973698	0.0261733912084849	0.227645669818703	0.114974254635853	0.908465528518419	1	chr5	HAVANA	135369953	135376805	+	ENSMUSG00000000916	ENSMUSG00000000916.15	protein_coding	KNOWN	Nsun5	2
ENSMUSG00000000934	1.32767473736322	-0.158626433789474	0.236435302927521	-0.670908412683621	0.502278876743387	1	chr15	HAVANA	75657035	75678800	-	ENSMUSG00000000934	ENSMUSG00000000934.8	protein_coding	KNOWN	Top1mt	2
ENSMUSG00000000948	1.65743867495353	-0.311491528078855	0.259610474454958	-1.19984191212939	0.230200743187063	1	chr7	HAVANA	59974149	60005064	-	ENSMUSG00000000948	ENSMUSG00000000948.16	protein_coding	KNOWN	Gm38393	2
ENSMUSG00000000957	0.646531905991756	-0.362315500724297	0.196721505777982	-1.84176864289156	0.0655089986284644	1	chr14	HAVANA	54431612	54441265	+	ENSMUSG00000000957	ENSMUSG00000000957.9	protein_coding	KNOWN	Mmp14	2
ENSMUSG00000000958	21.4645189372997	-0.15718365007562	0.215349732767084	-0.729899443365575	0.465451652585215	1	chr14	HAVANA	54369442	54417780	-	ENSMUSG00000000958	ENSMUSG00000000958.9	protein_coding	KNOWN	Slc7a7	2
ENSMUSG00000000959	3.4763950819289	0.150298227856284	0.285399065538176	0.526624807172607	0.598454161485408	1	chr14	HAVANA	54360841	54369673	+	ENSMUSG00000000959	ENSMUSG00000000959.6	protein_coding	KNOWN	Oxa1l	2
ENSMUSG00000000976	1.90484388464578	-0.0163378589564321	0.262051257689531	-0.0623460429096229	0.95028726282861	1	chr11	HAVANA	83753696	83783754	+	ENSMUSG00000000976	ENSMUSG00000000976.13	protein_coding	KNOWN	Heatr6	2
ENSMUSG00000000982	0.573854331760172	0.2978702051325	0.182987596949666	1.62781636623401	0.103563829177521	1	chr11	HAVANA	83647844	83649355	-	ENSMUSG00000000982	ENSMUSG00000000982.5	protein_coding	KNOWN	Ccl3	2
ENSMUSG00000001014	8.04354534597022	0.216412980345989	0.275424178751595	0.785744306570743	0.432017300506618	1	chr9	ENSEMBL	21029373	21030531	+	ENSMUSG00000001014	ENSMUSG00000001014.5	protein_coding	KNOWN	Icam4	3
ENSMUSG00000001016	30.3127712057502	0.00534016536169234	0.199313501669032	0.0267927928463165	0.978625001631509	1	chr3	HAVANA	90476126	90488379	+	ENSMUSG00000001016	ENSMUSG00000001016.12	protein_coding	KNOWN	Ilf2	2
ENSMUSG00000001017	2.86431462787202	0.269577432818212	0.280986247077516	0.959397250299741	0.337358659801801	1	chr3	HAVANA	90498956	90509498	-	ENSMUSG00000001017	ENSMUSG00000001017.15	protein_coding	KNOWN	Chtop	1
ENSMUSG00000001018	125.790458166596	0.0163972443794263	0.138239142874486	0.118615061106926	0.905580332557775	1	chr3	HAVANA	90488026	90491033	-	ENSMUSG00000001018	ENSMUSG00000001018.15	protein_coding	KNOWN	Snapin	2
ENSMUSG00000001020	0.0206280183976002	0	0.0419817924681774	0	1	1	chr3	HAVANA	90603771	90606045	+	ENSMUSG00000001020	ENSMUSG00000001020.8	protein_coding	KNOWN	S100a4	2
ENSMUSG00000001021	0.116166009211867	-0.0600136608864345	0.085005229700732	-0.705999631995791	0.480188366305774	1	chr3	HAVANA	90560578	90602702	+	ENSMUSG00000001021	ENSMUSG00000001021.12	protein_coding	KNOWN	S100a3	2
ENSMUSG00000001025	0.0974678460136565	-0.029397039241546	0.0769596989434684	-0.38197965487287	0.702476455535178	1	chr3	HAVANA	90612882	90624181	+	ENSMUSG00000001025	ENSMUSG00000001025.8	protein_coding	KNOWN	S100a6	2
ENSMUSG00000001027	0.0206280183976002	0	0.0419817924681774	0	1	1	chr11	HAVANA	106318592	106353288	-	ENSMUSG00000001027	ENSMUSG00000001027.7	protein_coding	KNOWN	Scn4a	2
ENSMUSG00000001029	0.499185209498306	0.132193142686032	0.177242766294153	0.745830960833932	0.455769534582595	1	chr11	HAVANA	106377656	106388075	-	ENSMUSG00000001029	ENSMUSG00000001029.15	protein_coding	KNOWN	Icam2	2
ENSMUSG00000001034	0.906822106170866	0.0954686621840052	0.216523206652692	0.440916535737156	0.659273422124371	1	chr11	HAVANA	61488812	61494406	-	ENSMUSG00000001034	ENSMUSG00000001034.17	protein_coding	KNOWN	Mapk7	2
ENSMUSG00000001036	10.0893616031761	-0.228843030833519	0.263559948164124	-0.868276961000968	0.385242731481144	1	chr11	HAVANA	61517249	61579687	-	ENSMUSG00000001036	ENSMUSG00000001036.17	protein_coding	KNOWN	Epn2	2
ENSMUSG00000001039	65.187313513635	0.141534032788442	0.155699711181634	0.909019237828472	0.363339971095335	1	chr11	HAVANA	61505144	61512931	+	ENSMUSG00000001039	ENSMUSG00000001039.12	protein_coding	KNOWN	B9d1	2
ENSMUSG00000001052	0.888659470964776	-0.0820000034848817	0.220779117372505	-0.371411954449155	0.710330722992105	1	chr3	HAVANA	129982759	130061553	-	ENSMUSG00000001052	ENSMUSG00000001052.15	protein_coding	KNOWN	Sec24b	2
ENSMUSG00000001053	0.642237554820874	0.127040916714893	0.192500695346397	0.659950430237608	0.509285640148044	1	chr11	HAVANA	51643063	51650842	-	ENSMUSG00000001053	ENSMUSG00000001053.15	protein_coding	KNOWN	N4bp3	2
ENSMUSG00000001054	17.6724189929406	0.330795811711834	0.232094778481401	1.42526175675401	0.154081550510099	1	chr11	HAVANA	51623671	51635896	-	ENSMUSG00000001054	ENSMUSG00000001054.9	protein_coding	KNOWN	Rmnd5b	2
ENSMUSG00000001056	68.2535198208428	-0.00384061192359588	0.143781220840614	-0.0267114989088409	0.97868984160269	1	chr11	HAVANA	51619735	51623714	+	ENSMUSG00000001056	ENSMUSG00000001056.3	protein_coding	KNOWN	Nhp2	2
ENSMUSG00000001062	8.06847118938501	-0.107025227528823	0.275183683155023	-0.388922868906188	0.697333204462284	1	chr8	HAVANA	123242356	123254348	-	ENSMUSG00000001062	ENSMUSG00000001062.17	protein_coding	KNOWN	Vps9d1	2
ENSMUSG00000001065	9.43317458808809	-0.116751706816378	0.279088395402983	-0.41833235899256	0.675704133892041	1	chr8	HAVANA	123254195	123269745	+	ENSMUSG00000001065	ENSMUSG00000001065.14	protein_coding	KNOWN	Zfp276	2
ENSMUSG00000001082	11.8385048296196	-0.345997177691901	0.253229430581882	-1.36633872649342	0.171832671151843	1	chr5	HAVANA	34633642	34637212	-	ENSMUSG00000001082	ENSMUSG00000001082.12	protein_coding	KNOWN	Mfsd10	2
ENSMUSG00000001089	47.147596482976	0.0783840522854051	0.17584628797329	0.445753238176464	0.655775503448631	1	chr4	HAVANA	136469761	136554780	+	ENSMUSG00000001089	ENSMUSG00000001089.14	protein_coding	KNOWN	Luzp1	2
ENSMUSG00000001095	0.0224264945377151	0.0108163046744455	0.0419817924681774	0.257642755073986	0.796682629559079	1	chr11	HAVANA	78397087	78422217	-	ENSMUSG00000001095	ENSMUSG00000001095.5	protein_coding	KNOWN	Slc13a2	2
ENSMUSG00000001098	17.8694841549841	-0.0141590458540485	0.22538302334112	-0.0628221489096745	0.949908128423907	1	chr5	HAVANA	114363567	114380508	-	ENSMUSG00000001098	ENSMUSG00000001098.15	protein_coding	KNOWN	Kctd10	2
ENSMUSG00000001100	5.50463101972227	-0.036167813182253	0.283943501231428	-0.127376795120852	0.89864218143592	1	chr11	HAVANA	78512193	78522736	+	ENSMUSG00000001100	ENSMUSG00000001100.10	protein_coding	KNOWN	Poldip2	2
ENSMUSG00000001103	3.74427383589872	-0.262985202505734	0.284358349723597	-0.924837279303954	0.355050555880749	1	chr11	HAVANA	78503447	78505081	+	ENSMUSG00000001103	ENSMUSG00000001103.7	protein_coding	KNOWN	Sebox	2
ENSMUSG00000001105	3.88331771417134	-0.0204654018641684	0.283985753415521	-0.0720648892348623	0.94255026787949	1	chr11	HAVANA	78536361	78541737	+	ENSMUSG00000001105	ENSMUSG00000001105.15	protein_coding	KNOWN	Ift20	2
ENSMUSG00000001119	2.50669627241468	-0.234732463522435	0.276384953716099	-0.849295377213444	0.395716952521532	1	chr10	HAVANA	76708792	76726168	-	ENSMUSG00000001119	ENSMUSG00000001119.7	protein_coding	KNOWN	Col6a1	2
ENSMUSG00000001120	0.599253273266988	-0.395672421305062	0.184159776826187	-2.14852791485789	0.0316718412603374	1	chr10	HAVANA	76761857	76961887	-	ENSMUSG00000001120	ENSMUSG00000001120.15	protein_coding	KNOWN	Pcbp3	2
ENSMUSG00000001123	0.101115430674965	-0.0618491799778	0.0778501030218035	-0.794464972775668	0.426924792605809	1	chr11	HAVANA	78962974	78984946	-	ENSMUSG00000001123	ENSMUSG00000001123.15	protein_coding	KNOWN	Lgals9	2
ENSMUSG00000001127	29.189485830714	-0.247213564527444	0.225553452273491	-1.09603094980648	0.273065230382217	1	chrX	HAVANA	20797814	20860519	+	ENSMUSG00000001127	ENSMUSG00000001127.12	protein_coding	KNOWN	Araf	2
ENSMUSG00000001128	2.8583570935492	0.0391900333293507	0.28179506608659	0.139072815835989	0.889392609267411	1	chrX	HAVANA	20925454	20931555	-	ENSMUSG00000001128	ENSMUSG00000001128.7	protein_coding	KNOWN	Cfp	2
ENSMUSG00000001131	39.1664218956195	-0.26059983896501	0.200954823808181	-1.2968080786842	0.194697230328866	1	chrX	HAVANA	20870166	20874735	+	ENSMUSG00000001131	ENSMUSG00000001131.11	protein_coding	KNOWN	Timp1	2
ENSMUSG00000001134	5.69911824739205	0.00671165964893335	0.283596749835577	0.0236662079266586	0.981118860620016	1	chrX	HAVANA	20941722	20962017	-	ENSMUSG00000001134	ENSMUSG00000001134.9	protein_coding	KNOWN	Uxt	2
ENSMUSG00000001138	0.641887712627002	0.24149383714114	0.188992706935145	1.27779447713827	0.201321902251693	1	chr1	HAVANA	36511867	36528237	+	ENSMUSG00000001138	ENSMUSG00000001138.13	protein_coding	KNOWN	Cnnm3	2
ENSMUSG00000001143	0.250120575346502	-0.0320936674424265	0.127022840516793	-0.252660602706201	0.80053049472002	1	chr1	HAVANA	36419871	36445271	-	ENSMUSG00000001143	ENSMUSG00000001143.13	protein_coding	KNOWN	Lman2l	2
ENSMUSG00000001150	0.384185289484346	-0.137912370339151	0.157447340658733	-0.875926959211562	0.381069742491975	1	chr10	ENSEMBL	76468971	76515856	+	ENSMUSG00000001150	ENSMUSG00000001150.6	protein_coding	KNOWN	Mcm3ap	3
ENSMUSG00000001151	3.40360042310946	-0.258333027812832	0.283454657308283	-0.911373375431511	0.362098677060985	1	chr10	ENSEMBL	76351254	76442912	-	ENSMUSG00000001151	ENSMUSG00000001151.9	protein_coding	KNOWN	Pcnt	3
ENSMUSG00000001155	0.274979879888605	-0.0223603040819008	0.136616224082604	-0.163672391270167	0.86998905298726	1	chr10	HAVANA	76575648	76590338	+	ENSMUSG00000001155	ENSMUSG00000001155.13	protein_coding	KNOWN	Ftcd	1
ENSMUSG00000001156	3.01024998670804	0.0494810024218817	0.281141027369777	0.17600064595624	0.860293434969203	1	chr6	HAVANA	86647042	86669161	-	ENSMUSG00000001156	ENSMUSG00000001156.9	protein_coding	KNOWN	Mxd1	2
ENSMUSG00000001157	0.460207335122089	0.0869482752139116	0.173843237903179	0.500153335054291	0.616967113679121	1	chr6	HAVANA	86691768	86733383	-	ENSMUSG00000001157	ENSMUSG00000001157.13	protein_coding	KNOWN	Gmcl1	2
ENSMUSG00000001158	0.831645396553735	-0.17209329120753	0.21342215078997	-0.806351592702707	0.420040150053657	1	chr6	HAVANA	86675151	86684522	-	ENSMUSG00000001158	ENSMUSG00000001158.13	protein_coding	KNOWN	Snrnp27	2
ENSMUSG00000001166	0.317995949473781	0.009325106265432	0.135773367314632	0.0686814096892996	0.945243216174741	1	chr5	HAVANA	120800194	120812514	-	ENSMUSG00000001166	ENSMUSG00000001166.17	protein_coding	KNOWN	Oas1c	2
ENSMUSG00000001168	0.185594220196657	-0.00968872309402597	0.0597826976720717	-0.162065672365136	0.871254138266407	1	chr5	HAVANA	120861421	120873506	+	ENSMUSG00000001168	ENSMUSG00000001168.16	protein_coding	KNOWN	Oas1h	2
ENSMUSG00000001173	0.60573568715663	0.119651645239801	0.183520703953874	0.651979001071588	0.514414718988475	1	chrX	HAVANA	47912387	47965868	+	ENSMUSG00000001173	ENSMUSG00000001173.15	protein_coding	KNOWN	Ocrl	1
ENSMUSG00000001175	22.8070186769969	-0.257224848551291	0.271637497806075	-0.946941606474841	0.3436685351134	1	chr12	HAVANA	100199435	100209806	+	ENSMUSG00000001175	ENSMUSG00000001175.13	protein_coding	KNOWN	Calm1	2
ENSMUSG00000001211	0.567560106698116	-0.0570982929815996	0.18887748795736	-0.302303326876572	0.762420842438222	1	chr10	HAVANA	78269178	78352489	-	ENSMUSG00000001211	ENSMUSG00000001211.14	protein_coding	KNOWN	Agpat3	2
ENSMUSG00000001225	1.31659998012559	-0.162714917667911	0.239643471415065	-0.678987483811261	0.497145792442749	1	chr12	HAVANA	31390871	31473917	+	ENSMUSG00000001225	ENSMUSG00000001225.12	protein_coding	KNOWN	Slc26a3	2
ENSMUSG00000001227	0.744329687952161	-0.104151291629023	0.201323781167556	-0.517332284467381	0.604924220923134	1	chr17	ENSEMBL	56123085	56140343	-	ENSMUSG00000001227	ENSMUSG00000001227.11	protein_coding	KNOWN	Sema6b	3
ENSMUSG00000001228	0.139172667168099	0.0826561584894962	0.0995185017093021	0.830560720567704	0.406221832211835	1	chr17	HAVANA	56303321	56323486	+	ENSMUSG00000001228	ENSMUSG00000001228.14	protein_coding	KNOWN	Uhrf1	2
ENSMUSG00000001229	0.434208240207502	-0.0614248034376115	0.167711671564802	-0.366252407268374	0.714176739426246	1	chr17	ENSEMBL	56186682	56218889	-	ENSMUSG00000001229	ENSMUSG00000001229.7	protein_coding	KNOWN	Dpp9	3
ENSMUSG00000001240	0.309033105477108	-0.0720137527113621	0.144614496658815	-0.497970496562747	0.618504837355303	1	chr11	HAVANA	101246028	101259546	+	ENSMUSG00000001240	ENSMUSG00000001240.13	protein_coding	KNOWN	Ramp2	1
ENSMUSG00000001247	50.3224436181335	-0.0668645859644599	0.171544242512177	-0.389780414575636	0.69669892750046	1	chr7	HAVANA	30957770	30973464	-	ENSMUSG00000001247	ENSMUSG00000001247.16	protein_coding	KNOWN	Lsr	2
ENSMUSG00000001248	2.10842452010314	-0.368654921767025	0.269026774563217	-1.37032799938059	0.170584536559904	1	chr7	HAVANA	31130127	31155896	-	ENSMUSG00000001248	ENSMUSG00000001248.14	protein_coding	KNOWN	Gramd1a	2
ENSMUSG00000001249	0.369683145506345	-0.18384103126335	0.157142192284256	-1.16990242143751	0.242040239340134	1	chr7	HAVANA	31098725	31115290	-	ENSMUSG00000001249	ENSMUSG00000001249.14	protein_coding	KNOWN	Hpn	2
ENSMUSG00000001260	0.85461987011899	0.172558626548349	0.215119784398386	0.802151355027315	0.422465411385275	1	chr5	HAVANA	70751047	70842617	-	ENSMUSG00000001260	ENSMUSG00000001260.10	protein_coding	KNOWN	Gabrg1	2
ENSMUSG00000001270	4.54708031372518	0.00982324328317351	0.286290569292811	0.0343121441528398	0.97262824093909	1	chr12	ENSEMBL	111669355	111672338	-	ENSMUSG00000001270	ENSMUSG00000001270.8	protein_coding	KNOWN	Ckb	3
ENSMUSG00000001280	1.21960563282868	0.0365137796667784	0.237951743414724	0.153450355701487	0.878043136958888	1	chr15	HAVANA	102406143	102436404	+	ENSMUSG00000001280	ENSMUSG00000001280.12	protein_coding	KNOWN	Sp1	1
ENSMUSG00000001281	5.47221831935299	0.262577193815432	0.285355180618168	0.920176718875784	0.357480418293056	1	chr15	HAVANA	102215995	102231935	-	ENSMUSG00000001281	ENSMUSG00000001281.9	protein_coding	KNOWN	Itgb7	2
ENSMUSG00000001285	0.540006546655094	0.202607562707659	0.182864776515153	1.10796385486994	0.267877426323605	1	chr15	HAVANA	102331709	102338139	+	ENSMUSG00000001285	ENSMUSG00000001285.12	protein_coding	KNOWN	Myg1	2
ENSMUSG00000001288	0.536683417785052	-0.172259796993508	0.169980144875546	-1.01341128470994	0.310863751479167	1	chr15	HAVANA	102234938	102257517	-	ENSMUSG00000001288	ENSMUSG00000001288.14	protein_coding	KNOWN	Rarg	2
ENSMUSG00000001289	0.771798955806269	-0.39300266388708	0.203308521345871	-1.9330358672891	0.0532317795003865	1	chr15	HAVANA	102326116	102331873	+	ENSMUSG00000001289	ENSMUSG00000001289.12	protein_coding	KNOWN	Pfdn5	2
ENSMUSG00000001300	1.39076003585693	0.133955089344174	0.252394293122178	0.53073739380997	0.595600769464636	1	chr8	HAVANA	8617434	8661242	-	ENSMUSG00000001300	ENSMUSG00000001300.16	protein_coding	KNOWN	Efnb2	2
ENSMUSG00000001305	0.336994103569223	-0.102849877977359	0.149955877647059	-0.685867600464654	0.492796602856841	1	chr1	HAVANA	186720978	186749358	-	ENSMUSG00000001305	ENSMUSG00000001305.5	protein_coding	KNOWN	Rrp15	2
ENSMUSG00000001313	74.5725752412857	-0.417462999447148	0.253912347050588	-1.64412248674136	0.100150903935863	1	chr11	HAVANA	101464999	101471853	+	ENSMUSG00000001313	ENSMUSG00000001313.12	protein_coding	KNOWN	Rnd2	2
ENSMUSG00000001323	291.524233572904	0.00376154060108421	0.102027688472939	0.0368678410476966	0.97059038143252	1	chr11	HAVANA	74906359	74925948	-	ENSMUSG00000001323	ENSMUSG00000001323.17	protein_coding	KNOWN	Srr	2
ENSMUSG00000001333	74.9711341914422	0.192633243342007	0.15581625004594	1.23628468330622	0.216352762445283	1	chr4	HAVANA	129287617	129308559	+	ENSMUSG00000001333	ENSMUSG00000001333.9	protein_coding	KNOWN	Sync	2
ENSMUSG00000001334	2.67449218605859	-0.18866044389326	0.27783300935801	-0.679042581474384	0.497110882026529	1	chr4	HAVANA	129136999	129144593	+	ENSMUSG00000001334	ENSMUSG00000001334.9	protein_coding	KNOWN	Fndc5	2
ENSMUSG00000001348	0.0220999937331843	0.0108163046744455	0.0419817924681774	0.257642755073986	0.796682629559079	1	chr9	ENSEMBL	22126731	22135746	-	ENSMUSG00000001348	ENSMUSG00000001348.14	protein_coding	KNOWN	Acp5	3
ENSMUSG00000001349	6.06700397395263	0.318460461950249	0.282013261970995	1.12923931209662	0.258796894150808	1	chr9	ENSEMBL	22099281	22109630	+	ENSMUSG00000001349	ENSMUSG00000001349.4	protein_coding	KNOWN	Cnn1	3
ENSMUSG00000001366	1.53567036283876	0.142719027308065	0.254970915671101	0.55974630256325	0.575652494873852	1	chr9	HAVANA	78081499	78109065	-	ENSMUSG00000001366	ENSMUSG00000001366.14	protein_coding	KNOWN	Fbxo9	2
ENSMUSG00000001376	1.83251483706034	-0.262942694745831	0.244454985034694	-1.07562827859089	0.282093535100046	1	chr6	HAVANA	3498382	3603531	+	ENSMUSG00000001376	ENSMUSG00000001376.17	protein_coding	KNOWN	Vps50	1
ENSMUSG00000001380	0.864334295473107	-0.250863024756963	0.210492913926829	-1.19178845537844	0.233344203619905	1	chr18	ENSEMBL	36766530	36783205	-	ENSMUSG00000001380	ENSMUSG00000001380.6	protein_coding	KNOWN	Hars	3
ENSMUSG00000001383	4.70435603180446	-0.290624854927005	0.285723594624664	-1.01715385216534	0.309080245319071	1	chr18	ENSEMBL	36793923	36799660	+	ENSMUSG00000001383	ENSMUSG00000001383.8	protein_coding	KNOWN	Zmat2	3
ENSMUSG00000001403	0.753966678935865	-0.193294892271839	0.194698208414234	-0.992792352051802	0.320811157770985	1	chr2	HAVANA	164769898	164778822	+	ENSMUSG00000001403	ENSMUSG00000001403.13	protein_coding	KNOWN	Ube2c	2
ENSMUSG00000001415	1.57719527654747	-0.00467982761701074	0.248650728795487	-0.0188208883990839	0.984983990240789	1	chr3	HAVANA	88336260	88362338	+	ENSMUSG00000001415	ENSMUSG00000001415.10	protein_coding	KNOWN	Smg5	2
ENSMUSG00000001416	2.25185294718074	-0.0680730781902844	0.265485418031844	-0.256409857441282	0.79763437709277	1	chr3	HAVANA	88297116	88321767	+	ENSMUSG00000001416	ENSMUSG00000001416.13	protein_coding	KNOWN	Cct3	1
ENSMUSG00000001418	1.7720860081023	0.0753000948692758	0.260552996452981	0.289001070394001	0.772580558436411	1	chr3	HAVANA	88325023	88331313	+	ENSMUSG00000001418	ENSMUSG00000001418.13	protein_coding	KNOWN	Glmp	2
ENSMUSG00000001419	7.34542070300829	0.298839708651612	0.273821505073114	1.09136683246196	0.275111500745774	1	chr3	HAVANA	88142372	88172086	+	ENSMUSG00000001419	ENSMUSG00000001419.17	protein_coding	KNOWN	Mef2d	2
ENSMUSG00000001420	8.31238743174607	0.103007049955771	0.273666639025593	0.376396079268315	0.706622460354329	1	chr3	HAVANA	88328655	88336148	-	ENSMUSG00000001420	ENSMUSG00000001420.13	protein_coding	KNOWN	Tmem79	2
ENSMUSG00000001424	3.34639548203886	0.147314486185164	0.284707960954428	0.517423136646129	0.604860812128034	1	chr6	HAVANA	28475139	28935162	+	ENSMUSG00000001424	ENSMUSG00000001424.14	protein_coding	KNOWN	Snd1	2
ENSMUSG00000001435	12.6582278442592	0.209816458931377	0.25635498390267	0.81846061947849	0.41309421976195	1	chr10	HAVANA	77052178	77166548	-	ENSMUSG00000001435	ENSMUSG00000001435.14	protein_coding	KNOWN	Col18a1	2
ENSMUSG00000001436	1.95080801445999	-0.0156986198789794	0.269071808606292	-0.0583436070850132	0.953474933220354	1	chr10	HAVANA	77032241	77061002	+	ENSMUSG00000001436	ENSMUSG00000001436.15	protein_coding	KNOWN	Slc19a1	1
ENSMUSG00000001440	15.0832946593795	-0.410005287240222	0.246167731702278	-1.66555252552798	0.0958025735758856	1	chr11	HAVANA	97159714	97187881	-	ENSMUSG00000001440	ENSMUSG00000001440.5	protein_coding	KNOWN	Kpnb1	2
ENSMUSG00000001441	1.264506161473	-0.0432095288168982	0.243530104420548	-0.177429927686806	0.859170701341724	1	chr11	HAVANA	97205842	97280638	-	ENSMUSG00000001441	ENSMUSG00000001441.13	protein_coding	KNOWN	Npepps	1
ENSMUSG00000001445	3.50707966508604	0.0420068841763741	0.283485470280776	0.148180025363447	0.882200695233838	1	chr11	HAVANA	97041560	97049213	+	ENSMUSG00000001445	ENSMUSG00000001445.10	protein_coding	KNOWN	Mrpl10	2
ENSMUSG00000001467	15.7204490812081	-0.0164014156313096	0.26247872226162	-0.0624866484033012	0.95017529419241	1	chr5	HAVANA	4081145	4104746	-	ENSMUSG00000001467	ENSMUSG00000001467.5	protein_coding	KNOWN	Cyp51	2
ENSMUSG00000001472	1.74870790956816	-0.294881210759793	0.259376682143996	-1.13688404185881	0.255586764111447	1	chr8	ENSEMBL	123373824	123404173	+	ENSMUSG00000001472	ENSMUSG00000001472.16	protein_coding	KNOWN	Tcf25	3
ENSMUSG00000001473	70.0402164825053	0.148336809896284	0.163905008956947	0.905016941460575	0.365456412107023	1	chr18	ENSEMBL	67390717	67402748	+	ENSMUSG00000001473	ENSMUSG00000001473.6	protein_coding	KNOWN	Tubb6	3
ENSMUSG00000001482	0.111821033806404	0.0431052489529143	0.089196439496482	0.483261991131545	0.628909724159528	1	chr8	HAVANA	123442986	123463270	+	ENSMUSG00000001482	ENSMUSG00000001482.14	protein_coding	KNOWN	Def8	2
ENSMUSG00000001493	1.180793736315	0.0484556980015018	0.235338769157851	0.20589764353276	0.836870866202036	1	chr11	HAVANA	101877510	101894374	-	ENSMUSG00000001493	ENSMUSG00000001493.9	protein_coding	KNOWN	Meox1	2
ENSMUSG00000001494	0.10672243572667	-0.0337405395083691	0.0839305538985483	-0.402005443085163	0.687680020441609	1	chr11	HAVANA	101962458	101967015	-	ENSMUSG00000001494	ENSMUSG00000001494.6	protein_coding	KNOWN	Sost	2
ENSMUSG00000001496	0.163215322746352	0.0471253215205211	0.100869900860109	0.467189132919609	0.640364567857403	1	chr12	HAVANA	56531958	56536908	-	ENSMUSG00000001496	ENSMUSG00000001496.15	protein_coding	KNOWN	Nkx2-1	2
ENSMUSG00000001497	0.382802782591241	0.0818332960695036	0.151923044198686	0.538649659774336	0.590128614990231	1	chr12	HAVANA	56691767	56712822	+	ENSMUSG00000001497	ENSMUSG00000001497.18	protein_coding	KNOWN	Pax9	2
ENSMUSG00000001506	0.237213913059436	-0.113486261516115	0.12817598433017	-0.885394109584399	0.375944108251056	1	chr11	HAVANA	94936224	94953042	+	ENSMUSG00000001506	ENSMUSG00000001506.10	protein_coding	KNOWN	Col1a1	2
ENSMUSG00000001507	7.92347379852129	0.158880948422825	0.278991187183344	0.569483753328787	0.569027893194516	1	chr11	HAVANA	95044474	95076801	-	ENSMUSG00000001507	ENSMUSG00000001507.16	protein_coding	KNOWN	Itga3	2
ENSMUSG00000001508	0.239947322256539	0.00983811348700429	0.131652582932691	0.0747278425371582	0.940431254462249	1	chr11	HAVANA	94962791	94976327	-	ENSMUSG00000001508	ENSMUSG00000001508.15	protein_coding	KNOWN	Sgca	2
ENSMUSG00000001517	8.70493740104399	-0.033924563795359	0.268523436399942	-0.126337440970446	0.899464820076881	1	chr6	HAVANA	128362967	128376146	+	ENSMUSG00000001517	ENSMUSG00000001517.14	protein_coding	KNOWN	Foxm1	2
ENSMUSG00000001518	22.7813984912143	-0.242996007074841	0.224470669510495	-1.08252898966598	0.279017541149722	1	chr6	HAVANA	128409444	128424931	-	ENSMUSG00000001518	ENSMUSG00000001518.12	protein_coding	KNOWN	Itfg2	2
ENSMUSG00000001520	39.0252168865234	-0.0955533648215709	0.179926290521589	-0.531069498207132	0.595370620038153	1	chr6	HAVANA	128399296	128416427	+	ENSMUSG00000001520	ENSMUSG00000001520.12	protein_coding	KNOWN	Nrip2	2
ENSMUSG00000001521	0.177780763662718	0.00363610581303047	0.11163984372054	0.0325699650935778	0.974017521500712	1	chr6	HAVANA	128321161	128355851	-	ENSMUSG00000001521	ENSMUSG00000001521.12	protein_coding	KNOWN	Tulp3	2
ENSMUSG00000001524	3.80142482216414	-0.192193664641836	0.282324092265492	-0.680755450587267	0.49602624319879	1	chr17	HAVANA	35667730	35673739	-	ENSMUSG00000001524	ENSMUSG00000001524.14	protein_coding	KNOWN	Gtf2h4	2
ENSMUSG00000001525	16.9105446047685	-0.18122249065877	0.225229555590212	-0.804612388386939	0.421043390997591	1	chr17	HAVANA	35833921	35838306	-	ENSMUSG00000001525	ENSMUSG00000001525.10	protein_coding	KNOWN	Tubb5	2
ENSMUSG00000001542	2.05978646471819	-0.00841833447176972	0.267750591390426	-0.0314409556597183	0.974917879390508	1	chr13	ENSEMBL	75707484	75772356	+	ENSMUSG00000001542	ENSMUSG00000001542.6	protein_coding	KNOWN	Ell2	3
ENSMUSG00000001552	0.301625590552148	0.0499662651363469	0.14617478823678	0.341825466204264	0.732482243488953	1	chr11	HAVANA	100368958	100397763	-	ENSMUSG00000001552	ENSMUSG00000001552.14	protein_coding	KNOWN	Jup	2
ENSMUSG00000001555	6.50689225101444	0.0952123004045609	0.281296846393367	0.338476245380353	0.735004325261241	1	chr11	HAVANA	100415697	100424824	+	ENSMUSG00000001555	ENSMUSG00000001555.10	protein_coding	KNOWN	Fkbp10	2
ENSMUSG00000001558	27.8992252941721	0.151566582567235	0.218801368879541	0.692713136775112	0.488489593309717	1	chr11	HAVANA	100441917	100457022	+	ENSMUSG00000001558	ENSMUSG00000001558.5	protein_coding	KNOWN	Klhl10	2
ENSMUSG00000001566	0.0225828853928422	0.0108163046744455	0.0419817924681774	0.257642755073986	0.796682629559078	1	chr5	HAVANA	29473034	29478470	-	ENSMUSG00000001566	ENSMUSG00000001566.9	protein_coding	KNOWN	Mnx1	2
ENSMUSG00000001569	0.493911976405235	-0.0989751531201542	0.178110617988745	-0.555694849851168	0.578419477900965	1	chr5	HAVANA	29434664	29457843	+	ENSMUSG00000001569	ENSMUSG00000001569.10	protein_coding	KNOWN	Nom1	2
ENSMUSG00000001576	0.537769985849445	-0.13238462583082	0.186090811771665	-0.711397970541703	0.476837656260969	1	chr17	HAVANA	26561489	26656931	+	ENSMUSG00000001576	ENSMUSG00000001576.14	protein_coding	KNOWN	Ergic1	1
ENSMUSG00000001583	9.05664285768779	0.272569758279688	0.272786047795061	0.999207109318379	0.317694372649389	1	chr11	HAVANA	69851005	69858730	-	ENSMUSG00000001583	ENSMUSG00000001583.13	protein_coding	KNOWN	Tnk1	2
ENSMUSG00000001588	1.87924152327883	0.173260520177216	0.262707990796205	0.659517510876259	0.509563505226116	1	chr11	HAVANA	69881567	69895539	-	ENSMUSG00000001588	ENSMUSG00000001588.12	protein_coding	KNOWN	Acap1	2
ENSMUSG00000001627	2.70566698538763	-0.27101449000346	0.278247907925023	-0.974003693413168	0.330054705369804	1	chr12	HAVANA	40201567	40248504	-	ENSMUSG00000001627	ENSMUSG00000001627.11	protein_coding	KNOWN	Ifrd1	2
ENSMUSG00000001630	0.35551275204745	-0.134532833000785	0.150610232272687	-0.893251613590279	0.371722443534476	1	chr6	HAVANA	146724995	146778812	+	ENSMUSG00000001630	ENSMUSG00000001630.13	protein_coding	KNOWN	Stk38l	2
ENSMUSG00000001632	3.97447817169269	-0.855857676625686	0.28600839719925	-2.99242149883259	0.00276773837809247	1	chr6	HAVANA	113307137	113324860	+	ENSMUSG00000001632	ENSMUSG00000001632.16	protein_coding	KNOWN	Brpf1	2
ENSMUSG00000001642	8.6255653306402	0.264451053707467	0.275903261996795	0.958491943130918	0.337814752271781	1	chr6	HAVANA	34302434	34317478	-	ENSMUSG00000001642	ENSMUSG00000001642.18	protein_coding	KNOWN	Akr1b3	2
ENSMUSG00000001663	0.094711851665933	-0.0684997270020226	0.0830341640050512	-0.824958350852494	0.40939523670066	1	chr10	HAVANA	75783813	75798584	-	ENSMUSG00000001663	ENSMUSG00000001663.10	protein_coding	KNOWN	Gstt1	2
ENSMUSG00000001665	0.156694285729905	-0.0310033105912365	0.106904977128923	-0.290008112099849	0.771810031616763	1	chr10	HAVANA	75774115	75781414	-	ENSMUSG00000001665	ENSMUSG00000001665.10	protein_coding	KNOWN	Gstt3	2
ENSMUSG00000001670	0.0756491681208271	0.00275678944184819	0.0740187942075909	0.0372444521875969	0.970290095461175	1	chr8	HAVANA	109990437	109999803	+	ENSMUSG00000001670	ENSMUSG00000001670.13	protein_coding	KNOWN	Tat	2
ENSMUSG00000001672	4.78973553115913	0.215416930614422	0.285621387539679	0.754204481919254	0.450726446781764	1	chr8	HAVANA	109947914	109962203	-	ENSMUSG00000001672	ENSMUSG00000001672.14	protein_coding	KNOWN	Marveld3	2
ENSMUSG00000001674	0.182171289880891	0.118725910730362	0.111007284338393	1.06953261164771	0.284829742103922	1	chr1	HAVANA	121553835	121567989	-	ENSMUSG00000001674	ENSMUSG00000001674.11	protein_coding	KNOWN	Ddx18	2
ENSMUSG00000001687	0.726581396339828	-0.225357148799753	0.206919630638227	-1.08910473165188	0.276107703574155	1	chr5	HAVANA	148504635	148552789	-	ENSMUSG00000001687	ENSMUSG00000001687.15	protein_coding	KNOWN	Ubl3	2
ENSMUSG00000001700	4.47176067020775	-0.0685757742077789	0.286194750183337	-0.239612271587264	0.810630850532382	1	chr18	ENSEMBL	56432132	56503792	+	ENSMUSG00000001700	ENSMUSG00000001700.9	protein_coding	KNOWN	Gramd3	3
ENSMUSG00000001707	0.212366415018907	-0.103495093794925	0.120605803654026	-0.858126977801289	0.390822352093907	1	chr13	ENSEMBL	38645698	38659028	-	ENSMUSG00000001707	ENSMUSG00000001707.7	protein_coding	KNOWN	Eef1e1	3
ENSMUSG00000001729	7.04507427888828	0.292007057163653	0.280321973943557	1.04168450676809	0.297557974401747	1	chr12	HAVANA	112653821	112674884	-	ENSMUSG00000001729	ENSMUSG00000001729.14	protein_coding	KNOWN	Akt1	2
ENSMUSG00000001739	0.334623314919532	-0.0279707048317037	0.145548688109169	-0.192174214656777	0.847605743161832	1	chr5	HAVANA	136966616	136975858	+	ENSMUSG00000001739	ENSMUSG00000001739.14	protein_coding	KNOWN	Cldn15	2
ENSMUSG00000001741	7.70018556293002	0.353240954622205	0.273930623125081	1.28952707292207	0.197214910598333	1	chr7	HAVANA	83642825	83745726	-	ENSMUSG00000001741	ENSMUSG00000001741.12	protein_coding	KNOWN	Il16	2
ENSMUSG00000001750	5.18574847198556	-0.32136822960151	0.2855004474213	-1.12563126434363	0.26032162891112	1	chr19	HAVANA	3896050	3907133	-	ENSMUSG00000001750	ENSMUSG00000001750.15	protein_coding	KNOWN	Tcirg1	2
ENSMUSG00000001751	0.190878436752871	0.170498472664337	0.114260854781579	1.49218621714552	0.135650334558905	1	chr11	HAVANA	101070012	101077672	+	ENSMUSG00000001751	ENSMUSG00000001751.9	protein_coding	KNOWN	Naglu	2
ENSMUSG00000001755	0.497656114759982	0.295384000139265	0.176451520275257	1.67402354866922	0.0941259713736484	1	chr11	HAVANA	101082565	101086619	+	ENSMUSG00000001755	ENSMUSG00000001755.12	protein_coding	KNOWN	Coasy	2
ENSMUSG00000001761	1.10034097418535	0.0482538519380675	0.235571867158589	0.204837073798726	0.837699420401997	1	chr6	HAVANA	29735503	29761365	+	ENSMUSG00000001761	ENSMUSG00000001761.7	protein_coding	KNOWN	Smo	2
ENSMUSG00000001763	0.436023109261423	-0.162753079617989	0.152415750083475	-1.06782323696109	0.28560025416945	1	chr6	HAVANA	29694222	29718559	+	ENSMUSG00000001763	ENSMUSG00000001763.14	protein_coding	KNOWN	Tspan33	2
ENSMUSG00000001767	21.5258756154111	0.101504973490508	0.228394690839933	0.44442790293075	0.656733243602186	1	chr2	HAVANA	145917479	145935014	-	ENSMUSG00000001767	ENSMUSG00000001767.5	protein_coding	KNOWN	Crnkl1	2
ENSMUSG00000001768	3.53534019363751	-0.313600554039168	0.284625167610895	-1.10180191256974	0.270547798726886	1	chr2	HAVANA	145784734	145887616	+	ENSMUSG00000001768	ENSMUSG00000001768.15	protein_coding	KNOWN	Rin2	2
ENSMUSG00000001773	0.171921132243489	0.126161264110657	0.112409012569854	1.12234118267214	0.261717402268122	1	chr7	HAVANA	86718977	86775943	-	ENSMUSG00000001773	ENSMUSG00000001773.14	protein_coding	KNOWN	Folh1	2
ENSMUSG00000001774	2.6359618353358	-0.113396343509416	0.27951089272874	-0.405695614945013	0.684966264642717	1	chr9	ENSEMBL	18292267	18314000	+	ENSMUSG00000001774	ENSMUSG00000001774.7	protein_coding	KNOWN	Chordc1	3
ENSMUSG00000001783	1.12743562081284	-0.145375756876488	0.210869678653277	-0.689410434942251	0.490565018585145	1	chr10	HAVANA	85938637	85957823	-	ENSMUSG00000001783	ENSMUSG00000001783.3	protein_coding	KNOWN	Rtcb	2
ENSMUSG00000001785	8.76811129818305	0.481225523494707	0.270760399971405	1.77731131858843	0.0755170324170873	1	chr10	HAVANA	85871831	85889096	+	ENSMUSG00000001785	ENSMUSG00000001785.11	protein_coding	KNOWN	Pwp1	2
ENSMUSG00000001786	95.208949831374	-0.0302404509341614	0.194034770916194	-0.155850679707415	0.876150722032229	1	chr10	HAVANA	86021972	86051873	+	ENSMUSG00000001786	ENSMUSG00000001786.14	protein_coding	KNOWN	Fbxo7	2
ENSMUSG00000001794	1.80957298616136	-0.218103102378175	0.260050375658658	-0.838695586675318	0.401640155547223	1	chr7	HAVANA	30186936	30198811	-	ENSMUSG00000001794	ENSMUSG00000001794.13	protein_coding	KNOWN	Capns1	2
ENSMUSG00000001802	100.56795055788	0.154690063923642	0.168390483014605	0.918638994047104	0.358284428888801	1	chr7	HAVANA	35200027	35215498	-	ENSMUSG00000001802	ENSMUSG00000001802.16	protein_coding	KNOWN	Lrp3	2
ENSMUSG00000001804	0.0207520826394616	0	0.0419817924681774	0	1	1	chr18	HAVANA	20436175	20471821	+	ENSMUSG00000001804	ENSMUSG00000001804.9	protein_coding	KNOWN	Dsg4	2
ENSMUSG00000001827	0.0359925366206366	-0.0184180321367682	0.0419817924681774	-0.438714763089958	0.66086822855115	1	chr7	HAVANA	101858331	101870788	-	ENSMUSG00000001827	ENSMUSG00000001827.12	protein_coding	KNOWN	Folr1	2
ENSMUSG00000001829	1.15513898082793	-0.14873944809734	0.239016534834819	-0.622297734339305	0.533746110706465	1	chr7	HAVANA	101663633	101795506	+	ENSMUSG00000001829	ENSMUSG00000001829.17	protein_coding	KNOWN	Clpb	1
ENSMUSG00000001833	6.78728419246575	-0.219830642349491	0.28579027763617	-0.769202662063088	0.441773010355753	1	chr9	ENSEMBL	25252439	25308571	+	ENSMUSG00000001833	ENSMUSG00000001833.16	protein_coding	KNOWN	Sept7	3
ENSMUSG00000001844	0.463181238934569	-0.209918094543673	0.156211542752674	-1.34380655132528	0.179010950454866	1	chr5	HAVANA	143316489	143329256	-	ENSMUSG00000001844	ENSMUSG00000001844.10	protein_coding	KNOWN	Zdhhc4	2
ENSMUSG00000001847	95.7649640302361	0.0886743783557157	0.148161167954743	0.59849945555776	0.549506722091347	1	chr5	HAVANA	143503634	143528036	-	ENSMUSG00000001847	ENSMUSG00000001847.14	protein_coding	KNOWN	Rac1	2
ENSMUSG00000001855	0.636463976122271	-0.0925972859572941	0.192277184985615	-0.481582284264365	0.630102713600259	1	chr2	HAVANA	31974436	32053975	+	ENSMUSG00000001855	ENSMUSG00000001855.15	protein_coding	KNOWN	Nup214	2
ENSMUSG00000001864	1.50117937350763	0.0494730934297657	0.245364097473622	0.201631346799155	0.840204937306412	1	chr2	HAVANA	31950139	31973442	+	ENSMUSG00000001864	ENSMUSG00000001864.13	protein_coding	KNOWN	Aif1l	2
ENSMUSG00000001865	0.302955816908889	-0.136851136607942	0.142071349953763	-0.963256396539338	0.335418869360806	1	chr3	HAVANA	20215620	20242181	-	ENSMUSG00000001865	ENSMUSG00000001865.2	protein_coding	KNOWN	Cpa3	2
ENSMUSG00000001870	1.45149699079325	0.24424339643766	0.243609505045277	1.00260207988299	0.316052891892132	1	chr17	HAVANA	75005568	75392512	+	ENSMUSG00000001870	ENSMUSG00000001870.15	protein_coding	KNOWN	Ltbp1	2
ENSMUSG00000001891	17.9742622615956	0.316912871200485	0.247425703677349	1.28084053714059	0.200249682317116	1	chr11	HAVANA	21321138	21371201	-	ENSMUSG00000001891	ENSMUSG00000001891.16	protein_coding	KNOWN	Ugp2	2
ENSMUSG00000001901	19.4567265079532	-0.218808201175144	0.231774227357074	-0.944057515238938	0.345140258012856	1	chr11	HAVANA	106008124	106034549	+	ENSMUSG00000001901	ENSMUSG00000001901.15	protein_coding	KNOWN	Kcnh6	2
ENSMUSG00000001909	16.0663995093761	0.02248236622674	0.235805963022907	0.0953426535042965	0.924042664344799	1	chr8	HAVANA	84686307	84699808	+	ENSMUSG00000001909	ENSMUSG00000001909.15	protein_coding	KNOWN	Trmt1	2
ENSMUSG00000001910	4.4690911355801	0.149504379598714	0.286148339174885	0.522471596479689	0.601342017647561	1	chr8	ENSEMBL	84670483	84687862	-	ENSMUSG00000001910	ENSMUSG00000001910.4	protein_coding	KNOWN	Nacc1	3
ENSMUSG00000001911	4.01272641474993	-0.0795336110032458	0.285746773714792	-0.278335989482175	0.78075445156515	1	chr8	HAVANA	84699876	84800344	-	ENSMUSG00000001911	ENSMUSG00000001911.16	protein_coding	KNOWN	Nfix	2
ENSMUSG00000001918	1.33452402197633	-0.0607782259408331	0.249615078277794	-0.243487798734633	0.807627535948989	1	chr7	HAVANA	16781340	16798274	+	ENSMUSG00000001918	ENSMUSG00000001918.17	protein_coding	KNOWN	Slc1a5	2
ENSMUSG00000001924	2.11781594058175	-0.0528477358021265	0.257384431429572	-0.205326077838501	0.837317370909326	1	chrX	HAVANA	20658326	20683179	+	ENSMUSG00000001924	ENSMUSG00000001924.15	protein_coding	KNOWN	Uba1	2
ENSMUSG00000001930	0.138617376771888	0.0084517526683354	0.0981116238156639	0.0861442542650695	0.931351744535352	1	chr6	HAVANA	125546774	125686679	+	ENSMUSG00000001930	ENSMUSG00000001930.17	protein_coding	KNOWN	Vwf	1
ENSMUSG00000001942	3.01200647197645	-0.0168679095714284	0.279743146795621	-0.0602978473812338	0.951918416369314	1	chr9	HAVANA	37613847	37648318	+	ENSMUSG00000001942	ENSMUSG00000001942.7	protein_coding	KNOWN	Siae	2
ENSMUSG00000001943	56.9434448281713	0.248979815577331	0.172400326436039	1.44419573166936	0.148683925222147	1	chr9	ENSEMBL	37539255	37544205	+	ENSMUSG00000001943	ENSMUSG00000001943.7	protein_coding	KNOWN	Vsig2	3
ENSMUSG00000001946	5.25273522753615	-0.20466596051731	0.283553346880133	-0.721789965694987	0.470423619621519	1	chr9	HAVANA	37528078	37538319	+	ENSMUSG00000001946	ENSMUSG00000001946.13	protein_coding	KNOWN	Esam	1
ENSMUSG00000001948	14.3345448636435	0.0300967167952475	0.257161756482318	0.117034185825049	0.906832963249526	1	chr9	ENSEMBL	37603295	37613720	-	ENSMUSG00000001948	ENSMUSG00000001948.9	protein_coding	KNOWN	Spa17	3
ENSMUSG00000001962	0.781906093381744	0.0221149088545404	0.205082708848725	0.107834097660827	0.914127294563544	1	chrX	HAVANA	74313033	74320149	+	ENSMUSG00000001962	ENSMUSG00000001962.8	protein_coding	KNOWN	Fam50a	2
ENSMUSG00000001964	0.54235411939479	-0.199804040630328	0.171653652392666	-1.16399527679881	0.244425925877179	1	chrX	HAVANA	74254687	74261548	+	ENSMUSG00000001964	ENSMUSG00000001964.14	protein_coding	KNOWN	Emd	2
ENSMUSG00000001983	1.40379833821634	0.0395459466888509	0.249099788215813	0.158755440829959	0.873861556544611	1	chr11	HAVANA	106066061	106073612	+	ENSMUSG00000001983	ENSMUSG00000001983.7	protein_coding	KNOWN	Taco1	2
ENSMUSG00000001985	0.799579767602695	0.215071000507384	0.218634041314485	0.98370317455745	0.325261478491041	1	chr4	HAVANA	125490700	125714173	+	ENSMUSG00000001985	ENSMUSG00000001985.9	protein_coding	KNOWN	Grik3	2
ENSMUSG00000001986	3.40958919169972	0.0783053402508664	0.272688528393939	0.287160375656664	0.773989524773674	1	chrX	HAVANA	41400854	41678601	+	ENSMUSG00000001986	ENSMUSG00000001986.16	protein_coding	KNOWN	Gria3	2
ENSMUSG00000001988	14.9861993976612	-0.230264960618518	0.243433507027414	-0.945904955444723	0.344197065744513	1	chr7	HAVANA	16455721	16477728	-	ENSMUSG00000001988	ENSMUSG00000001988.9	protein_coding	KNOWN	Npas1	2
ENSMUSG00000001995	0.436037583475809	-0.178774923984566	0.167288681127827	-1.06866120755631	0.285222357446188	1	chr8	ENSEMBL	125418063	125492710	-	ENSMUSG00000001995	ENSMUSG00000001995.8	protein_coding	KNOWN	Sipa1l2	3
ENSMUSG00000001998	0.419107030816424	-0.106402459371629	0.163751931657183	-0.649778346397674	0.515835407899024	1	chr2	HAVANA	127008717	127067909	+	ENSMUSG00000001998	ENSMUSG00000001998.15	protein_coding	KNOWN	Ap4e1	2
ENSMUSG00000001999	0.0394293479411544	-0.0265313150463172	0.0503266977983995	-0.52718171878865	0.598067402523118	1	chr2	HAVANA	127070665	127097084	+	ENSMUSG00000001999	ENSMUSG00000001999.15	protein_coding	KNOWN	Blvra	2
ENSMUSG00000002006	4.94880741766872	0.380479704030436	0.285847538819484	1.33105817738285	0.18316986890795	1	chrX	HAVANA	73793359	73824969	-	ENSMUSG00000002006	ENSMUSG00000002006.12	protein_coding	KNOWN	Pdzd4	2
ENSMUSG00000002007	21.7704324584378	0.291664047810716	0.210083939279686	1.38832149097519	0.165039170911894	1	chrX	HAVANA	73774405	73778925	+	ENSMUSG00000002007	ENSMUSG00000002007.5	protein_coding	KNOWN	Srpk3	2
ENSMUSG00000002010	3.1195005402722	0.0844334215540345	0.281518145793018	0.299921773483522	0.764236825602659	1	chrX	HAVANA	73778963	73786897	-	ENSMUSG00000002010	ENSMUSG00000002010.17	protein_coding	KNOWN	Idh3g	2
ENSMUSG00000002012	1.18070972755026	0.174648964070527	0.239457494513902	0.729352674574101	0.465785958864603	1	chrX	HAVANA	73655994	73660117	-	ENSMUSG00000002012	ENSMUSG00000002012.13	protein_coding	KNOWN	Pnck	2
ENSMUSG00000002014	7.02727695216014	0.113112259942846	0.277377634357055	0.407791566198312	0.683426705923294	1	chrX	HAVANA	73787028	73790830	+	ENSMUSG00000002014	ENSMUSG00000002014.12	protein_coding	KNOWN	Ssr4	2
ENSMUSG00000002015	0.418697297274581	-0.044673032789786	0.152362069072746	-0.293203111914008	0.769366905605774	1	chrX	HAVANA	73686178	73716175	-	ENSMUSG00000002015	ENSMUSG00000002015.5	protein_coding	KNOWN	Bcap31	2
ENSMUSG00000002017	0.290045578844487	0.124597338073802	0.141902250889522	0.878050469902743	0.379916330260679	1	chr17	HAVANA	75537086	75551946	-	ENSMUSG00000002017	ENSMUSG00000002017.9	protein_coding	KNOWN	Fam98a	2
ENSMUSG00000002020	4.75198861104216	0.168191654005748	0.285556004536038	0.588997084053686	0.555863229690642	1	chr12	HAVANA	84783212	84876532	-	ENSMUSG00000002020	ENSMUSG00000002020.15	protein_coding	KNOWN	Ltbp2	2
ENSMUSG00000002028	4.19763012914026	-0.362880861783046	0.285807242149447	-1.26966993227309	0.204202227451988	1	chr9	HAVANA	44803355	44881296	-	ENSMUSG00000002028	ENSMUSG00000002028.12	protein_coding	KNOWN	Kmt2a	1
ENSMUSG00000002031	0.868670620082656	0.35459963461319	0.212679652340694	1.66729459405525	0.0954558410629283	1	chr9	HAVANA	44767908	44792714	+	ENSMUSG00000002031	ENSMUSG00000002031.11	protein_coding	KNOWN	Ift46	1
ENSMUSG00000002032	2.29725530312128	-0.222967252980476	0.273504951046927	-0.815221999188675	0.414945247543171	1	chr9	HAVANA	44793776	44799307	-	ENSMUSG00000002032	ENSMUSG00000002032.16	protein_coding	KNOWN	Tmem25	2
ENSMUSG00000002033	0.0361829772953486	-0.0118043166428973	0.0489287448229411	-0.241255251603402	0.80935729067006	1	chr9	HAVANA	44969572	44980431	-	ENSMUSG00000002033	ENSMUSG00000002033.13	protein_coding	KNOWN	Cd3g	2
ENSMUSG00000002043	3.6024164647483	0.117259563461174	0.284986574904247	0.411456446678488	0.680737870983367	1	chr7	HAVANA	19508395	19516145	+	ENSMUSG00000002043	ENSMUSG00000002043.17	protein_coding	KNOWN	Trappc6a	2
ENSMUSG00000002052	88.7587573301736	-0.0277686979752635	0.146272482271196	-0.1898422556594	0.849432742731439	1	chr11	HAVANA	78206746	78245987	-	ENSMUSG00000002052	ENSMUSG00000002052.6	protein_coding	KNOWN	Supt6	2
ENSMUSG00000002055	3.04321268027417	0.145024341848383	0.281883697163479	0.514482899535248	0.60691441315911	1	chr11	HAVANA	78301529	78322457	+	ENSMUSG00000002055	ENSMUSG00000002055.9	protein_coding	KNOWN	Spag5	2
ENSMUSG00000002057	0.436874570803349	-0.179965305713133	0.171458470460248	-1.04961455231724	0.293895363690357	1	chr11	HAVANA	78357577	78386558	-	ENSMUSG00000002057	ENSMUSG00000002057.4	protein_coding	KNOWN	Foxn1	2
ENSMUSG00000002058	0.241484934267933	-0.072403738209031	0.132159424240659	-0.547851495457379	0.583793876325154	1	chr11	HAVANA	78343482	78349164	+	ENSMUSG00000002058	ENSMUSG00000002058.13	protein_coding	KNOWN	Unc119	2
ENSMUSG00000002059	5.43778946936811	-0.20659412025875	0.283869668607378	-0.72777807249457	0.466749449451924	1	chr11	HAVANA	78188430	78192193	+	ENSMUSG00000002059	ENSMUSG00000002059.18	protein_coding	KNOWN	Rab34	2
ENSMUSG00000002064	31.2435550443788	0.128558326996838	0.203148393636924	0.63282965075571	0.526844891744313	1	chr11	HAVANA	78245746	78255496	+	ENSMUSG00000002064	ENSMUSG00000002064.10	protein_coding	KNOWN	Sdf2	1
ENSMUSG00000002068	0.764769928348407	0.131752682630669	0.20843171160582	0.63211438228668	0.527312137873521	1	chr7	HAVANA	38097984	38107534	-	ENSMUSG00000002068	ENSMUSG00000002068.16	protein_coding	KNOWN	Ccne1	2
ENSMUSG00000002076	0.118676325141814	-0.0314815768836854	0.0921669031949992	-0.34157138617405	0.732673473898692	1	chr17	HAVANA	31944769	32034508	-	ENSMUSG00000002076	ENSMUSG00000002076.11	protein_coding	KNOWN	Hsf2bp	2
ENSMUSG00000002083	1.35824226723704	-0.327618904212441	0.241951902607451	-1.35406624490975	0.17571524411133	1	chr7	HAVANA	16308393	16318205	+	ENSMUSG00000002083	ENSMUSG00000002083.13	protein_coding	KNOWN	Bbc3	2
ENSMUSG00000002100	6.87030274704802	-0.26980357495333	0.279946543708639	-0.963768194381192	0.335162155936615	1	chr2	HAVANA	91118144	91136516	+	ENSMUSG00000002100	ENSMUSG00000002100.15	protein_coding	KNOWN	Mybpc3	2
ENSMUSG00000002102	32.858886396179	0.127014666663017	0.192530956157981	0.659710361375839	0.509439716208047	1	chr2	HAVANA	91054009	91066369	+	ENSMUSG00000002102	ENSMUSG00000002102.15	protein_coding	KNOWN	Psmc3	1
ENSMUSG00000002103	94.0534978430982	-0.0724519233432134	0.128139510573829	-0.565414391070813	0.571791938366028	1	chr2	HAVANA	91202885	91214098	+	ENSMUSG00000002103	ENSMUSG00000002103.15	protein_coding	KNOWN	Acp2	2
ENSMUSG00000002104	2.05278440059185	-0.337542690222079	0.264810278734594	-1.27465856625747	0.20243011825883	1	chr2	HAVANA	91035620	91045729	+	ENSMUSG00000002104	ENSMUSG00000002104.11	protein_coding	KNOWN	Rapsn	2
ENSMUSG00000002105	10.572464057453	-0.176083734495073	0.264271890717678	-0.666297630129658	0.505220880065612	1	chr2	HAVANA	91061791	91070417	-	ENSMUSG00000002105	ENSMUSG00000002105.15	protein_coding	KNOWN	Slc39a13	2
ENSMUSG00000002107	8.41726086585696	-0.157667878780525	0.271745967809512	-0.580203195107007	0.561777599242734	1	chr2	HAVANA	6539694	7509563	-	ENSMUSG00000002107	ENSMUSG00000002107.18	protein_coding	KNOWN	Celf2	2
ENSMUSG00000002108	5.4300394121665	0.00743413693260178	0.28198550437586	0.026363542867412	0.978967372613156	1	chr2	HAVANA	91184061	91202834	-	ENSMUSG00000002108	ENSMUSG00000002108.10	protein_coding	KNOWN	Nr1h3	1
ENSMUSG00000002109	334.541843676948	0.112045250900921	0.102476140258692	1.09337891355073	0.274227467857309	1	chr2	HAVANA	91211572	91236982	-	ENSMUSG00000002109	ENSMUSG00000002109.14	protein_coding	KNOWN	Ddb2	2
ENSMUSG00000002111	0.0564305550740594	0.0492400140093505	0.0647210034624409	0.760804242442341	0.446774000067383	1	chr2	HAVANA	91082390	91115756	+	ENSMUSG00000002111	ENSMUSG00000002111.8	protein_coding	KNOWN	Spi1	2
ENSMUSG00000002129	9.32568908776113	0.275920554541179	0.266640352110598	1.03480419357807	0.300760364089374	1	chr11	HAVANA	4160350	4182541	+	ENSMUSG00000002129	ENSMUSG00000002129.11	protein_coding	KNOWN	Sf3a1	2
ENSMUSG00000002147	21.7026693417758	-0.147605656678734	0.230364713688113	-0.640747683599559	0.521686628265742	1	chr10	HAVANA	127642986	127660957	+	ENSMUSG00000002147	ENSMUSG00000002147.18	protein_coding	KNOWN	Stat6	2
ENSMUSG00000002190	0.737577878830225	0.063650601980919	0.183232006796854	0.347377093629101	0.728308039791016	1	chr8	HAVANA	83389867	83428552	+	ENSMUSG00000002190	ENSMUSG00000002190.13	protein_coding	KNOWN	Clgn	2
ENSMUSG00000002204	21.2151962208993	0.0812292542539961	0.226195042995487	0.359111557787838	0.719511635668628	1	chr7	HAVANA	44572380	44586862	+	ENSMUSG00000002204	ENSMUSG00000002204.9	protein_coding	KNOWN	Napsa	2
ENSMUSG00000002205	0.44489532793141	0.033461870545591	0.14965160905774	0.223598468177381	0.823069755710285	1	chr7	HAVANA	44748413	44777515	+	ENSMUSG00000002205	ENSMUSG00000002205.16	protein_coding	KNOWN	Vrk3	2
ENSMUSG00000002210	1.99426796328809	-0.022019859043807	0.264834215453754	-0.0831458239113068	0.933735589750208	1	chr7	HAVANA	24399619	24422778	+	ENSMUSG00000002210	ENSMUSG00000002210.11	protein_coding	KNOWN	Smg9	2
ENSMUSG00000002221	0.765478182142599	0.194696592037439	0.206784467091809	0.941543602261949	0.346426355803626	1	chr5	HAVANA	27740080	27791691	-	ENSMUSG00000002221	ENSMUSG00000002221.11	protein_coding	KNOWN	Paxip1	2
ENSMUSG00000002222	1.87756442671558	-0.411119498202323	0.263362954853405	-1.56103768820168	0.118514858745414	1	chr6	HAVANA	71388634	71440637	-	ENSMUSG00000002222	ENSMUSG00000002222.14	protein_coding	KNOWN	Rmnd5a	2
ENSMUSG00000002227	2.15097935822317	-0.145653964570984	0.270064371387707	-0.539330544871768	0.589658796215755	1	chr3	HAVANA	104794836	104818563	-	ENSMUSG00000002227	ENSMUSG00000002227.15	protein_coding	KNOWN	Mov10	2
ENSMUSG00000002228	0.0824706292715789	0.0302524466998041	0.0698668889682852	0.433001199087835	0.665013898705013	1	chr3	HAVANA	104781056	104786018	+	ENSMUSG00000002228	ENSMUSG00000002228.7	protein_coding	KNOWN	Ppm1j	2
ENSMUSG00000002233	4.35943910516446	-0.292627103818068	0.285942429737946	-1.02337769209784	0.306129302676091	1	chr3	HAVANA	104788375	104794459	+	ENSMUSG00000002233	ENSMUSG00000002233.13	protein_coding	KNOWN	Rhoc	2
ENSMUSG00000002240	0.0216827552488572	0	0.0419817924681774	0	1	1	chr5	HAVANA	87825686	87846387	+	ENSMUSG00000002240	ENSMUSG00000002240.12	protein_coding	KNOWN	Prr27	2
ENSMUSG00000002249	1.11086133601573	0.26815721335927	0.2325011874562	1.15335846794239	0.248763280959267	1	chr17	HAVANA	28331671	28350805	-	ENSMUSG00000002249	ENSMUSG00000002249.17	protein_coding	KNOWN	Tead3	2
ENSMUSG00000002250	0.338005790128825	0.14203382579126	0.140352848261007	1.0119767967026	0.311549147850176	1	chr17	HAVANA	28232754	28301469	+	ENSMUSG00000002250	ENSMUSG00000002250.15	protein_coding	KNOWN	Ppard	2
ENSMUSG00000002257	0.541228799348527	0.142644938784752	0.172139421140589	0.828659338108563	0.407297200752844	1	chr17	HAVANA	28207778	28228608	+	ENSMUSG00000002257	ENSMUSG00000002257.7	protein_coding	KNOWN	Def6	2
ENSMUSG00000002265	33.3124150776397	-0.552573765256008	0.279762248840103	-1.97515485933854	0.048250576822853	1	chr7	HAVANA	6703892	6730431	-	ENSMUSG00000002265	ENSMUSG00000002265.16	protein_coding	KNOWN	Peg3	2
ENSMUSG00000002266	0.275422310645067	-0.141310651153055	0.136958767305942	-1.03177513884446	0.302177468309471	1	chr7	HAVANA	6671269	6696450	-	ENSMUSG00000002266	ENSMUSG00000002266.16	protein_coding	KNOWN	Zim1	2
ENSMUSG00000002274	0.773669216131408	-0.111775597802384	0.207481031829303	-0.53872682633631	0.590075360487267	1	chr17	ENSEMBL	25794571	25797136	-	ENSMUSG00000002274	ENSMUSG00000002274.12	protein_coding	KNOWN	Metrn	3
ENSMUSG00000002279	0.579682273576313	0.138462687786134	0.190707301435189	0.726048173007104	0.467809239214891	1	chr17	HAVANA	25579174	25662826	+	ENSMUSG00000002279	ENSMUSG00000002279.18	protein_coding	KNOWN	Lmf1	1
ENSMUSG00000002280	305.064286023061	-0.0635860036584279	0.102749073433328	-0.618847465322281	0.536016849800268	1	chr17	HAVANA	25773776	25783332	+	ENSMUSG00000002280	ENSMUSG00000002280.10	protein_coding	KNOWN	Narfl	2
ENSMUSG00000002289	0.377069783940317	-0.308360962865022	0.161866717652006	-1.90503006015085	0.0567761637204173	1	chr17	HAVANA	33773750	33781575	-	ENSMUSG00000002289	ENSMUSG00000002289.15	protein_coding	KNOWN	Angptl4	2
ENSMUSG00000002297	0.0997282905534584	0.111626087388881	0.0827952494435314	1.34821850455337	0.177588114625155	1	chr5	HAVANA	8396973	8422716	-	ENSMUSG00000002297	ENSMUSG00000002297.15	protein_coding	KNOWN	Dbf4	2
ENSMUSG00000002307	0.627389052440905	-0.198705439532165	0.192584770902769	-1.03178168554401	0.302174400737567	1	chr17	HAVANA	33909414	33915589	+	ENSMUSG00000002307	ENSMUSG00000002307.15	protein_coding	KNOWN	Daxx	2
ENSMUSG00000002308	0.420458449249909	0.0517414103165855	0.171457366541079	0.30177420405083	0.762824196813433	1	chr17	HAVANA	33843091	33849774	+	ENSMUSG00000002308	ENSMUSG00000002308.15	protein_coding	KNOWN	Cd320	2
ENSMUSG00000002319	0.618515357529202	-0.362316509997329	0.191338320838731	-1.89359093572639	0.058279327579472	1	chr14	HAVANA	55625400	55637895	-	ENSMUSG00000002319	ENSMUSG00000002319.15	protein_coding	KNOWN	Ipo4	2
ENSMUSG00000002320	3.10743599506528	-0.0313380768182686	0.284178252649927	-0.110276126079476	0.912190390400518	1	chr14	HAVANA	55635965	55643806	-	ENSMUSG00000002320	ENSMUSG00000002320.15	protein_coding	KNOWN	Tm9sf1	2
ENSMUSG00000002324	4.13674251547782	0.128608127174685	0.286079727607048	0.449553445294584	0.653032462942223	1	chr14	HAVANA	55618037	55625395	+	ENSMUSG00000002324	ENSMUSG00000002324.7	protein_coding	KNOWN	Rec8	2
ENSMUSG00000002325	0.118674848653426	0.0425170170334637	0.0915526049196957	0.464399861377587	0.642361289391159	1	chr14	HAVANA	55603571	55610030	+	ENSMUSG00000002325	ENSMUSG00000002325.14	protein_coding	KNOWN	Irf9	2
ENSMUSG00000002326	15.5644276062976	-0.492590671174473	0.24048979329028	-2.04828098704338	0.0405324748707144	1	chr14	ENSEMBL	55672235	55678750	+	ENSMUSG00000002326	ENSMUSG00000002326.5	protein_coding	KNOWN	Gmpr2	3
ENSMUSG00000002329	0.306263147622969	-0.095391677032606	0.137765098753596	-0.692422666521817	0.488671935423584	1	chr14	ENSEMBL	55657879	55660508	-	ENSMUSG00000002329	ENSMUSG00000002329.6	protein_coding	KNOWN	Mdp1	3
ENSMUSG00000002332	0.488780189809849	0.102126171406638	0.174514553374994	0.585201459887367	0.558412263386201	1	chr14	HAVANA	55739020	55745690	-	ENSMUSG00000002332	ENSMUSG00000002332.15	protein_coding	KNOWN	Dhrs1	2
ENSMUSG00000002341	1.26848685993535	-0.222894528547876	0.236771257956121	-0.9413918330796	0.346504097266678	1	chr8	HAVANA	70093085	70120873	-	ENSMUSG00000002341	ENSMUSG00000002341.8	protein_coding	KNOWN	Ncan	2
ENSMUSG00000002342	2.80043833030629	-0.343042230025935	0.281565025657985	-1.21834105363152	0.223094395307515	1	chr8	HAVANA	70172356	70183681	+	ENSMUSG00000002342	ENSMUSG00000002342.17	protein_coding	KNOWN	Tmem161a	2
ENSMUSG00000002343	22.6889886316359	0.0716954899407918	0.251058713012663	0.285572602043793	0.775205490332071	1	chr8	HAVANA	70220172	70234466	-	ENSMUSG00000002343	ENSMUSG00000002343.11	protein_coding	KNOWN	Armc6	2
ENSMUSG00000002345	0.333113299158024	0.0590820396829438	0.14760493352937	0.400271442628898	0.688956599205176	1	chr8	HAVANA	70139499	70167488	+	ENSMUSG00000002345	ENSMUSG00000002345.17	protein_coding	KNOWN	Borcs8	2
ENSMUSG00000002346	1.57438099222999	-0.393760414195496	0.257250757104738	-1.53064822287454	0.125856356737013	1	chr8	HAVANA	70184340	70212305	-	ENSMUSG00000002346	ENSMUSG00000002346.16	protein_coding	KNOWN	Slc25a42	2
ENSMUSG00000002365	0.204758964032319	0.0671807802099555	0.113720749026445	0.590752178341112	0.55468648121735	1	chr17	ENSEMBL	5841328	5931033	+	ENSMUSG00000002365	ENSMUSG00000002365.9	protein_coding	KNOWN	Snx9	3
ENSMUSG00000002372	2.04840665193587	-0.360558406508566	0.268617862337886	-1.34227263730895	0.179507612089507	1	chr17	ENSEMBL	56673225	56711769	+	ENSMUSG00000002372	ENSMUSG00000002372.8	protein_coding	KNOWN	Ranbp3	3
ENSMUSG00000002379	0.0998904502298387	0.0400580770238366	0.0821062745232058	0.487880825874214	0.625634256601391	1	chr17	ENSEMBL	56717762	56724248	+	ENSMUSG00000002379	ENSMUSG00000002379.6	protein_coding	KNOWN	Ndufa11	3
ENSMUSG00000002384	56.6338274098858	0.0375068314957011	0.161873656113861	0.231704357559694	0.816767646640591	1	chr4	HAVANA	123105165	123132099	+	ENSMUSG00000002384	ENSMUSG00000002384.2	protein_coding	KNOWN	Bmp8b	2
ENSMUSG00000002393	63.6825787776866	-0.00902324431640037	0.159377664117183	-0.0566154885402638	0.954851496263899	1	chr8	HAVANA	71374123	71381960	-	ENSMUSG00000002393	ENSMUSG00000002393.14	protein_coding	KNOWN	Nr2f6	1
ENSMUSG00000002395	7.93646403111208	0.298995372892106	0.277811318843277	1.07625338714431	0.281813949185442	1	chr8	HAVANA	71366848	71369732	+	ENSMUSG00000002395	ENSMUSG00000002395.14	protein_coding	KNOWN	Use1	2
ENSMUSG00000002396	223.546844850079	-0.12696174759921	0.153683517619871	-0.826124685102823	0.408733366000242	1	chr8	HAVANA	71371298	71379361	+	ENSMUSG00000002396	ENSMUSG00000002396.8	protein_coding	KNOWN	Ocel1	2
ENSMUSG00000002409	0.215527552585061	-0.0206698213139949	0.115586435631221	-0.178825665841466	0.858074591689444	1	chr7	HAVANA	28179469	28187294	+	ENSMUSG00000002409	ENSMUSG00000002409.18	protein_coding	KNOWN	Dyrk1b	2
ENSMUSG00000002413	25.3896804130973	0.087604416087877	0.233163794654181	0.375720493903474	0.707124700426007	1	chr6	HAVANA	39603237	39725463	-	ENSMUSG00000002413	ENSMUSG00000002413.15	protein_coding	KNOWN	Braf	2
ENSMUSG00000002416	86.1461977508898	0.0554476436782339	0.212031798009998	0.261506265563146	0.793702118365019	1	chr6	HAVANA	39592574	39603382	+	ENSMUSG00000002416	ENSMUSG00000002416.13	protein_coding	KNOWN	Ndufb2	2
ENSMUSG00000002428	5.40261590326864	-0.199397089447789	0.285586383637468	-0.698202368432627	0.485050645522096	1	chr3	HAVANA	20057811	20118490	+	ENSMUSG00000002428	ENSMUSG00000002428.12	protein_coding	KNOWN	Hltf	2
ENSMUSG00000002455	6.6035592123389	0.237539466738616	0.279496800664134	0.849882596774561	0.395390362146722	1	chr2	HAVANA	181591868	181655660	+	ENSMUSG00000002455	ENSMUSG00000002455.14	protein_coding	KNOWN	Prpf6	2
ENSMUSG00000002458	25.2541717181292	-0.00622402832624064	0.200287447206663	-0.0310754788332715	0.975209345279068	1	chr2	HAVANA	181688419	181693977	-	ENSMUSG00000002458	ENSMUSG00000002458.13	protein_coding	KNOWN	Rgs19	2
ENSMUSG00000002459	6.64286719616282	-0.317768192706721	0.282148841025041	-1.12624312597662	0.26006262386752	1	chr1	HAVANA	4909576	5070285	-	ENSMUSG00000002459	ENSMUSG00000002459.17	protein_coding	KNOWN	Rgs20	2
ENSMUSG00000002475	0.247187049447013	0.0772764048723001	0.126357991769133	0.611567213045699	0.540824136141398	1	chr18	HAVANA	10644411	10706771	-	ENSMUSG00000002475	ENSMUSG00000002475.15	protein_coding	KNOWN	Abhd3	2
ENSMUSG00000002477	0.78026931052703	0.210635819707481	0.213732392934494	0.985511914293862	0.324372682046131	1	chr18	ENSEMBL	10617796	10628230	+	ENSMUSG00000002477	ENSMUSG00000002477.4	protein_coding	KNOWN	Snrpd1	3
ENSMUSG00000002486	2.26564455530585	0.0986191767283058	0.263734845534233	0.373933055863507	0.708454122489917	1	chr5	HAVANA	114707760	114722327	+	ENSMUSG00000002486	ENSMUSG00000002486.15	protein_coding	KNOWN	Tchp	2
ENSMUSG00000002489	7.20452377518288	-0.12158657515755	0.277407466805765	-0.438295971473194	0.661171745855364	1	chr16	HAVANA	89787111	89980080	-	ENSMUSG00000002489	ENSMUSG00000002489.15	protein_coding	KNOWN	Tiam1	1
ENSMUSG00000002496	115.231074235403	-0.103364410790244	0.137794650111611	-0.750133700448608	0.453174184371605	1	chr17	ENSEMBL	24595937	24632629	-	ENSMUSG00000002496	ENSMUSG00000002496.9	protein_coding	KNOWN	Tsc2	3
ENSMUSG00000002500	0.641975403082542	-0.118902516366534	0.188721700960132	-0.630041567883347	0.528667388136612	1	chr17	HAVANA	24727820	24736143	+	ENSMUSG00000002500	ENSMUSG00000002500.15	protein_coding	KNOWN	Rpl3l	2
ENSMUSG00000002504	0.447403822936632	0.154177524864515	0.165575776884826	0.931159906148351	0.351770854145715	1	chr17	ENSEMBL	24639282	24650305	-	ENSMUSG00000002504	ENSMUSG00000002504.14	protein_coding	KNOWN	Slc9a3r2	3
ENSMUSG00000002524	2.5917351887751	-0.0602494810430002	0.28045682572588	-0.214826224632124	0.829902805912475	1	chr15	ENSEMBL	76070184	76080946	-	ENSMUSG00000002524	ENSMUSG00000002524.15	protein_coding	KNOWN	Puf60	3
ENSMUSG00000002546	19.3506264491379	0.0536699857461696	0.228068846058889	0.235323616853447	0.813957566141978	1	chr2	HAVANA	32287384	32307921	+	ENSMUSG00000002546	ENSMUSG00000002546.16	protein_coding	KNOWN	Golga2	2
ENSMUSG00000002550	1.19492920772128	-0.0474321332614142	0.239144755847577	-0.198340679030595	0.842778526569218	1	chr2	HAVANA	32255002	32260159	-	ENSMUSG00000002550	ENSMUSG00000002550.16	protein_coding	KNOWN	Uck1	2
ENSMUSG00000002565	0.15708695761001	0.0445914931223006	0.106945536943775	0.416955156770534	0.676711208291994	1	chr12	HAVANA	40059769	40134228	-	ENSMUSG00000002565	ENSMUSG00000002565.16	protein_coding	KNOWN	Scin	2
ENSMUSG00000002578	1.37429572339596	-0.0591375835698214	0.248482016187175	-0.237995427102759	0.811884640961163	1	chr10	HAVANA	128630843	128645991	-	ENSMUSG00000002578	ENSMUSG00000002578.15	protein_coding	KNOWN	Ikzf4	2
ENSMUSG00000002580	1.16981211064108	0.133024475981546	0.233657574847338	0.569313774948055	0.569143220293173	1	chr11	HAVANA	98437708	98438991	-	ENSMUSG00000002580	ENSMUSG00000002580.7	protein_coding	KNOWN	Mien1	2
ENSMUSG00000002588	1.30848025581546	0.0905824714410943	0.239402960388981	0.378368217727618	0.70515707487787	1	chr6	HAVANA	5168090	5193946	-	ENSMUSG00000002588	ENSMUSG00000002588.12	protein_coding	KNOWN	Pon1	1
ENSMUSG00000002602	0.315158259826027	-0.1432394127813	0.124074091434046	-1.15446674745502	0.2483088638067	1	chr7	HAVANA	25757273	25788705	-	ENSMUSG00000002602	ENSMUSG00000002602.16	protein_coding	KNOWN	Axl	2
ENSMUSG00000002603	0.2346163287671	0.00822439755875437	0.121836302707061	0.0675036698916316	0.946180740540661	1	chr7	HAVANA	25687002	25705077	+	ENSMUSG00000002603	ENSMUSG00000002603.15	protein_coding	KNOWN	Tgfb1	2
ENSMUSG00000002608	1.74901793718353	0.283742719747759	0.25781695115023	1.10055882082952	0.271088716055673	1	chr7	HAVANA	25711106	25719088	-	ENSMUSG00000002608	ENSMUSG00000002608.8	protein_coding	KNOWN	Ccdc97	2
ENSMUSG00000002617	0.243182489147313	-0.110560077348787	0.128079228825534	-0.863216294809121	0.38801855620631	1	chr17	HAVANA	23173869	23193252	-	ENSMUSG00000002617	ENSMUSG00000002617.14	protein_coding	KNOWN	Zfp40	2
ENSMUSG00000002625	5.85755062931445	0.0995542384329439	0.286265000957049	0.347769507624444	0.728013291295502	1	chr17	ENSEMBL	32321425	32350581	-	ENSMUSG00000002625	ENSMUSG00000002625.9	protein_coding	KNOWN	Akap8l	3
ENSMUSG00000002633	3.36455534592295	0.487215405041023	0.284398588863646	1.71314283586202	0.0866862651169086	1	chr5	HAVANA	28456815	28467256	-	ENSMUSG00000002633	ENSMUSG00000002633.4	protein_coding	KNOWN	Shh	2
ENSMUSG00000002635	0.216236641353439	0.00782681258221783	0.125625700506648	0.0623026383188496	0.950321827486068	1	chr7	HAVANA	34184499	34196661	-	ENSMUSG00000002635	ENSMUSG00000002635.11	protein_coding	KNOWN	Pdcd2l	2
ENSMUSG00000002658	3.33254842692819	0.129515998859181	0.279031911341798	0.464161959957805	0.64253171291384	1	chr17	ENSEMBL	57003405	57011288	-	ENSMUSG00000002658	ENSMUSG00000002658.9	protein_coding	KNOWN	Gtf2f1	3
ENSMUSG00000002660	0.228390298546339	-0.18177525606985	0.127423245814189	-1.42654705511832	0.153710494437026	1	chr17	ENSEMBL	56990264	56996371	+	ENSMUSG00000002660	ENSMUSG00000002660.7	protein_coding	KNOWN	Clpp	3
ENSMUSG00000002661	0.149596390385463	0.00076029098029588	0.105826773393459	0.00718429709152291	0.994267809580827	1	chr17	HAVANA	56997339	56999322	+	ENSMUSG00000002661	ENSMUSG00000002661.14	protein_coding	KNOWN	Alkbh7	2
ENSMUSG00000002664	6.80739102761581	-0.431131778703969	0.280420797032417	-1.53744580739541	0.124184176239175	1	chr17	HAVANA	56999457	57000018	-	ENSMUSG00000002664	ENSMUSG00000002664.2	protein_coding	KNOWN	Pspn	2
ENSMUSG00000002668	2.56086779681709	0.00584030775275544	0.219440657059466	0.0266145199846571	0.97876719208925	1	chr17	ENSEMBL	57066056	57078510	-	ENSMUSG00000002668	ENSMUSG00000002668.7	protein_coding	KNOWN	Dennd1c	3
ENSMUSG00000002679	2.89585833577919	0.0403687685689695	0.280530376580678	0.143901594761378	0.885578176358906	1	chr12	HAVANA	81573557	81595008	-	ENSMUSG00000002679	ENSMUSG00000002679.14	protein_coding	KNOWN	Med6	2
ENSMUSG00000002688	1.22825102396367	-0.0544404085991131	0.232809115607023	-0.23384139601736	0.815108110991842	1	chr12	ENSEMBL	50341231	50649223	-	ENSMUSG00000002688	ENSMUSG00000002688.7	protein_coding	KNOWN	Prkd1	3
ENSMUSG00000002699	0.720573997217191	0.100515363531309	0.198195391504363	0.507152879632404	0.612047554227257	1	chr11	HAVANA	34046920	34092295	+	ENSMUSG00000002699	ENSMUSG00000002699.13	protein_coding	KNOWN	Lcp2	2
ENSMUSG00000002718	34.3792470931996	-0.42452053316655	0.20156336891685	-2.10613930223441	0.0351922537472669	1	chr2	HAVANA	166906040	166946389	+	ENSMUSG00000002718	ENSMUSG00000002718.14	protein_coding	KNOWN	Cse1l	2
ENSMUSG00000002728	76.3053166126332	-0.136738962924823	0.17941009865014	-0.762158674197442	0.445965307454111	1	chr2	HAVANA	145902099	145916425	+	ENSMUSG00000002728	ENSMUSG00000002728.14	protein_coding	KNOWN	Naa20	2
ENSMUSG00000002731	0.13992209591861	0.041471712690687	0.0984923856313409	0.421065165848622	0.673707497224352	1	chr2	HAVANA	76629898	76648015	-	ENSMUSG00000002731	ENSMUSG00000002731.6	protein_coding	KNOWN	Prkra	2
ENSMUSG00000002732	0.064796676430079	0.0523156694536457	0.0666843857338766	0.78452652563115	0.432731223705805	1	chr2	HAVANA	76663044	76673116	-	ENSMUSG00000002732	ENSMUSG00000002732.14	protein_coding	KNOWN	Fkbp7	2
ENSMUSG00000002733	0.407696273810308	-0.0598532368204195	0.155486283314721	-0.384942231201642	0.700280216299839	1	chr2	HAVANA	76675281	76696828	+	ENSMUSG00000002733	ENSMUSG00000002733.8	protein_coding	KNOWN	Plekha3	2
ENSMUSG00000002741	17.3489283917899	0.4285800468113	0.228276113571894	1.87746339336692	0.0604546100127077	1	chr11	HAVANA	5955693	5967780	+	ENSMUSG00000002741	ENSMUSG00000002741.9	protein_coding	KNOWN	Ykt6	2
ENSMUSG00000002748	11.9177985551575	-0.353379954389899	0.269863525996105	-1.30947653294576	0.190372981827066	1	chr5	HAVANA	135187264	135246129	+	ENSMUSG00000002748	ENSMUSG00000002748.7	protein_coding	KNOWN	Baz1b	2
ENSMUSG00000002763	0.250114350594881	-0.105194184027647	0.13228860903357	-0.795187014181641	0.426504724461848	1	chr17	HAVANA	46711463	46725541	+	ENSMUSG00000002763	ENSMUSG00000002763.16	protein_coding	KNOWN	Pex6	2
ENSMUSG00000002767	1.28437880913511	-0.0699981766394749	0.233695445084165	-0.299527346860634	0.764537709467189	1	chr17	HAVANA	46646229	46650139	+	ENSMUSG00000002767	ENSMUSG00000002767.13	protein_coding	KNOWN	Mrpl2	2
ENSMUSG00000002768	58.9546811592284	-0.0435222394700364	0.19446662255005	-0.223803133408331	0.822910491703367	1	chr17	ENSEMBL	46681137	46683105	+	ENSMUSG00000002768	ENSMUSG00000002768.7	protein_coding	KNOWN	Mea1	3
ENSMUSG00000002769	2.32665785754006	0.00445263224464217	0.274920562393015	0.0161960684420428	0.987077971982056	1	chr17	HAVANA	46725664	46729168	-	ENSMUSG00000002769	ENSMUSG00000002769.8	protein_coding	KNOWN	Gnmt	2
ENSMUSG00000002771	90.2204355567717	-0.0163741628468235	0.174677622276682	-0.0937393275303889	0.925316228953234	1	chr7	HAVANA	45831883	45878378	-	ENSMUSG00000002771	ENSMUSG00000002771.12	protein_coding	KNOWN	Grin2d	2
ENSMUSG00000002778	0.155186844902	-0.103544672127056	0.101928635495876	-1.0158545890791	0.309698636205864	1	chr7	HAVANA	45872772	45883732	+	ENSMUSG00000002778	ENSMUSG00000002778.14	protein_coding	KNOWN	Kdelr1	2
ENSMUSG00000002781	7.32741973209245	-0.133858888325457	0.276111472304467	-0.484800168599481	0.627818103121922	1	chr7	HAVANA	45896941	45917413	+	ENSMUSG00000002781	ENSMUSG00000002781.19	protein_coding	KNOWN	Tmem143	2
ENSMUSG00000002797	0.806895477993855	-0.00983818790382548	0.213888609784143	-0.0459967826886818	0.963312814239727	1	chr6	HAVANA	54982580	54992950	-	ENSMUSG00000002797	ENSMUSG00000002797.9	protein_coding	KNOWN	Ggct	2
ENSMUSG00000002799	0.371845912915567	-0.060544484013057	0.156232784599166	-0.387527394895965	0.698365808033324	1	chr12	ENSEMBL	112908590	112929495	-	ENSMUSG00000002799	ENSMUSG00000002799.5	protein_coding	KNOWN	Jag2	3
ENSMUSG00000002803	45.191565015377	0.127704792523506	0.176905338656854	0.721882072599386	0.470366984181687	1	chr12	ENSEMBL	112976482	112978930	+	ENSMUSG00000002803	ENSMUSG00000002803.13	protein_coding	KNOWN	Btbd6	3
ENSMUSG00000002804	0.237971805658565	0.0718704070202394	0.130375145748292	0.551258497988534	0.581456484170276	1	chr12	ENSEMBL	112934733	112942118	-	ENSMUSG00000002804	ENSMUSG00000002804.3	protein_coding	KNOWN	Nudt14	3
ENSMUSG00000002808	1.09616145156331	-0.148761567765344	0.237121461141164	-0.62736441927027	0.530420385352044	1	chr13	ENSEMBL	19591709	19619830	-	ENSMUSG00000002808	ENSMUSG00000002808.6	protein_coding	KNOWN	Epdr1	3
ENSMUSG00000002812	5.13007759060438	0.4396899211003	0.284423337018239	1.54589959357697	0.122128818738426	1	chr11	HAVANA	60714123	60727263	-	ENSMUSG00000002812	ENSMUSG00000002812.4	protein_coding	KNOWN	Flii	2
ENSMUSG00000002814	0.523337299677342	-0.0967046578395796	0.181062091328089	-0.534096657838489	0.5932746619486	1	chr11	HAVANA	60740058	60777365	-	ENSMUSG00000002814	ENSMUSG00000002814.15	protein_coding	KNOWN	Top3a	2
ENSMUSG00000002820	101.563974398436	-0.045973787825336	0.129092938514167	-0.356129377442986	0.721743677569402	1	chr9	ENSEMBL	21265299	21274368	+	ENSMUSG00000002820	ENSMUSG00000002820.5	protein_coding	KNOWN	Atg4d	3
ENSMUSG00000002825	0.228920833993198	0.150465830046669	0.125680300485571	1.19721093493044	0.231224348806336	1	chr9	ENSEMBL	21411837	21420277	+	ENSMUSG00000002825	ENSMUSG00000002825.6	protein_coding	KNOWN	Qtrt1	3
ENSMUSG00000002831	44.7526763453072	-0.0223531487018153	0.175654025151995	-0.127256683599894	0.898737242980852	1	chr17	HAVANA	56100591	56109803	-	ENSMUSG00000002831	ENSMUSG00000002831.13	protein_coding	KNOWN	Plin4	2
ENSMUSG00000002833	2.11546811232961	-0.26625907883196	0.269589673949471	-0.987645687356202	0.323326202643452	1	chr17	ENSEMBL	56079657	56100596	+	ENSMUSG00000002833	ENSMUSG00000002833.10	protein_coding	KNOWN	Hdgfrp2	3
ENSMUSG00000002835	18.6301933167106	0.0364975279103062	0.222441370816592	0.164077067931753	0.869670474281287	1	chr17	ENSEMBL	56040416	56068026	+	ENSMUSG00000002835	ENSMUSG00000002835.8	protein_coding	KNOWN	Chaf1a	3
ENSMUSG00000002844	0.236014141646702	0.00487766769228595	0.130369153660511	0.0374142774984003	0.970154688843994	1	chr16	ENSEMBL	38445399	38452689	-	ENSMUSG00000002844	ENSMUSG00000002844.8	protein_coding	KNOWN	Adprh	3
ENSMUSG00000002845	1.78937678334955	-0.25856829056989	0.257824211659936	-1.00288599315465	0.315915871514577	1	chr16	HAVANA	38558698	38592162	+	ENSMUSG00000002845	ENSMUSG00000002845.14	protein_coding	KNOWN	Tmem39a	1
ENSMUSG00000002846	0.0822285967866153	-0.0735096439773579	0.0676145940621511	-1.08718605793578	0.27695459112907	1	chr16	HAVANA	38498347	38522663	-	ENSMUSG00000002846	ENSMUSG00000002846.9	protein_coding	KNOWN	Timmdc1	2
ENSMUSG00000002847	0.173547303374651	0.0763467321394198	0.1048275060927	0.728308198727016	0.466424944631548	1	chr16	ENSEMBL	38396119	38433145	-	ENSMUSG00000002847	ENSMUSG00000002847.6	protein_coding	KNOWN	Pla1a	3
ENSMUSG00000002870	0.603918026119748	0.138661054699866	0.180216722430998	0.769412809363221	0.441648286746332	1	chr6	HAVANA	88883474	88898780	-	ENSMUSG00000002870	ENSMUSG00000002870.8	protein_coding	KNOWN	Mcm2	2
ENSMUSG00000002871	1.64879402314967	-0.0306830419874897	0.254298948844985	-0.120657368529641	0.903962427202039	1	chr6	HAVANA	88902251	88912238	+	ENSMUSG00000002871	ENSMUSG00000002871.14	protein_coding	KNOWN	Tpra1	1
ENSMUSG00000002881	0.812859385905938	-0.286838920420816	0.20605804731731	-1.3920296933568	0.163913406458423	1	chr1	HAVANA	52457294	52500679	-	ENSMUSG00000002881	ENSMUSG00000002881.14	protein_coding	KNOWN	Nab1	2
ENSMUSG00000002885	12.5239630497371	0.0948160468339917	0.247722596340647	0.382750900542027	0.701904469839653	1	chr8	HAVANA	83723251	83741326	-	ENSMUSG00000002885	ENSMUSG00000002885.14	protein_coding	KNOWN	Adgre5	2
ENSMUSG00000002897	10.5167335097199	-0.265774702488346	0.268689095418975	-0.989153289134848	0.322588148407634	1	chr6	HAVANA	120463247	120487559	+	ENSMUSG00000002897	ENSMUSG00000002897.5	protein_coding	KNOWN	Il17ra	2
ENSMUSG00000002900	48.9287378990648	-0.052601074341448	0.184328881207089	-0.285365342625564	0.775364256680614	1	chr12	HAVANA	31265234	31329644	+	ENSMUSG00000002900	ENSMUSG00000002900.15	protein_coding	KNOWN	Lamb1	1
ENSMUSG00000002908	1.34827087896279	-0.0863183151104277	0.246419480215428	-0.350290143599709	0.726120961537562	1	chr8	ENSEMBL	70842049	70857008	-	ENSMUSG00000002908	ENSMUSG00000002908.15	protein_coding	KNOWN	Kcnn1	3
ENSMUSG00000002910	1.76786544595429	0.0158063677506836	0.257378311010874	0.0614129748874442	0.951030319398938	1	chr8	ENSEMBL	70835155	70839720	-	ENSMUSG00000002910	ENSMUSG00000002910.10	protein_coding	KNOWN	Arrdc2	3
ENSMUSG00000002944	0.0791260215059156	0.0346394520150543	0.0746159103799095	0.464236807387141	0.642478093034671	1	chr5	HAVANA	17781690	17888801	-	ENSMUSG00000002944	ENSMUSG00000002944.15	protein_coding	KNOWN	Cd36	2
ENSMUSG00000002948	0.220945076341883	0.0425201797876251	0.120204046523805	0.353733347730558	0.723538728478643	1	chr8	HAVANA	4238740	4247897	+	ENSMUSG00000002948	ENSMUSG00000002948.19	protein_coding	KNOWN	Map2k7	2
ENSMUSG00000002949	1.94915362493242	-0.170802371323553	0.264001420896869	-0.64697519711561	0.5176479960965	1	chr8	HAVANA	4259731	4275913	-	ENSMUSG00000002949	ENSMUSG00000002949.15	protein_coding	KNOWN	Timm44	2
ENSMUSG00000002957	1.36133193305536	-0.180911149044774	0.243758902369383	-0.742172479799846	0.457982840220424	1	chr7	HAVANA	141562173	141633011	+	ENSMUSG00000002957	ENSMUSG00000002957.11	protein_coding	KNOWN	Ap2a2	2
ENSMUSG00000002963	2.47402660021323	0.0891244506518294	0.275437342314591	0.323574319672443	0.746260332764153	1	chr7	HAVANA	44857139	44862992	+	ENSMUSG00000002963	ENSMUSG00000002963.17	protein_coding	KNOWN	Pnkp	2
ENSMUSG00000002968	0.678210767593408	-0.176481315902025	0.196977257327612	-0.895947675870526	0.370280709444169	1	chr7	HAVANA	44876765	44892712	-	ENSMUSG00000002968	ENSMUSG00000002968.8	protein_coding	KNOWN	Med25	2
ENSMUSG00000002980	1.165283514558	-0.0288666950804607	0.237015063968166	-0.121792659914384	0.903063227213839	1	chr7	HAVANA	19756131	19771016	-	ENSMUSG00000002980	ENSMUSG00000002980.14	protein_coding	KNOWN	Bcam	2
ENSMUSG00000002981	1.00226868407497	0.0961084941541066	0.223336157716326	0.430331098810164	0.666954808059081	1	chr7	HAVANA	19631571	19665033	-	ENSMUSG00000002981	ENSMUSG00000002981.10	protein_coding	KNOWN	Clptm1	2
ENSMUSG00000002983	0.10249246878615	-0.0941698362682001	0.0805978688827365	-1.16839114450048	0.242649025338972	1	chr7	HAVANA	19606217	19629438	-	ENSMUSG00000002983	ENSMUSG00000002983.17	protein_coding	KNOWN	Relb	2
ENSMUSG00000002984	0.600245611620883	-0.163923564336644	0.187244960169804	-0.875449807503438	0.381329209111229	1	chr7	HAVANA	19701313	19715438	-	ENSMUSG00000002984	ENSMUSG00000002984.17	protein_coding	KNOWN	Tomm40	2
ENSMUSG00000002985	3.30564087004013	-0.386802700024261	0.282704842972872	-1.36822098962549	0.171242913439166	1	chr7	HAVANA	19696109	19699188	-	ENSMUSG00000002985	ENSMUSG00000002985.16	protein_coding	KNOWN	Apoe	2
ENSMUSG00000002996	399.906859960369	0.123296856256317	0.121375955183855	1.01582604288924	0.309712232079611	1	chr12	HAVANA	31926254	31950535	-	ENSMUSG00000002996	ENSMUSG00000002996.17	protein_coding	KNOWN	Hbp1	1
ENSMUSG00000002997	2.40653263776074	0.329174754515611	0.27395126531676	1.20158143505925	0.229525737836319	1	chr12	HAVANA	31958476	32061296	-	ENSMUSG00000002997	ENSMUSG00000002997.15	protein_coding	KNOWN	Prkar2b	2
ENSMUSG00000003031	0.536174417646753	-0.449915370308843	0.184177474489455	-2.4428360284341	0.0145723565012422	1	chr6	HAVANA	134920401	134925513	+	ENSMUSG00000003031	ENSMUSG00000003031.14	protein_coding	KNOWN	Cdkn1b	2
ENSMUSG00000003032	0.985545877010509	-0.10363887421673	0.22577631252546	-0.459033425860576	0.646210162801364	1	chr4	HAVANA	55527143	55532466	-	ENSMUSG00000003032	ENSMUSG00000003032.8	protein_coding	KNOWN	Klf4	2
ENSMUSG00000003033	0.248724421865825	-0.142714815100178	0.129585935814104	-1.10131407550976	0.270759987241402	1	chr8	HAVANA	72240018	72257385	+	ENSMUSG00000003033	ENSMUSG00000003033.14	protein_coding	KNOWN	Ap1m1	2
ENSMUSG00000003037	0.353020664286736	-0.0982091533816798	0.1487055996543	-0.660426733155906	0.508980021463751	1	chr8	HAVANA	72161200	72183904	+	ENSMUSG00000003037	ENSMUSG00000003037.16	protein_coding	KNOWN	Rab8a	2
ENSMUSG00000003038	14.3426910450285	-0.0276965378255437	0.243309031901235	-0.113832756676235	0.909370371286095	1	chr4	HAVANA	133964738	133968650	-	ENSMUSG00000003038	ENSMUSG00000003038.15	protein_coding	KNOWN	Hmgn2	2
ENSMUSG00000003039	0.986401421055249	-0.130009316326076	0.224018144336971	-0.580351724235847	0.561677453277461	1	chr8	ENSEMBL	72219730	72223764	+	ENSMUSG00000003039	ENSMUSG00000003039.8	protein_coding	KNOWN	Fam32a	3
ENSMUSG00000003051	0.080898517435578	0.0035968930304428	0.0748058007250994	0.0480830763868282	0.961650033690921	1	chr1	HAVANA	135253575	135258568	-	ENSMUSG00000003051	ENSMUSG00000003051.13	protein_coding	KNOWN	Elf3	2
ENSMUSG00000003053	0.0179962683103183	-0.00867325319969698	0.0419817924681774	-0.206595590368644	0.836325704349379	1	chr19	HAVANA	39269405	39330713	+	ENSMUSG00000003053	ENSMUSG00000003053.17	protein_coding	KNOWN	Cyp2c29	2
ENSMUSG00000003062	0.158755879369491	0.110888300990308	0.102201192684773	1.0850000677813	0.277921625247262	1	chr13	HAVANA	19357676	19395795	-	ENSMUSG00000003062	ENSMUSG00000003062.12	protein_coding	KNOWN	Stard3nl	2
ENSMUSG00000003068	208.781609404782	-0.147206364912789	0.123873775817972	-1.18835777742905	0.234692483658709	1	chr10	HAVANA	80115803	80130682	+	ENSMUSG00000003068	ENSMUSG00000003068.15	protein_coding	KNOWN	Stk11	2
ENSMUSG00000003070	0.332502117016015	-0.196418258544903	0.142360472663903	-1.37972468670165	0.16767142895526	1	chr10	HAVANA	80179482	80190010	+	ENSMUSG00000003070	ENSMUSG00000003070.6	protein_coding	KNOWN	Efna2	2
ENSMUSG00000003072	18.1202761880325	-0.529654430554831	0.239162526495145	-2.21462132181306	0.02678606727103	1	chr10	HAVANA	80138632	80145818	+	ENSMUSG00000003072	ENSMUSG00000003072.15	protein_coding	KNOWN	Atp5d	2
ENSMUSG00000003099	1.73867270244587	0.0333355019148283	0.263607185048626	0.12645900341707	0.899368598994408	1	chr7	HAVANA	17004640	17027924	-	ENSMUSG00000003099	ENSMUSG00000003099.11	protein_coding	KNOWN	Ppp5c	2
ENSMUSG00000003119	1.47317049863812	-0.122654105462363	0.250803905038047	-0.489043842613837	0.624810657878627	1	chr11	HAVANA	98203059	98278504	+	ENSMUSG00000003119	ENSMUSG00000003119.14	protein_coding	KNOWN	Cdk12	2
ENSMUSG00000003123	60.1076982990983	0.282545478007849	0.162217983710155	1.74176420853986	0.0815497119478634	1	chr7	HAVANA	25379527	25398710	-	ENSMUSG00000003123	ENSMUSG00000003123.15	protein_coding	KNOWN	Lipe	2
ENSMUSG00000003131	7.73617193390528	-0.146224617963215	0.284476001124113	-0.514013897078858	0.607242274552837	1	chr9	ENSEMBL	45965311	45984871	-	ENSMUSG00000003131	ENSMUSG00000003131.6	protein_coding	KNOWN	Pafah1b2	3
ENSMUSG00000003134	95.4539218254987	0.0346939170434215	0.134307059957733	0.258317895234546	0.796161576425633	1	chr1	HAVANA	39371492	39478755	-	ENSMUSG00000003134	ENSMUSG00000003134.10	protein_coding	KNOWN	Tbc1d8	2
ENSMUSG00000003135	10.3397703478075	-0.103864275897919	0.259046099076624	-0.400949005864769	0.688457668488943	1	chr1	HAVANA	39534992	39546889	+	ENSMUSG00000003135	ENSMUSG00000003135.15	protein_coding	KNOWN	Cnot11	2
ENSMUSG00000003153	1.79356698172397	-0.140620232625908	0.263693726386283	-0.533271058636847	0.593845958725771	1	chr6	HAVANA	122727809	122801640	-	ENSMUSG00000003153	ENSMUSG00000003153.10	protein_coding	KNOWN	Slc2a3	2
ENSMUSG00000003154	3.5664563464379	-0.347243559945746	0.285299154855383	-1.21712088534494	0.223558225438565	1	chr6	HAVANA	122819914	122845366	+	ENSMUSG00000003154	ENSMUSG00000003154.15	protein_coding	KNOWN	Foxj2	2
ENSMUSG00000003161	2.57283036854707	0.271502834119191	0.278610789553584	0.974487867301256	0.329814360381686	1	chr5	HAVANA	8046078	8069379	+	ENSMUSG00000003161	ENSMUSG00000003161.15	protein_coding	KNOWN	Sri	2
ENSMUSG00000003166	1.59949985646376	0.0933479531978046	0.253565654312019	0.368141156384442	0.712767984128351	1	chr16	HAVANA	17839482	17894145	-	ENSMUSG00000003166	ENSMUSG00000003166.19	protein_coding	KNOWN	Dgcr2	1
ENSMUSG00000003184	5.2382364183425	-0.179241319020643	0.284876299300364	-0.629190000926181	0.529224674231001	1	chr7	HAVANA	44997648	45002848	+	ENSMUSG00000003184	ENSMUSG00000003184.15	protein_coding	KNOWN	Irf3	2
ENSMUSG00000003190	22.2652879660638	0.156607020579057	0.206756738219178	0.757445788359464	0.448782832808215	1	chr7	HAVANA	44991222	44998712	-	ENSMUSG00000003190	ENSMUSG00000003190.12	protein_coding	KNOWN	Bcl2l12	2
ENSMUSG00000003198	4.54448619043554	-0.371203139893615	0.285826406052258	-1.29870135170697	0.194046440030818	1	chr17	HAVANA	55892120	55898928	+	ENSMUSG00000003198	ENSMUSG00000003198.9	protein_coding	KNOWN	Zfp959	2
ENSMUSG00000003199	3.2217500837676	0.498644117316516	0.281428142911177	1.77183458682701	0.0764220193991519	1	chr17	HAVANA	56005711	56016790	+	ENSMUSG00000003199	ENSMUSG00000003199.16	protein_coding	KNOWN	Mpnd	1
ENSMUSG00000003200	28.684189506572	0.0953574646110011	0.195154962107433	0.488624340274303	0.625107677547018	1	chr17	ENSEMBL	56016753	56036637	-	ENSMUSG00000003200	ENSMUSG00000003200.9	protein_coding	KNOWN	Sh3gl1	3
ENSMUSG00000003206	0.772679115028094	-0.150301666064963	0.193828551319982	-0.775436152421312	0.438081979489159	1	chr17	ENSEMBL	55952623	55957021	+	ENSMUSG00000003206	ENSMUSG00000003206.6	protein_coding	KNOWN	Ebi3	3
ENSMUSG00000003208	2.31036776025927	-0.359798952497985	0.273774818396556	-1.31421492526324	0.18877388718887	1	chr17	ENSEMBL	55959187	55967949	+	ENSMUSG00000003208	ENSMUSG00000003208.8	protein_coding	KNOWN	Ccdc94	3
ENSMUSG00000003226	7.46799303464692	0.11813051363887	0.285518465459047	0.413740363338477	0.679064263363916	1	chr10	ENSEMBL	58446852	58494155	+	ENSMUSG00000003226	ENSMUSG00000003226.6	protein_coding	KNOWN	Ranbp2	3
ENSMUSG00000003227	1.00863720265492	0.256511863836071	0.224777469592777	1.14118138397405	0.253794449552098	1	chr10	HAVANA	58600789	58675654	-	ENSMUSG00000003227	ENSMUSG00000003227.4	protein_coding	KNOWN	Edar	2
ENSMUSG00000003228	4.25138657019573	-0.0342819362528765	0.286060198132894	-0.119841685339777	0.904608559757879	1	chr19	ENSEMBL	60889749	61092553	+	ENSMUSG00000003228	ENSMUSG00000003228.8	protein_coding	KNOWN	Grk5	3
ENSMUSG00000003233	0.155641365819887	0.135593404664118	0.0990980280330527	1.36827550815535	0.171225854102592	1	chr16	HAVANA	20516982	20532520	+	ENSMUSG00000003233	ENSMUSG00000003233.11	protein_coding	KNOWN	Dvl3	2
ENSMUSG00000003234	0.437902248605312	-0.106039629578155	0.164005404652609	-0.646561799611207	0.517915588116838	1	chr16	HAVANA	20548577	20561379	+	ENSMUSG00000003234	ENSMUSG00000003234.15	protein_coding	KNOWN	Abcf3	2
ENSMUSG00000003235	0.73837046833545	0.132952649704052	0.207879056462636	0.639567313641084	0.522453938344172	1	chr16	HAVANA	20498817	20509955	+	ENSMUSG00000003235	ENSMUSG00000003235.12	protein_coding	KNOWN	Eif2b5	2
ENSMUSG00000003269	7.23034524364932	-0.075968939453213	0.275228430771858	-0.276021409707433	0.782531622209109	1	chr7	HAVANA	45806637	45814581	-	ENSMUSG00000003269	ENSMUSG00000003269.16	protein_coding	KNOWN	Cyth2	2
ENSMUSG00000003271	42.8562184346574	-0.208227232136003	0.190840748383571	-1.09110467182557	0.275226827373825	1	chr7	HAVANA	45729983	45784669	-	ENSMUSG00000003271	ENSMUSG00000003271.17	protein_coding	KNOWN	Sult2b1	2
ENSMUSG00000003273	9.50474113077714	-0.272548448123066	0.262842437895203	-1.03692710471561	0.299769830830606	1	chr7	HAVANA	45699843	45704682	+	ENSMUSG00000003273	ENSMUSG00000003273.14	protein_coding	KNOWN	Car11	2
ENSMUSG00000003279	6.21094837770273	-0.208821105991887	0.281662443099558	-0.741387824709296	0.458458324578075	1	chr17	HAVANA	69969073	70821413	+	ENSMUSG00000003279	ENSMUSG00000003279.16	protein_coding	KNOWN	Dlgap1	2
ENSMUSG00000003282	0.576532404178335	0.192104854972006	0.182294663997726	1.05381501991963	0.291967615496751	1	chr4	HAVANA	3900996	3938423	-	ENSMUSG00000003282	ENSMUSG00000003282.9	protein_coding	KNOWN	Plag1	2
ENSMUSG00000003283	3.24162136157198	-0.032556503754567	0.281759275134423	-0.115547229950229	0.908011387052284	1	chr2	HAVANA	153108468	153151441	+	ENSMUSG00000003283	ENSMUSG00000003283.13	protein_coding	KNOWN	Hck	2
ENSMUSG00000003299	1.42966929066019	0.193076525045202	0.248793564532808	0.776051122575322	0.437718801412935	1	chr9	ENSEMBL	21002737	21008835	+	ENSMUSG00000003299	ENSMUSG00000003299.9	protein_coding	KNOWN	Mrpl4	3
ENSMUSG00000003308	2.35859136599148	-0.730456968014096	0.267911622816216	-2.72648480247227	0.00640129003741126	1	chr9	HAVANA	21229730	21239332	-	ENSMUSG00000003308	ENSMUSG00000003308.14	protein_coding	KNOWN	Keap1	2
ENSMUSG00000003316	2.82917726016246	-0.225213688392156	0.28182070529528	-0.799138190205671	0.424210287306395	1	chr8	HAVANA	111154421	111259216	-	ENSMUSG00000003316	ENSMUSG00000003316.14	protein_coding	KNOWN	Glg1	2
ENSMUSG00000003341	0.0178515545818727	-0.00867325319969696	0.0419817924681774	-0.206595590368643	0.83632570434938	1	chr10	ENSEMBL	80519585	80539124	-	ENSMUSG00000003341	ENSMUSG00000003341.8	protein_coding	KNOWN	Atp8b3	3
ENSMUSG00000003344	4.29720327478368	-0.204191152093466	0.285670471600123	-0.71477864320289	0.474745833859469	1	chr10	HAVANA	80642617	80657071	-	ENSMUSG00000003344	ENSMUSG00000003344.14	protein_coding	KNOWN	Btbd2	2
ENSMUSG00000003345	0.438673723125555	0.0139935171410259	0.157960725917781	0.0885885846606547	0.929408880535016	1	chr10	ENSEMBL	80622780	80640771	+	ENSMUSG00000003345	ENSMUSG00000003345.15	protein_coding	KNOWN	Csnk1g2	3
ENSMUSG00000003346	0.767909719054549	-0.191025805352362	0.197698000015875	-0.966250570754495	0.33391881334425	1	chr10	HAVANA	80583654	80590341	-	ENSMUSG00000003346	ENSMUSG00000003346.14	protein_coding	KNOWN	Abhd17a	1
ENSMUSG00000003348	0.0985183212811849	-0.0997716434450601	0.0818719910069523	-1.2186297440426	0.222984754439603	1	chr10	ENSEMBL	80685256	80701820	-	ENSMUSG00000003348	ENSMUSG00000003348.9	protein_coding	KNOWN	Mob3a	3
ENSMUSG00000003352	2.14132792431893	0.117461707732724	0.273428094984991	0.429589021344611	0.667494624652879	1	chr15	ENSEMBL	98632220	98644530	+	ENSMUSG00000003352	ENSMUSG00000003352.13	protein_coding	KNOWN	Cacnb3	3
ENSMUSG00000003354	0.685747442247821	0.0610549406731279	0.198619828596613	0.307395999203723	0.758541973049296	1	chr15	ENSEMBL	98708207	98723326	+	ENSMUSG00000003354	ENSMUSG00000003354.5	protein_coding	KNOWN	Ccdc65	3
ENSMUSG00000003355	1.34379873310682	-0.118553425882088	0.24334717413093	-0.487178149101093	0.626132088832517	1	chr15	ENSEMBL	98724373	98728198	-	ENSMUSG00000003355	ENSMUSG00000003355.6	protein_coding	KNOWN	Fkbp11	3
ENSMUSG00000003360	2.19501470607102	-0.193826474364961	0.275566457312678	-0.703374700444876	0.481822268799951	1	chr15	HAVANA	98645134	98662889	-	ENSMUSG00000003360	ENSMUSG00000003360.14	protein_coding	KNOWN	Ddx23	2
ENSMUSG00000003363	1.6408597891359	-0.0737086369255505	0.255378315673986	-0.288625276312208	0.772868150622462	1	chr7	HAVANA	27532000	27553218	-	ENSMUSG00000003363	ENSMUSG00000003363.15	protein_coding	KNOWN	Pld3	2
ENSMUSG00000003378	1.94221643814175	-0.200947249221599	0.256323093323132	-0.783960768483222	0.4330631306072	1	chr7	HAVANA	25009849	25072346	-	ENSMUSG00000003378	ENSMUSG00000003378.9	protein_coding	KNOWN	Grik5	2
ENSMUSG00000003379	0.970420503528208	-0.0659066012348216	0.220552670068612	-0.298824771490268	0.76507374912976	1	chr7	HAVANA	24897381	24902197	+	ENSMUSG00000003379	ENSMUSG00000003379.7	protein_coding	KNOWN	Cd79a	2
ENSMUSG00000003380	0.698529174794926	-0.061549268128197	0.206577864164687	-0.297947064062629	0.765743566338463	1	chr7	HAVANA	24969752	24972754	-	ENSMUSG00000003380	ENSMUSG00000003380.11	protein_coding	KNOWN	Rabac1	2
ENSMUSG00000003382	0.808171908191328	0.060319169899995	0.214543999391263	0.281150580166035	0.778594907677993	1	chr3	HAVANA	87525407	87540156	+	ENSMUSG00000003382	ENSMUSG00000003382.18	protein_coding	KNOWN	Etv3	2
ENSMUSG00000003402	3.45228980122686	-0.200681353035026	0.2852127856177	-0.703619764452004	0.481669599537529	1	chr9	ENSEMBL	22003035	22014219	+	ENSMUSG00000003402	ENSMUSG00000003402.13	protein_coding	KNOWN	Prkcsh	3
ENSMUSG00000003410	1.14948006881727	-0.498271771141323	0.237009667460708	-2.10232678050539	0.0355246602073556	1	chr9	ENSEMBL	22015005	22052023	-	ENSMUSG00000003410	ENSMUSG00000003410.7	protein_coding	KNOWN	Elavl3	3
ENSMUSG00000003411	0.204579662643898	0.010656718834899	0.11747927932533	0.0907114760670926	0.927721851646634	1	chr4	HAVANA	108879063	108943324	+	ENSMUSG00000003411	ENSMUSG00000003411.10	protein_coding	KNOWN	Rab3b	2
ENSMUSG00000003418	0.248971021661271	0.0856121712016285	0.128866906080799	0.664345671090685	0.50646909641665	1	chr2	HAVANA	13651021	13794064	-	ENSMUSG00000003418	ENSMUSG00000003418.11	protein_coding	KNOWN	St8sia6	2
ENSMUSG00000003420	0.151759373356978	0.0732271794105892	0.101838029148123	0.719055347232619	0.472106818403245	1	chr7	HAVANA	45092990	45103851	-	ENSMUSG00000003420	ENSMUSG00000003420.8	protein_coding	KNOWN	Fcgrt	2
ENSMUSG00000003421	2.60907574946831	0.202245338196661	0.276307016834355	0.731958748329242	0.464193746598588	1	chr7	HAVANA	45062429	45078210	+	ENSMUSG00000003421	ENSMUSG00000003421.13	protein_coding	KNOWN	Nosip	2
ENSMUSG00000003423	7.72477083874198	0.324635475484883	0.270994130039485	1.19794283159411	0.230939273666083	1	chr7	HAVANA	45154303	45160065	+	ENSMUSG00000003423	ENSMUSG00000003423.15	protein_coding	KNOWN	Pih1d1	2
ENSMUSG00000003429	18.4564423098907	0.0111094429684541	0.23136545277645	0.0480168617878668	0.961702804343517	1	chr7	HAVANA	45122379	45124439	-	ENSMUSG00000003429	ENSMUSG00000003429.11	protein_coding	KNOWN	Rps11	2
ENSMUSG00000003435	4.09336222774931	-0.826635593338197	0.285512705932599	-2.89526727239011	0.00378835824658504	1	chr7	HAVANA	28314891	28338746	-	ENSMUSG00000003435	ENSMUSG00000003435.9	protein_coding	KNOWN	Supt5	2
ENSMUSG00000003436	0.184985872312808	0.00375182460644673	0.109236028984951	0.0343460362053586	0.972601214923241	1	chr7	HAVANA	28293553	28302238	-	ENSMUSG00000003436	ENSMUSG00000003436.11	protein_coding	KNOWN	Dll3	2
ENSMUSG00000003437	5.35404333492424	0.183598348617984	0.285654097236589	0.642729617373284	0.520399559542999	1	chr7	HAVANA	28392951	28399388	+	ENSMUSG00000003437	ENSMUSG00000003437.14	protein_coding	KNOWN	Paf1	2
ENSMUSG00000003438	0.170382166414073	0.0806297514995358	0.1099428075431	0.733379047719214	0.463327274665298	1	chr7	HAVANA	28305516	28312072	-	ENSMUSG00000003438	ENSMUSG00000003438.17	protein_coding	KNOWN	Timm50	2
ENSMUSG00000003444	0.989355954537318	0.460939302074496	0.225139749718091	2.0473474926203	0.0406239779085059	1	chr7	HAVANA	28386146	28392708	-	ENSMUSG00000003444	ENSMUSG00000003444.8	protein_coding	KNOWN	Med29	2
ENSMUSG00000003452	2.61257755393711	0.437140673982838	0.278931089345086	1.56719953666413	0.11706805873773	1	chr6	HAVANA	149408886	149563329	+	ENSMUSG00000003452	ENSMUSG00000003452.15	protein_coding	KNOWN	Bicd1	1
ENSMUSG00000003458	29.4280391338986	0.0972410860766805	0.1931450490342	0.503461448082276	0.614639878553196	1	chr1	HAVANA	172066013	172082795	-	ENSMUSG00000003458	ENSMUSG00000003458.12	protein_coding	KNOWN	Ncstn	2
ENSMUSG00000003464	0.234707088468409	-0.216483259607397	0.126813525432729	-1.70709913527508	0.0878036278298142	1	chr1	HAVANA	172126755	172136493	+	ENSMUSG00000003464	ENSMUSG00000003464.13	protein_coding	KNOWN	Pex19	2
ENSMUSG00000003469	2.36044431725014	-0.0763389531382639	0.275251888741708	-0.277342159166432	0.781517390364368	1	chr14	HAVANA	70457476	70468832	+	ENSMUSG00000003469	ENSMUSG00000003469.9	protein_coding	KNOWN	Phyhip	2
ENSMUSG00000003476	0.1705433015912	0.00564284938948258	0.10461620931585	0.0539385763103503	0.956984101934912	1	chr6	HAVANA	55090049	55133016	-	ENSMUSG00000003476	ENSMUSG00000003476.15	protein_coding	KNOWN	Crhr2	2
ENSMUSG00000003477	0.0411696536665077	-0.0279493926404209	0.0516433209890318	-0.54120052903563	0.58836937289367	1	chr6	HAVANA	55170626	55175043	-	ENSMUSG00000003477	ENSMUSG00000003477.5	protein_coding	KNOWN	Inmt	2
ENSMUSG00000003484	16.9871498225711	-0.0552703632789643	0.230509543542372	-0.239774728757833	0.810504899076667	1	chr8	HAVANA	71988482	72009626	-	ENSMUSG00000003484	ENSMUSG00000003484.4	protein_coding	KNOWN	Cyp4f18	2
ENSMUSG00000003500	0.420457562776402	-0.346844743355966	0.172222952381322	-2.01392868116678	0.0440170217979434	1	chr6	HAVANA	29200434	29216364	-	ENSMUSG00000003500	ENSMUSG00000003500.13	protein_coding	KNOWN	Impdh1	2
ENSMUSG00000003518	1.38965319824104	-0.0251883804053317	0.228067511639136	-0.11044265017977	0.912058330040043	1	chr11	HAVANA	101971143	101987013	-	ENSMUSG00000003518	ENSMUSG00000003518.13	protein_coding	KNOWN	Dusp3	1
ENSMUSG00000003526	24.3121031402686	0.314650738902159	0.200095708038466	1.57250118948914	0.11583436352101	1	chr16	HAVANA	18060357	18090203	-	ENSMUSG00000003526	ENSMUSG00000003526.11	protein_coding	KNOWN	Prodh	1
ENSMUSG00000003527	0.0708097737475938	0.031722558122746	0.0733521786422479	0.432469201459752	0.665400431915991	1	chr16	ENSEMBL	17900711	17911348	-	ENSMUSG00000003527	ENSMUSG00000003527.8	protein_coding	KNOWN	Dgcr14	3
ENSMUSG00000003528	4.9094027085559	-0.109108345747928	0.285151451277078	-0.3826329666543	0.701991923257381	1	chr16	HAVANA	17925211	17928219	-	ENSMUSG00000003528	ENSMUSG00000003528.14	protein_coding	KNOWN	Slc25a1	2
ENSMUSG00000003531	5.64262876770995	0.522683537467477	0.284951658473937	1.83428845533561	0.0666111869474389	1	chr16	HAVANA	18052860	18071632	+	ENSMUSG00000003531	ENSMUSG00000003531.14	protein_coding	KNOWN	Dgcr6	1
ENSMUSG00000003534	0.92286081251174	-0.0807310544870439	0.215810492013927	-0.374083084347141	0.708342503321494	1	chr17	HAVANA	35681567	35704621	-	ENSMUSG00000003534	ENSMUSG00000003534.17	protein_coding	KNOWN	Ddr1	2
ENSMUSG00000003541	0.496129666033	0.014076612984964	0.168177900511515	0.0837007296568086	0.933294377000633	1	chr17	HAVANA	35821684	35822923	+	ENSMUSG00000003541	ENSMUSG00000003541.6	protein_coding	KNOWN	Ier3	2
ENSMUSG00000003545	0.228981380336731	-0.105072016954045	0.121985663612862	-0.861347258703328	0.389046814635076	1	chr7	HAVANA	19302696	19310051	-	ENSMUSG00000003545	ENSMUSG00000003545.3	protein_coding	KNOWN	Fosb	2
ENSMUSG00000003546	0.284447973006036	-0.0765657707209216	0.141264824589509	-0.542001669158676	0.587817356016665	1	chr17	ENSEMBL	46630631	46645144	-	ENSMUSG00000003546	ENSMUSG00000003546.9	protein_coding	KNOWN	Klc4	3
ENSMUSG00000003549	51.9821277540178	0.128189472282754	0.1716228819614	0.746925298175482	0.455108654265091	1	chr7	HAVANA	19344778	19356524	+	ENSMUSG00000003549	ENSMUSG00000003549.9	protein_coding	KNOWN	Ercc1	2
ENSMUSG00000003555	1.31849294268383	-0.413477911576222	0.243265933775646	-1.69969508331387	0.0891882946498122	1	chr19	HAVANA	46667165	46672974	-	ENSMUSG00000003555	ENSMUSG00000003555.7	protein_coding	KNOWN	Cyp17a1	2
ENSMUSG00000003559	0.542962319844204	-0.0639759390449793	0.161564988717073	-0.39597650179651	0.69212236325169	1	chr19	ENSEMBL	46707443	46741095	+	ENSMUSG00000003559	ENSMUSG00000003559.7	protein_coding	KNOWN	As3mt	3
ENSMUSG00000003573	120.854030610873	-0.0652164255471641	0.153841901710865	-0.423918482688376	0.671625264342314	1	chr8	HAVANA	70282827	70294361	+	ENSMUSG00000003573	ENSMUSG00000003573.15	protein_coding	KNOWN	Homer3	1
ENSMUSG00000003575	0.108816953380987	0.0035511279675122	0.078740196838277	0.0450993026446936	0.964028157267502	1	chr8	HAVANA	70382355	70439579	-	ENSMUSG00000003575	ENSMUSG00000003575.13	protein_coding	KNOWN	Crtc1	2
ENSMUSG00000003581	17.9821739902331	-0.483604333741142	0.233745750063587	-2.06893316182042	0.0385523591794025	1	chr11	HAVANA	4135202	4141172	+	ENSMUSG00000003581	ENSMUSG00000003581.14	protein_coding	KNOWN	Rnf215	2
ENSMUSG00000003585	6.48413937365769	-0.619422676425762	0.281903623371266	-2.19728526018265	0.0280000796859258	1	chr11	HAVANA	4097039	4123415	-	ENSMUSG00000003585	ENSMUSG00000003585.13	protein_coding	KNOWN	Sec14l2	2
ENSMUSG00000003604	154.777170337076	0.171254145707641	0.134934201198275	1.26916781799447	0.204381216434536	1	chr2	HAVANA	112492964	112634573	+	ENSMUSG00000003604	ENSMUSG00000003604.14	protein_coding	KNOWN	Aven	2
ENSMUSG00000003617	54.6430541374848	-0.16895134216263	0.1564402807121	-1.07997340194981	0.280154024645526	1	chr3	HAVANA	19957054	20009145	+	ENSMUSG00000003617	ENSMUSG00000003617.16	protein_coding	KNOWN	Cp	1
ENSMUSG00000003623	0.741371522160334	0.210358482201249	0.19858509782112	1.05928634378564	0.289469392367329	1	chr5	HAVANA	8966033	8997324	-	ENSMUSG00000003623	ENSMUSG00000003623.4	protein_coding	KNOWN	Crot	2
ENSMUSG00000003644	0.0518885291770512	0.0458634410314335	0.0624905878894398	0.733925581122336	0.46299409522319	1	chr4	HAVANA	133847290	133887797	-	ENSMUSG00000003644	ENSMUSG00000003644.17	protein_coding	KNOWN	Rps6ka1	2
ENSMUSG00000003657	0.888625581271994	-0.0475055497157005	0.219740067536681	-0.216189747496871	0.828839844902155	1	chr8	ENSEMBL	110142539	110168206	-	ENSMUSG00000003657	ENSMUSG00000003657.8	protein_coding	KNOWN	Calb2	3
ENSMUSG00000003660	10.996577847927	-0.168979120634772	0.255916116063958	-0.66029104862056	0.509067073348107	1	chr2	HAVANA	127208386	127240451	+	ENSMUSG00000003660	ENSMUSG00000003660.10	protein_coding	KNOWN	Snrnp200	2
ENSMUSG00000003662	46.008173714196	0.0601903000186261	0.182957935411373	0.328984363992142	0.742167506546369	1	chr2	HAVANA	127240938	127247816	-	ENSMUSG00000003662	ENSMUSG00000003662.10	protein_coding	KNOWN	Ciao1	2
ENSMUSG00000003665	34.1545222225863	-0.0642495564593829	0.208662174691932	-0.30791185107814	0.758149407774866	1	chr17	ENSEMBL	17843328	17855188	-	ENSMUSG00000003665	ENSMUSG00000003665.6	protein_coding	KNOWN	Has1	3
ENSMUSG00000003680	63.7797112055013	-0.141540460893515	0.168355745885593	-0.840722484100422	0.400503421560511	1	chr19	HAVANA	8772522	8786417	-	ENSMUSG00000003680	ENSMUSG00000003680.15	protein_coding	KNOWN	Taf6l	1
ENSMUSG00000003721	8.62122744141669	0.260881652401685	0.278057888233302	0.938227841904614	0.348127333114645	1	chr1	HAVANA	121304353	121332589	-	ENSMUSG00000003721	ENSMUSG00000003721.14	protein_coding	KNOWN	Insig2	2
ENSMUSG00000003731	2.03521427290119	-0.288022829647619	0.268667934226586	-1.0720402137931	0.283701970232587	1	chr4	HAVANA	129643980	129672767	-	ENSMUSG00000003731	ENSMUSG00000003731.13	protein_coding	KNOWN	Kpna6	2
ENSMUSG00000003746	1.21281093990214	0.183839099823916	0.238809916229593	0.769813509951454	0.441410524568204	1	chr10	HAVANA	53904788	54075796	-	ENSMUSG00000003746	ENSMUSG00000003746.15	protein_coding	KNOWN	Man1a	1
ENSMUSG00000003752	14.413329295143	0.0331137847238926	0.246956540931001	0.134087498144641	0.893333385401723	1	chr7	HAVANA	27207172	27228661	-	ENSMUSG00000003752	ENSMUSG00000003752.9	protein_coding	KNOWN	Itpkc	1
ENSMUSG00000003762	3.40890819021161	-0.381455250926394	0.284977711426457	-1.33854415847828	0.180719115531694	1	chr7	HAVANA	27233023	27257950	+	ENSMUSG00000003762	ENSMUSG00000003762.13	protein_coding	KNOWN	Adck4	2
ENSMUSG00000003778	1.39825504751401	-0.0951703873280722	0.25343599263491	-0.375520407889226	0.707273471785849	1	chr18	HAVANA	34598615	34624601	-	ENSMUSG00000003778	ENSMUSG00000003778.14	protein_coding	KNOWN	Brd8	2
ENSMUSG00000003779	257.043850732288	-0.0772626166004215	0.0984186107725263	-0.785040715307368	0.432429697118742	1	chr18	ENSEMBL	34624624	34633265	+	ENSMUSG00000003779	ENSMUSG00000003779.15	protein_coding	KNOWN	Kif20a	3
ENSMUSG00000003808	0.271319443345637	-0.14918715090929	0.13846343966583	-1.07744796221545	0.281280186793415	1	chr8	HAVANA	84856989	84869257	+	ENSMUSG00000003808	ENSMUSG00000003808.18	protein_coding	KNOWN	Farsa	2
ENSMUSG00000003809	3.13347566356601	0.316697500451146	0.282409390093657	1.12141278427788	0.262112196863693	1	chr8	HAVANA	84886393	84893921	-	ENSMUSG00000003809	ENSMUSG00000003809.14	protein_coding	KNOWN	Gcdh	2
ENSMUSG00000003810	3.18740217529501	0.323300321403166	0.283722393143639	1.13949525739228	0.254496645261874	1	chr4	HAVANA	116306762	116464183	-	ENSMUSG00000003810	ENSMUSG00000003810.12	protein_coding	KNOWN	Mast2	2
ENSMUSG00000003812	223.312345388208	0.0892559920232797	0.158562310956333	0.562907991722323	0.573497538007345	1	chr8	HAVANA	84908560	84922915	+	ENSMUSG00000003812	ENSMUSG00000003812.13	protein_coding	KNOWN	Dnase2a	1
ENSMUSG00000003813	316.66742625169	0.00986493593962586	0.116437806890637	0.084722790673062	0.932481776771412	1	chr8	HAVANA	84834019	84840665	-	ENSMUSG00000003813	ENSMUSG00000003813.15	protein_coding	KNOWN	Rad23a	1
ENSMUSG00000003814	5.2400342464551	-0.545389227094196	0.286161182155379	-1.90588123443683	0.0566656162501531	1	chr8	HAVANA	84841850	84846934	-	ENSMUSG00000003814	ENSMUSG00000003814.8	protein_coding	KNOWN	Calr	2
ENSMUSG00000003824	27.0706833519417	0.13433035029136	0.213737348550678	0.628483281945036	0.529687395091947	1	chr8	HAVANA	84872111	84888221	+	ENSMUSG00000003824	ENSMUSG00000003824.12	protein_coding	KNOWN	Syce2	2
ENSMUSG00000003847	5.24607355265962	-0.24419130155097	0.284506028531193	-0.858299217108495	0.390727261636909	1	chr8	HAVANA	107293470	107379517	+	ENSMUSG00000003847	ENSMUSG00000003847.16	protein_coding	KNOWN	Nfat5	2
ENSMUSG00000003848	0.326239914233757	0.0397244865712382	0.1401970877258	0.283347444769553	0.776910511120789	1	chr8	HAVANA	107412486	107425051	-	ENSMUSG00000003848	ENSMUSG00000003848.14	protein_coding	KNOWN	Nob1	2
ENSMUSG00000003849	0.115502444043294	0.0416135110390864	0.0833715579572028	0.499133182331173	0.617685562552435	1	chr8	HAVANA	107388225	107403206	-	ENSMUSG00000003849	ENSMUSG00000003849.8	protein_coding	KNOWN	Nqo1	2
ENSMUSG00000003863	7.24006092378985	-0.640750419659856	0.276330032314289	-2.31878675760833	0.0204066015776468	1	chr7	HAVANA	45339122	45367019	-	ENSMUSG00000003863	ENSMUSG00000003863.18	protein_coding	KNOWN	Ppfia3	2
ENSMUSG00000003865	3.15690943260926	-0.195620457285693	0.282387623195271	-0.69273736246727	0.488474387337784	1	chr7	HAVANA	45434844	45456619	+	ENSMUSG00000003865	ENSMUSG00000003865.16	protein_coding	KNOWN	Gys1	1
ENSMUSG00000003868	19.8422133041511	0.192094906512536	0.223299539406753	0.860256617738129	0.389647601050846	1	chr7	HAVANA	45421760	45438096	-	ENSMUSG00000003868	ENSMUSG00000003868.14	protein_coding	KNOWN	Ruvbl2	2
ENSMUSG00000003872	26.4551324560174	-0.25027030021701	0.204301067614907	-1.22500730485047	0.220572468224081	1	chr7	HAVANA	45367891	45370583	-	ENSMUSG00000003872	ENSMUSG00000003872.9	protein_coding	KNOWN	Lin7b	2
ENSMUSG00000003873	0.580308813909564	0.135475027418081	0.180638964298666	0.749976772420423	0.453268694262926	1	chr7	HAVANA	45461697	45466898	-	ENSMUSG00000003873	ENSMUSG00000003873.11	protein_coding	KNOWN	Bax	2
ENSMUSG00000003882	7.64073974443088	-0.111642674425774	0.281376261901506	-0.396773607237891	0.691534414962191	1	chr15	ENSEMBL	9506161	9529876	-	ENSMUSG00000003882	ENSMUSG00000003882.4	protein_coding	KNOWN	Il7r	3
ENSMUSG00000003923	0.491420203205416	-0.353472359760669	0.171648121545258	-2.05928475405698	0.0394669681151837	1	chr10	HAVANA	71225464	71238280	-	ENSMUSG00000003923	ENSMUSG00000003923.14	protein_coding	KNOWN	Tfam	1
ENSMUSG00000003929	16.3964699806018	0.227599258685065	0.260500160028475	0.873701032122922	0.382281088728471	1	chr17	HAVANA	33329342	33358878	-	ENSMUSG00000003929	ENSMUSG00000003929.10	protein_coding	KNOWN	Zfp81	2
ENSMUSG00000003934	0.835019742751615	0.0710733062392243	0.21137863162024	0.336236949281201	0.736692191752772	1	chr11	HAVANA	69554092	69560205	-	ENSMUSG00000003934	ENSMUSG00000003934.5	protein_coding	KNOWN	Efnb3	2
ENSMUSG00000003948	1.39251170070967	-0.206326052882465	0.245660307824883	-0.83988355591227	0.40097367847251	1	chr11	HAVANA	90249456	90278589	+	ENSMUSG00000003948	ENSMUSG00000003948.17	protein_coding	KNOWN	Mmd	2
ENSMUSG00000003949	1.32842046639552	-0.619018877271219	0.247927412817116	-2.49677464156752	0.0125328576501887	1	chr11	HAVANA	90336536	90390895	-	ENSMUSG00000003949	ENSMUSG00000003949.16	protein_coding	KNOWN	Hlf	2
ENSMUSG00000003955	8.47579617699388	-0.190590221205978	0.273376618213761	-0.697170893587358	0.48569585191378	1	chr16	ENSEMBL	36043844	36071515	-	ENSMUSG00000003955	ENSMUSG00000003955.7	protein_coding	KNOWN	Fam162a	3
ENSMUSG00000003970	0.701490001016913	-0.306139007953927	0.194517582081033	-1.57383720627575	0.115525090016487	1	chr15	ENSEMBL	76904071	76906318	+	ENSMUSG00000003970	ENSMUSG00000003970.8	protein_coding	KNOWN	Rpl8	3
ENSMUSG00000003974	19.0230221373378	0.229040188243905	0.223799550962419	1.02341665682058	0.306110887143878	1	chr5	HAVANA	9485541	9725170	-	ENSMUSG00000003974	ENSMUSG00000003974.6	protein_coding	KNOWN	Grm3	2
ENSMUSG00000003992	16.829039292195	-0.0467655823680759	0.246302163838358	-0.189870773521775	0.849410395184906	1	chr13	HAVANA	91460283	91703429	+	ENSMUSG00000003992	ENSMUSG00000003992.14	protein_coding	KNOWN	Ssbp2	2
ENSMUSG00000004018	26.6560564791563	-0.05205167729486	0.213938563098299	-0.243301986051685	0.807771465966872	1	chr11	HAVANA	26386135	26471876	+	ENSMUSG00000004018	ENSMUSG00000004018.9	protein_coding	KNOWN	Fancl	2
ENSMUSG00000004031	2.13261960937118	-0.356312770722137	0.27488570207658	-1.29622154964929	0.194899167274371	1	chr1	HAVANA	158245269	158356326	-	ENSMUSG00000004031	ENSMUSG00000004031.13	protein_coding	KNOWN	Brinp2	1
ENSMUSG00000004032	1.61620284812811	0.190508359253127	0.248002481468078	0.768171181697023	0.442385492099141	1	chr3	HAVANA	107895821	107898686	+	ENSMUSG00000004032	ENSMUSG00000004032.10	protein_coding	KNOWN	Gstm5	2
ENSMUSG00000004035	0.0344558741179192	-0.011420091790267	0.048131656290951	-0.237267791518199	0.812449047377242	1	chr3	HAVANA	107926334	107931817	-	ENSMUSG00000004035	ENSMUSG00000004035.12	protein_coding	KNOWN	Gstm7	2
ENSMUSG00000004038	0.192375125502534	-0.149604686639896	0.116238500708921	-1.28704934877411	0.19807708820922	1	chr3	HAVANA	107963696	107969283	-	ENSMUSG00000004038	ENSMUSG00000004038.9	protein_coding	KNOWN	Gstm3	2
ENSMUSG00000004040	0.660889427782896	-0.127308253496665	0.196997686098212	-0.646242379888647	0.518122397351508	1	chr11	HAVANA	100885098	100939540	-	ENSMUSG00000004040	ENSMUSG00000004040.16	protein_coding	KNOWN	Stat3	2
ENSMUSG00000004043	2.31566367693848	0.0148095093609583	0.272847216318988	0.0542776633778971	0.956713945357005	1	chr11	HAVANA	100859351	100885169	+	ENSMUSG00000004043	ENSMUSG00000004043.14	protein_coding	KNOWN	Stat5a	2
ENSMUSG00000004044	3.67484427349738	0.0737683162957916	0.28238086639161	0.261236950075394	0.793909785107493	1	chr11	HAVANA	100956733	100970887	-	ENSMUSG00000004044	ENSMUSG00000004044.9	protein_coding	KNOWN	Ptrf	2
ENSMUSG00000004054	5.59838242195391	-0.208870973878966	0.284753024602557	-0.733516260873775	0.463243613783551	1	chr19	ENSEMBL	5689131	5702862	+	ENSMUSG00000004054	ENSMUSG00000004054.8	protein_coding	KNOWN	Map3k11	3
ENSMUSG00000004056	0.278323723353816	0.00319125866548354	0.134310922118099	0.0237602319689048	0.981043861378023	1	chr7	HAVANA	27591552	27640826	+	ENSMUSG00000004056	ENSMUSG00000004056.15	protein_coding	KNOWN	Akt2	2
ENSMUSG00000004069	39.7308398071232	0.0834514447257514	0.199687789975011	0.417909601464339	0.676013212259006	1	chr16	HAVANA	4639989	4707695	+	ENSMUSG00000004069	ENSMUSG00000004069.16	protein_coding	KNOWN	Dnaja3	2
ENSMUSG00000004070	163.963171204075	0.106259372414071	0.121783512351911	0.872526751462213	0.382921080766139	1	chr16	HAVANA	4726361	4766742	+	ENSMUSG00000004070	ENSMUSG00000004070.15	protein_coding	KNOWN	Hmox2	2
ENSMUSG00000004071	476.31853377227	0.0867551543384888	0.100946921250214	0.859413573628968	0.390112383629948	1	chr16	HAVANA	4750348	4790292	-	ENSMUSG00000004071	ENSMUSG00000004071.12	protein_coding	KNOWN	Cdip1	2
ENSMUSG00000004085	1.11553213985781	-0.409451868975137	0.221928783129391	-1.84496964837776	0.0650419539046224	1	chr2	HAVANA	72285637	72442610	+	ENSMUSG00000004085	ENSMUSG00000004085.14	protein_coding	KNOWN	Zak	2
ENSMUSG00000004096	1.15462284828478	0.0687392201711785	0.213927452611973	0.321320238856204	0.747967720569396	1	chr9	HAVANA	14500617	14510577	+	ENSMUSG00000004096	ENSMUSG00000004096.8	protein_coding	KNOWN	Cwc15	2
ENSMUSG00000004098	0.0400955481053486	-0.0268199928481	0.0505975908808637	-0.530064621283055	0.596067127331139	1	chr9	HAVANA	20770050	20815067	-	ENSMUSG00000004098	ENSMUSG00000004098.7	protein_coding	KNOWN	Col5a3	2
ENSMUSG00000004099	1.28041317818761	-0.202906796589754	0.223092220904115	-0.909519819953576	0.363075800581899	1	chr9	ENSEMBL	20907206	20959888	-	ENSMUSG00000004099	ENSMUSG00000004099.15	protein_coding	KNOWN	Dnmt1	3
ENSMUSG00000004100	0.342612379733805	-0.108357756776314	0.15300571796297	-0.708194165675154	0.478824688781868	1	chr9	HAVANA	20888175	20892178	+	ENSMUSG00000004100	ENSMUSG00000004100.11	protein_coding	KNOWN	Ppan	2
ENSMUSG00000004105	144.399312040414	0.134107057244213	0.200756486713009	0.668008588115639	0.504128110473773	1	chr2	HAVANA	33216069	33247717	+	ENSMUSG00000004105	ENSMUSG00000004105.8	protein_coding	KNOWN	Angptl2	2
ENSMUSG00000004110	7.97144039390027	-0.350962127453127	0.278155753270426	-1.26174678512552	0.207039916176404	1	chr1	HAVANA	154390731	154884501	-	ENSMUSG00000004110	ENSMUSG00000004110.14	protein_coding	KNOWN	Cacna1e	2
ENSMUSG00000004113	1.73844424631376	0.311487879709938	0.259665921477062	1.1995716570665	0.230305739649092	1	chr2	HAVANA	24603887	24763152	-	ENSMUSG00000004113	ENSMUSG00000004113.18	protein_coding	KNOWN	Cacna1b	2
ENSMUSG00000004127	2.58898551564594	-0.161632810520976	0.278703856112451	-0.579944650840283	0.561951943649362	1	chr3	HAVANA	138143448	138159821	+	ENSMUSG00000004127	ENSMUSG00000004127.12	protein_coding	KNOWN	Trmt10a	2
ENSMUSG00000004151	2.22273248029567	0.0382369798258763	0.270241810113445	0.141491724799448	0.887481496930983	1	chr12	HAVANA	38779380	38868215	+	ENSMUSG00000004151	ENSMUSG00000004151.16	protein_coding	KNOWN	Etv1	1
ENSMUSG00000004187	1.11923853662886	-0.317055167022316	0.236672517304888	-1.33963660264735	0.180363517849724	1	chr15	ENSEMBL	76660641	76668196	+	ENSMUSG00000004187	ENSMUSG00000004187.10	protein_coding	KNOWN	Kifc2	3
ENSMUSG00000004207	4.62965790069404	0.0223929661722116	0.28612351358239	0.0782632852918726	0.937618621943182	1	chr10	HAVANA	60277627	60302597	+	ENSMUSG00000004207	ENSMUSG00000004207.14	protein_coding	KNOWN	Psap	2
ENSMUSG00000004221	45.865652979737	0.00910352471520969	0.187544139592952	0.0485407047907127	0.961285324926704	1	chrX	HAVANA	74393290	74453854	+	ENSMUSG00000004221	ENSMUSG00000004221.16	protein_coding	KNOWN	Ikbkg	1
ENSMUSG00000004231	0.385691720427357	0.0445814857789362	0.153453929408062	0.290520327181626	0.771418202194747	1	chr19	HAVANA	44756045	44837871	+	ENSMUSG00000004231	ENSMUSG00000004231.15	protein_coding	KNOWN	Pax2	2
ENSMUSG00000004233	0.627004419154803	-0.279986527214366	0.178251398580875	-1.57073958153171	0.116243151160547	1	chr3	HAVANA	99141068	99239186	+	ENSMUSG00000004233	ENSMUSG00000004233.14	protein_coding	KNOWN	Wars2	2
ENSMUSG00000004263	0.0214914076383244	-0.00867325319969696	0.0419817924681774	-0.206595590368643	0.83632570434938	1	chr6	HAVANA	124742544	124756524	-	ENSMUSG00000004263	ENSMUSG00000004263.15	protein_coding	KNOWN	Atn1	2
ENSMUSG00000004264	0.429051910730905	0.0141809601263024	0.153610124114508	0.0923178742810681	0.926445487390282	1	chr6	HAVANA	124712336	124716950	+	ENSMUSG00000004264	ENSMUSG00000004264.17	protein_coding	KNOWN	Phb2	2
ENSMUSG00000004266	0.0161284663548614	0	0.0419817924681774	0	1	1	chr6	HAVANA	124720707	124738714	-	ENSMUSG00000004266	ENSMUSG00000004266.15	protein_coding	KNOWN	Ptpn6	1
ENSMUSG00000004267	9.49512730959915	0.0362207650574157	0.267547390465958	0.135380745049817	0.892310847195219	1	chr6	HAVANA	124760053	124769673	-	ENSMUSG00000004267	ENSMUSG00000004267.16	protein_coding	KNOWN	Eno2	2
ENSMUSG00000004268	60.6684085546782	-0.183640017741016	0.144077007348677	-1.27459628097767	0.202452174513751	1	chr6	HAVANA	124704085	124712178	-	ENSMUSG00000004268	ENSMUSG00000004268.11	protein_coding	KNOWN	Emg1	2
ENSMUSG00000004270	69.8294042383495	0.0528752945190845	0.165055859815021	0.320347878459706	0.748704632125312	1	chr6	HAVANA	124663027	124704418	+	ENSMUSG00000004270	ENSMUSG00000004270.13	protein_coding	KNOWN	Lpcat3	2
ENSMUSG00000004285	0.727941792624979	0.16843974788109	0.206060652089008	0.817428005655015	0.413683876603284	1	chr6	HAVANA	29467718	29470512	+	ENSMUSG00000004285	ENSMUSG00000004285.12	protein_coding	KNOWN	Atp6v1f	2
ENSMUSG00000004317	0.368368444805808	-0.0337227757646761	0.147936995998871	-0.227953633484173	0.819682286651311	1	chrX	HAVANA	7153810	7319358	-	ENSMUSG00000004317	ENSMUSG00000004317.14	protein_coding	KNOWN	Clcn5	2
ENSMUSG00000004319	5.96589076955164	-0.101171840048487	0.284917683028545	-0.355091474046387	0.722521063727774	1	chr8	HAVANA	60910389	60983300	-	ENSMUSG00000004319	ENSMUSG00000004319.15	protein_coding	KNOWN	Clcn3	2
ENSMUSG00000004328	1.30588720396573	-0.089821476630414	0.245434954651327	-0.365968558789914	0.71438853695617	1	chr7	HAVANA	17031507	17062427	-	ENSMUSG00000004328	ENSMUSG00000004328.15	protein_coding	KNOWN	Hif3a	2
ENSMUSG00000004341	0.135405263402402	-0.0309513802913743	0.0982772245575316	-0.314939503335845	0.752807587328452	1	chr13	HAVANA	21312217	21319624	+	ENSMUSG00000004341	ENSMUSG00000004341.7	protein_coding	KNOWN	Gpx6	2
ENSMUSG00000004347	0.694876687651988	0.13694634976726	0.194730819381476	0.703259762385036	0.481893881644875	1	chr6	HAVANA	56069804	56569103	-	ENSMUSG00000004347	ENSMUSG00000004347.16	protein_coding	KNOWN	Pde1c	2
ENSMUSG00000004356	10.3702336655801	0.380011497210678	0.265173864476821	1.43306542656618	0.151839140648794	1	chr10	ENSEMBL	88746607	88826814	-	ENSMUSG00000004356	ENSMUSG00000004356.7	protein_coding	KNOWN	Utp20	3
ENSMUSG00000004359	0.0209631963715384	0	0.0419817924681774	0	1	1	chr10	HAVANA	88674772	88685015	-	ENSMUSG00000004359	ENSMUSG00000004359.16	protein_coding	KNOWN	Spic	2
ENSMUSG00000004360	1.34225101259726	-0.146567615455668	0.240339204204992	-0.609836484815257	0.541970130226963	1	chr10	ENSEMBL	29211643	29230779	+	ENSMUSG00000004360	ENSMUSG00000004360.8	protein_coding	KNOWN	9330159F19Rik	3
ENSMUSG00000004364	2.77382302647101	-0.209417464890981	0.262842703954447	-0.796740642750634	0.425601674492746	1	chr1	HAVANA	80264923	80340480	-	ENSMUSG00000004364	ENSMUSG00000004364.14	protein_coding	KNOWN	Cul3	1
ENSMUSG00000004366	0.185437613456318	0.0750036677948816	0.114260105637228	0.656429183016997	0.511548018650664	1	chr16	ENSEMBL	23889581	23890844	-	ENSMUSG00000004366	ENSMUSG00000004366.3	protein_coding	KNOWN	Sst	3
ENSMUSG00000004383	2.80843271667292	-0.438218647083916	0.279663000609242	-1.56695253261698	0.117125787164869	1	chr8	HAVANA	72814599	73353540	-	ENSMUSG00000004383	ENSMUSG00000004383.17	protein_coding	KNOWN	Large	2
ENSMUSG00000004393	0.0758865260706869	0.00347926697060223	0.0735195263400332	0.0473243931756356	0.962254686917191	1	chr11	HAVANA	6258919	6267772	-	ENSMUSG00000004393	ENSMUSG00000004393.10	protein_coding	KNOWN	Ddx56	2
ENSMUSG00000004394	0.277683930028008	-0.0950238836034133	0.132489968860031	-0.717215683730753	0.473241023380856	1	chr11	HAVANA	6270369	6274870	-	ENSMUSG00000004394	ENSMUSG00000004394.12	protein_coding	KNOWN	Tmed4	2
ENSMUSG00000004415	0.324152422686358	-0.0312890670843568	0.148851562166269	-0.210203148888733	0.833509122010693	1	chr5	HAVANA	136741759	136883209	-	ENSMUSG00000004415	ENSMUSG00000004415.15	protein_coding	KNOWN	Col26a1	2
ENSMUSG00000004446	70.0525604327418	-0.0278757951385204	0.167079036488724	-0.166841967276976	0.867494396349261	1	chr6	HAVANA	120891930	120916853	-	ENSMUSG00000004446	ENSMUSG00000004446.12	protein_coding	KNOWN	Bid	2
ENSMUSG00000004451	0.0841391533040959	0.0353491683195321	0.0753686865817593	0.469016642358304	0.639057740337632	1	chr1	HAVANA	119470305	119504794	-	ENSMUSG00000004451	ENSMUSG00000004451.14	protein_coding	KNOWN	Ralb	2
ENSMUSG00000004455	0.19323465282177	0.00380283345456424	0.104788844559008	0.0362904417027215	0.97105077133727	1	chr5	HAVANA	122158278	122175273	+	ENSMUSG00000004455	ENSMUSG00000004455.16	protein_coding	KNOWN	Ppp1cc	2
ENSMUSG00000004460	1.07384074980016	-0.156627313515557	0.20834615805757	-0.751764827226995	0.452192497361422	1	chr16	HAVANA	22857845	22879634	+	ENSMUSG00000004460	ENSMUSG00000004460.16	protein_coding	KNOWN	Dnajb11	2
ENSMUSG00000004462	0.511536263756101	-0.093926037998648	0.180315940649537	-0.520897030291976	0.602438504292097	1	chr16	ENSEMBL	22813215	22857569	-	ENSMUSG00000004462	ENSMUSG00000004462.6	protein_coding	KNOWN	Tbccd1	3
ENSMUSG00000004473	2.95838266317424	-0.163973519304654	0.282343530065115	-0.580758904823631	0.56140295549078	1	chr7	HAVANA	44302687	44306902	-	ENSMUSG00000004473	ENSMUSG00000004473.10	protein_coding	KNOWN	Clec11a	2
ENSMUSG00000004500	3.72126316357329	0.11255824307421	0.283322433510869	0.397279670654433	0.691161236949016	1	chr7	HAVANA	12965838	12974236	+	ENSMUSG00000004500	ENSMUSG00000004500.9	protein_coding	KNOWN	Zfp324	2
ENSMUSG00000004508	19.8574481169123	0.0398857308948181	0.220325657545176	0.181030803852882	0.856343397482135	1	chr7	HAVANA	97081586	97308946	+	ENSMUSG00000004508	ENSMUSG00000004508.6	protein_coding	KNOWN	Gab2	2
ENSMUSG00000004530	4.257066046421	0.0740862063961021	0.28582219046715	0.259203829748191	0.795477976351031	1	chr5	HAVANA	113842436	113908758	-	ENSMUSG00000004530	ENSMUSG00000004530.12	protein_coding	KNOWN	Coro1c	2
ENSMUSG00000004535	5.30875421896703	0.174843208960739	0.285411558724129	0.612600308629187	0.540140654121942	1	chr6	HAVANA	52713729	52766780	+	ENSMUSG00000004535	ENSMUSG00000004535.12	protein_coding	KNOWN	Tax1bp1	1
ENSMUSG00000004552	0.0516872092948066	0	0.0556923641149016	0	1	1	chr1	HAVANA	131638306	131675505	+	ENSMUSG00000004552	ENSMUSG00000004552.16	protein_coding	KNOWN	Ctse	2
ENSMUSG00000004558	6.21410061225301	-0.230440430497371	0.283518108993214	-0.812789106543056	0.416338982248822	1	chr14	ENSEMBL	51905271	51913488	-	ENSMUSG00000004558	ENSMUSG00000004558.14	protein_coding	KNOWN	Ndrg2	3
ENSMUSG00000004561	1.18337721674815	0.180948248911861	0.24207695178167	0.747482350467876	0.454772452664484	1	chr14	HAVANA	51884842	51893039	+	ENSMUSG00000004561	ENSMUSG00000004561.14	protein_coding	KNOWN	Mettl17	2
ENSMUSG00000004562	39.5642850231703	0.0574707991134266	0.184745731764838	0.31108052437488	0.755739406429192	1	chr14	HAVANA	51984719	52006251	+	ENSMUSG00000004562	ENSMUSG00000004562.16	protein_coding	KNOWN	Arhgef40	2
ENSMUSG00000004565	4.59083842699372	-0.155609005897057	0.28599148951598	-0.544103624063826	0.586370166736215	1	chr8	HAVANA	3515384	3544267	+	ENSMUSG00000004565	ENSMUSG00000004565.15	protein_coding	KNOWN	Pnpla6	2
ENSMUSG00000004567	16.1517687429931	-0.172475871815357	0.242065701192589	-0.712516771131215	0.476144829862232	1	chr8	HAVANA	3500457	3515232	+	ENSMUSG00000004567	ENSMUSG00000004567.16	protein_coding	KNOWN	Mcoln1	2
ENSMUSG00000004568	1.32926090950186	-0.332970551859549	0.234364061711205	-1.42074066061311	0.155392167189136	1	chr8	HAVANA	3393006	3456601	+	ENSMUSG00000004568	ENSMUSG00000004568.12	protein_coding	KNOWN	Arhgef18	2
ENSMUSG00000004591	3.21954874049537	-0.000797083544813715	0.285027261207383	-0.00279651687153449	0.997768705272488	1	chr3	HAVANA	142790902	142882004	-	ENSMUSG00000004591	ENSMUSG00000004591.16	protein_coding	KNOWN	Pkn2	1
ENSMUSG00000004609	0.164078203368082	-0.0681490723368391	0.110421365683022	-0.617172880586076	0.537120701384293	1	chr7	HAVANA	43524216	43544428	-	ENSMUSG00000004609	ENSMUSG00000004609.11	protein_coding	KNOWN	Cd33	2
ENSMUSG00000004610	0.0188801217228286	0.0108163046744455	0.0419817924681774	0.257642755073986	0.796682629559079	1	chr7	HAVANA	43444083	43457800	+	ENSMUSG00000004610	ENSMUSG00000004610.4	protein_coding	KNOWN	Etfb	2
ENSMUSG00000004612	0.0232079526054867	0.0108163046744455	0.0419817924681774	0.257642755073986	0.796682629559079	1	chr7	HAVANA	43437073	43438249	+	ENSMUSG00000004612	ENSMUSG00000004612.9	protein_coding	KNOWN	Nkg7	2
ENSMUSG00000004626	0.143305822009935	0.0704809565945269	0.091084523324414	0.773797282151834	0.439050680002746	1	chr8	HAVANA	3630955	3643644	+	ENSMUSG00000004626	ENSMUSG00000004626.14	protein_coding	KNOWN	Stxbp2	2
ENSMUSG00000004630	60.0302317022705	0.151417513200191	0.157836228979888	0.959333064270598	0.337390983591013	1	chr8	HAVANA	3623371	3625545	-	ENSMUSG00000004630	ENSMUSG00000004630.18	protein_coding	KNOWN	Pcp2	2
ENSMUSG00000004631	0.461272288762698	0.0196580870689974	0.173038635163889	0.113605190253487	0.909550772765207	1	chr6	HAVANA	4674350	4747207	-	ENSMUSG00000004631	ENSMUSG00000004631.15	protein_coding	KNOWN	Sgce	2
ENSMUSG00000004633	2.37421589144111	-0.177798366171831	0.273599254230908	-0.649849600912202	0.515789375856712	1	chr6	HAVANA	54039554	54301810	+	ENSMUSG00000004633	ENSMUSG00000004633.17	protein_coding	KNOWN	Chn2	2
ENSMUSG00000004637	29.2019775882724	0.0320571135904212	0.226106677570347	0.141778712309138	0.887254799308265	1	chr8	HAVANA	114439655	115352708	+	ENSMUSG00000004637	ENSMUSG00000004637.15	protein_coding	KNOWN	Wwox	2
ENSMUSG00000004642	2.50582626293203	-0.135659958364023	0.273294183454068	-0.496388019128197	0.619620676342846	1	chr5	HAVANA	33634952	33652574	-	ENSMUSG00000004642	ENSMUSG00000004642.13	protein_coding	KNOWN	Slbp	2
ENSMUSG00000004651	0.0790710562260561	0.00295250100724908	0.0693543626098353	0.042571236994259	0.966043324249404	1	chr7	HAVANA	87424771	87493512	-	ENSMUSG00000004651	ENSMUSG00000004651.6	protein_coding	KNOWN	Tyr	2
ENSMUSG00000004654	0.0206280183976002	0	0.0419817924681774	0	1	1	chr6	HAVANA	55376295	55388530	+	ENSMUSG00000004654	ENSMUSG00000004654.6	protein_coding	KNOWN	Ghrhr	2
ENSMUSG00000004655	0.0370638278481519	0	0.0498767265971132	0	1	1	chr6	HAVANA	55336432	55348555	+	ENSMUSG00000004655	ENSMUSG00000004655.5	protein_coding	KNOWN	Aqp1	2
ENSMUSG00000004661	0.196594192415867	0.0445125344908845	0.111800813447535	0.398141418816893	0.69052594487281	1	chr9	HAVANA	57790353	57836793	-	ENSMUSG00000004661	ENSMUSG00000004661.15	protein_coding	KNOWN	Arid3b	1
ENSMUSG00000004665	1.19955699923043	0.0351733239306016	0.234737928441864	0.149840821055523	0.880890202365314	1	chr10	HAVANA	79988584	79996062	+	ENSMUSG00000004665	ENSMUSG00000004665.10	protein_coding	KNOWN	Cnn2	2
ENSMUSG00000004667	0.22689021959085	0.167950575282161	0.126250856447986	1.33029256202594	0.183421896883393	1	chr10	HAVANA	80035949	80039795	-	ENSMUSG00000004667	ENSMUSG00000004667.18	protein_coding	KNOWN	Polr2e	2
ENSMUSG00000004668	0.0853789312242906	0.0346246467838676	0.0745645125023649	0.464358253301387	0.642391094475091	1	chr11	HAVANA	9191942	9684259	+	ENSMUSG00000004668	ENSMUSG00000004668.14	protein_coding	KNOWN	Abca13	1
ENSMUSG00000004677	0.306717309770848	0.00552039109914404	0.14544826220303	0.0379543283331785	0.969724096478227	1	chr8	ENSEMBL	71272714	71360712	+	ENSMUSG00000004677	ENSMUSG00000004677.15	protein_coding	KNOWN	Myo9b	3
ENSMUSG00000004698	2.09453567553728	-0.252656852281096	0.274401513069455	-0.920756046331073	0.357177807540277	1	chr12	HAVANA	34047580	34917095	-	ENSMUSG00000004698	ENSMUSG00000004698.10	protein_coding	KNOWN	Hdac9	2
ENSMUSG00000004707	0.0643505568195921	-0.0705717547751012	0.066184239370063	-1.06629245038998	0.286291461222197	1	chr1	HAVANA	171588624	171607410	-	ENSMUSG00000004707	ENSMUSG00000004707.14	protein_coding	KNOWN	Ly9	1
ENSMUSG00000004709	0.0393230352783529	-0.0270763697391173	0.0508369239903582	-0.532612274972668	0.594302003241046	1	chr1	HAVANA	171559193	171609746	+	ENSMUSG00000004709	ENSMUSG00000004709.14	protein_coding	KNOWN	Cd244	2
ENSMUSG00000004730	0.0185599252244342	0.0108163046744456	0.0419817924681774	0.257642755073986	0.796682629559078	1	chr17	ENSEMBL	57358686	57483529	+	ENSMUSG00000004730	ENSMUSG00000004730.14	protein_coding	KNOWN	Adgre1	3
ENSMUSG00000004748	3.93471849449334	0.184833118223255	0.285908159596471	0.646477241097727	0.517970331618143	1	chr11	HAVANA	4091480	4095445	-	ENSMUSG00000004748	ENSMUSG00000004748.5	protein_coding	KNOWN	Mtfp1	2
ENSMUSG00000004768	2.67595564692623	-0.478321049402272	0.281119128616147	-1.70148880212059	0.0888512387765786	1	chr1	HAVANA	33719887	33742564	+	ENSMUSG00000004768	ENSMUSG00000004768.14	protein_coding	KNOWN	Rab23	1
ENSMUSG00000004771	0.757916916706666	-0.322152537810099	0.199035754813916	-1.6185661622018	0.105540640580992	1	chr9	HAVANA	64715299	64737758	-	ENSMUSG00000004771	ENSMUSG00000004771.12	protein_coding	KNOWN	Rab11a	2
ENSMUSG00000004788	1.07473730681187	0.344851590991928	0.223100241975299	1.54572486313174	0.122171029930457	1	chr12	HAVANA	85219481	85226628	+	ENSMUSG00000004788	ENSMUSG00000004788.11	protein_coding	KNOWN	Eif2b2	2
ENSMUSG00000004789	1.16752759268022	0.11633771581373	0.239485234679997	0.485782415643209	0.627121443010881	1	chr12	ENSEMBL	85110833	85134091	+	ENSMUSG00000004789	ENSMUSG00000004789.9	protein_coding	KNOWN	Dlst	3
ENSMUSG00000004791	0.204090374931928	-0.0361619201375796	0.118944378515102	-0.304023784806175	0.761109770654663	1	chr12	ENSEMBL	85166639	85177296	-	ENSMUSG00000004791	ENSMUSG00000004791.6	protein_coding	KNOWN	Pgf	3
ENSMUSG00000004798	1.05556281054454	-0.23225400708451	0.230334685509351	-1.00833275097458	0.313294745261748	1	chr11	HAVANA	61775649	61855073	-	ENSMUSG00000004798	ENSMUSG00000004798.14	protein_coding	KNOWN	Ulk2	2
ENSMUSG00000004814	0.0190259209890051	0	0.0419817924681774	0	1	1	chr5	HAVANA	135569937	135573049	-	ENSMUSG00000004814	ENSMUSG00000004814.10	protein_coding	KNOWN	Ccl24	2
ENSMUSG00000004815	129.061176897672	0.163250093216886	0.120264095782123	1.35743001396392	0.174644616922187	1	chr5	HAVANA	108646693	108669672	-	ENSMUSG00000004815	ENSMUSG00000004815.12	protein_coding	KNOWN	Dgkq	2
ENSMUSG00000004837	0.293150392383222	-0.249782418854851	0.141613239113484	-1.76383522062287	0.0777597257974669	1	chr11	HAVANA	61653265	61672784	+	ENSMUSG00000004837	ENSMUSG00000004837.2	protein_coding	KNOWN	Grap	2
ENSMUSG00000004842	0.70182241182251	0.202222381816491	0.194374668501352	1.04037415665141	0.298166103543578	1	chr16	HAVANA	65520511	65535005	+	ENSMUSG00000004842	ENSMUSG00000004842.18	protein_coding	KNOWN	Pou1f1	1
ENSMUSG00000004843	0.803981728048649	-0.0794269404393261	0.209478182966447	-0.379165693126374	0.704564825727994	1	chr16	ENSEMBL	65539133	65562697	-	ENSMUSG00000004843	ENSMUSG00000004843.6	protein_coding	KNOWN	Chmp2b	3
ENSMUSG00000004846	117.690444089008	0.054773843931816	0.137903505706345	0.397189641055628	0.691227620510182	1	chr5	HAVANA	136987019	136996648	+	ENSMUSG00000004846	ENSMUSG00000004846.10	protein_coding	KNOWN	Plod3	2
ENSMUSG00000004849	0.880709675345908	-0.281016115303082	0.20269267517318	-1.38641475358191	0.165620293961338	1	chr5	HAVANA	137034993	137046135	-	ENSMUSG00000004849	ENSMUSG00000004849.14	protein_coding	KNOWN	Ap1s1	2
ENSMUSG00000004864	0.0182931979823179	-0.00867325319969696	0.0419817924681774	-0.206595590368643	0.83632570434938	1	chr17	HAVANA	28769307	28778698	+	ENSMUSG00000004864	ENSMUSG00000004864.12	protein_coding	KNOWN	Mapk13	2
ENSMUSG00000004865	2.01379578845489	-0.235048536104741	0.266209358318873	-0.882946180363777	0.377265350803346	1	chr17	HAVANA	28587648	28622521	-	ENSMUSG00000004865	ENSMUSG00000004865.15	protein_coding	KNOWN	Srpk1	2
ENSMUSG00000004880	1.74570155487792	-0.221410516198747	0.263944485368089	-0.838852593908052	0.401552032902658	1	chr1	HAVANA	181815335	181843046	-	ENSMUSG00000004880	ENSMUSG00000004880.11	protein_coding	KNOWN	Lbr	2
ENSMUSG00000004885	0.161631950916395	-0.193872576188697	0.108258900274275	-1.7908234398975	0.073321632545528	1	chr3	HAVANA	87948666	87953376	+	ENSMUSG00000004885	ENSMUSG00000004885.5	protein_coding	KNOWN	Crabp2	2
ENSMUSG00000004891	0.3763448403126	-0.0733068224975943	0.156660344267227	-0.467934772137034	0.639831236241169	1	chr3	HAVANA	87971078	87980451	+	ENSMUSG00000004891	ENSMUSG00000004891.16	protein_coding	KNOWN	Nes	2
ENSMUSG00000004892	1.1588059079116	0.0639965257152167	0.233172579895937	0.274459911812006	0.783731206884134	1	chr3	HAVANA	87987531	88000230	-	ENSMUSG00000004892	ENSMUSG00000004892.13	protein_coding	KNOWN	Bcan	2
ENSMUSG00000004894	1.13442642789257	-0.0258024189601013	0.229023895829045	-0.112662562422576	0.910298083079977	1	chr3	HAVANA	88021750	88027583	-	ENSMUSG00000004894	ENSMUSG00000004894.10	protein_coding	KNOWN	Hapln2	2
ENSMUSG00000004895	0.85154438297314	-0.111934496578463	0.217934036955488	-0.513616404955254	0.60752020774167	1	chr3	HAVANA	87858903	87885608	-	ENSMUSG00000004895	ENSMUSG00000004895.9	protein_coding	KNOWN	Prcc	2
ENSMUSG00000004896	255.592257792223	0.0162351867617103	0.0940892395107341	0.172550940427764	0.863004417194143	1	chr3	HAVANA	87922601	87930717	-	ENSMUSG00000004896	ENSMUSG00000004896.16	protein_coding	KNOWN	Rrnad1	1
ENSMUSG00000004897	1.58838783010283	-0.146607726911648	0.257847072292541	-0.56858402776555	0.569638466662715	1	chr3	HAVANA	87906321	87916132	+	ENSMUSG00000004897	ENSMUSG00000004897.16	protein_coding	KNOWN	Hdgf	2
ENSMUSG00000004902	25.1244746151644	-0.0637865780181827	0.220843208586264	-0.288831965567404	0.77270996913634	1	chr6	HAVANA	120773578	120794336	+	ENSMUSG00000004902	ENSMUSG00000004902.7	protein_coding	KNOWN	Slc25a18	2
ENSMUSG00000004929	0.426149826481531	-0.239326725464259	0.164104783943591	-1.45837750559742	0.144736517435899	1	chr10	HAVANA	81070035	81082559	+	ENSMUSG00000004929	ENSMUSG00000004929.12	protein_coding	KNOWN	Thop1	2
ENSMUSG00000004931	1.09264669097436	0.010938289531615	0.222811057869528	0.0490922202704149	0.960845803258494	1	chr10	ENSEMBL	81268172	81273246	+	ENSMUSG00000004931	ENSMUSG00000004931.10	protein_coding	KNOWN	Apba3	3
ENSMUSG00000004933	10.8378441708501	-0.136226466783375	0.259136080536952	-0.525694710289291	0.599100339694861	1	chr10	HAVANA	81252935	81263365	+	ENSMUSG00000004933	ENSMUSG00000004933.17	protein_coding	KNOWN	Matk	2
ENSMUSG00000004934	1.31491702996704	-0.186861990877046	0.24288480742557	-0.769344088902341	0.441689070509171	1	chr10	HAVANA	81153266	81167923	-	ENSMUSG00000004934	ENSMUSG00000004934.13	protein_coding	KNOWN	Pias4	2
ENSMUSG00000004936	13.4904866617908	-0.474546110619113	0.248554525577867	-1.90922337670511	0.0562332818971058	1	chr9	HAVANA	64185770	64253631	-	ENSMUSG00000004936	ENSMUSG00000004936.8	protein_coding	KNOWN	Map2k1	2
ENSMUSG00000004937	0.0951687626396367	-0.103506454099148	0.0830390796306887	-1.24647882129098	0.212588659729938	1	chr10	ENSEMBL	81044075	81060178	-	ENSMUSG00000004937	ENSMUSG00000004937.5	protein_coding	KNOWN	Sgta	3
ENSMUSG00000004939	1.24154731332252	0.122136635957381	0.235765617270429	0.518042611010949	0.604428539578458	1	chr10	ENSEMBL	81198170	81202037	-	ENSMUSG00000004939	ENSMUSG00000004939.6	protein_coding	KNOWN	Nmrk2	3
ENSMUSG00000004945	0.315720065747442	0.0501475199474037	0.148260187428414	0.338239960553247	0.735182364419124	1	chr17	HAVANA	5410870	5440259	-	ENSMUSG00000004945	ENSMUSG00000004945.15	protein_coding	KNOWN	Tmem242	2
ENSMUSG00000004951	0.488281936184416	0.0561412992991484	0.169138584628399	0.331924849805808	0.73994600572471	1	chr5	HAVANA	135887919	135889563	+	ENSMUSG00000004951	ENSMUSG00000004951.10	protein_coding	KNOWN	Hspb1	2
ENSMUSG00000004952	1.04476988103517	0.331296851744468	0.220177890721199	1.5046781066859	0.132406854423654	1	chr5	HAVANA	136083916	136111860	+	ENSMUSG00000004952	ENSMUSG00000004952.13	protein_coding	KNOWN	Rasa4	1
ENSMUSG00000004961	2.22824426174866	0.169533852652958	0.274573580918159	0.617444154991337	0.536941805386957	1	chr7	HAVANA	4539765	4547541	-	ENSMUSG00000004961	ENSMUSG00000004961.7	protein_coding	KNOWN	Syt5	2
ENSMUSG00000004980	8.6644724290055	-0.576048815821878	0.281809249360677	-2.04410897487831	0.0409427827243902	1	chr6	HAVANA	51460932	51469894	-	ENSMUSG00000004980	ENSMUSG00000004980.16	protein_coding	KNOWN	Hnrnpa2b1	2
ENSMUSG00000004988	52.2037099744135	0.298287035131733	0.170737860368883	1.74704681484983	0.0806292178374611	1	chr6	HAVANA	117933559	117937692	-	ENSMUSG00000004988	ENSMUSG00000004988.9	protein_coding	KNOWN	Fxyd4	2
ENSMUSG00000004994	2.89332397074004	-0.24542954646742	0.273362952137556	-0.8978156862453	0.369283820457163	1	chr8	HAVANA	84257795	84270380	-	ENSMUSG00000004994	ENSMUSG00000004994.12	protein_coding	KNOWN	Ccdc130	2
ENSMUSG00000004996	0.744058234340918	-0.0817193042268705	0.208960208496449	-0.391075912561885	0.695741124655499	1	chr8	HAVANA	84249906	84257326	-	ENSMUSG00000004996	ENSMUSG00000004996.9	protein_coding	KNOWN	Mri1	2
ENSMUSG00000005034	4.15771114201897	-0.492275568561319	0.285113731934939	-1.72659368323113	0.0842406611892134	1	chr3	HAVANA	146729574	146812990	-	ENSMUSG00000005034	ENSMUSG00000005034.15	protein_coding	KNOWN	Prkacb	2
ENSMUSG00000005043	1.85534230882535	-0.292571122387462	0.261404655760084	-1.11922689952386	0.263043352441307	1	chr11	HAVANA	119343425	119355536	-	ENSMUSG00000005043	ENSMUSG00000005043.13	protein_coding	KNOWN	Sgsh	2
ENSMUSG00000005045	5.67909882015063	0.0315555859820176	0.283750412895422	0.111208951768636	0.911450653183027	1	chr4	HAVANA	152338651	152390194	+	ENSMUSG00000005045	ENSMUSG00000005045.16	protein_coding	KNOWN	Chd5	2
ENSMUSG00000005054	0.0780788685934576	0.134889077106162	0.0767871491808566	1.75666213090497	0.0789754159359553	1	chr10	ENSEMBL	78425670	78427619	+	ENSMUSG00000005054	ENSMUSG00000005054.6	protein_coding	KNOWN	Cstb	3
ENSMUSG00000005057	0.528044399103448	0.170968939309277	0.179901000911429	0.950350128365605	0.341934375640714	1	chr5	HAVANA	136218147	136246556	-	ENSMUSG00000005057	ENSMUSG00000005057.13	protein_coding	KNOWN	Sh2b2	2
ENSMUSG00000005069	0.654260952192322	0.0312323173733501	0.189451685403162	0.16485637120032	0.869057033185049	1	chr6	HAVANA	124396816	124415067	-	ENSMUSG00000005069	ENSMUSG00000005069.12	protein_coding	KNOWN	Pex5	2
ENSMUSG00000005078	0.333853051465315	0.244955206105861	0.152114380848939	1.61033562204168	0.10732460659891	1	chr12	HAVANA	72085589	72101461	+	ENSMUSG00000005078	ENSMUSG00000005078.16	protein_coding	KNOWN	Jkamp	2
ENSMUSG00000005087	2.19898956660814	-0.0552234026319959	0.27071824207163	-0.203988479717537	0.838362501488352	1	chr2	HAVANA	102811141	102901665	-	ENSMUSG00000005087	ENSMUSG00000005087.17	protein_coding	KNOWN	Cd44	1
ENSMUSG00000005089	42.1781985261387	-0.141571657972704	0.283749159511933	-0.498932431081795	0.617826985969918	1	chr2	HAVANA	102658659	102790784	+	ENSMUSG00000005089	ENSMUSG00000005089.15	protein_coding	KNOWN	Slc1a2	2
ENSMUSG00000005102	28.4398720722395	-0.114913533738322	0.207992258502172	-0.552489475165359	0.580613043349349	1	chr2	HAVANA	118388618	118475234	+	ENSMUSG00000005102	ENSMUSG00000005102.13	protein_coding	KNOWN	Eif2ak4	2
ENSMUSG00000005103	1.55670334006285	-0.311280024283769	0.257403570340408	-1.20930732962294	0.226544795973377	1	chr5	HAVANA	38526813	38563221	-	ENSMUSG00000005103	ENSMUSG00000005103.12	protein_coding	KNOWN	Wdr1	2
ENSMUSG00000005107	0.50643159903682	0.0544106443910777	0.172321918709363	0.315749991635401	0.752192278456337	1	chr5	HAVANA	38349273	38503143	-	ENSMUSG00000005107	ENSMUSG00000005107.13	protein_coding	KNOWN	Slc2a9	2
ENSMUSG00000005124	0.706160465360635	0.081519816094108	0.188639516031272	0.432146020140308	0.665635289013827	1	chr15	HAVANA	66891320	66923201	+	ENSMUSG00000005124	ENSMUSG00000005124.9	protein_coding	KNOWN	Wisp1	2
ENSMUSG00000005125	0.899200184340112	0.018627784920359	0.215168192363104	0.0865731347918005	0.931010821034185	1	chr15	HAVANA	66929321	66969640	-	ENSMUSG00000005125	ENSMUSG00000005125.12	protein_coding	KNOWN	Ndrg1	2
ENSMUSG00000005131	0.773993960241482	0.130319567949253	0.208860639431862	0.623954653704717	0.532657365850122	1	chr9	ENSEMBL	53405286	53432803	+	ENSMUSG00000005131	ENSMUSG00000005131.3	protein_coding	KNOWN	4930550C14Rik	3
ENSMUSG00000005142	0.096568342989096	0.0370130356639503	0.0817321227462008	0.452857877910321	0.650651083792483	1	chr8	HAVANA	85083270	85098282	+	ENSMUSG00000005142	ENSMUSG00000005142.10	protein_coding	KNOWN	Man2b1	2
ENSMUSG00000005148	0.633222041555268	0.0825229747133248	0.18821956107214	0.438439948766514	0.661067392685083	1	chr14	ENSEMBL	99298691	99313405	+	ENSMUSG00000005148	ENSMUSG00000005148.7	protein_coding	KNOWN	Klf5	3
ENSMUSG00000005150	292.613688647886	0.127946017981075	0.109552278569562	1.16789919526716	0.242847428793956	1	chr8	HAVANA	85075035	85081306	-	ENSMUSG00000005150	ENSMUSG00000005150.16	protein_coding	KNOWN	Wdr83	2
ENSMUSG00000005161	6.82708439041235	0.33017907153215	0.27640137483005	1.19456378151218	0.232257507050191	1	chr8	HAVANA	84969587	84974834	+	ENSMUSG00000005161	ENSMUSG00000005161.15	protein_coding	KNOWN	Prdx2	2
ENSMUSG00000005198	0.841082947265001	-0.307243962596373	0.211246339580779	-1.45443449200636	0.145825882981724	1	chr11	HAVANA	69733997	69758637	-	ENSMUSG00000005198	ENSMUSG00000005198.15	protein_coding	KNOWN	Polr2a	2
ENSMUSG00000005202	0.0370525599295341	0.0149617120209498	0.0493241426364774	0.303334456945733	0.761634989557086	1	chr11	HAVANA	69614804	69617905	-	ENSMUSG00000005202	ENSMUSG00000005202.2	protein_coding	KNOWN	Shbg	2
ENSMUSG00000005204	26.9983933228425	-0.350685240011142	0.208485473423613	-1.68206078942775	0.0925570527469926	1	chr11	HAVANA	69673115	69682084	-	ENSMUSG00000005204	ENSMUSG00000005204.12	protein_coding	KNOWN	Senp3	2
ENSMUSG00000005220	2.45096055954333	0.0970190333101349	0.272795892172734	0.355646973044237	0.72210496115517	1	chr5	HAVANA	72300025	72504473	-	ENSMUSG00000005220	ENSMUSG00000005220.10	protein_coding	KNOWN	Corin	2
ENSMUSG00000005225	0.231522970329642	-0.0746851422505319	0.125860582952766	-0.593395807475007	0.552916294029592	1	chr6	HAVANA	54595111	54645839	+	ENSMUSG00000005225	ENSMUSG00000005225.15	protein_coding	KNOWN	Plekha8	2
ENSMUSG00000005233	2.23031319733756	-0.130236662994332	0.269176536937108	-0.483833637494048	0.628503940586798	1	chr2	HAVANA	69193895	69206194	-	ENSMUSG00000005233	ENSMUSG00000005233.16	protein_coding	KNOWN	Spc25	2
ENSMUSG00000005237	2.47749753519537	-0.151090018868536	0.273625850334644	-0.552177430179763	0.580826796080507	1	chr11	HAVANA	69420809	69549110	-	ENSMUSG00000005237	ENSMUSG00000005237.14	protein_coding	KNOWN	Dnah2	2
ENSMUSG00000005251	0.0633791783412853	0.0204052304926128	0.0575233085286816	0.354729778493853	0.722792039850546	1	chr16	HAVANA	97741933	97763737	-	ENSMUSG00000005251	ENSMUSG00000005251.14	protein_coding	KNOWN	Ripk4	2
ENSMUSG00000005262	2.12856226434819	-0.0584858237071274	0.27218388466411	-0.21487614440988	0.829863884466716	1	chr16	HAVANA	18811779	18835261	+	ENSMUSG00000005262	ENSMUSG00000005262.12	protein_coding	KNOWN	Ufd1l	2
ENSMUSG00000005267	0.32044226577091	-0.150519744336704	0.138284130906238	-1.08848168875402	0.276382515977825	1	chr11	HAVANA	62700356	62731905	-	ENSMUSG00000005267	ENSMUSG00000005267.13	protein_coding	KNOWN	Zfp287	2
ENSMUSG00000005268	1.02343890584417	0.0618342750896531	0.219993709780268	0.281072923182276	0.778654468512752	1	chr15	HAVANA	10177238	10349180	+	ENSMUSG00000005268	ENSMUSG00000005268.20	protein_coding	KNOWN	Prlr	2
ENSMUSG00000005299	1.61390131755832	-0.705919891189998	0.25570458283019	-2.76068533217799	0.00576802209426468	1	chr5	HAVANA	33739673	33782817	-	ENSMUSG00000005299	ENSMUSG00000005299.6	protein_coding	KNOWN	Letm1	2
ENSMUSG00000005312	3.24828044492819	-0.516158768291456	0.282779417029512	-1.82530529878555	0.0679549710167941	1	chr13	ENSEMBL	58176156	58215653	-	ENSMUSG00000005312	ENSMUSG00000005312.14	protein_coding	KNOWN	Ubqln1	3
ENSMUSG00000005320	0.205794535280091	0.00829934556405102	0.118917219659865	0.0697909485925536	0.94436005158853	1	chr13	HAVANA	55152640	55168759	+	ENSMUSG00000005320	ENSMUSG00000005320.9	protein_coding	KNOWN	Fgfr4	2
ENSMUSG00000005338	3.17148826829493	-0.342126490134171	0.282045349865548	-1.21301943214899	0.225122391141807	1	chr1	HAVANA	173333258	173367695	-	ENSMUSG00000005338	ENSMUSG00000005338.13	protein_coding	KNOWN	Cadm3	2
ENSMUSG00000005339	0.0185599252244342	0.0108163046744456	0.0419817924681774	0.257642755073986	0.796682629559078	1	chr1	HAVANA	173221284	173227214	-	ENSMUSG00000005339	ENSMUSG00000005339.10	protein_coding	KNOWN	Fcer1a	1
ENSMUSG00000005354	0.248717869316872	-0.172845102172265	0.125285877266309	-1.37960563427962	0.167708101727825	1	chr15	HAVANA	77915047	77929006	-	ENSMUSG00000005354	ENSMUSG00000005354.15	protein_coding	KNOWN	Txn2	1
ENSMUSG00000005357	5.06374243431127	0.559397421239514	0.284521941427861	1.96609589556504	0.0492875344393761	1	chr10	ENSEMBL	78780496	78814825	+	ENSMUSG00000005357	ENSMUSG00000005357.8	protein_coding	KNOWN	Slc1a6	3
ENSMUSG00000005360	4.92800183528882	-0.259671622993931	0.286103792681271	-0.907613354441663	0.364082536174308	1	chr15	HAVANA	8634124	8710764	-	ENSMUSG00000005360	ENSMUSG00000005360.14	protein_coding	KNOWN	Slc1a3	1
ENSMUSG00000005362	138.727887039149	-0.0254462748358047	0.171270669299908	-0.148573453585601	0.881890221453299	1	chr6	HAVANA	106780201	106800077	-	ENSMUSG00000005362	ENSMUSG00000005362.14	protein_coding	KNOWN	Crbn	2
ENSMUSG00000005364	11.7342637493374	0.308475137525418	0.269361856024495	1.14520720223047	0.252123335598004	1	chr6	HAVANA	106710357	106749037	-	ENSMUSG00000005364	ENSMUSG00000005364.11	protein_coding	KNOWN	Il5ra	2
ENSMUSG00000005370	55.1553185705276	-0.243672172866392	0.167279636480674	-1.45667564799223	0.14520593493593	1	chr17	ENSEMBL	87975050	87990883	+	ENSMUSG00000005370	ENSMUSG00000005370.3	protein_coding	KNOWN	Msh6	3
ENSMUSG00000005371	21.2906886994036	-0.0860083545227747	0.223570449240463	-0.384703590367024	0.700457034828812	1	chr17	HAVANA	87990859	88065291	-	ENSMUSG00000005371	ENSMUSG00000005371.14	protein_coding	KNOWN	Fbxo11	2
ENSMUSG00000005373	0.0794726750421751	0.0281211086059397	0.0672157654294626	0.418370726365535	0.675676086179565	1	chr5	HAVANA	135089890	135138382	+	ENSMUSG00000005373	ENSMUSG00000005373.13	protein_coding	KNOWN	Mlxipl	2
ENSMUSG00000005374	0.46300190174251	0.0958843953780997	0.169809672414605	0.56465803163432	0.572306385284752	1	chr5	HAVANA	135149657	135165760	+	ENSMUSG00000005374	ENSMUSG00000005374.13	protein_coding	KNOWN	Tbl2	2
ENSMUSG00000005378	148.817757354114	0.160716460810567	0.13585735276189	1.1829794821061	0.236817279145306	1	chr5	HAVANA	135052957	135064959	-	ENSMUSG00000005378	ENSMUSG00000005378.17	protein_coding	KNOWN	Wbscr22	1
ENSMUSG00000005397	0.0417109605126284	0.0308280542255714	0.0513358942253115	0.600516552614592	0.548162032778115	1	chr13	ENSEMBL	13437602	13512275	+	ENSMUSG00000005397	ENSMUSG00000005397.7	protein_coding	KNOWN	Nid1	3
ENSMUSG00000005410	0.0415011505878046	0.00159606135373961	0.051168911118561	0.0311920132527632	0.975116409317808	1	chr8	ENSEMBL	75109528	75128439	+	ENSMUSG00000005410	ENSMUSG00000005410.5	protein_coding	KNOWN	Mcm5	3
ENSMUSG00000005413	0.022741148427528	-0.00867325319969698	0.0419817924681774	-0.206595590368644	0.836325704349379	1	chr8	HAVANA	75093591	75100596	+	ENSMUSG00000005413	ENSMUSG00000005413.7	protein_coding	KNOWN	Hmox1	2
ENSMUSG00000005417	11.3768268911719	-0.408920164208985	0.263367043069157	-1.55266262415988	0.120503755973712	1	chr11	HAVANA	59661305	59780860	+	ENSMUSG00000005417	ENSMUSG00000005417.17	protein_coding	KNOWN	Mprip	2
ENSMUSG00000005442	3.63769160649295	-0.147601203894447	0.285729329628663	-0.516577013939281	0.605451464994951	1	chr7	HAVANA	25267704	25294159	+	ENSMUSG00000005442	ENSMUSG00000005442.13	protein_coding	KNOWN	Cic	2
ENSMUSG00000005447	0.726173239449644	-0.221233730719148	0.191110984682603	-1.15761912423073	0.247019501381455	1	chr7	HAVANA	25295049	25297986	-	ENSMUSG00000005447	ENSMUSG00000005447.12	protein_coding	KNOWN	Pafah1b3	2
ENSMUSG00000005465	2.39134607890748	0.0699848181730313	0.277759285179104	0.25196211938659	0.801070343689871	1	chr8	HAVANA	84030294	84042589	-	ENSMUSG00000005465	ENSMUSG00000005465.9	protein_coding	KNOWN	Il27ra	2
ENSMUSG00000005469	1.75239394026366	-0.374449227131356	0.262316077104804	-1.42747341781019	0.153443481953852	1	chr8	HAVANA	83972993	83996443	+	ENSMUSG00000005469	ENSMUSG00000005469.10	protein_coding	KNOWN	Prkaca	2
ENSMUSG00000005470	3.46215856487809	0.131049965932707	0.283995822641434	0.461450329493641	0.644475549698634	1	chr8	HAVANA	83955507	83970197	+	ENSMUSG00000005470	ENSMUSG00000005470.8	protein_coding	KNOWN	Asf1b	2
ENSMUSG00000005481	39.0516793416192	-0.0308272139375184	0.183493320174745	-0.168001831936775	0.866581837887265	1	chr8	HAVANA	83715177	83726892	+	ENSMUSG00000005481	ENSMUSG00000005481.17	protein_coding	KNOWN	Ddx39	2
ENSMUSG00000005483	4.88871391898298	0.251806467822349	0.286021181939353	0.880376992063967	0.378655116295434	1	chr8	ENSEMBL	83608175	83611902	+	ENSMUSG00000005483	ENSMUSG00000005483.9	protein_coding	KNOWN	Dnajb1	3
ENSMUSG00000005501	74.6304096407544	-0.125754074452814	0.144283428521404	-0.871576699705042	0.383439346441017	1	chr1	HAVANA	87945119	88008551	-	ENSMUSG00000005501	ENSMUSG00000005501.14	protein_coding	KNOWN	Usp40	2
ENSMUSG00000005505	152.69469235882	-0.160945006147196	0.13020317204469	-1.23610664486696	0.216418925238304	1	chr2	HAVANA	90904740	90911626	+	ENSMUSG00000005505	ENSMUSG00000005505.12	protein_coding	KNOWN	Kbtbd4	2
ENSMUSG00000005506	1.59883001167418	-0.392801182023713	0.238969760723517	-1.64372756132176	0.100232490194768	1	chr2	HAVANA	90940382	91019497	+	ENSMUSG00000005506	ENSMUSG00000005506.16	protein_coding	KNOWN	Celf1	2
ENSMUSG00000005510	69.2205580539417	-0.0719528070882475	0.159349413397989	-0.451541085429282	0.651599620533129	1	chr2	HAVANA	90894634	90904827	-	ENSMUSG00000005510	ENSMUSG00000005510.9	protein_coding	KNOWN	Ndufs3	2
ENSMUSG00000005514	2.46507853934877	0.041317136601104	0.273929155531999	0.150831467796342	0.880108662521272	1	chr5	HAVANA	135670033	135735326	+	ENSMUSG00000005514	ENSMUSG00000005514.14	protein_coding	KNOWN	Por	1
ENSMUSG00000005533	10.983017114597	-0.278132331405236	0.258715882775605	-1.07504931054608	0.282352651964417	1	chr7	HAVANA	67952827	68233668	+	ENSMUSG00000005533	ENSMUSG00000005533.10	protein_coding	KNOWN	Igf1r	2
ENSMUSG00000005534	0.976113833938061	-0.28347770869966	0.230811044582793	-1.22818086635354	0.219379079659978	1	chr8	HAVANA	3122061	3279617	-	ENSMUSG00000005534	ENSMUSG00000005534.10	protein_coding	KNOWN	Insr	2
ENSMUSG00000005540	11.1383480136483	0.153371486043899	0.260788898555921	0.588105885231964	0.556461223108961	1	chr8	HAVANA	3681737	3694175	-	ENSMUSG00000005540	ENSMUSG00000005540.10	protein_coding	KNOWN	Fcer2a	2
ENSMUSG00000005547	0.212388243731945	-0.180082843383296	0.122309972613542	-1.47234799857487	0.140926927935677	1	chr7	HAVANA	26835305	26843548	+	ENSMUSG00000005547	ENSMUSG00000005547.14	protein_coding	KNOWN	Cyp2a5	2
ENSMUSG00000005553	5.95086614261825	0.100970433888331	0.282094394825938	0.357931372406862	0.720394672210883	1	chr7	HAVANA	30712209	30725534	+	ENSMUSG00000005553	ENSMUSG00000005553.14	protein_coding	KNOWN	Atp4a	2
ENSMUSG00000005566	6.50671492935903	-0.57440157412824	0.28357919182352	-2.0255420379564	0.0428117364122787	1	chr7	HAVANA	12999114	13031035	+	ENSMUSG00000005566	ENSMUSG00000005566.14	protein_coding	KNOWN	Trim28	2
ENSMUSG00000005575	2.9572537833243	-0.410918164482978	0.281318282251114	-1.4606877348845	0.144101156512335	1	chr7	HAVANA	13035120	13038275	-	ENSMUSG00000005575	ENSMUSG00000005575.16	protein_coding	KNOWN	Ube2m	1
ENSMUSG00000005580	1.27106013341598	-0.440447348524752	0.244412637069541	-1.8020645487305	0.0715352505343737	1	chr16	HAVANA	4287529	4420498	-	ENSMUSG00000005580	ENSMUSG00000005580.11	protein_coding	KNOWN	Adcy9	2
ENSMUSG00000005583	75.3074591290685	-0.076593248030501	0.259264582710978	-0.295425033491309	0.767669212267893	1	chr13	HAVANA	83504034	83667080	+	ENSMUSG00000005583	ENSMUSG00000005583.16	protein_coding	KNOWN	Mef2c	2
ENSMUSG00000005609	2.03001780478745	-0.199436824816456	0.269949669571287	-0.7387926243184	0.460032931213484	1	chr7	HAVANA	111028951	111056377	+	ENSMUSG00000005609	ENSMUSG00000005609.16	protein_coding	KNOWN	Ctr9	1
ENSMUSG00000005610	3.64058394093456	-0.197305836735138	0.283502222460013	-0.695958694866909	0.486454697621818	1	chr7	HAVANA	111067750	111083030	-	ENSMUSG00000005610	ENSMUSG00000005610.17	protein_coding	KNOWN	Eif4g2	2
ENSMUSG00000005611	0.126015686882185	0.00488731025927537	0.0909480351586864	0.0537373924653565	0.957144390948889	1	chr7	HAVANA	110868266	110982461	-	ENSMUSG00000005611	ENSMUSG00000005611.15	protein_coding	KNOWN	Mrvi1	2
ENSMUSG00000005615	0.398689317576675	-0.180941053734694	0.148632454395942	-1.21737244042735	0.223462543848314	1	chr16	HAVANA	32430921	32475070	+	ENSMUSG00000005615	ENSMUSG00000005615.14	protein_coding	KNOWN	Pcyt1a	2
ENSMUSG00000005621	0.225638219008916	0.122567906213814	0.127714124926206	0.959705171880044	0.337203619588358	1	chr7	HAVANA	80993681	81045164	+	ENSMUSG00000005621	ENSMUSG00000005621.11	protein_coding	KNOWN	Zfp592	2
ENSMUSG00000005625	0.438656912546045	-0.211259440992795	0.162470609705663	-1.30029327381438	0.193500472490048	1	chr3	HAVANA	95032694	95042614	-	ENSMUSG00000005625	ENSMUSG00000005625.15	protein_coding	KNOWN	Psmd4	2
ENSMUSG00000005628	6.74534050602022	0.060282626396252	0.280856925827329	0.214638204910474	0.830049404850243	1	chr3	HAVANA	95124476	95129209	+	ENSMUSG00000005628	ENSMUSG00000005628.12	protein_coding	KNOWN	Tmod4	2
ENSMUSG00000005640	0.0665871332480898	0.039855600163787	0.0583005609000922	0.683622928295429	0.494213302513097	1	chr3	HAVANA	87796951	87816101	+	ENSMUSG00000005640	ENSMUSG00000005640.11	protein_coding	KNOWN	Insrr	2
ENSMUSG00000005656	0.55227369961785	0.141019344520889	0.17318003945411	0.814293292491465	0.415476951357692	1	chr12	ENSEMBL	54746349	54795703	-	ENSMUSG00000005656	ENSMUSG00000005656.8	protein_coding	KNOWN	Snx6	3
ENSMUSG00000005667	0.298651447420428	-0.133037772158478	0.141538070188499	-0.939943380472125	0.347246604017312	1	chr6	HAVANA	83305691	83325908	-	ENSMUSG00000005667	ENSMUSG00000005667.8	protein_coding	KNOWN	Mthfd2	2
ENSMUSG00000005672	0.330129848213334	0.0177594115493787	0.140885316924451	0.126055801534677	0.899687753573773	1	chr5	HAVANA	75574916	75656722	+	ENSMUSG00000005672	ENSMUSG00000005672.12	protein_coding	KNOWN	Kit	2
ENSMUSG00000005674	6.77311051060793	0.0635820541916346	0.276045543722687	0.230331753717816	0.817833987950336	1	chr1	HAVANA	171216011	171222514	-	ENSMUSG00000005674	ENSMUSG00000005674.9	protein_coding	KNOWN	Tomm40l	2
ENSMUSG00000005677	526.002251775196	0.0884362235641352	0.106764952473792	0.828326351625964	0.407485703078643	1	chr1	HAVANA	171213970	171220701	+	ENSMUSG00000005677	ENSMUSG00000005677.14	protein_coding	KNOWN	Nr1i3	2
ENSMUSG00000005681	0.136930151784457	-0.0727538617967353	0.099182060911272	-0.733538516222411	0.46323004516319	1	chr1	HAVANA	171225054	171226379	+	ENSMUSG00000005681	ENSMUSG00000005681.12	protein_coding	KNOWN	Apoa2	2
ENSMUSG00000005682	6.0267362817031	-0.0877983862050533	0.282208730241667	-0.311111517102493	0.755715845946081	1	chr10	ENSEMBL	128303335	128321358	+	ENSMUSG00000005682	ENSMUSG00000005682.8	protein_coding	KNOWN	Pan2	3
ENSMUSG00000005683	7.73987454038083	-0.0306042602767029	0.275346886634238	-0.111148016419582	0.911498973000208	1	chr10	ENSEMBL	128337832	128362479	+	ENSMUSG00000005683	ENSMUSG00000005683.7	protein_coding	KNOWN	Cs	3
ENSMUSG00000005686	24.7804366648438	-0.337566298790927	0.205854427988438	-1.63983015614261	0.101040486173686	1	chr7	HAVANA	110768206	110812405	+	ENSMUSG00000005686	ENSMUSG00000005686.16	protein_coding	KNOWN	Ampd3	2
ENSMUSG00000005687	0.398090212932909	0.0449554370273433	0.159507317622422	0.281839339394821	0.778066704676327	1	chr3	HAVANA	103171655	103179166	+	ENSMUSG00000005687	ENSMUSG00000005687.14	protein_coding	KNOWN	Bcas2	2
ENSMUSG00000005696	287.203686566034	0.0259722485785066	0.254591444762925	0.102015401981366	0.918744449852722	1	chrX	HAVANA	42502453	42529330	+	ENSMUSG00000005696	ENSMUSG00000005696.11	protein_coding	KNOWN	Sh2d1a	2
ENSMUSG00000005698	25.9742573257763	-0.587312858001772	0.216679199996954	-2.71051793623951	0.00671782150874168	1	chr8	HAVANA	105636568	105682922	+	ENSMUSG00000005698	ENSMUSG00000005698.15	protein_coding	KNOWN	Ctcf	1
ENSMUSG00000005699	1.92596733071496	-0.414341083337379	0.264835928650841	-1.56451991030131	0.117695520913703	1	chr8	ENSEMBL	105701154	105703493	+	ENSMUSG00000005699	ENSMUSG00000005699.15	protein_coding	KNOWN	Pard6a	3
ENSMUSG00000005705	11.4809003559636	0.178400532861734	0.264638500101457	0.674129171656197	0.500229194689903	1	chr8	HAVANA	105566698	105637393	-	ENSMUSG00000005705	ENSMUSG00000005705.10	protein_coding	KNOWN	Agrp	2
ENSMUSG00000005716	0.353409386674212	-0.164278750139042	0.15009276045493	-1.09451481631169	0.273729252820743	1	chr15	HAVANA	78191114	78206400	-	ENSMUSG00000005716	ENSMUSG00000005716.16	protein_coding	KNOWN	Pvalb	2
ENSMUSG00000005718	1.35524079558693	-0.602032244891064	0.245988063709475	-2.44740430008058	0.0143889331484123	1	chr16	ENSEMBL	4544661	4559720	-	ENSMUSG00000005718	ENSMUSG00000005718.7	protein_coding	KNOWN	Tfap4	3
ENSMUSG00000005732	0.373250953240463	-0.0643388006010168	0.142653028240289	-0.451016016937562	0.651978005151539	1	chr16	HAVANA	18239784	18248732	-	ENSMUSG00000005732	ENSMUSG00000005732.14	protein_coding	KNOWN	Ranbp1	2
ENSMUSG00000005763	170.3874710177	0.131344088850125	0.129928097210149	1.01089827120062	0.312065121561566	1	chr1	HAVANA	165788681	165877277	+	ENSMUSG00000005763	ENSMUSG00000005763.15	protein_coding	KNOWN	Cd247	2
ENSMUSG00000005774	7.94977099286822	0.171194995828495	0.278098945068928	0.615590238165279	0.538164995675224	1	chr3	HAVANA	94954075	94961561	+	ENSMUSG00000005774	ENSMUSG00000005774.12	protein_coding	KNOWN	Rfx5	2
ENSMUSG00000005779	2.51458575682118	-0.291495534525598	0.276846097049659	-1.05291545603156	0.292379741677264	1	chr3	HAVANA	94884093	94886961	-	ENSMUSG00000005779	ENSMUSG00000005779.12	protein_coding	KNOWN	Psmb4	2
ENSMUSG00000005800	0.0178857091004078	0	0.0419817924681774	0	1	1	chr9	ENSEMBL	7558429	7568486	+	ENSMUSG00000005800	ENSMUSG00000005800.2	protein_coding	KNOWN	Mmp8	3
ENSMUSG00000005802	0.914146268394018	-0.231231809139218	0.217742223233848	-1.06195209043531	0.288257435487158	1	chr2	HAVANA	122681233	122702663	-	ENSMUSG00000005802	ENSMUSG00000005802.12	protein_coding	KNOWN	Slc30a4	2
ENSMUSG00000005803	0.266775108392648	-0.026578145308978	0.126624613871365	-0.209897147927165	0.833747948273931	1	chr2	HAVANA	122765237	122809569	+	ENSMUSG00000005803	ENSMUSG00000005803.14	protein_coding	KNOWN	Sqrdl	1
ENSMUSG00000005804	1.11104190630845	-0.236987667446497	0.233709265262471	-1.01402769453896	0.310569537567012	1	chr2	HAVANA	122738503	122749475	+	ENSMUSG00000005804	ENSMUSG00000005804.14	protein_coding	KNOWN	Bloc1s6	2
ENSMUSG00000005813	0.764128950456706	-0.150275522051753	0.210432689568417	-0.714126319251813	0.475149072586255	1	chr3	HAVANA	138458956	138489515	-	ENSMUSG00000005813	ENSMUSG00000005813.12	protein_coding	KNOWN	Metap1	2
ENSMUSG00000005823	0.0932196959284	0	0.084428695332574	0	1	1	chr17	ENSEMBL	57234914	57247641	-	ENSMUSG00000005823	ENSMUSG00000005823.8	protein_coding	KNOWN	Gpr108	3
ENSMUSG00000005824	0.0822953209014488	-0.0589854864045981	0.0747856526406591	-0.788727306934395	0.430271404270627	1	chr17	ENSEMBL	57189492	57194189	-	ENSMUSG00000005824	ENSMUSG00000005824.6	protein_coding	KNOWN	Tnfsf14	3
ENSMUSG00000005846	0.493828862403458	-0.163210982124679	0.177527615312083	-0.919355458235402	0.357909678955956	1	chr16	HAVANA	11192970	11203331	-	ENSMUSG00000005846	ENSMUSG00000005846.11	protein_coding	KNOWN	Rsl1d1	2
ENSMUSG00000005864	0.393196105450757	0.0908190306959304	0.155451919271344	0.584225856596883	0.559068367593753	1	chrX	HAVANA	71991849	72010218	+	ENSMUSG00000005864	ENSMUSG00000005864.7	protein_coding	KNOWN	Cnga2	2
ENSMUSG00000005871	7.53238403130586	-0.209257196227824	0.282257027311625	-0.741371076642122	0.458468476568237	1	chr18	HAVANA	34220924	34322189	+	ENSMUSG00000005871	ENSMUSG00000005871.14	protein_coding	KNOWN	Apc	2
ENSMUSG00000005873	0.985137566170983	0.294799930860984	0.222972054803251	1.32213846762597	0.186122046365515	1	chr18	ENSEMBL	34344889	34373415	-	ENSMUSG00000005873	ENSMUSG00000005873.5	protein_coding	KNOWN	Reep5	3
ENSMUSG00000005881	1.36435764114188	-0.579051240035725	0.252853484786771	-2.29006628294656	0.0220174745630029	1	chr2	HAVANA	156008045	156018279	+	ENSMUSG00000005881	ENSMUSG00000005881.13	protein_coding	KNOWN	Ergic3	2
ENSMUSG00000005882	0.832145310285498	-0.419850573395387	0.212501134190337	-1.97575685887552	0.0481823217033888	1	chr2	HAVANA	155846894	155930310	-	ENSMUSG00000005882	ENSMUSG00000005882.18	protein_coding	KNOWN	Uqcc1	1
ENSMUSG00000005883	1.81228347807866	-0.0136323081071003	0.262642854065907	-0.0519043556527884	0.958604903647146	1	chr2	HAVANA	172977700	172993576	+	ENSMUSG00000005883	ENSMUSG00000005883.15	protein_coding	KNOWN	Spo11	2
ENSMUSG00000005886	0.977218169169893	0.146072099242431	0.223686525212921	0.65302145090496	0.51374244957039	1	chr1	HAVANA	13139105	13374083	-	ENSMUSG00000005886	ENSMUSG00000005886.14	protein_coding	KNOWN	Ncoa2	2
ENSMUSG00000005891	0.301456233220627	0.0062081250689647	0.136601061229467	0.0454471218092229	0.963750921992752	1	chr13	HAVANA	28016212	28023548	+	ENSMUSG00000005891	ENSMUSG00000005891.6	protein_coding	KNOWN	Prl4a1	2
ENSMUSG00000005892	0.555964035446253	0.0606399835368171	0.183418276833856	0.330610365463994	0.740938815620634	1	chr6	HAVANA	92242061	92244650	-	ENSMUSG00000005892	ENSMUSG00000005892.4	protein_coding	KNOWN	Trh	2
ENSMUSG00000005893	420.266542397427	-0.0384741568993813	0.0819546130283283	-0.469456879578974	0.638743099814219	1	chr6	HAVANA	92091390	92174294	+	ENSMUSG00000005893	ENSMUSG00000005893.14	protein_coding	KNOWN	Nr2c2	2
ENSMUSG00000005897	4.0126092082377	0.467566813444821	0.28548407113857	1.63780350889654	0.10146268938194	1	chr10	HAVANA	94148023	94197211	+	ENSMUSG00000005897	ENSMUSG00000005897.14	protein_coding	KNOWN	Nr2c1	2
ENSMUSG00000005899	13.5058405993351	0.169012708695568	0.257738599371917	0.655752413908647	0.511983438715809	1	chr16	HAVANA	17619354	17644828	+	ENSMUSG00000005899	ENSMUSG00000005899.12	protein_coding	KNOWN	Smpd4	1
ENSMUSG00000005907	117.617642751101	0.0364228350640358	0.172023116788752	0.211732212181482	0.832315956111319	1	chr5	HAVANA	3596066	3637232	+	ENSMUSG00000005907	ENSMUSG00000005907.14	protein_coding	KNOWN	Pex1	1
ENSMUSG00000005917	0.553124791657456	-0.183166706464618	0.176918812767806	-1.03531503291858	0.300521811548009	1	chr11	HAVANA	21994764	22002897	-	ENSMUSG00000005917	ENSMUSG00000005917.15	protein_coding	KNOWN	Otx1	2
ENSMUSG00000005936	14.7366687663772	0.047496413748307	0.248407032288502	0.191203982072231	0.848365783930629	1	chr17	HAVANA	28951950	28969549	+	ENSMUSG00000005936	ENSMUSG00000005936.18	protein_coding	KNOWN	Kctd20	2
ENSMUSG00000005947	1.18742966427207	0.0660937036881133	0.234558488501924	0.281779201896465	0.778112819478849	1	chr11	HAVANA	73090583	73147446	+	ENSMUSG00000005947	ENSMUSG00000005947.11	protein_coding	KNOWN	Itgae	2
ENSMUSG00000005949	3.03028893811591	0.536211462299252	0.28331082591362	1.89266139255385	0.0584029137508674	1	chr11	HAVANA	73183596	73199042	-	ENSMUSG00000005949	ENSMUSG00000005949.9	protein_coding	KNOWN	Ctns	2
ENSMUSG00000005950	4.59328567686726	0.281968943921158	0.285655158408118	0.987095578782815	0.323595784998542	1	chr11	HAVANA	73160421	73172685	+	ENSMUSG00000005950	ENSMUSG00000005950.14	protein_coding	KNOWN	P2rx5	2
ENSMUSG00000005951	0.0426532806414695	0.00162946652677495	0.0516972242327705	0.0315194200647632	0.974855304866595	1	chr11	HAVANA	73199460	73224511	+	ENSMUSG00000005951	ENSMUSG00000005951.13	protein_coding	KNOWN	Shpk	2
ENSMUSG00000005958	0.172104993704055	-0.0671958825737827	0.103106732810011	-0.651711878967215	0.514587057956266	1	chr16	HAVANA	21204755	21223305	+	ENSMUSG00000005958	ENSMUSG00000005958.14	protein_coding	KNOWN	Ephb3	2
ENSMUSG00000005968	0.0190259209890051	0	0.0419817924681774	0	1	1	chr3	HAVANA	94612757	94658872	-	ENSMUSG00000005968	ENSMUSG00000005968.14	protein_coding	KNOWN	Tuft1	2
ENSMUSG00000005973	1.02815068179504	-0.180125620304043	0.227515237609168	-0.791707940957643	0.428530990996129	1	chr2	HAVANA	105386291	105399319	-	ENSMUSG00000005973	ENSMUSG00000005973.6	protein_coding	KNOWN	Rcn1	2
ENSMUSG00000005980	183.763361756001	-0.00648565278000134	0.103945297433266	-0.0623948648005476	0.950248384289394	1	chr16	HAVANA	4036942	4040024	+	ENSMUSG00000005980	ENSMUSG00000005980.15	protein_coding	KNOWN	Dnase1	2
ENSMUSG00000005981	0.985982766391121	0.355397218630652	0.225688409247558	1.5747251700499	0.115319895372093	1	chr16	HAVANA	4039971	4077827	-	ENSMUSG00000005981	ENSMUSG00000005981.11	protein_coding	KNOWN	Trap1	2
ENSMUSG00000005982	12.9243200790791	-0.188814104872489	0.255508747022831	-0.738973154823608	0.459923298648965	1	chr16	HAVANA	3872375	3904780	+	ENSMUSG00000005982	ENSMUSG00000005982.13	protein_coding	KNOWN	Naa60	2
ENSMUSG00000005983	365.411157484501	0.0501402758953911	0.107360002610372	0.467029384093428	0.640478855204111	1	chr16	HAVANA	3895179	3908689	-	ENSMUSG00000005983	ENSMUSG00000005983.15	protein_coding	KNOWN	1700037C18Rik	2
ENSMUSG00000005986	1.66853774560997	0.023462829010501	0.262245941336399	0.089468797461402	0.928709350130884	1	chr19	HAVANA	4270180	4283137	-	ENSMUSG00000005986	ENSMUSG00000005986.15	protein_coding	KNOWN	Ankrd13d	2
ENSMUSG00000005994	0.373128547412601	-0.142880744822031	0.155034219349889	-0.921607793564404	0.35673319180794	1	chr4	HAVANA	80834123	80851719	+	ENSMUSG00000005994	ENSMUSG00000005994.14	protein_coding	KNOWN	Tyrp1	2
ENSMUSG00000006005	26.3125488378354	-0.00242535437772325	0.220182064000889	-0.0110152222831077	0.991211301936481	1	chr1	HAVANA	150392838	150449935	+	ENSMUSG00000006005	ENSMUSG00000006005.17	protein_coding	KNOWN	Tpr	2
ENSMUSG00000006007	0.226307243419056	-0.100321267659808	0.122695756579545	-0.817642520462953	0.413561340529782	1	chr1	HAVANA	150319417	150333906	+	ENSMUSG00000006007	ENSMUSG00000006007.14	protein_coding	KNOWN	Pdc	2
ENSMUSG00000006010	11.2293586081958	-0.379773068157678	0.274996091798837	-1.38101260157358	0.167275086063717	1	chr1	HAVANA	150361305	150393080	-	ENSMUSG00000006010	ENSMUSG00000006010.14	protein_coding	KNOWN	BC003331	2
ENSMUSG00000006014	112.892224458939	0.054148617131946	0.173282568185788	0.312487388078699	0.754670146388381	1	chr1	HAVANA	150449412	150466165	-	ENSMUSG00000006014	ENSMUSG00000006014.16	protein_coding	KNOWN	Prg4	2
ENSMUSG00000006019	0.102265510540393	0.00317485068114587	0.076297285219207	0.041611581224998	0.966808340757009	1	chr7	HAVANA	16197147	16222037	-	ENSMUSG00000006019	ENSMUSG00000006019.15	protein_coding	KNOWN	Dhx34	2
ENSMUSG00000006021	4.03069066940313	0.09212487372482	0.286054900576552	0.322053121757885	0.747412451167869	1	chr7	HAVANA	16119895	16127516	+	ENSMUSG00000006021	ENSMUSG00000006021.5	protein_coding	KNOWN	Kptn	2
ENSMUSG00000006024	0.232928715063643	-0.105015895986569	0.123798805035898	-0.848278753224779	0.396282747337185	1	chr7	HAVANA	16098458	16117975	+	ENSMUSG00000006024	ENSMUSG00000006024.13	protein_coding	KNOWN	Napa	2
ENSMUSG00000006050	18.4005848390844	0.306110769840985	0.221749949510801	1.38043219633777	0.167453612738853	1	chr18	HAVANA	36666681	36679366	-	ENSMUSG00000006050	ENSMUSG00000006050.11	protein_coding	KNOWN	Sra1	2
ENSMUSG00000006056	0.0376318142959093	-0.0185124650259286	0.0420886931132689	-0.439844139995223	0.66004999588055	1	chr11	HAVANA	96099326	96111964	-	ENSMUSG00000006056	ENSMUSG00000006056.13	protein_coding	KNOWN	Calcoco2	2
ENSMUSG00000006057	0.305568979832165	-0.138312941393017	0.141351162953397	-0.978505860886466	0.327824194041667	1	chr11	HAVANA	96068852	96075670	-	ENSMUSG00000006057	ENSMUSG00000006057.15	protein_coding	KNOWN	Atp5g1	2
ENSMUSG00000006058	14.383301400029	0.173696768100532	0.245280878215985	0.708154542514242	0.478849291747953	1	chr11	HAVANA	96034885	96047430	+	ENSMUSG00000006058	ENSMUSG00000006058.10	protein_coding	KNOWN	Snf8	2
ENSMUSG00000006095	6.25869339522829	-0.442288861908677	0.280860413488073	-1.5747639776492	0.115310934079343	1	chr7	HAVANA	30224131	30232272	-	ENSMUSG00000006095	ENSMUSG00000006095.12	protein_coding	KNOWN	Tbcb	2
ENSMUSG00000006127	3.5712141811867	0.15311167088253	0.284375993354278	0.538412786102457	0.590292101041872	1	chr11	HAVANA	75630988	75648871	+	ENSMUSG00000006127	ENSMUSG00000006127.9	protein_coding	KNOWN	Inpp5k	2
ENSMUSG00000006134	0.88444151995598	0.283383757637708	0.221439570613273	1.27973404596514	0.200638686497392	1	chr16	HAVANA	17451987	17486255	+	ENSMUSG00000006134	ENSMUSG00000006134.3	protein_coding	KNOWN	Crkl	2
ENSMUSG00000006154	37.7924292638899	0.00484833976723915	0.175731198865438	0.0275895219434065	0.977989538763636	1	chr7	HAVANA	4460674	4480487	+	ENSMUSG00000006154	ENSMUSG00000006154.13	protein_coding	KNOWN	Eps8l1	2
ENSMUSG00000006169	0.841756130352504	-0.365749296131149	0.21230164807491	-1.72278123814703	0.0849280928631793	1	chr11	HAVANA	45852051	45910625	+	ENSMUSG00000006169	ENSMUSG00000006169.19	protein_coding	KNOWN	Clint1	2
ENSMUSG00000006179	0.213343980740822	-0.025212731846738	0.118055148429946	-0.213567406267752	0.830884418974677	1	chr13	HAVANA	22002176	22009742	-	ENSMUSG00000006179	ENSMUSG00000006179.8	protein_coding	KNOWN	Prss16	2
ENSMUSG00000006191	2.33250752807981	0.283290287654927	0.273457199870642	1.03595841612119	0.300221542937249	1	chr13	HAVANA	29191746	29855674	-	ENSMUSG00000006191	ENSMUSG00000006191.17	protein_coding	KNOWN	Cdkal1	2
ENSMUSG00000006204	0.0765755133251794	-0.0481097198519691	0.0676690451695278	-0.710956091244413	0.47711144561243	1	chr7	HAVANA	131174402	131250945	+	ENSMUSG00000006204	ENSMUSG00000006204.5	protein_coding	KNOWN	5430419D17Rik	2
ENSMUSG00000006205	2.46139141394163	-0.081837576342717	0.27166606853416	-0.301243275556243	0.763228992404778	1	chr7	HAVANA	130936111	130985660	+	ENSMUSG00000006205	ENSMUSG00000006205.13	protein_coding	KNOWN	Htra1	2
ENSMUSG00000006215	3.13039373982612	0.029710579788327	0.283410304260153	0.104832390854267	0.916508807466316	1	chr4	HAVANA	141444654	141467930	+	ENSMUSG00000006215	ENSMUSG00000006215.12	protein_coding	KNOWN	Zbtb17	2
ENSMUSG00000006218	0.0239455299588798	0.0108163046744455	0.0419817924681774	0.257642755073986	0.796682629559079	1	chr4	HAVANA	141368220	141384175	+	ENSMUSG00000006218	ENSMUSG00000006218.4	protein_coding	KNOWN	Fam131c	2
ENSMUSG00000006219	1.27775557458991	-0.00720172625182133	0.235215124145036	-0.0306176155891263	0.975574493527003	1	chr4	HAVANA	141576062	141606096	-	ENSMUSG00000006219	ENSMUSG00000006219.12	protein_coding	KNOWN	Fblim1	2
ENSMUSG00000006221	1.39943701254699	0.0830720679008945	0.245650326497119	0.338172023157759	0.735233557461272	1	chr4	HAVANA	141420779	141425311	+	ENSMUSG00000006221	ENSMUSG00000006221.7	protein_coding	KNOWN	Hspb7	2
ENSMUSG00000006235	2.89852605017032	0.0275754207412403	0.276175048130918	0.0998476181243154	0.920465303114696	1	chr9	ENSEMBL	21958899	21963576	-	ENSMUSG00000006235	ENSMUSG00000006235.5	protein_coding	KNOWN	Epor	3
ENSMUSG00000006241	8.70189100130781	-0.338229560015764	0.27124211046712	-1.2469655225484	0.212410139653799	1	chr9	ENSEMBL	21927471	21935872	+	ENSMUSG00000006241	ENSMUSG00000006241.15	protein_coding	KNOWN	Ccdc159	3
ENSMUSG00000006262	2.76974613018092	-0.0832669840830428	0.277520864396873	-0.300038644892535	0.764147678410689	1	chr5	HAVANA	88720855	88764220	+	ENSMUSG00000006262	ENSMUSG00000006262.15	protein_coding	KNOWN	Mob1b	2
ENSMUSG00000006269	6.45527038732049	0.429608837522083	0.281317361567201	1.52713232887142	0.126728109373374	1	chr6	HAVANA	83742990	83758855	+	ENSMUSG00000006269	ENSMUSG00000006269.7	protein_coding	KNOWN	Atp6v1b1	2
ENSMUSG00000006270	0.336825589894037	0.00911843495380252	0.1441364502804	0.0632625192035999	0.949557461295473	1	chr19	HAVANA	59166187	59170056	-	ENSMUSG00000006270	ENSMUSG00000006270.7	protein_coding	KNOWN	Vax1	2
ENSMUSG00000006273	3.57964578416746	-0.0235608408517126	0.285623521586628	-0.082489147675349	0.934257747824846	1	chr8	HAVANA	69088646	69113711	+	ENSMUSG00000006273	ENSMUSG00000006273.14	protein_coding	KNOWN	Atp6v1b2	2
ENSMUSG00000006276	0.441586762911189	0.0171566991576746	0.173099381680494	0.09911473392402	0.921047173712179	1	chr8	ENSEMBL	72341001	72421474	-	ENSMUSG00000006276	ENSMUSG00000006276.9	protein_coding	KNOWN	Eps15l1	3
ENSMUSG00000006281	33.9144259609937	-0.338802740645271	0.195283731763863	-1.73492557513675	0.082753988509015	1	chr14	ENSEMBL	50824062	50870560	-	ENSMUSG00000006281	ENSMUSG00000006281.7	protein_coding	KNOWN	Tep1	3
ENSMUSG00000006288	0.129405650273929	0.107736346912135	0.094305507545235	1.14241839863338	0.253280147165186	1	chr14	ENSEMBL	50765415	50785518	-	ENSMUSG00000006288	ENSMUSG00000006288.7	protein_coding	KNOWN	Ttc5	3
ENSMUSG00000006289	1.01114801817574	0.0603066860456343	0.22448397783757	0.268645836672007	0.788202235899962	1	chr14	HAVANA	50906478	50924893	-	ENSMUSG00000006289	ENSMUSG00000006289.14	protein_coding	KNOWN	Osgep	2
ENSMUSG00000006299	1.86395957034535	0.0599039170342697	0.262845361862685	0.227905551042459	0.819719667173478	1	chr1	HAVANA	74279840	74284738	-	ENSMUSG00000006299	ENSMUSG00000006299.13	protein_coding	KNOWN	Aamp	2
ENSMUSG00000006301	116.509887116064	-0.0314705528262523	0.14749144522791	-0.213372055427504	0.831036775160235	1	chr1	HAVANA	74288247	74305622	-	ENSMUSG00000006301	ENSMUSG00000006301.17	protein_coding	KNOWN	Tmbim1	2
ENSMUSG00000006304	2.08391143130503	0.0195439771570204	0.272780094698964	0.0716473728722356	0.942882538820603	1	chr1	HAVANA	74236084	74268209	+	ENSMUSG00000006304	ENSMUSG00000006304.14	protein_coding	KNOWN	Arpc2	1
ENSMUSG00000006307	1.35526632557971	-0.275260860149593	0.245161145953466	-1.12277522230965	0.261532971149862	1	chr7	HAVANA	30568858	30588726	-	ENSMUSG00000006307	ENSMUSG00000006307.16	protein_coding	KNOWN	Kmt2b	2
ENSMUSG00000006310	29.9427655572918	0.149334896424382	0.196794627536782	0.758836246159569	0.44795052025386	1	chr7	HAVANA	30589681	30598909	-	ENSMUSG00000006310	ENSMUSG00000006310.10	protein_coding	KNOWN	Zbtb32	2
ENSMUSG00000006313	0.162615260187811	-0.0991448838665768	0.102992235400038	-0.962644256447901	0.335726079849774	1	chr7	HAVANA	30603092	30612847	-	ENSMUSG00000006313	ENSMUSG00000006313.5	protein_coding	KNOWN	Upk1a	2
ENSMUSG00000006315	1.09375585174607	-0.335764816464887	0.230682961763479	-1.45552499368874	0.145523976047504	1	chr7	HAVANA	30727701	30729540	-	ENSMUSG00000006315	ENSMUSG00000006315.9	protein_coding	KNOWN	Tmem147	2
ENSMUSG00000006333	0.717671849238094	-0.114293197785332	0.197573727661183	-0.578483784956124	0.56293754172806	1	chr7	HAVANA	3703993	3706897	+	ENSMUSG00000006333	ENSMUSG00000006333.14	protein_coding	KNOWN	Rps9	2
ENSMUSG00000006335	2.7297004270674	-0.0309800499953812	0.27600449729328	-0.112244728977956	0.910629364632025	1	chr7	HAVANA	3620324	3629929	-	ENSMUSG00000006335	ENSMUSG00000006335.16	protein_coding	KNOWN	Tfpt	2
ENSMUSG00000006342	0.231316287287485	-0.106345315299686	0.121815850559382	-0.873000638351622	0.382662729779214	1	chr10	ENSEMBL	75636619	75644008	-	ENSMUSG00000006342	ENSMUSG00000006342.14	protein_coding	KNOWN	Susd2	3
ENSMUSG00000006344	0.784293050058807	-0.345926844554471	0.207299545900901	-1.66872938891936	0.095171022041939	1	chr10	HAVANA	75589340	75617200	+	ENSMUSG00000006344	ENSMUSG00000006344.16	protein_coding	KNOWN	Ggt5	1
ENSMUSG00000006345	0.016480327092802	0.0108163046744455	0.0419817924681774	0.257642755073986	0.796682629559079	1	chr10	HAVANA	75561604	75586200	+	ENSMUSG00000006345	ENSMUSG00000006345.10	protein_coding	KNOWN	Ggt1	2
ENSMUSG00000006356	0.394648346406232	-0.138705993195504	0.162891379870725	-0.851524453323341	0.394478085490643	1	chr12	HAVANA	113140236	113145506	+	ENSMUSG00000006356	ENSMUSG00000006356.10	protein_coding	KNOWN	Crip2	2
ENSMUSG00000006360	1.01682849607426	0.306135112596935	0.224717874572828	1.36230868674277	0.173100487337659	1	chr12	HAVANA	113146316	113153879	+	ENSMUSG00000006360	ENSMUSG00000006360.11	protein_coding	KNOWN	Crip1	2
ENSMUSG00000006362	0.407205749477734	0.0547550550252479	0.16033056039117	0.341513526127882	0.732717023916841	1	chr8	HAVANA	122628739	122699109	-	ENSMUSG00000006362	ENSMUSG00000006362.15	protein_coding	KNOWN	Cbfa2t3	2
ENSMUSG00000006369	1.05960759281548	0.179605963981873	0.235469738081925	0.76275603584943	0.445608904941972	1	chr15	HAVANA	85205949	85286535	+	ENSMUSG00000006369	ENSMUSG00000006369.14	protein_coding	KNOWN	Fbln1	2
ENSMUSG00000006373	4.89255675788604	-0.424824885476285	0.285811115698118	-1.48638335649967	0.137177749581541	1	chrX	HAVANA	36598206	36606079	+	ENSMUSG00000006373	ENSMUSG00000006373.10	protein_coding	KNOWN	Pgrmc1	2
ENSMUSG00000006378	2.37236105339186	0.0135907366441442	0.270035749947014	0.0503293976697936	0.959859897495912	1	chr15	ENSEMBL	79030874	79043558	+	ENSMUSG00000006378	ENSMUSG00000006378.13	protein_coding	KNOWN	Gcat	3
ENSMUSG00000006386	62.8534233943615	0.100911965430796	0.163742443666315	0.616284716236682	0.537706624292877	1	chr4	HAVANA	94739289	94874976	+	ENSMUSG00000006386	ENSMUSG00000006386.15	protein_coding	KNOWN	Tek	2
ENSMUSG00000006389	0.650704755904824	-0.0468467735196861	0.195768935360138	-0.239296257261176	0.810875867391117	1	chr4	HAVANA	118442415	118457513	-	ENSMUSG00000006389	ENSMUSG00000006389.12	protein_coding	KNOWN	Mpl	2
ENSMUSG00000006390	0.41872676398219	-0.0984137306228661	0.165832012104938	-0.593454360070057	0.552877118300735	1	chr4	HAVANA	118428093	118432953	+	ENSMUSG00000006390	ENSMUSG00000006390.15	protein_coding	KNOWN	Elovl1	2
ENSMUSG00000006392	0.304332215380166	-0.213902740688215	0.141939653423755	-1.50699776650586	0.131811229699984	1	chr4	HAVANA	118409337	118415782	+	ENSMUSG00000006392	ENSMUSG00000006392.16	protein_coding	KNOWN	Med8	2
ENSMUSG00000006395	9.10775054047503	0.20392235360559	0.26936249967238	0.757055469315945	0.449016631125602	1	chr4	HAVANA	118359990	118362744	+	ENSMUSG00000006395	ENSMUSG00000006395.16	polymorphic_pseudogene	KNOWN	Hyi	2
ENSMUSG00000006398	0.729003116178893	0.0506255579647506	0.202491741882055	0.250012951116982	0.802577333082339	1	chr4	HAVANA	118432901	118437352	-	ENSMUSG00000006398	ENSMUSG00000006398.15	protein_coding	KNOWN	Cdc20	2
ENSMUSG00000006403	2.29606160383533	0.175123409965686	0.27123759951545	0.645645774326768	0.518508785703912	1	chr1	HAVANA	171250421	171260637	+	ENSMUSG00000006403	ENSMUSG00000006403.12	protein_coding	KNOWN	Adamts4	2
ENSMUSG00000006411	0.234584904273841	0.010821264777855	0.12399120425215	0.0872744550157664	0.930453358472636	1	chr1	HAVANA	171370099	171388598	+	ENSMUSG00000006411	ENSMUSG00000006411.12	protein_coding	KNOWN	Nectin4	2
ENSMUSG00000006412	33.134638676999	-0.345403230383695	0.198356205891996	-1.74132807607626	0.0816260875417488	1	chr1	HAVANA	171345670	171359254	+	ENSMUSG00000006412	ENSMUSG00000006412.10	protein_coding	KNOWN	Pfdn2	2
ENSMUSG00000006418	23.9225342698978	-0.0290172764089099	0.225309188397163	-0.128788695282856	0.897524850888462	1	chr2	HAVANA	167492645	167516173	+	ENSMUSG00000006418	ENSMUSG00000006418.17	protein_coding	KNOWN	Rnf114	2
ENSMUSG00000006423	0.983917053207815	0.031577851605545	0.224849422378818	0.140439994336938	0.888312360048861	1	chrX	HAVANA	36823737	36874111	-	ENSMUSG00000006423	ENSMUSG00000006423.15	protein_coding	KNOWN	C330007P06Rik	2
ENSMUSG00000006435	4.79851275476645	-0.13803321366459	0.286084282995328	-0.482491426020925	0.62945688774994	1	chr19	ENSEMBL	47178820	47259440	+	ENSMUSG00000006435	ENSMUSG00000006435.15	protein_coding	KNOWN	Neurl1a	3
ENSMUSG00000006442	0.481172448410476	0.15851173367889	0.176181121019525	0.899708962921877	0.368275152324724	1	chr4	HAVANA	148591503	148594993	+	ENSMUSG00000006442	ENSMUSG00000006442.10	protein_coding	KNOWN	Srm	2
ENSMUSG00000006456	0.0603664502026822	0.00255603137306099	0.0645954788859529	0.0395698184632057	0.968436089962676	1	chr19	HAVANA	4800569	4811634	-	ENSMUSG00000006456	ENSMUSG00000006456.10	protein_coding	KNOWN	Rbm14	2
ENSMUSG00000006457	3.28998151332603	0.249613530508342	0.282855722027257	0.882476510354237	0.377519176888012	1	chr19	HAVANA	4861223	4877909	-	ENSMUSG00000006457	ENSMUSG00000006457.3	protein_coding	KNOWN	Actn3	2
ENSMUSG00000006462	0.0188801217228286	0.0108163046744455	0.0419817924681774	0.257642755073986	0.796682629559079	1	chr2	HAVANA	167691177	167729172	+	ENSMUSG00000006462	ENSMUSG00000006462.6	lincRNA	KNOWN	A530013C23Rik	2
ENSMUSG00000006463	2.9100351986835	-0.372353526104961	0.279873472093692	-1.33043522603067	0.183374914775266	1	chr19	HAVANA	4878668	4885397	+	ENSMUSG00000006463	ENSMUSG00000006463.13	protein_coding	KNOWN	Zdhhc24	2
ENSMUSG00000006464	1.50552230716778	-0.12074361889989	0.252438977670066	-0.478308144068386	0.632430900705523	1	chr19	ENSEMBL	4886898	4906627	-	ENSMUSG00000006464	ENSMUSG00000006464.8	protein_coding	KNOWN	Bbs1	3
ENSMUSG00000006469	0.138298703148843	-0.141589569318098	0.0966645371981843	-1.46475194959872	0.142988605814284	1	chr2	HAVANA	25228898	25234364	-	ENSMUSG00000006469	ENSMUSG00000006469.13	protein_coding	KNOWN	Slc34a3	2
ENSMUSG00000006471	57.0518529319132	0.0971429277344114	0.165494375444139	0.586986279586286	0.557212921534684	1	chr2	HAVANA	25244821	25256022	-	ENSMUSG00000006471	ENSMUSG00000006471.17	protein_coding	KNOWN	Ndor1	1
ENSMUSG00000006476	1.29917986840176	-0.0871733997063028	0.235018138435694	-0.370922007494989	0.710695622977453	1	chr2	HAVANA	25054355	25062881	+	ENSMUSG00000006476	ENSMUSG00000006476.19	protein_coding	KNOWN	Nsmf	2
ENSMUSG00000006494	0.890340688551336	-0.148516914876714	0.217920770312201	-0.68151794188293	0.49554381788063	1	chr2	HAVANA	71873224	71903858	+	ENSMUSG00000006494	ENSMUSG00000006494.11	protein_coding	KNOWN	Pdk1	2
ENSMUSG00000006498	7.08378613506812	-0.232658427755913	0.283521936241259	-0.82060115291374	0.411873490769936	1	chr10	HAVANA	79854427	79864771	+	ENSMUSG00000006498	ENSMUSG00000006498.16	protein_coding	KNOWN	Ptbp1	2
ENSMUSG00000006517	0.451453324920026	-0.0981505897649636	0.173161323115048	-0.566815891674336	0.570839272512456	1	chr8	ENSEMBL	122433596	122443422	-	ENSMUSG00000006517	ENSMUSG00000006517.4	protein_coding	KNOWN	Mvd	3
ENSMUSG00000006519	0.0395129184378973	-0.0271617307747137	0.0509163525506032	-0.533457905251934	0.593716642877101	1	chr8	ENSEMBL	122424772	122432940	-	ENSMUSG00000006519	ENSMUSG00000006519.10	protein_coding	KNOWN	Cyba	3
ENSMUSG00000006522	0.135791622359843	0.0387876909250962	0.0943287856289228	0.411196758937212	0.680928264633581	1	chr14	HAVANA	30908573	30923760	-	ENSMUSG00000006522	ENSMUSG00000006522.15	protein_coding	KNOWN	Itih3	2
ENSMUSG00000006526	0.081920783024623	0.0976044194224561	0.0749043699275167	1.30305374061494	0.192556415077027	1	chr14	HAVANA	30825590	30876986	+	ENSMUSG00000006526	ENSMUSG00000006526.11	protein_coding	KNOWN	Tmem110	2
ENSMUSG00000006527	1.46334224071876	-0.119327683342596	0.253366033753126	-0.470969535951557	0.637662489880542	1	chr14	HAVANA	30714849	30822713	+	ENSMUSG00000006527	ENSMUSG00000006527.14	protein_coding	KNOWN	Sfmbt1	2
ENSMUSG00000006538	0.0364247735492979	-0.0256376714896931	0.04947840688845	-0.518158790914464	0.604347484057737	1	chr1	HAVANA	74945315	74951672	-	ENSMUSG00000006538	ENSMUSG00000006538.10	protein_coding	KNOWN	Ihh	2
ENSMUSG00000006542	0.533552216930191	-0.0212431175222202	0.183549516784134	-0.115735077348112	0.907862505337894	1	chr1	HAVANA	74738922	74749221	-	ENSMUSG00000006542	ENSMUSG00000006542.13	protein_coding	KNOWN	Prkag3	2
ENSMUSG00000006546	0.0205071281303983	-0.00867325319969697	0.0419817924681774	-0.206595590368643	0.83632570434938	1	chr1	HAVANA	74889934	74893143	-	ENSMUSG00000006546	ENSMUSG00000006546.3	protein_coding	KNOWN	Cryba2	2
ENSMUSG00000006567	0.784648183452107	0.238098072252412	0.209237307127595	1.13793317033667	0.255148389172309	1	chr8	HAVANA	21992785	22060305	-	ENSMUSG00000006567	ENSMUSG00000006567.11	protein_coding	KNOWN	Atp7b	2
ENSMUSG00000006570	0.0565331041887957	-0.0435078036233618	0.0642850294309756	-0.676795266463666	0.498535861878933	1	chr8	HAVANA	21839926	21843482	+	ENSMUSG00000006570	ENSMUSG00000006570.3	protein_coding	KNOWN	Defb2	2
ENSMUSG00000006574	0.113693476041377	0.0392664562791636	0.0831483971082009	0.4722454989489	0.636751567005611	1	chr11	HAVANA	102348824	102366203	-	ENSMUSG00000006574	ENSMUSG00000006574.15	protein_coding	KNOWN	Slc4a1	2
ENSMUSG00000006575	12.8232763805646	-0.120548299802571	0.254247087758579	-0.474138370139515	0.635401238294072	1	chr11	HAVANA	102393403	102402555	+	ENSMUSG00000006575	ENSMUSG00000006575.14	protein_coding	KNOWN	Rundc3a	2
ENSMUSG00000006576	1.28531677613251	-0.13440436674743	0.241232222441008	-0.557157602692557	0.577419754181446	1	chr1	HAVANA	75546266	75562172	+	ENSMUSG00000006576	ENSMUSG00000006576.16	protein_coding	KNOWN	Slc4a3	2
ENSMUSG00000006585	0.962888472877879	0.175605947780946	0.224689065329183	0.781550929163699	0.434478534981403	1	chr8	ENSEMBL	122568015	122573128	+	ENSMUSG00000006585	ENSMUSG00000006585.2	protein_coding	KNOWN	Cdt1	3
ENSMUSG00000006586	0.631204473628029	0.0999221200336139	0.191899766759436	0.520699538727815	0.602576095783783	1	chr4	HAVANA	13743436	13893649	+	ENSMUSG00000006586	ENSMUSG00000006586.15	protein_coding	KNOWN	Runx1t1	2
ENSMUSG00000006587	0.0589431950229811	-0.044321467465173	0.0648755150638581	-0.683177118849024	0.494494929219352	1	chr8	ENSEMBL	122454206	122460692	-	ENSMUSG00000006587	ENSMUSG00000006587.5	protein_coding	KNOWN	Snai3	3
ENSMUSG00000006589	0.26019237254943	-0.0986349136254506	0.131869367877433	-0.747974417509361	0.454475588479326	1	chr8	ENSEMBL	122574637	122576907	-	ENSMUSG00000006589	ENSMUSG00000006589.7	protein_coding	KNOWN	Aprt	3
ENSMUSG00000006599	0.853559632681868	0.232365507826823	0.2117088135029	1.09757125356352	0.272391751082574	1	chr7	HAVANA	46796103	46823800	+	ENSMUSG00000006599	ENSMUSG00000006599.13	protein_coding	KNOWN	Gtf2h1	2
ENSMUSG00000006611	0.0654919926300559	0.00263563362902167	0.065580273961376	0.040189426939173	0.967942106901531	1	chr13	HAVANA	23702034	23710854	-	ENSMUSG00000006611	ENSMUSG00000006611.14	protein_coding	KNOWN	Hfe	2
ENSMUSG00000006638	134.355698005619	0.230761339392339	0.126347103254427	1.82640783562447	0.0677888524677561	1	chr5	HAVANA	30950066	30955091	+	ENSMUSG00000006638	ENSMUSG00000006638.14	processed_transcript	KNOWN	Abhd1	2
ENSMUSG00000006641	173.313561951248	-0.02459533894616	0.116019154455274	-0.211993778627662	0.832111887957022	1	chr5	HAVANA	31036036	31048924	-	ENSMUSG00000006641	ENSMUSG00000006641.12	protein_coding	KNOWN	Slc5a6	2
ENSMUSG00000006642	0.0225828853928422	0.0108163046744455	0.0419817924681774	0.257642755073986	0.796682629559078	1	chr5	HAVANA	30968662	30977018	+	ENSMUSG00000006642	ENSMUSG00000006642.3	protein_coding	KNOWN	Tcf23	2
ENSMUSG00000006649	3.18432480250573	-0.190311221752268	0.281181830447837	-0.676826171339592	0.498516250965067	1	chr7	HAVANA	30458315	30487223	+	ENSMUSG00000006649	ENSMUSG00000006649.17	protein_coding	KNOWN	Nphs1	1
ENSMUSG00000006651	2.34460544883621	-0.733656208306118	0.265899541912448	-2.75914807159648	0.00579522697691652	1	chr7	HAVANA	30434982	30445535	-	ENSMUSG00000006651	ENSMUSG00000006651.8	protein_coding	KNOWN	Aplp1	2
ENSMUSG00000006673	13.3052907742818	0.248404924618631	0.25638007522254	0.968893251174118	0.332598453062749	1	chr9	HAVANA	108516806	108560163	+	ENSMUSG00000006673	ENSMUSG00000006673.14	protein_coding	KNOWN	Qrich1	2
ENSMUSG00000006675	3.23676056548081	-0.393414593261815	0.283739785622975	-1.38653306020528	0.165584192495913	1	chr9	HAVANA	108578862	108597667	-	ENSMUSG00000006675	ENSMUSG00000006675.10	protein_coding	KNOWN	P4htm	1
ENSMUSG00000006676	0.968967284503324	0.103257582507227	0.220023229492985	0.469303094701275	0.638853003520857	1	chr9	HAVANA	108490602	108502337	+	ENSMUSG00000006676	ENSMUSG00000006676.16	protein_coding	KNOWN	Usp19	1
ENSMUSG00000006678	1.54624480813151	-0.172485903841159	0.246156205229271	-0.700717268859847	0.483479476872891	1	chrX	HAVANA	93304767	93632155	-	ENSMUSG00000006678	ENSMUSG00000006678.6	protein_coding	KNOWN	Pola1	2
ENSMUSG00000006699	3.13121771954323	-0.160040511953083	0.274350171350268	-0.583343947501152	0.559661783317184	1	chr4	HAVANA	137319696	137357720	-	ENSMUSG00000006699	ENSMUSG00000006699.17	protein_coding	KNOWN	Cdc42	2
ENSMUSG00000006705	1.1568143690619	0.45974472143785	0.235396715355307	1.95306345181543	0.0508120770196914	1	chr17	HAVANA	31564749	31607684	+	ENSMUSG00000006705	ENSMUSG00000006705.12	protein_coding	KNOWN	Pknox1	2
ENSMUSG00000006711	1.32248969276896	-0.093962367786501	0.232933537241753	-0.403387030047893	0.686663526633488	1	chr13	HAVANA	24845135	24901270	+	ENSMUSG00000006711	ENSMUSG00000006711.15	protein_coding	KNOWN	D130043K22Rik	2
ENSMUSG00000006715	0.799223384289136	-0.150527272567426	0.212458585977949	-0.708501715167439	0.478633747440455	1	chr13	HAVANA	24751845	24761923	-	ENSMUSG00000006715	ENSMUSG00000006715.11	protein_coding	KNOWN	Gmnn	2
ENSMUSG00000006717	2.76234997019811	0.348042115213358	0.275822697039326	1.2618327604988	0.207008971133234	1	chr13	HAVANA	24817948	24831517	-	ENSMUSG00000006717	ENSMUSG00000006717.6	protein_coding	KNOWN	Acot13	2
ENSMUSG00000006720	0.053258681025697	0.024310334937286	0.0627249251686688	0.387570568986968	0.698333852284049	1	chr13	HAVANA	21945094	21960779	+	ENSMUSG00000006720	ENSMUSG00000006720.16	protein_coding	KNOWN	Zfp184	2
ENSMUSG00000006724	2.17478342672886	0.109903951859795	0.269680106089363	0.407534517297231	0.683615447811465	1	chr10	HAVANA	127048250	127053006	+	ENSMUSG00000006724	ENSMUSG00000006724.12	protein_coding	KNOWN	Cyp27b1	2
ENSMUSG00000006728	308.243484305778	0.107967948100463	0.118983522534409	0.907419328329596	0.364185092117858	1	chr10	HAVANA	127063534	127067920	+	ENSMUSG00000006728	ENSMUSG00000006728.12	protein_coding	KNOWN	Cdk4	2
ENSMUSG00000006731	4.21898126947388	-0.00424027150547175	0.286122891094618	-0.0148197562566553	0.988175978098351	1	chr10	ENSEMBL	127165156	127172340	+	ENSMUSG00000006731	ENSMUSG00000006731.9	protein_coding	KNOWN	B4galnt1	3
ENSMUSG00000006732	1.82336145468138	-0.111156935052973	0.261837155620016	-0.424526972842182	0.671181538497745	1	chr10	HAVANA	127041414	127046365	+	ENSMUSG00000006732	ENSMUSG00000006732.14	protein_coding	KNOWN	Mettl1	1
ENSMUSG00000006736	13.4475212584759	-0.416565237883453	0.248316627505259	-1.67755676318788	0.0934336594376275	1	chr10	ENSEMBL	127067317	127070261	-	ENSMUSG00000006736	ENSMUSG00000006736.8	protein_coding	KNOWN	Tspan31	3
ENSMUSG00000006740	10.0740823815514	-0.212836675226986	0.268532364342988	-0.792592266290612	0.428015416007551	1	chr18	HAVANA	6201002	6242174	-	ENSMUSG00000006740	ENSMUSG00000006740.13	protein_coding	KNOWN	Kif5b	2
ENSMUSG00000006763	0.207633197618426	-0.068784732320841	0.123644364108931	-0.55631110092686	0.577998199688344	1	chr7	HAVANA	46686108	46710680	-	ENSMUSG00000006763	ENSMUSG00000006763.14	protein_coding	KNOWN	Saal1	1
ENSMUSG00000006764	0.0385357054573523	0.0298139494766271	0.0504912552992527	0.590477485654201	0.554870575618556	1	chr10	HAVANA	115078641	115185022	-	ENSMUSG00000006764	ENSMUSG00000006764.8	protein_coding	KNOWN	Tph2	2
ENSMUSG00000006777	6.49289305006655	0.218317086753141	0.281611452240746	0.77524221765848	0.438196545944342	1	chr11	HAVANA	99477974	99493137	-	ENSMUSG00000006777	ENSMUSG00000006777.7	protein_coding	KNOWN	Krt23	2
ENSMUSG00000006782	394.662895637905	0.151292400493971	0.0902549904034143	1.67627739826615	0.0936838698972017	1	chr11	HAVANA	100574904	100591729	+	ENSMUSG00000006782	ENSMUSG00000006782.16	protein_coding	KNOWN	Cnp	2
ENSMUSG00000006784	0.380742215220074	0.0554249256992904	0.156820549747124	0.353428972087294	0.723766868925178	1	chr11	HAVANA	100545607	100572568	+	ENSMUSG00000006784	ENSMUSG00000006784.14	protein_coding	KNOWN	Ttc25	1
ENSMUSG00000006800	18.7561470993163	0.209487321049525	0.229318246239917	0.913522253394328	0.360967935194548	1	chr2	HAVANA	166073089	166155663	-	ENSMUSG00000006800	ENSMUSG00000006800.13	protein_coding	KNOWN	Sulf2	1
ENSMUSG00000006818	1.12148614963654	-0.410921956198917	0.228947710365148	-1.79482885215815	0.07268097239928	1	chr17	ENSEMBL	13007839	13018119	+	ENSMUSG00000006818	ENSMUSG00000006818.4	protein_coding	KNOWN	Sod2	3
ENSMUSG00000006850	17.1439033100009	0.201316034054723	0.22817176044	0.882300393644289	0.377614383639372	1	chr18	ENSEMBL	36735068	36742391	+	ENSMUSG00000006850	ENSMUSG00000006850.7	protein_coding	KNOWN	Tmco6	3
ENSMUSG00000006906	0.530170903340357	0.0137399140809527	0.178476556389965	0.0769844194602874	0.938635939650094	1	chr6	HAVANA	83543211	83572729	-	ENSMUSG00000006906	ENSMUSG00000006906.10	protein_coding	KNOWN	Stambp	2
ENSMUSG00000006920	4.39373949790421	0.110042979947121	0.286115627937089	0.384610168764767	0.700526259048411	1	chr11	HAVANA	101191115	101226463	-	ENSMUSG00000006920	ENSMUSG00000006920.14	protein_coding	KNOWN	Ezh1	2
ENSMUSG00000006930	3.54438066821924	0.13592557405502	0.28189546370171	0.482184325601108	0.629675010619446	1	chr11	HAVANA	100347327	100356128	-	ENSMUSG00000006930	ENSMUSG00000006930.15	protein_coding	KNOWN	Hap1	2
ENSMUSG00000006931	0.749279384955422	0.231813649090428	0.206455914144058	1.12282396971528	0.26151226312791	1	chr11	HAVANA	100408456	100414836	-	ENSMUSG00000006931	ENSMUSG00000006931.15	protein_coding	KNOWN	P3h4	2
ENSMUSG00000006932	8.44230381371663	-0.19586457423989	0.269524456043414	-0.726704274317656	0.467407134458155	1	chr9	HAVANA	120929216	120960507	+	ENSMUSG00000006932	ENSMUSG00000006932.16	protein_coding	KNOWN	Ctnnb1	1
ENSMUSG00000006941	0.442090647346248	-0.0190322695824079	0.162396672554923	-0.117196179472034	0.906704594396827	1	chr9	ENSEMBL	120492606	120495327	+	ENSMUSG00000006941	ENSMUSG00000006941.4	protein_coding	KNOWN	Eif1b	3
ENSMUSG00000006958	2.78714526210208	-0.334361375978411	0.279504864936252	-1.19626317078477	0.231593876082397	1	chr16	HAVANA	20733127	20742384	+	ENSMUSG00000006958	ENSMUSG00000006958.13	protein_coding	KNOWN	Chrd	2
ENSMUSG00000006998	2.73607264592755	-0.161894195680673	0.278672765461946	-0.580947317949447	0.56127596013622	1	chr16	HAVANA	20651652	20663414	+	ENSMUSG00000006998	ENSMUSG00000006998.15	protein_coding	KNOWN	Psmd2	2
ENSMUSG00000007021	1.08397617545051	-0.165427166451933	0.234318561038678	-0.705992584277719	0.480192749147376	1	chr17	HAVANA	24685092	24689955	-	ENSMUSG00000007021	ENSMUSG00000007021.4	protein_coding	KNOWN	Syngr3	2
ENSMUSG00000007029	1.38051815979226	-0.410756257419768	0.250046198290272	-1.64272146598658	0.1004405753572	1	chr17	HAVANA	35000987	35016322	+	ENSMUSG00000007029	ENSMUSG00000007029.16	protein_coding	KNOWN	Vars	1
ENSMUSG00000007030	2.50866130275576	0.214780395360524	0.277378542049142	0.774322316981798	0.438740209480868	1	chr17	HAVANA	35016579	35026741	+	ENSMUSG00000007030	ENSMUSG00000007030.8	protein_coding	KNOWN	Vwa7	2
ENSMUSG00000007033	79.833335743374	-0.0630483361522018	0.139039674609982	-0.453455722829168	0.650220619455314	1	chr17	HAVANA	34972703	34979285	+	ENSMUSG00000007033	ENSMUSG00000007033.4	protein_coding	KNOWN	Hspa1l	2
ENSMUSG00000007034	0.377211098593003	-0.199578366862679	0.155648722850517	-1.28223581413097	0.199759936318951	1	chr17	HAVANA	34914466	34930436	+	ENSMUSG00000007034	ENSMUSG00000007034.15	protein_coding	KNOWN	Slc44a4	2
ENSMUSG00000007035	0.21944662033325	-0.129561773813511	0.115772157977675	-1.1191099490302	0.263093235945995	1	chr17	HAVANA	35028605	35046745	-	ENSMUSG00000007035	ENSMUSG00000007035.15	protein_coding	KNOWN	Msh5	2
ENSMUSG00000007036	0.267815469516535	-0.065366381566819	0.139711644935732	-0.467866380049336	0.639880147143033	1	chr17	HAVANA	35089263	35102987	+	ENSMUSG00000007036	ENSMUSG00000007036.15	protein_coding	KNOWN	Abhd16a	2
ENSMUSG00000007038	1.76618165650013	0.229591985594342	0.263522913498628	0.871241071776997	0.383622538501355	1	chr17	HAVANA	34931253	34935953	+	ENSMUSG00000007038	ENSMUSG00000007038.5	protein_coding	KNOWN	Neu1	2
ENSMUSG00000007039	0.0587794119944311	-0.0432712043701606	0.0641122511817911	-0.674928793990786	0.499721005655697	1	chr17	HAVANA	35059035	35062095	+	ENSMUSG00000007039	ENSMUSG00000007039.12	protein_coding	KNOWN	Ddah2	2
ENSMUSG00000007041	0.113354749505323	-0.0699384113848749	0.0899812846497636	-0.777255088734262	0.437008286370872	1	chr17	HAVANA	35049966	35058749	+	ENSMUSG00000007041	ENSMUSG00000007041.9	protein_coding	KNOWN	Clic1	2
ENSMUSG00000007050	3.34021745131466	0.271405913700022	0.282887532136317	0.959412780232525	0.337350839298097	1	chr17	HAVANA	34981862	34985891	+	ENSMUSG00000007050	ENSMUSG00000007050.17	protein_coding	KNOWN	Lsm2	2
ENSMUSG00000007080	0.0579892731655886	-0.0203440621750691	0.0640612591245474	-0.317571999880868	0.750809616279985	1	chr5	HAVANA	110286306	110337474	+	ENSMUSG00000007080	ENSMUSG00000007080.14	protein_coding	KNOWN	Pole	2
ENSMUSG00000007097	37.8382191625477	-0.167808610581026	0.189748273402929	-0.884374901397312	0.376493867064796	1	chr1	HAVANA	172271709	172298064	-	ENSMUSG00000007097	ENSMUSG00000007097.14	protein_coding	KNOWN	Atp1a2	2
ENSMUSG00000007107	13.3117468205587	0.0809047981840827	0.265088134877977	0.30519962057647	0.760214121365522	1	chr1	HAVANA	172223513	172258414	-	ENSMUSG00000007107	ENSMUSG00000007107.6	protein_coding	KNOWN	Atp1a4	2
ENSMUSG00000007122	22.53713314357	-0.257144747363598	0.214915713211852	-1.19649114306556	0.231504952840809	1	chr1	HAVANA	172209894	172219868	-	ENSMUSG00000007122	ENSMUSG00000007122.11	protein_coding	KNOWN	Casq1	1
ENSMUSG00000007207	2.27692416648384	-0.707249787533627	0.27301213431132	-2.59054341785094	0.00958245329639424	1	chr5	HAVANA	135023482	135051100	+	ENSMUSG00000007207	ENSMUSG00000007207.10	protein_coding	KNOWN	Stx1a	2
ENSMUSG00000007209	1.16502016831507	-0.267779015201812	0.234063148278786	-1.14404602847975	0.252604548717127	1	chr7	HAVANA	16721929	16726132	+	ENSMUSG00000007209	ENSMUSG00000007209.4	protein_coding	KNOWN	Ceacam9	2
ENSMUSG00000007216	0.688008731186394	-0.0581825195811844	0.203029846441488	-0.286571263294297	0.774440620499054	1	chr6	HAVANA	48602063	48623227	+	ENSMUSG00000007216	ENSMUSG00000007216.6	protein_coding	KNOWN	Zfp775	2
ENSMUSG00000007279	0.679549748331236	-0.0180887086611324	0.198313747465665	-0.0912125805310809	0.927323678806787	1	chr7	HAVANA	109798676	109865679	-	ENSMUSG00000007279	ENSMUSG00000007279.14	protein_coding	KNOWN	Scube2	1
ENSMUSG00000007338	9.16942161804367	0.0203442843355363	0.272446262418114	0.0746726497730941	0.940475169220514	1	chr19	ENSEMBL	6053630	6057751	-	ENSMUSG00000007338	ENSMUSG00000007338.9	protein_coding	KNOWN	Mrpl49	3
ENSMUSG00000007379	0.252426800757169	0.00898051076558684	0.120345515127389	0.0746227290321595	0.940514889388756	1	chr3	HAVANA	103102604	103169769	+	ENSMUSG00000007379	ENSMUSG00000007379.15	protein_coding	KNOWN	Dennd2c	2
ENSMUSG00000007411	1.62364337101281	-0.26125824890924	0.255335594834328	-1.02319556769496	0.306215388165884	1	chr12	ENSEMBL	111574510	111656227	+	ENSMUSG00000007411	ENSMUSG00000007411.15	protein_coding	KNOWN	Mark3	3
ENSMUSG00000007415	48.5272388346537	0.0213797452897613	0.166124954755318	0.128696771181976	0.897597590387132	1	chr5	HAVANA	3632932	3657185	-	ENSMUSG00000007415	ENSMUSG00000007415.15	protein_coding	KNOWN	Gatad1	2
ENSMUSG00000007440	3.06649610972241	-0.259632831322973	0.284025185488351	-0.914119045029621	0.360654296211699	1	chr18	HAVANA	37005203	37187657	+	ENSMUSG00000007440	ENSMUSG00000007440.10	protein_coding	KNOWN	Pcdha11	2
ENSMUSG00000007458	22.107573551301	-0.134102147458731	0.212409518049898	-0.631337751198268	0.527819708145601	1	chr6	HAVANA	122308720	122317680	+	ENSMUSG00000007458	ENSMUSG00000007458.14	protein_coding	KNOWN	M6pr	2
ENSMUSG00000007476	0.715299565110918	-0.15319270298362	0.203102976112754	-0.754261241837118	0.450692370368646	1	chr2	HAVANA	30237715	30263790	+	ENSMUSG00000007476	ENSMUSG00000007476.18	protein_coding	KNOWN	Lrrc8a	2
ENSMUSG00000007564	1.45831563028996	-0.249626989443377	0.246665208506296	-1.01200729099583	0.311534567361283	1	chr17	HAVANA	20945311	20965916	+	ENSMUSG00000007564	ENSMUSG00000007564.14	protein_coding	KNOWN	Ppp2r1a	2
ENSMUSG00000007570	0.326476147550515	0.182359690052972	0.146414933542024	1.24549925093966	0.212948290687901	1	chr17	HAVANA	28313530	28326568	+	ENSMUSG00000007570	ENSMUSG00000007570.15	protein_coding	KNOWN	Fance	2
ENSMUSG00000007589	11.3925231806927	0.553785224851326	0.259232127827862	2.13625228281526	0.032658855987723	1	chr14	ENSEMBL	55679083	55681817	-	ENSMUSG00000007589	ENSMUSG00000007589.8	protein_coding	KNOWN	Tinf2	3
ENSMUSG00000007591	0.363762531491159	-0.205431268666535	0.154366817796025	-1.33079940106031	0.183255025089251	1	chr14	ENSEMBL	55650182	55652539	+	ENSMUSG00000007591	ENSMUSG00000007591.14	protein_coding	KNOWN	Tssk4	3
ENSMUSG00000007594	2.08454532893267	-0.410772243822263	0.26439084007423	-1.55365535245826	0.12026664831515	1	chr8	ENSEMBL	70083529	70090862	+	ENSMUSG00000007594	ENSMUSG00000007594.9	protein_coding	KNOWN	Hapln4	3
ENSMUSG00000007603	0.46986762016042	0.222764178837141	0.16561607195175	1.34506377437837	0.178604640465616	1	chr17	ENSEMBL	56764751	56770092	+	ENSMUSG00000007603	ENSMUSG00000007603.8	protein_coding	KNOWN	Dus3l	3
ENSMUSG00000007610	1.1948183414878	-0.0112757121298992	0.231852323191275	-0.0486331643120817	0.961211639927209	1	chr8	HAVANA	71488103	71499583	+	ENSMUSG00000007610	ENSMUSG00000007610.15	protein_coding	KNOWN	Gtpbp3	2
ENSMUSG00000007613	0.881727218132278	-0.195933567616605	0.220102400087563	-0.890192780899513	0.373362380324705	1	chr4	HAVANA	47353222	47414931	+	ENSMUSG00000007613	ENSMUSG00000007613.15	protein_coding	KNOWN	Tgfbr1	2
ENSMUSG00000007617	2.41420836707334	-0.40122714273626	0.272984411270018	-1.46978042031636	0.141621233692111	1	chr13	HAVANA	93303757	93404129	+	ENSMUSG00000007617	ENSMUSG00000007617.17	protein_coding	KNOWN	Homer1	1
ENSMUSG00000007646	2.08842086959206	-0.104216815077572	0.264934135377593	-0.393368770426805	0.694047131942005	1	chr11	HAVANA	87376645	87404954	-	ENSMUSG00000007646	ENSMUSG00000007646.13	protein_coding	KNOWN	Rad51c	1
ENSMUSG00000007653	4.5542784391745	-0.172975244960133	0.286246386613919	-0.604287959775846	0.545652209823165	1	chr11	HAVANA	42419757	42629028	+	ENSMUSG00000007653	ENSMUSG00000007653.12	protein_coding	KNOWN	Gabrb2	1
ENSMUSG00000007655	0.690453135325812	-0.00378776568139711	0.201079727388369	-0.0188371335618601	0.984971030773697	1	chr6	HAVANA	17306335	17341452	+	ENSMUSG00000007655	ENSMUSG00000007655.16	protein_coding	KNOWN	Cav1	1
ENSMUSG00000007656	1.43793653673009	-0.349085078541098	0.253733195293108	-1.37579585571309	0.168884844886479	1	chr9	HAVANA	75037614	75060313	+	ENSMUSG00000007656	ENSMUSG00000007656.13	protein_coding	KNOWN	Arpp19	2
ENSMUSG00000007659	3.97793573966513	-0.13122094282026	0.286132773784839	-0.458601582351182	0.646520300121019	1	chr2	HAVANA	152780668	152831728	-	ENSMUSG00000007659	ENSMUSG00000007659.18	protein_coding	KNOWN	Bcl2l1	2
ENSMUSG00000007670	0.422565111180163	-0.061896637762532	0.158885585007807	-0.389567359175413	0.696856492489743	1	chr17	ENSEMBL	57021058	57031507	-	ENSMUSG00000007670	ENSMUSG00000007670.9	protein_coding	KNOWN	Khsrp	3
ENSMUSG00000007682	7.82026490181057	0.0520983584791234	0.274313427778707	0.18992274239361	0.849369670957688	1	chr12	ENSEMBL	90724554	90738438	-	ENSMUSG00000007682	ENSMUSG00000007682.5	protein_coding	KNOWN	Dio2	3
ENSMUSG00000007721	0.405042550771412	0.0140325212083967	0.161570225371147	0.0868509106561078	0.93079001962386	1	chr8	ENSEMBL	70868227	70873490	-	ENSMUSG00000007721	ENSMUSG00000007721.5	protein_coding	KNOWN	Ccdc124	3
ENSMUSG00000007739	1.20438488443686	-0.128190663942058	0.239639483343843	-0.534931314962508	0.592697353303855	1	chr11	HAVANA	22990519	23003780	+	ENSMUSG00000007739	ENSMUSG00000007739.10	protein_coding	KNOWN	Cct4	2
ENSMUSG00000007777	0.14337328114898	0.0836757269210695	0.100199537861408	0.835090946595046	0.403666503717213	1	chr11	HAVANA	51685386	51688874	-	ENSMUSG00000007777	ENSMUSG00000007777.9	protein_coding	KNOWN	0610009B22Rik	2
ENSMUSG00000007783	2.58944870602906	-0.123003773718122	0.275465231302976	-0.446531030926489	0.655213702655968	1	chr7	ENSEMBL	44959373	44974851	-	ENSMUSG00000007783	ENSMUSG00000007783.9	protein_coding	KNOWN	Cpt1c	3
ENSMUSG00000007805	4.23588557683955	-0.271677874312424	0.285851430229439	-0.950416354727913	0.341900737078283	1	chr1	HAVANA	91801461	91848028	+	ENSMUSG00000007805	ENSMUSG00000007805.4	protein_coding	KNOWN	Twist2	2
ENSMUSG00000007812	0.437957080162427	0.157247621152945	0.16641898921662	0.944889894435443	0.344715091257848	1	chr5	HAVANA	145231715	145247302	+	ENSMUSG00000007812	ENSMUSG00000007812.16	protein_coding	KNOWN	Zfp655	2
ENSMUSG00000007815	1.9490781965456	-0.164310622042174	0.266079476919212	-0.617524598081129	0.536888761737733	1	chr9	HAVANA	108306129	108337934	+	ENSMUSG00000007815	ENSMUSG00000007815.13	protein_coding	KNOWN	Rhoa	2
ENSMUSG00000007817	1.66810983186124	-0.381382864475943	0.263091360461855	-1.4496213931405	0.147164126940143	1	chr14	HAVANA	25459185	25666743	+	ENSMUSG00000007817	ENSMUSG00000007817.14	protein_coding	KNOWN	Zmiz1	2
ENSMUSG00000007827	0.414329872824489	0.209558431899936	0.15416073267321	1.35935025908419	0.174035624990359	1	chr6	HAVANA	118501308	118562226	-	ENSMUSG00000007827	ENSMUSG00000007827.10	protein_coding	KNOWN	Ankrd26	2
ENSMUSG00000007833	48.6190404416766	-0.260067560351377	0.174576256573713	-1.48970750923145	0.136301159297356	1	chr7	HAVANA	45140684	45154584	-	ENSMUSG00000007833	ENSMUSG00000007833.15	protein_coding	KNOWN	Aldh16a1	1
ENSMUSG00000007836	0.842538804628506	0.00666873881212659	0.203324713336224	0.0327984665646569	0.973835301060429	1	chr13	ENSEMBL	58125879	58128556	-	ENSMUSG00000007836	ENSMUSG00000007836.6	protein_coding	KNOWN	Hnrnpa0	3
ENSMUSG00000007837	61.6984890944702	0.32598959696334	0.157017624097685	2.07613380241018	0.0378815776319869	1	chr7	HAVANA	45053584	45062677	-	ENSMUSG00000007837	ENSMUSG00000007837.11	protein_coding	KNOWN	Prrg2	1
ENSMUSG00000007850	13.7655385779178	-0.420047879586341	0.247619113726782	-1.69634675314206	0.0898202312368244	1	chr11	HAVANA	50376990	50386528	+	ENSMUSG00000007850	ENSMUSG00000007850.16	protein_coding	KNOWN	Hnrnph1	2
ENSMUSG00000007867	0.0770166377995135	0.0278545761327258	0.0668987470044622	0.416369175507396	0.677139880597361	1	chr12	ENSEMBL	86082561	86162458	+	ENSMUSG00000007867	ENSMUSG00000007867.8	protein_coding	KNOWN	Ift43	3
ENSMUSG00000007872	0.955520348729831	-0.325349226642635	0.221674181170797	-1.46769111731581	0.142188144663984	1	chr4	HAVANA	136143497	136145755	+	ENSMUSG00000007872	ENSMUSG00000007872.3	protein_coding	KNOWN	Id3	2
ENSMUSG00000007877	0.0179962683103183	-0.00867325319969698	0.0419817924681774	-0.206595590368644	0.836325704349379	1	chr11	HAVANA	98383811	98384953	+	ENSMUSG00000007877	ENSMUSG00000007877.2	protein_coding	KNOWN	Tcap	2
ENSMUSG00000007880	6.41801434951765	-0.433853188940338	0.282147677391254	-1.53768123470573	0.124126574079311	1	chr4	HAVANA	133679008	133756769	-	ENSMUSG00000007880	ENSMUSG00000007880.16	protein_coding	KNOWN	Arid1a	2
ENSMUSG00000007888	3.01593454270903	-0.329180474697827	0.279709215926708	-1.17686674572811	0.239248696852717	1	chr8	HAVANA	70493158	70504081	+	ENSMUSG00000007888	ENSMUSG00000007888.15	protein_coding	KNOWN	Crlf1	2
ENSMUSG00000007891	0.307151324939771	-0.0269540077679504	0.144008862730666	-0.187169089852209	0.851528059263959	1	chr7	HAVANA	142375911	142388038	-	ENSMUSG00000007891	ENSMUSG00000007891.16	protein_coding	KNOWN	Ctsd	2
ENSMUSG00000007892	0.340084963526579	-0.137402668310024	0.151803325591304	-0.905136088256385	0.36539329554489	1	chr9	ENSEMBL	61913284	61914538	-	ENSMUSG00000007892	ENSMUSG00000007892.7	protein_coding	KNOWN	Rplp1	3
ENSMUSG00000007908	1.07848206297852	-0.191071365853609	0.229753353533703	-0.831636896327526	0.405613929357181	1	chr9	HAVANA	76014855	76136350	+	ENSMUSG00000007908	ENSMUSG00000007908.14	protein_coding	KNOWN	Hmgcll1	2
ENSMUSG00000007944	183.496770980268	0.0769961879589342	0.147005159599792	0.523765207755628	0.600441855248605	1	chr7	HAVANA	27653915	27657346	+	ENSMUSG00000007944	ENSMUSG00000007944.8	protein_coding	KNOWN	Ttc9b	2
ENSMUSG00000007946	3.19688602723089	0.196539593756328	0.283583337288032	0.69305762332822	0.488273390126958	1	chr7	HAVANA	101818313	101822726	+	ENSMUSG00000007946	ENSMUSG00000007946.11	protein_coding	KNOWN	Phox2a	2
ENSMUSG00000007950	0.733450198898857	-0.115918249398182	0.205706631664593	-0.563512456842848	0.573085980102277	1	chr8	ENSEMBL	71456700	71463657	-	ENSMUSG00000007950	ENSMUSG00000007950.8	protein_coding	KNOWN	Abhd8	3
ENSMUSG00000007987	0.178442586998455	0.00742759549156094	0.113148021894455	0.0656449433865443	0.947660506609123	1	chr5	HAVANA	136908150	136915404	+	ENSMUSG00000007987	ENSMUSG00000007987.12	protein_coding	KNOWN	Ift22	2
ENSMUSG00000007989	1.03061345329796	0.00681517966450401	0.227071104793194	0.0300134165934981	0.976056353097236	1	chr14	HAVANA	65201026	65262463	-	ENSMUSG00000007989	ENSMUSG00000007989.6	protein_coding	KNOWN	Fzd3	2
ENSMUSG00000008028	27.0349360944307	-0.159314664533474	0.22104585291395	-0.720731298204868	0.471074851968846	1	chr7	HAVANA	44360043	44385820	-	ENSMUSG00000008028	ENSMUSG00000008028.15	protein_coding	KNOWN	1700008O03Rik	2
ENSMUSG00000008035	3.44010402550775	-0.269338471322913	0.281909195639997	-0.955408604928457	0.339371104149265	1	chrX	HAVANA	10715013	10719690	+	ENSMUSG00000008035	ENSMUSG00000008035.12	protein_coding	KNOWN	Mid1ip1	2
ENSMUSG00000008036	0.368855591773283	0.128563642712507	0.162815891161691	0.789625888451093	0.429746284584114	1	chr7	HAVANA	16738410	16749294	+	ENSMUSG00000008036	ENSMUSG00000008036.11	protein_coding	KNOWN	Ap2s1	2
ENSMUSG00000008090	0.916254979388619	0.165295493787063	0.221538790901723	0.746124383518868	0.455592280981403	1	chr5	HAVANA	108692382	108706924	+	ENSMUSG00000008090	ENSMUSG00000008090.14	protein_coding	KNOWN	Fgfrl1	2
ENSMUSG00000008129	8.49003068657262	0.204317693210148	0.27235335167562	0.750193423187592	0.453138219279728	1	chr8	HAVANA	84148025	84172590	+	ENSMUSG00000008129	ENSMUSG00000008129.14	protein_coding	KNOWN	4930432K21Rik	2
ENSMUSG00000008136	1.21029527112816	0.139423633660682	0.241967013429336	0.576209259620423	0.564473747185652	1	chr1	HAVANA	43123074	43196984	-	ENSMUSG00000008136	ENSMUSG00000008136.14	protein_coding	KNOWN	Fhl2	2
ENSMUSG00000008140	0.273094394933785	-0.0717449240338334	0.137982346597462	-0.519957268469537	0.603093358661673	1	chr7	HAVANA	44489937	44496529	-	ENSMUSG00000008140	ENSMUSG00000008140.17	protein_coding	KNOWN	Emc10	2
ENSMUSG00000008153	2.71804995833765	0.0902036600834997	0.273991369859225	0.329220807684	0.741988796528649	1	chr6	HAVANA	124430759	124464794	-	ENSMUSG00000008153	ENSMUSG00000008153.11	protein_coding	KNOWN	Clstn3	1
ENSMUSG00000008167	2.4256633185912	-0.22986662888346	0.270677165655072	-0.849228003134858	0.395754433977057	1	chr8	HAVANA	85060055	85067124	+	ENSMUSG00000008167	ENSMUSG00000008167.14	protein_coding	KNOWN	Fbxw9	2
ENSMUSG00000008193	0.55333839639552	0.239904471307308	0.186409284606579	1.28697705059934	0.19810228725286	1	chr7	HAVANA	44525993	44532071	-	ENSMUSG00000008193	ENSMUSG00000008193.13	protein_coding	KNOWN	Spib	2
ENSMUSG00000008200	2.07781229585539	-0.100945357227251	0.261595835703948	-0.385882890511653	0.699583402508342	1	chr2	HAVANA	90745370	90781021	+	ENSMUSG00000008200	ENSMUSG00000008200.14	protein_coding	KNOWN	Fnbp4	2
ENSMUSG00000008206	1.83457304608983	-0.197055090585483	0.26934684395843	-0.731603488236513	0.464410618533833	1	chr8	HAVANA	4493026	4531680	+	ENSMUSG00000008206	ENSMUSG00000008206.16	protein_coding	KNOWN	Cers4	2
ENSMUSG00000008226	2.52747059679834	-0.219946228524045	0.277517706914579	-0.792548450221036	0.428040952931335	1	chr2	HAVANA	73312601	73337818	+	ENSMUSG00000008226	ENSMUSG00000008226.14	protein_coding	KNOWN	Scrn3	2
ENSMUSG00000008301	41.7226665439394	0.374234932734305	0.175210879615343	2.13591150022133	0.0326866280471984	1	chr18	HAVANA	56562443	56587712	+	ENSMUSG00000008301	ENSMUSG00000008301.11	protein_coding	KNOWN	Phax	2
ENSMUSG00000008305	2.2071509883718	-0.211474009433948	0.26653229293297	-0.793427344607475	0.427528884397511	1	chr4	HAVANA	72117142	72200919	-	ENSMUSG00000008305	ENSMUSG00000008305.18	protein_coding	KNOWN	Tle1	2
ENSMUSG00000008307	35.0211858655009	0.142879430028002	0.187055235120433	0.763835505250686	0.444965275400336	1	chr5	HAVANA	3571566	3584356	+	ENSMUSG00000008307	ENSMUSG00000008307.11	protein_coding	KNOWN	1700109H08Rik	1
ENSMUSG00000008318	7.9882350985981	0.291301829950536	0.280447129675914	1.03870497903532	0.298941964821645	1	chr7	HAVANA	100845847	100863446	-	ENSMUSG00000008318	ENSMUSG00000008318.10	protein_coding	KNOWN	Relt	2
ENSMUSG00000008333	0.536992391978573	-0.189370922533361	0.17784275435838	-1.06482225388699	0.286956372603476	1	chr2	HAVANA	143063039	143072853	+	ENSMUSG00000008333	ENSMUSG00000008333.12	protein_coding	KNOWN	Snrpb2	2
ENSMUSG00000008348	1.25349501339077	-0.0406319496915202	0.242502853009992	-0.167552460464645	0.866935373396808	1	chr5	HAVANA	125385965	125390202	-	ENSMUSG00000008348	ENSMUSG00000008348.9	protein_coding	KNOWN	Ubc	2
ENSMUSG00000008373	17.2765184899428	-0.0511354934703222	0.23530321180794	-0.217317447889577	0.827960960548452	1	chr7	HAVANA	3629985	3642486	+	ENSMUSG00000008373	ENSMUSG00000008373.16	protein_coding	KNOWN	Prpf31	2
ENSMUSG00000008384	0.372174138889644	-0.0246017210287903	0.142988969715564	-0.172053278499233	0.863395643279776	1	chr7	HAVANA	27486910	27490316	+	ENSMUSG00000008384	ENSMUSG00000008384.8	protein_coding	KNOWN	Sertad1	2
ENSMUSG00000008393	17.2427855408364	0.0952885102132712	0.232522617358863	0.409803189451493	0.681950326369099	1	chr16	ENSEMBL	8658587	8672153	-	ENSMUSG00000008393	ENSMUSG00000008393.8	protein_coding	KNOWN	Carhsp1	3
ENSMUSG00000008398	56.6870562342944	0.232913771442004	0.172827061357929	1.34766956986924	0.177764683593558	1	chr10	HAVANA	93247414	93311135	-	ENSMUSG00000008398	ENSMUSG00000008398.14	protein_coding	KNOWN	Elk3	2
ENSMUSG00000008429	1.18164405601232	0.0330352877293456	0.220389019657578	0.149895343155812	0.880847185831221	1	chr9	ENSEMBL	25108130	25151781	-	ENSMUSG00000008429	ENSMUSG00000008429.7	protein_coding	KNOWN	Herpud2	3
ENSMUSG00000008435	0.156226055793608	0.0430739016910023	0.106056290806555	0.40614188336615	0.68463835298461	1	chr7	HAVANA	4424770	4445649	-	ENSMUSG00000008435	ENSMUSG00000008435.15	protein_coding	KNOWN	Rdh13	2
ENSMUSG00000008438	16.5936176623347	0.125631220255514	0.244774392934664	0.51325311749031	0.607774274091219	1	chr12	HAVANA	81558584	81568474	-	ENSMUSG00000008438	ENSMUSG00000008438.3	protein_coding	KNOWN	Adam21	2
ENSMUSG00000008450	1.22109100487104	-0.19496749750552	0.243170421787397	-0.801773077796359	0.422684234627103	1	chr8	ENSEMBL	105860634	105880402	+	ENSMUSG00000008450	ENSMUSG00000008450.7	protein_coding	KNOWN	Nutf2	3
ENSMUSG00000008475	0.735358040128365	-0.129987026295232	0.1933537605246	-0.672275656509374	0.501408224304339	1	chr1	HAVANA	152766542	152775597	+	ENSMUSG00000008475	ENSMUSG00000008475.13	protein_coding	KNOWN	Arpc5	2
ENSMUSG00000008482	0.0398167498501294	-0.0273137387489139	0.0510574802659303	-0.534960570060482	0.59267712305576	1	chr17	ENSEMBL	24715839	24718057	-	ENSMUSG00000008482	ENSMUSG00000008482.8	protein_coding	KNOWN	Rnf151	3
ENSMUSG00000008489	1.14818051801533	0.389307365601609	0.231811831360716	1.6794111125235	0.0930719490367969	1	chr4	HAVANA	91250763	91400785	-	ENSMUSG00000008489	ENSMUSG00000008489.18	protein_coding	KNOWN	Elavl2	2
ENSMUSG00000008496	1.04915697671936	-0.17612931636429	0.232022873179207	-0.759103246809005	0.447790797072748	1	chr7	HAVANA	25087344	25179726	-	ENSMUSG00000008496	ENSMUSG00000008496.19	protein_coding	KNOWN	Pou2f2	2
ENSMUSG00000008540	0.0353604488156306	0.0280339722767993	0.0489723664830157	0.572444713010181	0.567020731251134	1	chr6	HAVANA	138140316	138156755	+	ENSMUSG00000008540	ENSMUSG00000008540.11	protein_coding	KNOWN	Mgst1	2
ENSMUSG00000008575	7.21343174517756	-0.131193257717166	0.280651595931634	-0.467459510720631	0.640171153875033	1	chr4	HAVANA	82290173	82705750	-	ENSMUSG00000008575	ENSMUSG00000008575.17	protein_coding	KNOWN	Nfib	2
ENSMUSG00000008590	0.132486183288155	-0.0754641560549994	0.0995095882638864	-0.758360650180547	0.448235107977949	1	chr9	ENSEMBL	48935008	48964990	-	ENSMUSG00000008590	ENSMUSG00000008590.4	protein_coding	KNOWN	Htr3b	3
ENSMUSG00000008601	0.22702331606814	0.114201668912089	0.120109561436516	0.950812471099143	0.341699580661066	1	chr3	HAVANA	88542029	88548300	-	ENSMUSG00000008601	ENSMUSG00000008601.12	protein_coding	KNOWN	Rab25	2
ENSMUSG00000008604	0.262171207971157	0.036393094749435	0.120704772680111	0.30150501874423	0.763029423556489	1	chr3	HAVANA	88553758	88569725	+	ENSMUSG00000008604	ENSMUSG00000008604.11	protein_coding	KNOWN	Ubqln4	2
ENSMUSG00000008658	1.33990089371392	-0.305502478956878	0.246599169215586	-1.23886256360336	0.215396399675108	1	chr16	ENSEMBL	6809222	7412479	+	ENSMUSG00000008658	ENSMUSG00000008658.15	protein_coding	KNOWN	Rbfox1	3
ENSMUSG00000008668	26.3617013255389	-0.0364551473537911	0.207340624142617	-0.175822502244981	0.860433390788491	1	chr17	HAVANA	33951999	33956001	-	ENSMUSG00000008668	ENSMUSG00000008668.14	protein_coding	KNOWN	Rps18	2
ENSMUSG00000008682	0.429063755073807	0.0879044756063949	0.167562456502775	0.524607226708563	0.599856261929368	1	chrX	HAVANA	74270812	74273135	+	ENSMUSG00000008682	ENSMUSG00000008682.13	protein_coding	KNOWN	Rpl10	2
ENSMUSG00000008683	1.90479605805397	-0.262576095281623	0.265887984008352	-0.987544045139609	0.323376001688291	1	chr7	HAVANA	118104372	118116188	-	ENSMUSG00000008683	ENSMUSG00000008683.16	protein_coding	KNOWN	Rps15a	2
ENSMUSG00000008690	153.272643653828	-0.00869007046889408	0.133457944827541	-0.0651146732412496	0.948082697669301	1	chr15	HAVANA	89355719	89372826	+	ENSMUSG00000008690	ENSMUSG00000008690.15	protein_coding	KNOWN	Ncaph2	2
ENSMUSG00000008730	2.48989616753323	-0.663192736492685	0.276288296660454	-2.40036492500339	0.0163787343568631	1	chr3	HAVANA	103739815	103791563	-	ENSMUSG00000008730	ENSMUSG00000008730.17	protein_coding	KNOWN	Hipk1	2
ENSMUSG00000008734	5.98588538802701	-0.0966142023538704	0.283059991650202	-0.341320586461628	0.732862251691956	1	chr7	HAVANA	118972047	118995211	-	ENSMUSG00000008734	ENSMUSG00000008734.9	protein_coding	KNOWN	Gprc5b	2
ENSMUSG00000008763	2.8766459205284	-0.220570708154591	0.276366789046434	-0.79810858937009	0.424807477377534	1	chr3	HAVANA	100562208	100685503	-	ENSMUSG00000008763	ENSMUSG00000008763.16	protein_coding	KNOWN	Man1a2	1
ENSMUSG00000008822	0.139347586136705	0.0033129543865188	0.0995453618976795	0.0332808512959561	0.973450623752537	1	chr12	HAVANA	85272398	85288438	-	ENSMUSG00000008822	ENSMUSG00000008822.15	protein_coding	KNOWN	Acyp1	2
ENSMUSG00000008843	0.0436011798579276	0.0166226678315867	0.051968196306428	0.319862319899885	0.749072702773785	1	chr5	HAVANA	134914249	134915526	-	ENSMUSG00000008843	ENSMUSG00000008843.4	protein_coding	KNOWN	Cldn13	2
ENSMUSG00000008845	8.74743381759679	-0.0466081648941005	0.276491290295214	-0.168570101591035	0.866134799441	1	chr6	HAVANA	124304656	124330527	+	ENSMUSG00000008845	ENSMUSG00000008845.9	protein_coding	KNOWN	Cd163	2
ENSMUSG00000008855	5.83937646245718	-0.0221422215895707	0.283505475134136	-0.0781015660424	0.937747261479932	1	chr11	HAVANA	102194432	102230166	-	ENSMUSG00000008855	ENSMUSG00000008855.17	protein_coding	KNOWN	Hdac5	1
ENSMUSG00000008859	0.721597084649971	-0.0350633054996879	0.192092958834015	-0.18253300752156	0.855164453192419	1	chr13	HAVANA	17880575	17944239	-	ENSMUSG00000008859	ENSMUSG00000008859.7	protein_coding	KNOWN	Rala	2
ENSMUSG00000008892	1.70650313039798	0.122068959867274	0.256290495916509	0.476291402967357	0.63386678927806	1	chr8	HAVANA	22577075	22593813	-	ENSMUSG00000008892	ENSMUSG00000008892.12	protein_coding	KNOWN	Vdac3	2
ENSMUSG00000008932	1.33910306132565	0.0302667277394911	0.239517726911189	0.1263652929986	0.89944277405656	1	chr4	HAVANA	107968332	108013532	+	ENSMUSG00000008932	ENSMUSG00000008932.9	protein_coding	KNOWN	Slc1a7	2
ENSMUSG00000008958	0.379301692518802	0.0836353625956102	0.147766079435523	0.565998386876766	0.571394877104616	1	chr3	HAVANA	95111022	95123051	+	ENSMUSG00000008958	ENSMUSG00000008958.14	protein_coding	KNOWN	Vps72	2
ENSMUSG00000008976	148.363646661125	-0.282890522477863	0.207282762666663	-1.36475661959787	0.172329557453081	1	chr16	HAVANA	84834925	84863779	+	ENSMUSG00000008976	ENSMUSG00000008976.16	protein_coding	KNOWN	Gabpa	2
ENSMUSG00000008999	0.621624574288293	0.401988018162999	0.193213777466857	2.0805349568405	0.0374764927680583	1	chr2	HAVANA	172868012	172940321	-	ENSMUSG00000008999	ENSMUSG00000008999.7	protein_coding	KNOWN	Bmp7	2
ENSMUSG00000009013	18.3448189954455	-0.0611098638154352	0.22434632630877	-0.272390748807401	0.785321585254296	1	chr5	HAVANA	115297110	115300999	-	ENSMUSG00000009013	ENSMUSG00000009013.5	protein_coding	KNOWN	Dynll1	1
ENSMUSG00000009030	1.11134127544614	0.0444841662691885	0.236432094956128	0.188147748204164	0.85076083175993	1	chr2	HAVANA	37350074	37359332	-	ENSMUSG00000009030	ENSMUSG00000009030.14	protein_coding	KNOWN	Pdcl	2
ENSMUSG00000009035	0.0826666421153825	0.0343653579591041	0.0742878013004078	0.462597591496027	0.643652835354648	1	chr15	ENSEMBL	79360684	79403303	-	ENSMUSG00000009035	ENSMUSG00000009035.13	protein_coding	KNOWN	Tmem184b	3
ENSMUSG00000009070	0.831156830883368	0.0944166486992238	0.196111990244038	0.481442509362806	0.630202030409614	1	chr10	HAVANA	74957477	75032586	-	ENSMUSG00000009070	ENSMUSG00000009070.14	protein_coding	KNOWN	Rsph14	2
ENSMUSG00000009073	16.2510789612547	0.0687876459239453	0.280129235338526	0.245556826087138	0.806025313785521	1	chr11	HAVANA	4765845	4849536	-	ENSMUSG00000009073	ENSMUSG00000009073.16	protein_coding	KNOWN	Nf2	1
ENSMUSG00000009075	60.6356581656507	0.113262213732456	0.165239410051805	0.685443101599956	0.493064353562404	1	chr11	HAVANA	4736892	4746778	-	ENSMUSG00000009075	ENSMUSG00000009075.2	protein_coding	KNOWN	Cabp7	2
ENSMUSG00000009076	139.710137825375	0.337300260538052	0.265452847749901	1.27065979286778	0.203849705321039	1	chr11	HAVANA	4704678	4737669	+	ENSMUSG00000009076	ENSMUSG00000009076.10	protein_coding	KNOWN	Zmat5	2
ENSMUSG00000009079	7.24987043749948	-0.336296252103775	0.276283836517866	-1.21721290808132	0.223523220235782	1	chr11	HAVANA	5069689	5099266	-	ENSMUSG00000009079	ENSMUSG00000009079.16	protein_coding	KNOWN	Ewsr1	2
ENSMUSG00000009090	1.01807108605782	0.306567726888277	0.223852681266632	1.36950661101585	0.170840969707303	1	chr11	HAVANA	4986824	5042791	+	ENSMUSG00000009090	ENSMUSG00000009090.17	protein_coding	KNOWN	Ap1b1	2
ENSMUSG00000009092	11.4442655468923	-0.294188831604217	0.259740338813041	-1.13262665687046	0.257371069376911	1	chr10	ENSEMBL	75893398	75895941	+	ENSMUSG00000009092	ENSMUSG00000009092.4	protein_coding	KNOWN	Derl3	3
ENSMUSG00000009093	0.0190635061412624	0.0108163046744455	0.0419817924681774	0.257642755073986	0.796682629559079	1	chr10	HAVANA	75814943	75822543	-	ENSMUSG00000009093	ENSMUSG00000009093.7	protein_coding	KNOWN	Gstt4	2
ENSMUSG00000009097	0.0622195597269161	-0.0442908344511679	0.0648533869320366	-0.682937877979799	0.494646097814551	1	chr16	ENSEMBL	18581713	18586969	-	ENSMUSG00000009097	ENSMUSG00000009097.9	protein_coding	KNOWN	Tbx1	3
ENSMUSG00000009108	14.6116356247556	-0.340880417605724	0.248341926914685	-1.37262532283898	0.169868855417718	1	chr3	HAVANA	108092789	108101432	+	ENSMUSG00000009108	ENSMUSG00000009108.15	protein_coding	KNOWN	Gnat2	2
ENSMUSG00000009112	11.8784420964545	-0.0168485977723218	0.250628945936309	-0.0672252668556627	0.94640237057768	1	chr6	HAVANA	120836212	120892842	+	ENSMUSG00000009112	ENSMUSG00000009112.4	protein_coding	KNOWN	Bcl2l13	2
ENSMUSG00000009114	13.595536977394	-0.151990315757787	0.248057821397724	-0.61272131997843	0.54006062293889	1	chr10	HAVANA	76449081	76461110	+	ENSMUSG00000009114	ENSMUSG00000009114.17	protein_coding	KNOWN	2610028H24Rik	2
ENSMUSG00000009145	0.0194302765850837	0	0.0419817924681774	0	1	1	chr6	HAVANA	83057844	83067318	+	ENSMUSG00000009145	ENSMUSG00000009145.6	protein_coding	KNOWN	Dqx1	2
ENSMUSG00000009207	1.92774558649983	-0.109868202832996	0.255474037047208	-0.430056236253446	0.667154733905116	1	chr2	HAVANA	74520291	74579435	-	ENSMUSG00000009207	ENSMUSG00000009207.15	protein_coding	KNOWN	Lnp	1
ENSMUSG00000009210	0.792959262640764	0.0589364430503497	0.208109085720472	0.283199759617952	0.777023712611369	1	chr11	HAVANA	106365472	106377558	+	ENSMUSG00000009210	ENSMUSG00000009210.10	protein_coding	KNOWN	Prr29	1
ENSMUSG00000009214	0.0196119517744589	-0.00867325319969697	0.0419817924681774	-0.206595590368643	0.83632570434938	1	chr2	HAVANA	27061636	27072179	-	ENSMUSG00000009214	ENSMUSG00000009214.9	protein_coding	KNOWN	Tmem8c	2
ENSMUSG00000009216	2.00985332302054	-0.22911012223628	0.2673637312637	-0.856922968397347	0.391487458161481	1	chr2	HAVANA	27110380	27142491	-	ENSMUSG00000009216	ENSMUSG00000009216.7	protein_coding	KNOWN	Fam163b	2
ENSMUSG00000009246	30.664303556086	0.2551739026669	0.195467603977097	1.30545367864026	0.191738410330418	1	chr7	HAVANA	143069153	143094642	-	ENSMUSG00000009246	ENSMUSG00000009246.14	protein_coding	KNOWN	Trpm5	2
ENSMUSG00000009281	68.5224820883598	0.154687604023375	0.17104269472962	0.904380068776989	0.365793903064914	1	chr6	HAVANA	48569696	48572789	-	ENSMUSG00000009281	ENSMUSG00000009281.6	protein_coding	KNOWN	Rarres2	2
ENSMUSG00000009291	0.669137008030538	-0.297474715230445	0.186057056522641	-1.59883597424453	0.1098570533754	1	chr10	HAVANA	77581720	77598732	+	ENSMUSG00000009291	ENSMUSG00000009291.12	protein_coding	KNOWN	Pttg1ip	2
ENSMUSG00000009292	2.28181554343654	-0.0744671805305785	0.270617063324344	-0.275175480865103	0.783181423502468	1	chr10	HAVANA	77907722	77970563	-	ENSMUSG00000009292	ENSMUSG00000009292.17	protein_coding	KNOWN	Trpm2	2
ENSMUSG00000009293	0.0179962683103183	-0.00867325319969698	0.0419817924681774	-0.206595590368644	0.836325704349379	1	chr10	HAVANA	77622275	77645993	+	ENSMUSG00000009293	ENSMUSG00000009293.17	protein_coding	KNOWN	Ube2g2	2
ENSMUSG00000009350	6.2333111865922	0.144761790324816	0.281003195243212	0.515160655733905	0.606440759898552	1	chr11	HAVANA	87793581	87804413	+	ENSMUSG00000009350	ENSMUSG00000009350.13	protein_coding	KNOWN	Mpo	2
ENSMUSG00000009356	2.69967754677587	-0.630197363891737	0.280515246430069	-2.24657080822465	0.0246674695362583	1	chr11	HAVANA	87806428	87828289	-	ENSMUSG00000009356	ENSMUSG00000009356.12	protein_coding	KNOWN	Lpo	2
ENSMUSG00000009376	0.211386516613452	-0.0308255436137552	0.12156531995094	-0.253571854425221	0.799826342980408	1	chr6	HAVANA	17463800	17573980	+	ENSMUSG00000009376	ENSMUSG00000009376.15	protein_coding	KNOWN	Met	2
ENSMUSG00000009378	0.635133652306373	-0.127317840764369	0.198495696086228	-0.641413608832414	0.521253993515001	1	chr19	HAVANA	34668403	34747289	-	ENSMUSG00000009378	ENSMUSG00000009378.3	protein_coding	KNOWN	Slc16a12	2
ENSMUSG00000009394	10.8047797453718	-0.287421014815049	0.264888278056812	-1.08506505808235	0.277892841846452	1	chr6	HAVANA	115134902	115282006	+	ENSMUSG00000009394	ENSMUSG00000009394.13	protein_coding	KNOWN	Syn2	2
ENSMUSG00000009406	2.10453659845232	0.0158712265848196	0.263018565917176	0.0603426093875721	0.951882766371373	1	chrX	HAVANA	20933395	20950608	-	ENSMUSG00000009406	ENSMUSG00000009406.13	protein_coding	KNOWN	Elk1	2
ENSMUSG00000009418	5.11815614657319	-0.162271775418823	0.284810810164768	-0.569752866209487	0.568845328051322	1	chr1	HAVANA	135434580	135607295	-	ENSMUSG00000009418	ENSMUSG00000009418.15	protein_coding	KNOWN	Nav1	2
ENSMUSG00000009470	1.901415226362	-0.0662272532372186	0.263919716530501	-0.250937118711117	0.801862725771242	1	chr13	HAVANA	98839019	98926384	-	ENSMUSG00000009470	ENSMUSG00000009470.16	protein_coding	KNOWN	Tnpo1	2
ENSMUSG00000009471	0.392538068507739	-0.104204414059701	0.16149390843706	-0.645252908101569	0.518763304675457	1	chr7	HAVANA	46376474	46379099	+	ENSMUSG00000009471	ENSMUSG00000009471.4	protein_coding	KNOWN	Myod1	2
ENSMUSG00000009487	0.0951974046349286	-0.0648098776668437	0.0816646898913419	-0.793609548423877	0.427422772007536	1	chr7	HAVANA	46240987	46311434	+	ENSMUSG00000009487	ENSMUSG00000009487.10	protein_coding	KNOWN	Otog	2
ENSMUSG00000009535	1.2569899819807	-0.330222863924888	0.236096062722436	-1.39868009706334	0.161908935206323	1	chr18	HAVANA	68300355	68324852	+	ENSMUSG00000009535	ENSMUSG00000009535.13	protein_coding	KNOWN	Rnmt	2
ENSMUSG00000009545	71.3889078520161	-0.062450218135322	0.145435924479023	-0.429400221156014	0.667631992876505	1	chr7	HAVANA	143106362	143427042	+	ENSMUSG00000009545	ENSMUSG00000009545.14	protein_coding	KNOWN	Kcnq1	2
ENSMUSG00000009549	7.75472352680351	0.182053226587799	0.27228851581044	0.668604131341843	0.503748036493692	1	chr2	HAVANA	118475850	118479711	-	ENSMUSG00000009549	ENSMUSG00000009549.14	protein_coding	KNOWN	Srp14	2
ENSMUSG00000009551	5.58169533299832	0.122423223669952	0.284219826056511	0.430734285389404	0.666661586389941	1	chr2	HAVANA	32732620	32741016	-	ENSMUSG00000009551	ENSMUSG00000009551.2	protein_coding	KNOWN	6330409D20Rik	2
ENSMUSG00000009555	0.261575817373278	-0.105895973710698	0.130042319030343	-0.814319326972238	0.415462040597583	1	chr2	HAVANA	32705784	32713076	-	ENSMUSG00000009555	ENSMUSG00000009555.16	protein_coding	KNOWN	Cdk9	2
ENSMUSG00000009563	0.550272510692677	-0.0165563544575071	0.184067775263378	-0.0899470558266762	0.928329287528813	1	chr2	HAVANA	32757234	32762244	+	ENSMUSG00000009563	ENSMUSG00000009563.16	protein_coding	KNOWN	Tor2a	2
ENSMUSG00000009566	1.86986046834243	0.294273305770227	0.268082202698505	1.09769802996276	0.272336370300317	1	chr2	HAVANA	32682609	32704145	-	ENSMUSG00000009566	ENSMUSG00000009566.12	protein_coding	KNOWN	Fpgs	2
ENSMUSG00000009569	1.03451686012467	-0.432398392238082	0.230328569724181	-1.87731115057016	0.0604754608427759	1	chr16	HAVANA	13256481	13417529	+	ENSMUSG00000009569	ENSMUSG00000009569.14	protein_coding	KNOWN	Mkl2	2
ENSMUSG00000009575	9.21832609167222	-0.093224183277798	0.281941831383081	-0.330650414025056	0.740908561174167	1	chr15	HAVANA	103191544	103239816	-	ENSMUSG00000009575	ENSMUSG00000009575.14	protein_coding	KNOWN	Cbx5	2
ENSMUSG00000009585	31.5078022484119	0.0191284083049087	0.210544080008397	0.090852273329869	0.927609973648502	1	chr15	HAVANA	79891659	79915906	+	ENSMUSG00000009585	ENSMUSG00000009585.17	protein_coding	KNOWN	Apobec3	2
ENSMUSG00000009588	1.96870961938669	0.0198576850542135	0.266626999733682	0.0744773975405646	0.940630525359403	1	chr11	HAVANA	116765025	116775507	-	ENSMUSG00000009588	ENSMUSG00000009588.9	protein_coding	KNOWN	St6galnac1	2
ENSMUSG00000009596	23.3452446242004	-0.173392370370758	0.241629696362852	-0.717595448658667	0.473006764760142	1	chrX	HAVANA	134460118	134476490	-	ENSMUSG00000009596	ENSMUSG00000009596.9	protein_coding	KNOWN	Taf7l	2
ENSMUSG00000009614	0.0809900648819828	0.0348032324108591	0.0747187376537908	0.465789887566354	0.641365904159306	1	chr2	HAVANA	27188393	27248337	-	ENSMUSG00000009614	ENSMUSG00000009614.16	protein_coding	KNOWN	Sardh	2
ENSMUSG00000009621	0.697862702946239	-0.246422713852166	0.202381459637177	-1.21761506362265	0.223370287349002	1	chr2	HAVANA	27262104	27427033	-	ENSMUSG00000009621	ENSMUSG00000009621.18	protein_coding	KNOWN	Vav2	2
ENSMUSG00000009628	2.95272354967226	0.0462571991156645	0.280736538301865	0.164770853824257	0.869124345719568	1	chr8	HAVANA	33516738	33585582	+	ENSMUSG00000009628	ENSMUSG00000009628.14	protein_coding	KNOWN	Tex15	2
ENSMUSG00000009630	11.9242450419071	-0.390597584872128	0.255715252214419	-1.52747081564227	0.126643978919427	1	chr8	HAVANA	33599625	33619441	+	ENSMUSG00000009630	ENSMUSG00000009630.10	protein_coding	KNOWN	Ppp2cb	2
ENSMUSG00000009633	0.551332570946103	0.194089948870197	0.185108899688968	1.0485176520217	0.294400173819604	1	chr1	HAVANA	193272161	193273217	-	ENSMUSG00000009633	ENSMUSG00000009633.3	protein_coding	KNOWN	G0s2	2
ENSMUSG00000009640	3.9781387092206	0.0248114767164328	0.28621778518703	0.0866874037901582	0.930919989043073	1	chr4	HAVANA	117674681	117682273	-	ENSMUSG00000009640	ENSMUSG00000009640.11	protein_coding	KNOWN	Dmap1	2
ENSMUSG00000009646	0.0206567371071403	0.0108163046744455	0.0419817924681774	0.257642755073985	0.79668262955908	1	chr10	HAVANA	59403660	59421976	+	ENSMUSG00000009646	ENSMUSG00000009646.13	protein_coding	KNOWN	Pla2g12b	2
ENSMUSG00000009647	0.329670049932922	-0.0881469658206924	0.143335311678324	-0.61497034323624	0.538574306043019	1	chr10	HAVANA	59446984	59616692	-	ENSMUSG00000009647	ENSMUSG00000009647.13	protein_coding	KNOWN	Mcu	2
ENSMUSG00000009670	0.0207223378249155	0	0.0419817924681774	0	1	1	chrX	HAVANA	100838648	101059667	-	ENSMUSG00000009670	ENSMUSG00000009670.11	protein_coding	KNOWN	Tex11	1
ENSMUSG00000009681	4.21168656547791	0.175833252875026	0.286000205163176	0.614801142449198	0.538686054732584	1	chr10	ENSEMBL	75060896	75184923	+	ENSMUSG00000009681	ENSMUSG00000009681.9	protein_coding	KNOWN	Bcr	3
ENSMUSG00000009687	0.364128188442552	-0.248498549458122	0.158063993627047	-1.57213887714653	0.115918347006357	1	chr7	HAVANA	31032722	31042481	-	ENSMUSG00000009687	ENSMUSG00000009687.14	protein_coding	KNOWN	Fxyd5	2
ENSMUSG00000009731	0.276853961836104	-0.0332915462913755	0.138731868699764	-0.23997043075534	0.810353179746797	1	chrX	HAVANA	7822289	7838280	+	ENSMUSG00000009731	ENSMUSG00000009731.4	protein_coding	KNOWN	Kcnd1	2
ENSMUSG00000009733	0.266701628818876	-0.141096887259704	0.135231328737208	-1.04337425785333	0.296774991067385	1	chr15	ENSEMBL	100502799	100552008	-	ENSMUSG00000009733	ENSMUSG00000009733.8	protein_coding	KNOWN	Tfcp2	3
ENSMUSG00000009734	0.77591800131522	-0.185474085235496	0.204627763506573	-0.906397460721591	0.364725516347678	1	chr13	HAVANA	18121101	18382041	-	ENSMUSG00000009734	ENSMUSG00000009734.17	protein_coding	KNOWN	Pou6f2	1
ENSMUSG00000009739	0.825797823204373	-0.0277247302908699	0.193509385199394	-0.143273310812818	0.886074333237705	1	chr15	HAVANA	100575318	100599984	-	ENSMUSG00000009739	ENSMUSG00000009739.16	protein_coding	KNOWN	Pou6f1	2
ENSMUSG00000009741	104.994545678016	-0.0504508977505695	0.138354833472114	-0.36464861027597	0.715373723899861	1	chr9	ENSEMBL	113930934	113977199	+	ENSMUSG00000009741	ENSMUSG00000009741.14	protein_coding	KNOWN	Ubp1	3
ENSMUSG00000009772	0.0591971488310024	0.0261559852185617	0.0650320499063045	0.402201456916185	0.687535770099513	1	chr1	HAVANA	132316126	132333488	+	ENSMUSG00000009772	ENSMUSG00000009772.15	protein_coding	KNOWN	Nuak2	2
ENSMUSG00000009828	0.329446315895058	0.135339059175372	0.151549562711037	0.893034969908988	0.371838445850821	1	chr9	HAVANA	78109192	78172107	+	ENSMUSG00000009828	ENSMUSG00000009828.15	protein_coding	KNOWN	Ick	2
ENSMUSG00000009863	0.808282280763373	0.32034105015856	0.213429146245388	1.50092457283342	0.133375071668496	1	chr4	HAVANA	140961203	140979193	+	ENSMUSG00000009863	ENSMUSG00000009863.14	protein_coding	KNOWN	Sdhb	2
ENSMUSG00000009876	0.334423049835978	0.0939828769828922	0.149223989450421	0.629810778608875	0.52881839272403	1	chr2	HAVANA	152754173	152765037	+	ENSMUSG00000009876	ENSMUSG00000009876.13	protein_coding	KNOWN	Cox4i2	2
ENSMUSG00000009894	6.59127352139432	-0.618520563530003	0.278795591568217	-2.21854499223192	0.0265176954159891	1	chr11	HAVANA	59407134	59451186	-	ENSMUSG00000009894	ENSMUSG00000009894.15	protein_coding	KNOWN	Snap47	1
ENSMUSG00000009900	0.0209438853514804	0.0108163046744455	0.0419817924681774	0.257642755073986	0.796682629559079	1	chr11	HAVANA	59248033	59290752	-	ENSMUSG00000009900	ENSMUSG00000009900.7	protein_coding	KNOWN	Wnt3a	2
ENSMUSG00000009905	0.218181211177687	0.0742276685050211	0.114668704635184	0.647322813501514	0.51742303954946	1	chr1	HAVANA	106720459	106759727	-	ENSMUSG00000009905	ENSMUSG00000009905.5	protein_coding	KNOWN	Kdsr	2
ENSMUSG00000009907	1.69266141234402	0.0235659784593474	0.251181259742121	0.093820607809443	0.925251661225003	1	chr1	HAVANA	106764071	106796728	-	ENSMUSG00000009907	ENSMUSG00000009907.17	protein_coding	KNOWN	Vps4b	2
ENSMUSG00000009927	22.6969151865533	-0.244775397933211	0.209530831557699	-1.16820706582175	0.242723251043793	1	chr9	ENSEMBL	44407714	44410405	+	ENSMUSG00000009927	ENSMUSG00000009927.8	protein_coding	KNOWN	Rps25	3
ENSMUSG00000009941	0.060019439819185	0.0257911966888431	0.064582929768836	0.399350057068616	0.68963528812682	1	chrX	HAVANA	134944526	134964754	-	ENSMUSG00000009941	ENSMUSG00000009941.10	protein_coding	KNOWN	Nxf2	2
ENSMUSG00000009995	1.86309292302925	0.196149953584827	0.266449596502017	0.736161571118542	0.461632375908214	1	chrX	HAVANA	74281912	74290151	+	ENSMUSG00000009995	ENSMUSG00000009995.17	protein_coding	KNOWN	Taz	2
ENSMUSG00000010021	7.84001983495453	-0.281179382054467	0.273249264159493	-1.02902155260827	0.303469547167859	1	chr11	HAVANA	114765388	114790739	+	ENSMUSG00000010021	ENSMUSG00000010021.13	protein_coding	KNOWN	Kif19a	2
ENSMUSG00000010025	2.05958239686583	-0.0194401969514634	0.267775441315908	-0.0725988793293737	0.942125318534323	1	chr11	HAVANA	61223417	61267464	-	ENSMUSG00000010025	ENSMUSG00000010025.19	protein_coding	KNOWN	Aldh3a2	2
ENSMUSG00000010044	0.729640410678444	-0.0142267719603278	0.20524417254811	-0.0693163259336534	0.94473783077789	1	chr9	HAVANA	107547298	107551319	+	ENSMUSG00000010044	ENSMUSG00000010044.12	protein_coding	KNOWN	Zmynd10	2
ENSMUSG00000010045	3.30404455171627	0.167047932637647	0.28306244522413	0.590145162158042	0.555093333131811	1	chr9	HAVANA	107533945	107538673	+	ENSMUSG00000010045	ENSMUSG00000010045.2	protein_coding	KNOWN	Tmem115	2
ENSMUSG00000010047	0.607527992735039	-0.213455861461188	0.193159382340564	-1.10507633061716	0.269126515769429	1	chr9	HAVANA	107567945	107572779	+	ENSMUSG00000010047	ENSMUSG00000010047.12	protein_coding	KNOWN	Hyal2	2
ENSMUSG00000010048	1.6299555769299	0.18819900851265	0.257992401361505	0.729475005928338	0.465711151244469	1	chr9	HAVANA	107587642	107593385	+	ENSMUSG00000010048	ENSMUSG00000010048.10	protein_coding	KNOWN	Ifrd2	2
ENSMUSG00000010051	3.17409859555397	-0.02886658235416	0.283760401538242	-0.101728719714507	0.918972005361657	1	chr9	HAVANA	107576927	107581710	+	ENSMUSG00000010051	ENSMUSG00000010051.15	protein_coding	KNOWN	Hyal1	1
ENSMUSG00000010054	7.38098321987678	0.0912335900729995	0.279489656536249	0.326429218181699	0.744099634234495	1	chr9	HAVANA	107563255	107566112	+	ENSMUSG00000010054	ENSMUSG00000010054.4	protein_coding	KNOWN	Tusc2	1
ENSMUSG00000010057	0.229490513962963	0.108458207664632	0.122381665260078	0.886229219337251	0.375494021364481	1	chr9	HAVANA	107542226	107545706	+	ENSMUSG00000010057	ENSMUSG00000010057.8	protein_coding	KNOWN	Nprl2	2
ENSMUSG00000010064	0.254929391847968	-0.240525005969759	0.139184536730645	-1.72810149474601	0.0839700295749094	1	chr9	HAVANA	107650634	107669530	-	ENSMUSG00000010064	ENSMUSG00000010064.15	protein_coding	KNOWN	Slc38a3	2
ENSMUSG00000010066	0.963244516335064	-0.118393151622365	0.227367136075664	-0.520713563383959	0.602566324401632	1	chr9	HAVANA	107399612	107529343	+	ENSMUSG00000010066	ENSMUSG00000010066.15	protein_coding	KNOWN	Cacna2d2	2
ENSMUSG00000010067	13.4321189776117	-0.310904296037453	0.247107411974164	-1.25817470853509	0.208328579531824	1	chr9	HAVANA	107551555	107562267	+	ENSMUSG00000010067	ENSMUSG00000010067.13	protein_coding	KNOWN	Rassf1	1
ENSMUSG00000010080	5.50540326325716	-0.190245785515929	0.285060554168497	-0.667387271700444	0.504524794021205	1	chr11	HAVANA	94489599	94499974	-	ENSMUSG00000010080	ENSMUSG00000010080.15	protein_coding	KNOWN	Epn3	2
ENSMUSG00000010086	1.84755199891708	-0.104292873026379	0.264064507816163	-0.394952255753304	0.692878123826737	1	chr11	HAVANA	61448442	61454131	-	ENSMUSG00000010086	ENSMUSG00000010086.17	protein_coding	KNOWN	Rnf112	2
ENSMUSG00000010095	4.01464146213827	-0.0380602682037169	0.285069323857503	-0.133512324962549	0.893788217623386	1	chr19	HAVANA	8706882	8723369	-	ENSMUSG00000010095	ENSMUSG00000010095.13	protein_coding	KNOWN	Slc3a2	2
ENSMUSG00000010097	7.91611098317754	1.10865413129474e-05	0.268814880080494	4.12422902691535e-05	0.999967093413351	1	chr19	HAVANA	8757073	8772475	+	ENSMUSG00000010097	ENSMUSG00000010097.13	protein_coding	KNOWN	Nxf1	2
ENSMUSG00000010110	20.8744879823447	-0.0378429086432764	0.224875655187555	-0.16828370599616	0.866360091789847	1	chr19	HAVANA	8741413	8756069	+	ENSMUSG00000010110	ENSMUSG00000010110.17	protein_coding	KNOWN	Stx5a	1
ENSMUSG00000010122	0.100497920556046	-0.00142474689628538	0.08168697064378	-0.0174415440437669	0.986084366834392	1	chr11	HAVANA	61343401	61378345	-	ENSMUSG00000010122	ENSMUSG00000010122.14	protein_coding	KNOWN	Slc47a1	2
ENSMUSG00000010136	15.481430627566	0.192518300844358	0.256074769624694	0.751805033844274	0.452168314360443	1	chr3	HAVANA	105996957	106014646	-	ENSMUSG00000010136	ENSMUSG00000010136.14	protein_coding	KNOWN	Pifo	2
ENSMUSG00000010142	0.720519031631858	0.250021294228444	0.206792756210679	1.20904280599522	0.226646400394935	1	chr11	HAVANA	61126755	61149372	+	ENSMUSG00000010142	ENSMUSG00000010142.12	protein_coding	KNOWN	Tnfrsf13b	2
ENSMUSG00000010154	0.495431872882071	0.120500134531682	0.172415883544083	0.698892306525069	0.484619335854543	1	chr8	ENSEMBL	123332713	123369515	+	ENSMUSG00000010154	ENSMUSG00000010154.6	protein_coding	KNOWN	Spire2	3
ENSMUSG00000010175	3.01639323103033	-0.372666166969253	0.2836561540615	-1.31379545845656	0.188915046374184	1	chr1	HAVANA	190118035	190170714	-	ENSMUSG00000010175	ENSMUSG00000010175.13	protein_coding	KNOWN	Prox1	2
ENSMUSG00000010205	4.93248451692254	0.285072262851321	0.285073789678001	0.999994644100105	0.317313099811811	1	chr9	ENSEMBL	21074168	21091988	-	ENSMUSG00000010205	ENSMUSG00000010205.10	protein_coding	KNOWN	Raver1	3
ENSMUSG00000010277	1.6186690574047	-0.237444527761159	0.254136826668493	-0.934317670027776	0.350140052152886	1	chr11	HAVANA	78261752	78290623	+	ENSMUSG00000010277	ENSMUSG00000010277.7	protein_coding	KNOWN	2610507B11Rik	2
ENSMUSG00000010290	1.31643518034104	0.191402887182165	0.24405916711996	0.784247891365156	0.432894668788291	1	chr1	HAVANA	43098710	43115947	+	ENSMUSG00000010290	ENSMUSG00000010290.7	protein_coding	KNOWN	AI597479	2
ENSMUSG00000010307	0.531089952611728	-0.209084467327606	0.183430209941568	-1.13985840933296	0.254345294764339	1	chr7	HAVANA	47050601	47054777	+	ENSMUSG00000010307	ENSMUSG00000010307.7	protein_coding	KNOWN	Tmem86a	2
ENSMUSG00000010311	1.45366428314815	-0.0467610140610608	0.254142913967464	-0.183994955165452	0.854017412554509	1	chr1	HAVANA	133897199	133907999	-	ENSMUSG00000010311	ENSMUSG00000010311.15	protein_coding	KNOWN	Optc	2
ENSMUSG00000010342	0.404425490238675	-0.154363408207524	0.156689589968056	-0.985154203537032	0.324548331935123	1	chr11	HAVANA	87405065	87555823	+	ENSMUSG00000010342	ENSMUSG00000010342.16	protein_coding	KNOWN	Tex14	1
ENSMUSG00000010358	4.16458098278257	-0.175051222087903	0.28550527311626	-0.613127807333426	0.539791834874548	1	chr11	HAVANA	101448407	101458698	+	ENSMUSG00000010358	ENSMUSG00000010358.13	protein_coding	KNOWN	Ifi35	2
ENSMUSG00000010362	0.0388865518025826	-0.0123750943102648	0.0500887395092732	-0.247063400506888	0.804859157983396	1	chr11	HAVANA	101627195	101636100	+	ENSMUSG00000010362	ENSMUSG00000010362.9	protein_coding	KNOWN	Rdm1	2
ENSMUSG00000010376	0.502399943466658	-0.324978875857725	0.178840960011936	-1.8171389587488	0.0691958387213165	1	chr14	ENSEMBL	55662265	55671906	-	ENSMUSG00000010376	ENSMUSG00000010376.14	protein_coding	KNOWN	Nedd8	3
ENSMUSG00000010392	0.720516420555273	-0.167719467882796	0.197223663921781	-0.850402353083318	0.395101428347013	1	chr11	HAVANA	76726602	76763579	-	ENSMUSG00000010392	ENSMUSG00000010392.8	protein_coding	KNOWN	Gosr1	2
ENSMUSG00000010406	1.19314352114885	-0.0294509027080719	0.241938391999517	-0.121728934646018	0.903113697105961	1	chr14	HAVANA	54426909	54429756	+	ENSMUSG00000010406	ENSMUSG00000010406.11	protein_coding	KNOWN	Mrpl52	2
ENSMUSG00000010435	0.061340317320501	0.0259490520374395	0.0647776808540283	0.400586308360031	0.688724727714359	1	chr8	HAVANA	12573029	12600744	+	ENSMUSG00000010435	ENSMUSG00000010435.7	protein_coding	KNOWN	Spaca7	2
ENSMUSG00000010453	1.06921693825328	0.18702556625283	0.230589552284948	0.81107562940109	0.417322240223537	1	chr1	HAVANA	36335730	36369181	-	ENSMUSG00000010453	ENSMUSG00000010453.12	protein_coding	KNOWN	Kansl3	1
ENSMUSG00000010461	0.0759487695484627	-0.0590439049183025	0.0748114384979622	-0.789236326740473	0.429973893800768	1	chr10	ENSEMBL	23104168	23349895	-	ENSMUSG00000010461	ENSMUSG00000010461.14	protein_coding	KNOWN	Eya4	3
ENSMUSG00000010476	0.0723589711625153	-0.0270257463708832	0.0729231167146497	-0.370606024378191	0.71093099432054	1	chr7	HAVANA	137193673	137314445	-	ENSMUSG00000010476	ENSMUSG00000010476.14	protein_coding	KNOWN	Ebf3	2
ENSMUSG00000010492	210.984678387897	0.156480307493017	0.0984337825647117	1.58970125312562	0.111902161092876	1	chr2	HAVANA	181578480	181585170	+	ENSMUSG00000010492	ENSMUSG00000010492.10	antisense	KNOWN	Uckl1os	2
ENSMUSG00000010505	0.598781329972264	-0.235354879376548	0.181162851384634	-1.29913432901792	0.193897833779175	1	chr2	HAVANA	181763332	181827797	+	ENSMUSG00000010505	ENSMUSG00000010505.15	protein_coding	KNOWN	Myt1	2
ENSMUSG00000010517	1.01970143916083	0.333357463397397	0.233646652648991	1.4267589953373	0.15364937417261	1	chr4	HAVANA	109676588	109963960	+	ENSMUSG00000010517	ENSMUSG00000010517.7	protein_coding	KNOWN	Faf1	2
ENSMUSG00000010529	0.0619558389560861	0.00258397684486141	0.064942998570333	0.0397883821465831	0.968261838601883	1	chr12	ENSEMBL	111484611	111485823	-	ENSMUSG00000010529	ENSMUSG00000010529.5	protein_coding	KNOWN	Gm266	3
ENSMUSG00000010538	0.105315268649805	0.0382684879561918	0.0834821013125075	0.458403506314932	0.646662573062093	1	chr3	HAVANA	88282757	88296999	-	ENSMUSG00000010538	ENSMUSG00000010538.14	protein_coding	KNOWN	Tsacc	2
ENSMUSG00000010554	1.52551702436891	-0.355156826172704	0.256496990085572	-1.38464325080079	0.166161579508866	1	chr11	HAVANA	74770830	74828525	+	ENSMUSG00000010554	ENSMUSG00000010554.14	protein_coding	KNOWN	Mettl16	1
ENSMUSG00000010592	0.342248141326998	0.0410808279290839	0.148661063815366	0.276338853461356	0.78228781651789	1	chr17	ENSEMBL	50279394	50293599	-	ENSMUSG00000010592	ENSMUSG00000010592.8	protein_coding	KNOWN	Dazl	3
ENSMUSG00000010601	0.0616515938038625	-0.0161047931411861	0.0570734753399105	-0.282176493463406	0.777808181741377	1	chr15	HAVANA	77388221	77399110	-	ENSMUSG00000010601	ENSMUSG00000010601.13	protein_coding	KNOWN	Apol7a	2
ENSMUSG00000010607	0.0850227103825778	-0.106184166409621	0.0699947500594785	-1.51703043898851	0.129258999070519	1	chr9	HAVANA	22156846	22158358	+	ENSMUSG00000010607	ENSMUSG00000010607.8	protein_coding	KNOWN	Pigyl	2
ENSMUSG00000010608	32.6155199066447	-0.102415065333298	0.25167851921231	-0.406928114698986	0.68406078605053	1	chr12	HAVANA	83631236	83683123	+	ENSMUSG00000010608	ENSMUSG00000010608.15	protein_coding	KNOWN	Rbm25	2
ENSMUSG00000010609	1.06319117886577	0.287078008081944	0.233531872220113	1.22928834232683	0.218963716543719	1	chr1	HAVANA	180227004	180263438	-	ENSMUSG00000010609	ENSMUSG00000010609.15	protein_coding	KNOWN	Psen2	2
ENSMUSG00000010651	1.71195279212143	0.0460240132232683	0.25350055180416	0.181553897597918	0.855932831820679	1	chr9	HAVANA	119148023	119157093	-	ENSMUSG00000010651	ENSMUSG00000010651.4	protein_coding	KNOWN	Acaa1b	2
ENSMUSG00000010660	1.46988430979061	0.00738721642408823	0.250291034000333	0.0295145067964297	0.976454249231603	1	chr9	ENSEMBL	119071527	119093496	-	ENSMUSG00000010660	ENSMUSG00000010660.2	protein_coding	KNOWN	Plcd1	3
ENSMUSG00000010663	6.30580122845568	0.398918501142942	0.282224171068155	1.41348099148675	0.157514346563817	1	chr19	ENSEMBL	10182888	10196870	+	ENSMUSG00000010663	ENSMUSG00000010663.4	protein_coding	KNOWN	Fads1	3
ENSMUSG00000010721	3.81966078961635	-0.396715957384692	0.28600493947332	-1.38709477575893	0.165412864842079	1	chr5	HAVANA	29229802	29378390	-	ENSMUSG00000010721	ENSMUSG00000010721.15	protein_coding	KNOWN	Lmbr1	2
ENSMUSG00000010751	0.338282034820139	0.00531380377628827	0.145741166399834	0.0364605547461458	0.970915130534572	1	chr7	HAVANA	143634806	143649661	-	ENSMUSG00000010751	ENSMUSG00000010751.15	protein_coding	KNOWN	Tnfrsf22	2
ENSMUSG00000010755	0.3131028872143	-0.233870993743438	0.148635412100839	-1.57345406749215	0.11561371604978	1	chr7	HAVANA	143557230	143600090	-	ENSMUSG00000010755	ENSMUSG00000010755.17	protein_coding	KNOWN	Cars	1
ENSMUSG00000010760	0.0427165198112814	-0.0131379237556541	0.0515970870693516	-0.254625299641343	0.799012516812071	1	chr7	HAVANA	143501545	143503150	-	ENSMUSG00000010760	ENSMUSG00000010760.5	protein_coding	KNOWN	Phlda2	2
ENSMUSG00000010796	0.0638792233123187	-0.044823675733274	0.0652371632518878	-0.687088056851964	0.492027239883068	1	chr6	HAVANA	18050964	18109061	-	ENSMUSG00000010796	ENSMUSG00000010796.11	protein_coding	KNOWN	Asz1	2
ENSMUSG00000010797	0.0393230352783529	-0.0270763697391173	0.0508369239903582	-0.532612274972668	0.594302003241046	1	chr6	HAVANA	17988940	18030585	-	ENSMUSG00000010797	ENSMUSG00000010797.6	protein_coding	KNOWN	Wnt2	2
ENSMUSG00000010803	4.68637827898251	-0.261515556606327	0.286226027227241	-0.91366798169862	0.360891333087285	1	chr11	HAVANA	42130939	42182930	-	ENSMUSG00000010803	ENSMUSG00000010803.13	protein_coding	KNOWN	Gabra1	1
ENSMUSG00000010825	6.06266686161981	-0.258579267167373	0.283464137711882	-0.912211573762455	0.361657352474582	1	chr5	HAVANA	143357338	143392152	+	ENSMUSG00000010825	ENSMUSG00000010825.17	protein_coding	KNOWN	Grid2ip	2
ENSMUSG00000010830	18.7691074114166	0.0750617501662604	0.232182201757484	0.323288131467816	0.746477041542729	1	chr15	ENSEMBL	79516408	79527739	+	ENSMUSG00000010830	ENSMUSG00000010830.7	protein_coding	KNOWN	Kdelr3	3
ENSMUSG00000010841	5.11217495423918	0.165281967428166	0.284353113988781	0.581256048543526	0.561067897723807	1	chr11	HAVANA	101984279	101992264	+	ENSMUSG00000010841	ENSMUSG00000010841.13	protein_coding	KNOWN	1700006E09Rik	2
ENSMUSG00000010911	0.232241130611912	0.21202588321721	0.128148846171569	1.65452822675706	0.09802023300567	1	chr2	HAVANA	103073675	103092644	+	ENSMUSG00000010911	ENSMUSG00000010911.12	protein_coding	KNOWN	Apip	2
ENSMUSG00000010914	0.256181012210991	0.127504560692771	0.126051220268585	1.01152976084713	0.311762944451933	1	chr2	HAVANA	103021075	103073513	-	ENSMUSG00000010914	ENSMUSG00000010914.10	protein_coding	KNOWN	Pdhx	2
ENSMUSG00000010936	4.32686533060921	-0.112239913387455	0.286073269289694	-0.392346735737111	0.694802036038452	1	chr8	ENSEMBL	110618638	110720396	+	ENSMUSG00000010936	ENSMUSG00000010936.10	protein_coding	KNOWN	Vac14	3
ENSMUSG00000011008	0.0194302765850837	0	0.0419817924681774	0	1	1	chr3	HAVANA	146149833	146195513	+	ENSMUSG00000011008	ENSMUSG00000011008.13	protein_coding	KNOWN	Mcoln2	2
ENSMUSG00000011034	0.0975154284082226	-0.0646703988676703	0.0818847072610373	-0.78977382994739	0.429659865147309	1	chr5	HAVANA	33104219	33162870	+	ENSMUSG00000011034	ENSMUSG00000011034.6	protein_coding	KNOWN	Slc5a1	2
ENSMUSG00000011052	1.71862891138602	-0.166302093964422	0.178016896746601	-0.934192748012822	0.350204475874396	1	chr17	HAVANA	26554254	26561499	-	ENSMUSG00000011052	ENSMUSG00000011052.6	antisense	KNOWN	1700049J03Rik	2
ENSMUSG00000011096	2.82035586120189	-0.237144342747566	0.278934374594718	-0.850179699408249	0.39522518643661	1	chr7	HAVANA	44848991	44855421	+	ENSMUSG00000011096	ENSMUSG00000011096.17	protein_coding	KNOWN	Akt1s1	2
ENSMUSG00000011114	15.2023578212573	-0.152924175820692	0.253085285718301	-0.604239694878611	0.545684293448696	1	chr9	HAVANA	37649182	37657312	-	ENSMUSG00000011114	ENSMUSG00000011114.17	protein_coding	KNOWN	Tbrg1	2
ENSMUSG00000011118	0.338639600512727	0.0986963699563442	0.152162577682971	0.648624461146925	0.516581140722039	1	chr9	HAVANA	37659902	37669222	-	ENSMUSG00000011118	ENSMUSG00000011118.3	protein_coding	KNOWN	Panx3	2
ENSMUSG00000011148	1.21239669933368	-0.130191899630154	0.241330002385824	-0.539476643364097	0.58955800899924	1	chr12	ENSEMBL	112620045	112641354	+	ENSMUSG00000011148	ENSMUSG00000011148.13	protein_coding	KNOWN	Adssl1	3
ENSMUSG00000011154	0.0597200181017309	-0.0435433129107972	0.0643109181535076	-0.677074968932352	0.498358389586961	1	chr7	HAVANA	83774101	83794880	-	ENSMUSG00000011154	ENSMUSG00000011154.17	protein_coding	KNOWN	Cfap161	2
ENSMUSG00000011158	4.69948971743591	-0.25904433032364	0.286140681880708	-0.905304092452101	0.365304308936157	1	chr12	ENSEMBL	112959862	113000621	-	ENSMUSG00000011158	ENSMUSG00000011158.7	protein_coding	KNOWN	Brf1	3
ENSMUSG00000011171	0.0343318816746747	0.00140888010619526	0.0480977701809156	0.0292920046167604	0.97663170355936	1	chr12	HAVANA	116077726	116146261	+	ENSMUSG00000011171	ENSMUSG00000011171.11	protein_coding	KNOWN	Vipr2	2
ENSMUSG00000011179	0.428439777609261	-0.114582534365822	0.154389815584865	-0.742163813926178	0.457988090044746	1	chr12	ENSEMBL	17544873	17551502	+	ENSMUSG00000011179	ENSMUSG00000011179.7	protein_coding	KNOWN	Odc1	3
ENSMUSG00000011254	1.18963768474839	-0.113730168976572	0.23683380731396	-0.480210871355056	0.631077457369692	1	chr11	HAVANA	45946843	45955494	-	ENSMUSG00000011254	ENSMUSG00000011254.16	protein_coding	KNOWN	Thg1l	2
ENSMUSG00000011256	1.64038984761656	-0.159863464152404	0.245606701857067	-0.650892108984216	0.515116135644597	1	chr11	HAVANA	46055992	46147343	+	ENSMUSG00000011256	ENSMUSG00000011256.16	protein_coding	KNOWN	Adam19	2
ENSMUSG00000011257	1.52480082023528	0.0415063220199345	0.25089971697706	0.165429927622156	0.868605599349975	1	chr4	HAVANA	123262351	123298925	+	ENSMUSG00000011257	ENSMUSG00000011257.19	protein_coding	KNOWN	Pabpc4	2
ENSMUSG00000011263	0.297102680788592	0.0746716566902476	0.139561505450148	0.535044792254128	0.592618884175248	1	chr7	HAVANA	19463331	19496762	+	ENSMUSG00000011263	ENSMUSG00000011263.16	protein_coding	KNOWN	Exoc3l2	2
ENSMUSG00000011267	4.34416692483595	-0.267156384368328	0.28623349828341	-0.933351218395155	0.350638658305766	1	chr7	HAVANA	19577287	19580656	+	ENSMUSG00000011267	ENSMUSG00000011267.8	protein_coding	KNOWN	Zfp296	2
ENSMUSG00000011305	11.1025833523361	-0.0489256156962948	0.265170125348089	-0.18450651494798	0.85361611670862	1	chr17	HAVANA	56111601	56117596	-	ENSMUSG00000011305	ENSMUSG00000011305.11	protein_coding	KNOWN	Plin5	2
ENSMUSG00000011306	0.176944463578619	0.0083619986298915	0.11215228677625	0.0745593234899807	0.9405653391498	1	chr8	ENSEMBL	70042813	70071953	+	ENSMUSG00000011306	ENSMUSG00000011306.6	protein_coding	KNOWN	Sugp1	3
ENSMUSG00000011350	0.0225828853928422	0.0108163046744455	0.0419817924681774	0.257642755073986	0.796682629559078	1	chr7	HAVANA	24818795	24840275	+	ENSMUSG00000011350	ENSMUSG00000011350.15	processed_transcript	KNOWN	Gm5893	2
ENSMUSG00000011382	0.492918902070329	-0.124034309375949	0.168961071242881	-0.73409992292041	0.462887840525981	1	chr7	HAVANA	45470987	45488805	-	ENSMUSG00000011382	ENSMUSG00000011382.8	protein_coding	KNOWN	Dhdh	1
ENSMUSG00000011427	0.795522630478184	0.103292728182277	0.208964002285798	0.494308718498819	0.621088168765791	1	chr7	HAVANA	29816114	29831005	+	ENSMUSG00000011427	ENSMUSG00000011427.16	protein_coding	KNOWN	Zfp790	2
ENSMUSG00000011463	0.162014823120707	0.158441794248205	0.105810292013031	1.49741382651786	0.13428561279088	1	chr3	HAVANA	20248264	20275733	-	ENSMUSG00000011463	ENSMUSG00000011463.5	protein_coding	KNOWN	Cpb1	2
ENSMUSG00000011486	2.19339676933145	0.0932485252352313	0.271132687640199	0.343922107093833	0.730904865833291	1	chr17	HAVANA	57032773	57041654	-	ENSMUSG00000011486	ENSMUSG00000011486.14	protein_coding	KNOWN	Slc25a41	2
ENSMUSG00000011589	0.318555968988098	0.225577616399715	0.141151796980163	1.59812075528459	0.110016105324487	1	chr17	ENSEMBL	55986511	55996881	+	ENSMUSG00000011589	ENSMUSG00000011589.8	protein_coding	KNOWN	Fsd1	3
ENSMUSG00000011632	0.040168927454829	0.00156873079597938	0.0507324416880291	0.0309216498118902	0.975332024124224	1	chr7	HAVANA	24541658	24546118	-	ENSMUSG00000011632	ENSMUSG00000011632.7	protein_coding	KNOWN	Pinlyp	2
ENSMUSG00000011658	489.631160813063	0.0635828008090061	0.117185789003042	0.542581155530346	0.58741821659059	1	chr7	HAVANA	44896079	44902631	+	ENSMUSG00000011658	ENSMUSG00000011658.15	protein_coding	KNOWN	Fuz	2
ENSMUSG00000011751	1.58867780062009	-0.52591117587386	0.260341539444375	-2.0200816857589	0.0433749152030709	1	chr7	HAVANA	27356383	27447686	-	ENSMUSG00000011751	ENSMUSG00000011751.16	protein_coding	KNOWN	Sptbn4	1
ENSMUSG00000011752	3.63317291992632	-0.0677762928351379	0.285676158079015	-0.237248684982636	0.812463869092671	1	chr19	ENSEMBL	41911871	41918664	+	ENSMUSG00000011752	ENSMUSG00000011752.6	protein_coding	KNOWN	Pgam1	3
ENSMUSG00000011831	0.961180310401451	-0.207839971050668	0.221378876139304	-0.938842832140334	0.347811444158616	1	chr5	HAVANA	107744795	107875107	-	ENSMUSG00000011831	ENSMUSG00000011831.16	protein_coding	KNOWN	Evi5	1
ENSMUSG00000011832	9.44162721807552	0.204307485910388	0.285153787288253	0.716481754821864	0.473693929455313	1	chr8	HAVANA	4166567	4211257	+	ENSMUSG00000011832	ENSMUSG00000011832.15	protein_coding	KNOWN	Evi5l	2
ENSMUSG00000011837	3.94624586504548	0.264733280625473	0.285967675030383	0.925745473146033	0.354578270031432	1	chr8	HAVANA	4253080	4256220	+	ENSMUSG00000011837	ENSMUSG00000011837.4	protein_coding	KNOWN	Snapc2	2
ENSMUSG00000011877	2.1706276633512	-0.284324733484568	0.270303696882288	-1.05187142005086	0.29285854595606	1	chr11	HAVANA	77493562	77507786	+	ENSMUSG00000011877	ENSMUSG00000011877.13	protein_coding	KNOWN	Git1	2
ENSMUSG00000011884	0.0210844131989177	-0.00867325319969698	0.0419817924681774	-0.206595590368644	0.836325704349379	1	chr5	HAVANA	114669398	114690984	-	ENSMUSG00000011884	ENSMUSG00000011884.13	protein_coding	KNOWN	Gltp	2
ENSMUSG00000011958	1.72303097232106	0.111986899542311	0.260716459781841	0.429535210918472	0.667533775187742	1	chr9	HAVANA	69989466	70008317	+	ENSMUSG00000011958	ENSMUSG00000011958.17	protein_coding	KNOWN	Bnip2	2
ENSMUSG00000011960	21.4641239087543	0.145611511237745	0.209497205888926	0.695052283012059	0.487022536932965	1	chr15	HAVANA	98538689	98570923	-	ENSMUSG00000011960	ENSMUSG00000011960.12	protein_coding	KNOWN	Ccnt1	2
ENSMUSG00000012017	7.16419399428899	-0.196726330126826	0.284048266557052	-0.692580639591098	0.488572763598959	1	chr16	ENSEMBL	17797282	17808287	+	ENSMUSG00000012017	ENSMUSG00000012017.3	protein_coding	KNOWN	Scarf2	3
ENSMUSG00000012042	0.0350398521911923	0.0014284840686925	0.0484288328829564	0.0294965619374905	0.976468560926427	1	chr3	HAVANA	138164078	138193825	-	ENSMUSG00000012042	ENSMUSG00000012042.8	protein_coding	KNOWN	4930579F01Rik	2
ENSMUSG00000012076	1.7789948475517	0.370242080994967	0.261536684564298	1.41564110446596	0.156880610118105	1	chr12	ENSEMBL	55836366	55869735	+	ENSMUSG00000012076	ENSMUSG00000012076.7	protein_coding	KNOWN	Brms1l	3
ENSMUSG00000012114	2.93139476892023	0.0642403143057764	0.281883021346116	0.227897068787614	0.819726261538236	1	chr16	ENSEMBL	17651221	17722930	-	ENSMUSG00000012114	ENSMUSG00000012114.16	protein_coding	KNOWN	Med15	3
ENSMUSG00000012117	3.35499498109347	0.121603137913429	0.284560201399865	0.427337123445987	0.66913379715695	1	chr4	HAVANA	133969028	134000918	-	ENSMUSG00000012117	ENSMUSG00000012117.13	protein_coding	KNOWN	Dhdds	2
ENSMUSG00000012123	0.290417510276764	0.212270091161501	0.12921028948941	1.64282652720856	0.100418830034352	1	chr4	HAVANA	134065912	134092504	+	ENSMUSG00000012123	ENSMUSG00000012123.15	protein_coding	KNOWN	Aim1l	1
ENSMUSG00000012126	360.782936225575	0.111851188171737	0.116866690679001	0.957083558384993	0.338525081602953	1	chr4	HAVANA	134102570	134127593	+	ENSMUSG00000012126	ENSMUSG00000012126.16	protein_coding	KNOWN	Ubxn11	2
ENSMUSG00000012187	6.14122792091607	-0.18475331238497	0.282128916132169	-0.654854223798948	0.512561615199789	1	chr1	HAVANA	78510991	78538173	+	ENSMUSG00000012187	ENSMUSG00000012187.13	protein_coding	KNOWN	Mogat1	2
ENSMUSG00000012211	0.62352124995539	-0.109455958199185	0.183226652783509	-0.597380111115779	0.550253629401641	1	chr12	HAVANA	113074502	113088917	+	ENSMUSG00000012211	ENSMUSG00000012211.13	protein_coding	KNOWN	Tex22	2
ENSMUSG00000012282	0.600307140625329	-0.2668494759963	0.184979422227138	-1.44259006101032	0.14913598482756	1	chr18	ENSEMBL	34542313	34548273	+	ENSMUSG00000012282	ENSMUSG00000012282.2	protein_coding	KNOWN	Wnt8a	3
ENSMUSG00000012296	4.54681092476817	-0.0517519308801372	0.286215309015691	-0.180814684784384	0.856513036308233	1	chr17	ENSEMBL	46257851	46283026	-	ENSMUSG00000012296	ENSMUSG00000012296.15	protein_coding	KNOWN	Tjap1	3
ENSMUSG00000012350	0.0593459788496573	0.0256476825103425	0.0644053332808255	0.39822296079909	0.690465842331486	1	chr2	HAVANA	103263433	103303278	-	ENSMUSG00000012350	ENSMUSG00000012350.15	protein_coding	KNOWN	Ehf	2
ENSMUSG00000012396	0.176574936473864	0.169668551497582	0.115098770001459	1.47411263817529	0.14045126629153	1	chr6	HAVANA	122707489	122714633	+	ENSMUSG00000012396	ENSMUSG00000012396.12	protein_coding	KNOWN	Nanog	2
ENSMUSG00000012405	176.426215567814	0.038572839827738	0.12345593794181	0.312442159290216	0.754704514368737	1	chr14	HAVANA	18267823	18271391	-	ENSMUSG00000012405	ENSMUSG00000012405.15	protein_coding	KNOWN	Rpl15	2
ENSMUSG00000012422	25.046071018029	-0.0485297484483156	0.212094826223213	-0.228811561849424	0.819015380109784	1	chr13	HAVANA	90089123	90143907	+	ENSMUSG00000012422	ENSMUSG00000012422.14	protein_coding	KNOWN	Tmem167	2
ENSMUSG00000012428	0.0779508035069263	0.00355150809306856	0.0742998597231374	0.0477996608109692	0.961875906882601	1	chr5	HAVANA	7960457	7982213	+	ENSMUSG00000012428	ENSMUSG00000012428.9	protein_coding	KNOWN	Steap4	2
ENSMUSG00000012429	2.7197039689548	0.13883428854732	0.27896637100309	0.497673924093818	0.618713890138493	1	chr13	ENSEMBL	17695413	17699105	+	ENSMUSG00000012429	ENSMUSG00000012429.8	protein_coding	KNOWN	Mplkip	3
ENSMUSG00000012443	0.0178515545818727	-0.00867325319969696	0.0419817924681774	-0.206595590368643	0.83632570434938	1	chr19	ENSEMBL	37376403	37421859	+	ENSMUSG00000012443	ENSMUSG00000012443.3	protein_coding	KNOWN	Kif11	3
ENSMUSG00000012483	0.425808004924915	0.0129319406874372	0.167678883116371	0.0771232515811922	0.938525495999701	1	chr6	HAVANA	8255936	8259173	-	ENSMUSG00000012483	ENSMUSG00000012483.4	protein_coding	KNOWN	Rpa3	2
ENSMUSG00000012535	3.18469161617163	-0.146126836477843	0.284189575023561	-0.514187884850203	0.607120637236467	1	chr6	HAVANA	29540827	29609887	-	ENSMUSG00000012535	ENSMUSG00000012535.14	protein_coding	KNOWN	Tnpo3	2
ENSMUSG00000012609	21.4879721473744	0.0443104391921906	0.21718217705705	0.204024288699118	0.838334518462998	1	chr12	HAVANA	85824659	86061893	+	ENSMUSG00000012609	ENSMUSG00000012609.18	protein_coding	KNOWN	Ttll5	1
ENSMUSG00000012640	0.272425412098576	-0.217522445100466	0.136273190548445	-1.59622332334793	0.110438942110977	1	chr7	HAVANA	43296197	43313294	-	ENSMUSG00000012640	ENSMUSG00000012640.16	protein_coding	KNOWN	Zfp715	1
ENSMUSG00000012705	0.920394789531726	0.227697322642371	0.217400141098952	1.04736510975277	0.294931217104624	1	chr8	HAVANA	3655770	3660110	+	ENSMUSG00000012705	ENSMUSG00000012705.16	protein_coding	KNOWN	Retn	2
ENSMUSG00000012777	132.468071154709	-0.167745270223525	0.147620962359808	-1.13632418825903	0.255820911203073	1	chr7	HAVANA	44252148	44257378	-	ENSMUSG00000012777	ENSMUSG00000012777.14	protein_coding	KNOWN	Acpt	2
ENSMUSG00000012819	10.5484053206106	-0.260564768432517	0.263135140391228	-0.990231741929685	0.322060861032221	1	chr10	HAVANA	60302748	60696490	-	ENSMUSG00000012819	ENSMUSG00000012819.15	protein_coding	KNOWN	Cdh23	1
ENSMUSG00000012848	0.651403249280928	0.154099027061563	0.191340895620479	0.805363780502082	0.420609786262466	1	chr7	HAVANA	12922290	12926686	+	ENSMUSG00000012848	ENSMUSG00000012848.15	protein_coding	KNOWN	Rps5	2
ENSMUSG00000012889	6.09091061142206	-0.290032542283855	0.283650628715319	-1.0224992047345	0.306544688854278	1	chr8	HAVANA	84125989	84132527	+	ENSMUSG00000012889	ENSMUSG00000012889.8	protein_coding	KNOWN	Podnl1	1
ENSMUSG00000013033	11.2536421999873	-0.153073869044545	0.259680865617269	-0.589469188192529	0.555546575470186	1	chr8	HAVANA	83900105	83941954	+	ENSMUSG00000013033	ENSMUSG00000013033.16	protein_coding	KNOWN	Adgrl1	2
ENSMUSG00000013076	0.657418442236887	-0.17132837036496	0.180818043090542	-0.947518109568139	0.343374832672416	1	chr9	HAVANA	14541966	14615483	-	ENSMUSG00000013076	ENSMUSG00000013076.15	protein_coding	KNOWN	Amotl1	2
ENSMUSG00000013083	0.0451657707856845	0.0238536312241777	0.0451987292284614	0.527750041458182	0.597672835962357	1	chr7	HAVANA	30698926	30700536	+	ENSMUSG00000013083	ENSMUSG00000013083.8	protein_coding	KNOWN	2200002J24Rik	2
ENSMUSG00000013089	0.114178473512363	-0.00262538280077904	0.0901428443895188	-0.0291246944619855	0.976765140816914	1	chr16	HAVANA	22381309	22439719	-	ENSMUSG00000013089	ENSMUSG00000013089.15	protein_coding	KNOWN	Etv5	2
ENSMUSG00000013091	3.64978655618651	0.00244437799261467	0.284117461897873	0.00860340640904823	0.993135559538727	1	chr7	HAVANA	4782937	4784341	+	ENSMUSG00000013091	ENSMUSG00000013091.5	protein_coding	KNOWN	Tmem190	2
ENSMUSG00000013150	0.194478005161999	-0.033680628786223	0.118757867603409	-0.283607557679456	0.776711144647879	1	chr8	HAVANA	105713854	105758664	-	ENSMUSG00000013150	ENSMUSG00000013150.15	protein_coding	KNOWN	Gfod2	2
ENSMUSG00000013155	3.80839949834997	-0.153616761952415	0.284800800270105	-0.539383182233774	0.589622482994167	1	chr8	ENSEMBL	105703655	105707933	-	ENSMUSG00000013155	ENSMUSG00000013155.9	protein_coding	KNOWN	Enkd1	3
ENSMUSG00000013158	1.37232774481073	0.0505014474528402	0.250477475161774	0.201620714278691	0.84021325013049	1	chr8	ENSEMBL	105708291	105710244	+	ENSMUSG00000013158	ENSMUSG00000013158.5	protein_coding	KNOWN	4933405L10Rik	3
ENSMUSG00000013160	0.292002425867631	-0.0310168905973146	0.140740210850921	-0.220383999780768	0.825572105426888	1	chr8	HAVANA	105524465	105566047	-	ENSMUSG00000013160	ENSMUSG00000013160.7	protein_coding	KNOWN	Atp6v0d1	2
ENSMUSG00000013236	1.48454151393826	0.105678020301143	0.250124593790356	0.422501516942861	0.672658993714887	1	chr17	HAVANA	56412431	56476483	-	ENSMUSG00000013236	ENSMUSG00000013236.16	protein_coding	KNOWN	Ptprs	2
ENSMUSG00000013275	1.15531939682222	-0.300930994389644	0.233082263512396	-1.2910934957247	0.196671259200069	1	chr1	HAVANA	131827493	131848865	+	ENSMUSG00000013275	ENSMUSG00000013275.9	protein_coding	KNOWN	Slc41a1	2
ENSMUSG00000013338	0.861934779077597	-0.104854513986297	0.213488927563503	-0.491147317020024	0.623322257271608	1	chr2	HAVANA	156019139	156052947	-	ENSMUSG00000013338	ENSMUSG00000013338.16	protein_coding	KNOWN	Fer1l4	2
ENSMUSG00000013353	0.239959230721893	-0.0356890327857317	0.130527405806968	-0.273421758174762	0.784529029176047	1	chr7	HAVANA	43492044	43505940	-	ENSMUSG00000013353	ENSMUSG00000013353.10	protein_coding	KNOWN	4931406B18Rik	2
ENSMUSG00000013367	0.331678714111577	-0.115483860243503	0.15345668030431	-0.752550231208536	0.451720234201045	1	chr7	HAVANA	43472904	43490075	-	ENSMUSG00000013367	ENSMUSG00000013367.5	protein_coding	KNOWN	Iglon5	2
ENSMUSG00000013415	0.0396915245388626	0.015646296687003	0.0504312626464218	0.310249949454978	0.756370888981381	1	chr11	HAVANA	95957163	96005940	-	ENSMUSG00000013415	ENSMUSG00000013415.9	protein_coding	KNOWN	Igf2bp1	2
ENSMUSG00000013418	2.57858322630392	-0.346209612746497	0.279634329311941	-1.2380797937019	0.215686475401893	1	chr11	HAVANA	95865943	95914891	-	ENSMUSG00000013418	ENSMUSG00000013418.8	protein_coding	KNOWN	B4galnt2	2
ENSMUSG00000013419	1.08534482415549	-0.152471832090659	0.22827087528492	-0.667942556843263	0.504170260757603	1	chr9	ENSEMBL	121760033	121771742	+	ENSMUSG00000013419	ENSMUSG00000013419.6	protein_coding	KNOWN	Zfp651	3
ENSMUSG00000013465	0.393917912639495	-0.214595356774574	0.158432457573727	-1.35449111918694	0.175579744796178	1	chr2	HAVANA	25199712	25211489	-	ENSMUSG00000013465	ENSMUSG00000013465.18	protein_coding	KNOWN	Nelfb	1
ENSMUSG00000013483	33.2228617967448	0.0441145926283778	0.183818946514822	0.239989367063535	0.810338499620609	1	chr11	HAVANA	119307768	119345375	+	ENSMUSG00000013483	ENSMUSG00000013483.14	protein_coding	KNOWN	Card14	2
ENSMUSG00000013495	377.02043476176	-0.0286029763861005	0.0841624385986577	-0.339854415608113	0.733966166508474	1	chr5	HAVANA	108629770	108648782	+	ENSMUSG00000013495	ENSMUSG00000013495.15	protein_coding	KNOWN	Tmem175	2
ENSMUSG00000013523	7.22891126035829	-0.48629393505115	0.282926775811847	-1.71879785381129	0.0856511864713876	1	chr2	HAVANA	170346991	170427845	-	ENSMUSG00000013523	ENSMUSG00000013523.13	protein_coding	KNOWN	Bcas1	2
ENSMUSG00000013539	0.148246630446323	-0.03197044043154	0.094500607567443	-0.338309363870739	0.735130067971669	1	chr16	HAVANA	18300825	18348103	-	ENSMUSG00000013539	ENSMUSG00000013539.13	protein_coding	KNOWN	Tango2	2
ENSMUSG00000013562	0.790896479410941	0.198007692350209	0.212833149480242	0.930342349552981	0.352193857429804	1	chr17	HAVANA	31557126	31559113	+	ENSMUSG00000013562	ENSMUSG00000013562.12	lincRNA	KNOWN	4833413E03Rik	2
ENSMUSG00000013584	0.055047244079323	-0.0202193610209404	0.0638671347690554	-0.316584751986352	0.75155870724898	1	chr9	HAVANA	71215789	71296243	+	ENSMUSG00000013584	ENSMUSG00000013584.5	protein_coding	KNOWN	Aldh1a2	2
ENSMUSG00000013593	9.7395126215546	-0.0691436421183838	0.270509742283959	-0.25560499793683	0.798255858785652	1	chr1	HAVANA	171234853	171251388	-	ENSMUSG00000013593	ENSMUSG00000013593.12	protein_coding	KNOWN	Ndufs2	1
ENSMUSG00000013611	0.0224264945377151	0.0108163046744455	0.0419817924681774	0.257642755073986	0.796682629559079	1	chr15	HAVANA	36504062	36555573	-	ENSMUSG00000013611	ENSMUSG00000013611.14	protein_coding	KNOWN	Snx31	2
ENSMUSG00000013622	12.4724595150545	-0.113232971709845	0.250756823346078	-0.451564867503399	0.651582484375531	1	chr5	HAVANA	31048312	31054623	+	ENSMUSG00000013622	ENSMUSG00000013622.15	protein_coding	KNOWN	Atraid	2
ENSMUSG00000013629	13.2360608093474	0.192963434505911	0.251600407688262	0.766944045436513	0.443114784512141	1	chr5	HAVANA	31054780	31078479	+	ENSMUSG00000013629	ENSMUSG00000013629.16	protein_coding	KNOWN	Cad	2
ENSMUSG00000013643	0.0205722328367321	0	0.0419817924681774	0	1	1	chr11	HAVANA	58379043	58390728	+	ENSMUSG00000013643	ENSMUSG00000013643.13	protein_coding	KNOWN	Lypd8	2
ENSMUSG00000013646	0.174504366033823	-0.103732963058034	0.109780465297866	-0.944912765459469	0.344703413801576	1	chr11	HAVANA	58330724	58347728	+	ENSMUSG00000013646	ENSMUSG00000013646.17	protein_coding	KNOWN	Sh3bp5l	2
ENSMUSG00000013662	1.37912801627013	0.250419707950431	0.246923029192811	1.01416100705167	0.310505931359826	1	chr19	ENSEMBL	32672563	32712298	-	ENSMUSG00000013662	ENSMUSG00000013662.5	protein_coding	KNOWN	Atad1	3
ENSMUSG00000013663	3.28640752529727	-0.0683273919392193	0.278279686014237	-0.245534961311275	0.806042241279933	1	chr19	HAVANA	32757497	32826160	+	ENSMUSG00000013663	ENSMUSG00000013663.7	protein_coding	KNOWN	Pten	2
ENSMUSG00000013698	31.7363298425548	-0.132391400649294	0.200206914174299	-0.661272869597475	0.508437337014844	1	chr1	HAVANA	172196728	172206804	-	ENSMUSG00000013698	ENSMUSG00000013698.12	protein_coding	KNOWN	Pea15a	2
ENSMUSG00000013701	11.839347148083	-0.218919866199542	0.267624206000644	-0.818012202524815	0.413350219579604	1	chr14	HAVANA	32180162	32201898	-	ENSMUSG00000013701	ENSMUSG00000013701.12	protein_coding	KNOWN	Timm23	2
ENSMUSG00000013707	4.89294437518932	-0.457469624702107	0.285659886603681	-1.60144859728517	0.109277596399882	1	chr3	HAVANA	95139521	95142360	-	ENSMUSG00000013707	ENSMUSG00000013707.3	protein_coding	KNOWN	Tnfaip8l2	2
ENSMUSG00000013736	367.180605908689	0.0567417314709969	0.145484393402261	0.390019370078461	0.696522223673637	1	chr6	HAVANA	106769120	106782474	+	ENSMUSG00000013736	ENSMUSG00000013736.16	protein_coding	KNOWN	Trnt1	1
ENSMUSG00000013766	1.53113847562789	-0.145601081727108	0.251019588427744	-0.580038723826603	0.561888504295032	1	chr17	HAVANA	35076902	35078804	+	ENSMUSG00000013766	ENSMUSG00000013766.11	protein_coding	KNOWN	Ly6g6e	2
ENSMUSG00000013787	0.900531559089438	-0.232082885819073	0.215027470153914	-1.07931738048609	0.280446267477331	1	chr17	HAVANA	34898469	34914052	+	ENSMUSG00000013787	ENSMUSG00000013787.15	protein_coding	KNOWN	Ehmt2	2
ENSMUSG00000013822	0.114326422295407	-0.14875191271391	0.0915993013501249	-1.62394156419739	0.104388280683416	1	chr9	ENSEMBL	22112989	22117148	-	ENSMUSG00000013822	ENSMUSG00000013822.6	protein_coding	KNOWN	Elof1	3
ENSMUSG00000013833	0.0961810508380366	-0.0330501578103834	0.0828406265741166	-0.398960741573022	0.689922131458253	1	chr10	HAVANA	79894708	79908923	-	ENSMUSG00000013833	ENSMUSG00000013833.15	protein_coding	KNOWN	Med16	2
ENSMUSG00000013846	0.0400073914927429	0.030601611232961	0.0511485408722887	0.598289036423722	0.549647090748543	1	chr15	ENSEMBL	67102875	67113992	-	ENSMUSG00000013846	ENSMUSG00000013846.9	protein_coding	KNOWN	St3gal1	3
ENSMUSG00000013858	0.616225165370833	-0.127824728276774	0.190945096922757	-0.669431843691086	0.50322004414763	1	chr10	HAVANA	79974948	79984330	-	ENSMUSG00000013858	ENSMUSG00000013858.14	protein_coding	KNOWN	Tmem259	2
ENSMUSG00000013878	28.6956139469358	-0.230527897693179	0.224659255149703	-1.02612241609884	0.30483388541807	1	chr8	HAVANA	26119368	26151790	+	ENSMUSG00000013878	ENSMUSG00000013878.18	protein_coding	KNOWN	Rnf170	2
ENSMUSG00000013921	2.33532371819627	-0.02816743305706	0.276379210041425	-0.101915889595451	0.918823437562541	1	chr7	HAVANA	30291728	30308367	+	ENSMUSG00000013921	ENSMUSG00000013921.15	protein_coding	KNOWN	Clip3	2
ENSMUSG00000013928	1.36259506182049	-0.00401415500994417	0.244505880485811	-0.0164174170452196	0.98690138482908	1	chr7	HAVANA	30280094	30290237	+	ENSMUSG00000013928	ENSMUSG00000013928.13	protein_coding	KNOWN	Thap8	1
ENSMUSG00000013936	0.521593883962522	-0.277138276806522	0.177139213097024	-1.56452245644066	0.11769492345875	1	chr5	HAVANA	122100951	122113472	+	ENSMUSG00000013936	ENSMUSG00000013936.12	protein_coding	KNOWN	Myl2	2
ENSMUSG00000013973	95.3896321476208	0.0686989798146425	0.131269554756962	0.523342826459912	0.600735703266571	1	chr1	HAVANA	171329145	171342331	+	ENSMUSG00000013973	ENSMUSG00000013973.12	protein_coding	KNOWN	Dedd	2
ENSMUSG00000013974	11.2869193776189	-0.394576247039121	0.261902388599764	-1.50657750449962	0.131918987111245	1	chr8	HAVANA	3665754	3669259	+	ENSMUSG00000013974	ENSMUSG00000013974.3	protein_coding	KNOWN	Mcemp1	2
ENSMUSG00000013997	264.702943328062	-0.0292435034960699	0.117757908345587	-0.248335792533341	0.803874607738931	1	chr1	HAVANA	171338008	171345646	-	ENSMUSG00000013997	ENSMUSG00000013997.10	protein_coding	KNOWN	Nit1	2
ENSMUSG00000014030	0.548041565682502	0.281663243562084	0.179821826752156	1.566346247557	0.117267579532162	1	chr4	HAVANA	44524757	44710487	-	ENSMUSG00000014030	ENSMUSG00000014030.15	protein_coding	KNOWN	Pax5	2
ENSMUSG00000014039	10.5157288772886	-0.159362596676148	0.2676152096359	-0.595491552565217	0.551514944073392	1	chr16	HAVANA	97791467	97851850	-	ENSMUSG00000014039	ENSMUSG00000014039.17	protein_coding	KNOWN	Prdm15	2
ENSMUSG00000014074	1.79247757915167	-0.401504655410071	0.263209157269116	-1.52542054226311	0.127154238253085	1	chr16	HAVANA	32277459	32301434	+	ENSMUSG00000014074	ENSMUSG00000014074.17	protein_coding	KNOWN	Rnf168	2
ENSMUSG00000014075	3.89618933821718	-0.0712959352183571	0.285331501398623	-0.249870536091818	0.802687469385259	1	chr16	HAVANA	32419702	32429099	+	ENSMUSG00000014075	ENSMUSG00000014075.15	protein_coding	KNOWN	Tctex1d2	1
ENSMUSG00000014077	1.4963133764096	-0.483987720595472	0.244754923274364	-1.97743814147074	0.0479921262241173	1	chr2	HAVANA	119547697	119587027	+	ENSMUSG00000014077	ENSMUSG00000014077.13	protein_coding	KNOWN	Chp1	1
ENSMUSG00000014104	0.022741148427528	-0.00867325319969698	0.0419817924681774	-0.206595590368644	0.836325704349379	1	chr6	HAVANA	41852989	41864413	+	ENSMUSG00000014104	ENSMUSG00000014104.12	protein_coding	KNOWN	Sval2	1
ENSMUSG00000014158	0.0417529253416364	-0.0129496901451095	0.0512291533392855	-0.252779702591316	0.800438453417128	1	chr5	HAVANA	114622152	114658421	-	ENSMUSG00000014158	ENSMUSG00000014158.11	protein_coding	KNOWN	Trpv4	2
ENSMUSG00000014164	0.479974029139373	-0.0862578653200535	0.166239596523622	-0.518876772585263	0.603846676291542	1	chr13	HAVANA	58004221	58113592	-	ENSMUSG00000014164	ENSMUSG00000014164.14	protein_coding	KNOWN	Klhl3	2
ENSMUSG00000014177	0.456816004385256	-0.270569086805315	0.168820797129582	-1.60269997183838	0.109000909757292	1	chr11	HAVANA	62879455	62916780	+	ENSMUSG00000014177	ENSMUSG00000014177.10	protein_coding	KNOWN	Tvp23b	2
ENSMUSG00000014195	17.5440798006602	-0.138153134216364	0.229636818675554	-0.601615781881892	0.547429921227715	1	chr11	HAVANA	100582818	100620168	-	ENSMUSG00000014195	ENSMUSG00000014195.15	protein_coding	KNOWN	Dnajc7	2
ENSMUSG00000014198	14.4627111496152	-0.367877085951151	0.241240251682368	-1.5249407318457	0.127273881184379	1	chr11	HAVANA	100627543	100692455	-	ENSMUSG00000014198	ENSMUSG00000014198.15	protein_coding	KNOWN	Zfp385c	2
ENSMUSG00000014226	20.6315425971682	-0.0662991343416974	0.224496049918526	-0.295324280163319	0.76774617034231	1	chr1	HAVANA	160202367	160212875	-	ENSMUSG00000014226	ENSMUSG00000014226.10	protein_coding	KNOWN	Cacybp	2
ENSMUSG00000014232	0.587119366334882	-0.0511898037405841	0.182020440192522	-0.28123107320497	0.778533173037079	1	chr16	HAVANA	3908801	3941147	+	ENSMUSG00000014232	ENSMUSG00000014232.14	protein_coding	KNOWN	Cluap1	2
ENSMUSG00000014243	1.90573110020857	0.034526225075326	0.26311505494279	0.13122101691533	0.895600470616501	1	chr11	HAVANA	62267224	62281375	-	ENSMUSG00000014243	ENSMUSG00000014243.5	protein_coding	KNOWN	Zswim7	2
ENSMUSG00000014245	1.91439223656263	-0.0861968871084535	0.266019395690828	-0.324024821139857	0.745919242586393	1	chr11	HAVANA	62458460	62514417	+	ENSMUSG00000014245	ENSMUSG00000014245.8	protein_coding	KNOWN	Pigl	2
ENSMUSG00000014294	4.84545128682265	0.443821642169819	0.285390620129703	1.55513745324956	0.119913336674475	1	chr18	HAVANA	36742332	36744557	-	ENSMUSG00000014294	ENSMUSG00000014294.4	protein_coding	KNOWN	Ndufa2	2
ENSMUSG00000014301	14.4532943860455	0.077061074716166	0.241174295829826	0.319524410555513	0.749328883809878	1	chr16	HAVANA	4616464	4624988	-	ENSMUSG00000014301	ENSMUSG00000014301.12	protein_coding	KNOWN	Pam16	2
ENSMUSG00000014303	99.6189137590523	-0.0149204118784793	0.137290986538422	-0.108677286504192	0.913458457875333	1	chr16	HAVANA	4594713	4624924	+	ENSMUSG00000014303	ENSMUSG00000014303.13	protein_coding	KNOWN	Glis2	2
ENSMUSG00000014313	96.6939523400828	-0.142772908556771	0.134925456120008	-1.05816139268622	0.289981869138611	1	chr15	HAVANA	35925886	35938246	-	ENSMUSG00000014313	ENSMUSG00000014313.14	protein_coding	KNOWN	Cox6c	2
ENSMUSG00000014329	1.49400172467489	-0.141679961433355	0.249410265850789	-0.56805986293329	0.569994320445176	1	chr10	HAVANA	70922832	71159700	-	ENSMUSG00000014329	ENSMUSG00000014329.14	protein_coding	KNOWN	Bicc1	2
ENSMUSG00000014349	5.15121113653734	0.323076175030912	0.286236574535131	1.12870333064742	0.259023003805457	1	chr11	HAVANA	96047432	96065388	-	ENSMUSG00000014349	ENSMUSG00000014349.7	protein_coding	KNOWN	Ube2z	2
ENSMUSG00000014351	0.138774415519177	-0.069837171576421	0.0992842504465803	-0.703406343526728	0.481802554405023	1	chr11	HAVANA	96024545	96030831	+	ENSMUSG00000014351	ENSMUSG00000014351.12	protein_coding	KNOWN	Gip	2
ENSMUSG00000014353	0.917997359513173	-0.0444341046644131	0.224474463762941	-0.197947258318604	0.843086328864442	1	chr2	HAVANA	128818118	128854261	+	ENSMUSG00000014353	ENSMUSG00000014353.14	protein_coding	KNOWN	Tmem87b	2
ENSMUSG00000014355	0.840846325277138	-0.153751914917824	0.220964397506384	-0.69582211728648	0.48654023639206	1	chr2	HAVANA	128610104	128687391	-	ENSMUSG00000014355	ENSMUSG00000014355.10	protein_coding	KNOWN	Anapc1	2
ENSMUSG00000014361	0.260444139354957	-0.217972467722912	0.130636961328171	-1.66853596031943	0.0952093795237055	1	chr2	HAVANA	128698956	128802894	+	ENSMUSG00000014361	ENSMUSG00000014361.5	protein_coding	KNOWN	Mertk	2
ENSMUSG00000014402	0.572056078852781	-0.389592484830147	0.19004903488432	-2.04995771258342	0.0403685575671083	1	chr7	HAVANA	46888949	46919969	-	ENSMUSG00000014402	ENSMUSG00000014402.15	protein_coding	KNOWN	Tsg101	2
ENSMUSG00000014418	12.8641186057063	-0.403946115748802	0.282393646890386	-1.43043627290099	0.152591843834925	1	chr7	HAVANA	46760466	46796064	-	ENSMUSG00000014418	ENSMUSG00000014418.16	protein_coding	KNOWN	Hps5	1
ENSMUSG00000014426	1.77822051404808	0.177037398488129	0.257690773651843	0.687014889897915	0.492073345401813	1	chr17	ENSEMBL	12227621	12318660	-	ENSMUSG00000014426	ENSMUSG00000014426.8	protein_coding	KNOWN	Map3k4	3
ENSMUSG00000014444	46.6545478923713	-0.225556482427405	0.179350845355965	-1.25762709386585	0.208526650065373	1	chr8	HAVANA	122481698	122551329	-	ENSMUSG00000014444	ENSMUSG00000014444.16	protein_coding	KNOWN	Piezo1	2
ENSMUSG00000014470	0.0556413847927587	-0.0432585652980888	0.0641030076149112	-0.674828949648632	0.499784445384098	1	chr8	HAVANA	122466147	122476064	-	ENSMUSG00000014470	ENSMUSG00000014470.4	protein_coding	KNOWN	Rnf166	2
ENSMUSG00000014496	1.49943971569514	-0.162349119803886	0.25569629192203	-0.634929503996842	0.525474393528022	1	chr14	ENSEMBL	31700015	31830415	-	ENSMUSG00000014496	ENSMUSG00000014496.7	protein_coding	KNOWN	Ankrd28	3
ENSMUSG00000014498	88.005865993981	0.0897826603270246	0.145682764679857	0.616288828155652	0.537703910916441	1	chr10	HAVANA	128377115	128408704	+	ENSMUSG00000014498	ENSMUSG00000014498.9	protein_coding	KNOWN	Ankrd52	1
ENSMUSG00000014503	337.160681745956	-0.0313222222521114	0.123609515789601	-0.253396528997216	0.799961809614084	1	chr18	ENSEMBL	34409423	34442789	+	ENSMUSG00000014503	ENSMUSG00000014503.14	protein_coding	KNOWN	Pkd2l2	3
ENSMUSG00000014504	2.89676106457636	0.125367325876583	0.281161659324835	0.445890546305756	0.655676311426777	1	chr18	HAVANA	34330847	34336599	+	ENSMUSG00000014504	ENSMUSG00000014504.16	protein_coding	KNOWN	Srp19	2
ENSMUSG00000014529	3.94733476813457	0.118622390721501	0.28615414794162	0.414540175547976	0.678478550599748	1	chr5	HAVANA	3651181	3680325	+	ENSMUSG00000014529	ENSMUSG00000014529.9	protein_coding	KNOWN	Tmbim7	2
ENSMUSG00000014547	0.331786536655017	-0.139883532531182	0.147773935475427	-0.946604907564657	0.343840142277697	1	chr14	ENSEMBL	62837690	62956886	+	ENSMUSG00000014547	ENSMUSG00000014547.9	protein_coding	KNOWN	Wdfy2	3
ENSMUSG00000014550	1.36791771522451	-0.0299470495747294	0.246083363852452	-0.121694734279905	0.903140783678072	1	chr6	HAVANA	92186712	92214925	-	ENSMUSG00000014550	ENSMUSG00000014550.14	protein_coding	KNOWN	Rbsn	2
ENSMUSG00000014551	1424.15153418949	0.00814741861882433	0.0715481140475534	0.113873282717267	0.909338245078013	1	chr6	HAVANA	92169525	92184033	-	ENSMUSG00000014551	ENSMUSG00000014551.8	protein_coding	KNOWN	Mrps25	2
ENSMUSG00000014554	0.519308312526802	-0.163079392941709	0.178857430226813	-0.911784278321035	0.36188228809095	1	chr6	HAVANA	83480217	83506969	-	ENSMUSG00000014554	ENSMUSG00000014554.13	protein_coding	KNOWN	Dguok	2
ENSMUSG00000014592	11.0613519025785	-0.0646101276202228	0.25753923655973	-0.250874889913087	0.801910838636923	1	chr4	HAVANA	150917322	151861876	-	ENSMUSG00000014592	ENSMUSG00000014592.19	protein_coding	KNOWN	Camta1	2
ENSMUSG00000014599	3.14811708962284	-0.0536066718329939	0.281444083687912	-0.190470061159422	0.848940801454087	1	chr3	HAVANA	107741048	107760469	-	ENSMUSG00000014599	ENSMUSG00000014599.10	protein_coding	KNOWN	Csf1	2
ENSMUSG00000014601	0.852764808375832	-0.145724605404896	0.216713181110947	-0.672430743057996	0.501309516642253	1	chr3	HAVANA	107612532	107631694	-	ENSMUSG00000014601	ENSMUSG00000014601.13	protein_coding	KNOWN	Strip1	2
ENSMUSG00000014602	4.17609755564019	-0.341339677100886	0.28592371798251	-1.19381378889934	0.232550816615136	1	chr1	HAVANA	93015464	93101951	-	ENSMUSG00000014602	ENSMUSG00000014602.15	protein_coding	KNOWN	Kif1a	2
ENSMUSG00000014603	0.117530514252674	-0.0305005707560489	0.086504251462018	-0.352590424638736	0.724395517166337	1	chr3	HAVANA	107595031	107605776	+	ENSMUSG00000014603	ENSMUSG00000014603.2	protein_coding	KNOWN	Alx3	2
ENSMUSG00000014606	92.3144357904253	0.0267467297628525	0.145364864994427	0.183997211182206	0.854015642726932	1	chr11	HAVANA	70644196	70647479	-	ENSMUSG00000014606	ENSMUSG00000014606.14	protein_coding	KNOWN	Slc25a11	2
ENSMUSG00000014609	2.26062887368698	-0.403695914703083	0.274400246309706	-1.47119370384036	0.141238739426723	1	chr11	HAVANA	70614883	70619216	-	ENSMUSG00000014609	ENSMUSG00000014609.16	protein_coding	KNOWN	Chrne	1
ENSMUSG00000014633	0.128079508554476	-0.0653511178088988	0.0859344903347524	-0.760476003922612	0.446970107470723	1	chr8	HAVANA	116888685	116921455	-	ENSMUSG00000014633	ENSMUSG00000014633.15	protein_coding	KNOWN	Cmc2	1
ENSMUSG00000014668	9.33435802591067	-0.378629910763386	0.263740771792914	-1.43561387262748	0.151112245034562	1	chr5	HAVANA	110135842	110171972	+	ENSMUSG00000014668	ENSMUSG00000014668.15	protein_coding	KNOWN	Chfr	2
ENSMUSG00000014686	24.6178816292767	-0.0635774635842939	0.210529987419668	-0.301987685286653	0.762661450678284	1	chr7	HAVANA	19852097	19861299	-	ENSMUSG00000014686	ENSMUSG00000014686.8	protein_coding	KNOWN	Ceacam16	2
ENSMUSG00000014704	0.0637663387568786	-0.0210808176092698	0.0651957643471082	-0.323346429332948	0.7464328953323	1	chr6	HAVANA	52162417	52164831	-	ENSMUSG00000014704	ENSMUSG00000014704.10	protein_coding	KNOWN	Hoxa2	2
ENSMUSG00000014725	3.36578006576345	-0.347960482154402	0.281161535394775	-1.23758209552326	0.215871056653644	1	chr14	ENSEMBL	68606027	68655842	-	ENSMUSG00000014725	ENSMUSG00000014725.14	protein_coding	KNOWN	Adam28	3
ENSMUSG00000014747	18.9233741700615	0.0724742539603213	0.229918199191784	0.315217560919863	0.752596473041166	1	chr6	HAVANA	83762644	83768326	+	ENSMUSG00000014747	ENSMUSG00000014747.6	protein_coding	KNOWN	Ankrd53	2
ENSMUSG00000014748	0.217499124154823	0.0490944675337258	0.124039946085976	0.395795621353276	0.692255807268177	1	chr6	HAVANA	83768885	83775813	-	ENSMUSG00000014748	ENSMUSG00000014748.13	protein_coding	KNOWN	Tex261	2
ENSMUSG00000014763	1.0209779348868	0.0545709757691595	0.227341256024932	0.240039914986548	0.810299313328672	1	chr17	ENSEMBL	15396246	15433580	+	ENSMUSG00000014763	ENSMUSG00000014763.7	protein_coding	KNOWN	Fam120b	3
ENSMUSG00000014767	164.411515684778	-0.0694169745852	0.103769524400501	-0.668953384784571	0.50352521432879	1	chr17	HAVANA	15499888	15528379	+	ENSMUSG00000014767	ENSMUSG00000014767.16	protein_coding	KNOWN	Tbp	2
ENSMUSG00000014769	0.146808184978831	0.0057690353721648	0.096427771302962	0.0598275299139635	0.952292999143293	1	chr17	ENSEMBL	15475721	15498276	-	ENSMUSG00000014769	ENSMUSG00000014769.9	protein_coding	KNOWN	Psmb1	3
ENSMUSG00000014771	104.976665837236	-0.0304319417491438	0.122361752589287	-0.248704690029164	0.803589220696316	1	chr17	HAVANA	15519208	15527301	-	ENSMUSG00000014771	ENSMUSG00000014771.12	protein_coding	KNOWN	Pdcd2	1
ENSMUSG00000014773	13.7388744686539	0.181013403833414	0.250851917222509	0.721594659660715	0.470543723435387	1	chr17	HAVANA	15367354	15376872	-	ENSMUSG00000014773	ENSMUSG00000014773.13	protein_coding	KNOWN	Dll1	2
ENSMUSG00000014776	49.873508850174	0.0657534409984117	0.161586638913724	0.40692374963947	0.684063992121256	1	chr8	ENSEMBL	105276447	105281939	+	ENSMUSG00000014776	ENSMUSG00000014776.6	protein_coding	KNOWN	Nol3	3
ENSMUSG00000014778	53.6430452850468	-0.171851676905976	0.159734129513408	-1.07586072825814	0.281989547751198	1	chr8	HAVANA	105329163	105347953	-	ENSMUSG00000014778	ENSMUSG00000014778.10	protein_coding	KNOWN	Fhod1	2
ENSMUSG00000014782	0.6448537259193	-0.120911611677968	0.189449894685391	-0.638224750025643	0.523327388219509	1	chr8	HAVANA	105373274	105382862	+	ENSMUSG00000014782	ENSMUSG00000014782.15	protein_coding	KNOWN	Plekhg4	2
ENSMUSG00000014786	1.03880129279305	0.0390259880478005	0.217575112085655	0.179367886674633	0.857648845160123	1	chr8	ENSEMBL	105348258	105369881	+	ENSMUSG00000014786	ENSMUSG00000014786.7	protein_coding	KNOWN	Slc9a5	3
ENSMUSG00000014791	151.652790214591	-0.0733793151343728	0.121189531320522	-0.605492193383429	0.544852010188437	1	chr8	ENSEMBL	105305601	105310623	+	ENSMUSG00000014791	ENSMUSG00000014791.9	protein_coding	KNOWN	Elmo3	3
ENSMUSG00000014813	1.07711861018165	-0.237186895740323	0.235422990741818	-1.00749249252568	0.313698163664287	1	chr14	ENSEMBL	69029289	69041401	+	ENSMUSG00000014813	ENSMUSG00000014813.8	protein_coding	KNOWN	Stc1	3
ENSMUSG00000014837	56.7470091788151	0.149592790430022	0.154178678924306	0.970256013825784	0.331918896522628	1	chr8	ENSEMBL	105280410	105289528	-	ENSMUSG00000014837	ENSMUSG00000014837.14	protein_coding	KNOWN	4931428F04Rik	3
ENSMUSG00000014846	0.382159454702174	0.0554399077914943	0.16288982833009	0.340352177664202	0.733591327855046	1	chr8	HAVANA	105467493	105471526	-	ENSMUSG00000014846	ENSMUSG00000014846.12	protein_coding	KNOWN	Tppp3	2
ENSMUSG00000014850	2.43829255603152	-0.449470395456912	0.256141205249249	-1.75477582772961	0.0792976597964583	1	chr13	HAVANA	92211872	92355003	-	ENSMUSG00000014850	ENSMUSG00000014850.15	protein_coding	KNOWN	Msh3	1
ENSMUSG00000014852	2.42873242150555	-0.0815280142667629	0.277505551535581	-0.293788768605263	0.768919317918551	1	chr2	HAVANA	26973416	27009628	+	ENSMUSG00000014852	ENSMUSG00000014852.16	protein_coding	KNOWN	Adamts13	2
ENSMUSG00000014856	2.67980566683181	-0.0453889157507442	0.274808873280532	-0.165165393711323	0.868813802947788	1	chr8	HAVANA	105326354	105335219	+	ENSMUSG00000014856	ENSMUSG00000014856.12	protein_coding	KNOWN	Tmem208	2
ENSMUSG00000014859	16.7001798346801	0.0488251764617551	0.235932175899115	0.206945815150846	0.836052175591518	1	chr8	ENSEMBL	105297663	105305369	+	ENSMUSG00000014859	ENSMUSG00000014859.8	protein_coding	KNOWN	E2f4	3
ENSMUSG00000014867	71.7141521990515	-0.0364092476461158	0.152033781649882	-0.239481299820342	0.81073239523239	1	chr2	HAVANA	26920040	26933928	-	ENSMUSG00000014867	ENSMUSG00000014867.9	protein_coding	KNOWN	Surf4	2
ENSMUSG00000014873	51.2450280861131	-0.290975718905722	0.175245668048193	-1.66038751283543	0.0968365205861069	1	chr2	HAVANA	26916367	26920183	+	ENSMUSG00000014873	ENSMUSG00000014873.15	protein_coding	KNOWN	Surf2	2
ENSMUSG00000014905	0.365170872406354	0.2846881117634	0.147778261812998	1.92645459670956	0.0540476358814594	1	chr12	ENSEMBL	44205897	44210068	-	ENSMUSG00000014905	ENSMUSG00000014905.3	protein_coding	KNOWN	Dnajb9	3
ENSMUSG00000014907	2.80647387548097	0.0102455933663983	0.279572830048279	0.036647314278104	0.970766217508955	1	chr8	HAVANA	66860217	66890564	+	ENSMUSG00000014907	ENSMUSG00000014907.9	protein_coding	KNOWN	Naf1	2
ENSMUSG00000014932	5.11223544465721	-3.32826363450856e-05	0.286087387581238	-0.000116337307374778	0.99990717625881	1	chr5	HAVANA	32611171	32687057	+	ENSMUSG00000014932	ENSMUSG00000014932.15	protein_coding	KNOWN	Yes1	2
ENSMUSG00000014956	9.67919710768107	-0.160500233115099	0.284071191329557	-0.565000035251372	0.572073740202825	1	chr5	HAVANA	32458843	32517433	+	ENSMUSG00000014956	ENSMUSG00000014956.15	protein_coding	KNOWN	Ppp1cb	2
ENSMUSG00000014959	80.2350075477781	0.0247634262273865	0.163643479339664	0.15132546880152	0.879718979424049	1	chr2	HAVANA	70661576	70712636	+	ENSMUSG00000014959	ENSMUSG00000014959.12	protein_coding	KNOWN	Gorasp2	2
ENSMUSG00000014980	0.438112377744524	0.17143524631293	0.169915065352729	1.00894671085842	0.313000191604442	1	chr1	HAVANA	152370735	152386688	-	ENSMUSG00000014980	ENSMUSG00000014980.14	protein_coding	KNOWN	Tsen15	2
ENSMUSG00000015001	7.90510389546358	-0.0533546175681151	0.275540895731394	-0.193635929891608	0.846460962630746	1	chr15	HAVANA	65876053	65912397	-	ENSMUSG00000015001	ENSMUSG00000015001.17	protein_coding	KNOWN	Oc90	2
ENSMUSG00000015002	1.22731432326039	-0.456132618203508	0.236669020264623	-1.92730175539451	0.0539420349700172	1	chr15	HAVANA	65787034	65873816	+	ENSMUSG00000015002	ENSMUSG00000015002.16	protein_coding	KNOWN	Efr3a	2
ENSMUSG00000015013	0.269642896207729	0.161289013681892	0.129512733702943	1.24535255391823	0.213002185552115	1	chr8	ENSEMBL	122611626	122615588	+	ENSMUSG00000015013	ENSMUSG00000015013.8	protein_coding	KNOWN	Trappc2l	3
ENSMUSG00000015016	0.161390496456824	0.00392882929984521	0.096449394977843	0.0407346184053074	0.967507462993194	1	chr8	ENSEMBL	122775505	122817880	+	ENSMUSG00000015016	ENSMUSG00000015016.7	protein_coding	KNOWN	Acsf3	3
ENSMUSG00000015023	23.8066677353694	0.185732484721142	0.209959984631714	0.884608965117482	0.376367569715274	1	chr8	HAVANA	110974996	110997800	-	ENSMUSG00000015023	ENSMUSG00000015023.7	protein_coding	KNOWN	Ddx19a	2
ENSMUSG00000015027	2.45824725522973	0.26352195550749	0.275255377591917	0.957372596360962	0.338379225004709	1	chr8	ENSEMBL	122578238	122611487	-	ENSMUSG00000015027	ENSMUSG00000015027.10	protein_coding	KNOWN	Galns	3
ENSMUSG00000015053	0.287925018495046	-0.104343007911669	0.136201196305354	-0.76609465072347	0.443619985665265	1	chr6	HAVANA	88193891	88207032	+	ENSMUSG00000015053	ENSMUSG00000015053.14	protein_coding	KNOWN	Gata2	2
ENSMUSG00000015083	20.4738496490199	-0.231163263456623	0.219603103143975	-1.05264115191063	0.292505489059342	1	chr2	HAVANA	25498651	25501719	-	ENSMUSG00000015083	ENSMUSG00000015083.11	protein_coding	KNOWN	C8g	2
ENSMUSG00000015085	0.0943074075916102	0.0403805892496086	0.0817916769401065	0.493700468804156	0.621517734099717	1	chr2	HAVANA	25395874	25401321	+	ENSMUSG00000015085	ENSMUSG00000015085.8	protein_coding	KNOWN	Entpd2	2
ENSMUSG00000015087	9.72782023279174	-0.374759354148617	0.271618948620836	-1.37972463280446	0.167671445556328	1	chr2	HAVANA	25583018	25608521	-	ENSMUSG00000015087	ENSMUSG00000015087.14	protein_coding	KNOWN	Rabl6	2
ENSMUSG00000015090	2.47474072691399	-0.125176443739798	0.276761133453129	-0.452290544477762	0.65105968683303	1	chr2	HAVANA	25466709	25470046	-	ENSMUSG00000015090	ENSMUSG00000015090.13	protein_coding	KNOWN	Ptgds	2
ENSMUSG00000015092	1.62211174507086	0.343361941800425	0.25762231769506	1.33281132190905	0.182593729312577	1	chr2	HAVANA	25557847	25562082	+	ENSMUSG00000015092	ENSMUSG00000015092.9	protein_coding	KNOWN	Edf1	2
ENSMUSG00000015093	31.4471986831334	0.0601436579141586	0.204085860872438	0.294697818148954	0.768224730064257	1	chr2	HAVANA	25456838	25458776	+	ENSMUSG00000015093	ENSMUSG00000015093.15	protein_coding	KNOWN	Clic3	2
ENSMUSG00000015094	0.222110987448165	0.0528346658954131	0.115528084518172	0.457331791795636	0.647432582072836	1	chr2	HAVANA	25399351	25409494	+	ENSMUSG00000015094	ENSMUSG00000015094.16	protein_coding	KNOWN	Npdc1	2
ENSMUSG00000015095	0.266118054008656	0.00921856662898001	0.134545691308828	0.068516253023817	0.945374682436954	1	chr2	HAVANA	25500750	25505471	+	ENSMUSG00000015095	ENSMUSG00000015095.12	protein_coding	KNOWN	Fbxw5	2
ENSMUSG00000015112	0.368217229916033	-0.135194157704651	0.153494578887637	-0.880774804454936	0.378439719431736	1	chr6	HAVANA	6041218	6217173	-	ENSMUSG00000015112	ENSMUSG00000015112.15	protein_coding	KNOWN	Slc25a13	2
ENSMUSG00000015120	3.0420954116325	0.24878902742473	0.283529596833492	0.877471100736043	0.380230809013113	1	chr17	HAVANA	25261916	25274622	-	ENSMUSG00000015120	ENSMUSG00000015120.15	protein_coding	KNOWN	Ube2i	2
ENSMUSG00000015126	120.485566150358	-0.284034588594388	0.243050865477417	-1.16862200032272	0.242555960335338	1	chr17	ENSEMBL	25240170	25242798	+	ENSMUSG00000015126	ENSMUSG00000015126.9	protein_coding	KNOWN	Tsr3	3
ENSMUSG00000015127	139.188243000888	-0.167196159332367	0.121512448199988	-1.37595910385406	0.168834295004581	1	chr17	HAVANA	25188397	25234443	+	ENSMUSG00000015127	ENSMUSG00000015127.14	protein_coding	KNOWN	Unkl	1
ENSMUSG00000015133	4.73171673732654	-0.0872004973166496	0.285561708372671	-0.305364811737465	0.760088318844328	1	chr7	HAVANA	66226912	66388350	-	ENSMUSG00000015133	ENSMUSG00000015133.17	protein_coding	KNOWN	Lrrk1	2
ENSMUSG00000015134	1.1470392328994	0.270157505639722	0.232982120363809	1.15956325411522	0.246226669080353	1	chr7	HAVANA	66390890	66427517	-	ENSMUSG00000015134	ENSMUSG00000015134.15	protein_coding	KNOWN	Aldh1a3	2
ENSMUSG00000015143	1.13795387953622	0.0517961189161772	0.238094273985148	0.217544580343029	0.827783968666818	1	chr12	ENSEMBL	80167542	80260371	-	ENSMUSG00000015143	ENSMUSG00000015143.14	protein_coding	KNOWN	Actn1	3
ENSMUSG00000015149	0.731697091362216	-0.126712836553877	0.209882810182911	-0.603731370108145	0.546022254255997	1	chr7	HAVANA	28766735	28788661	+	ENSMUSG00000015149	ENSMUSG00000015149.14	protein_coding	KNOWN	Sirt2	2
ENSMUSG00000015165	2.71366837478997	0.273683771646516	0.279781807177682	0.978204317168866	0.327973281680492	1	chr7	HAVANA	28808541	28822266	+	ENSMUSG00000015165	ENSMUSG00000015165.16	protein_coding	KNOWN	Hnrnpl	2
ENSMUSG00000015176	0.536782812718281	0.045276502910524	0.184866311277641	0.2449148392566	0.806522371484907	1	chr19	ENSEMBL	46075863	46085528	+	ENSMUSG00000015176	ENSMUSG00000015176.9	protein_coding	KNOWN	Nolc1	3
ENSMUSG00000015189	2.88163434532963	-0.386364292401046	0.28178022947253	-1.37115472268686	0.170326729159326	1	chr6	HAVANA	4600839	4643355	+	ENSMUSG00000015189	ENSMUSG00000015189.12	protein_coding	KNOWN	Casd1	2
ENSMUSG00000015202	0.179454307071275	0.123790804544067	0.111636573667953	1.1088731987804	0.267484887203272	1	chr10	HAVANA	7119063	7212237	-	ENSMUSG00000015202	ENSMUSG00000015202.13	protein_coding	KNOWN	Cnksr3	1
ENSMUSG00000015214	20.6341760740559	0.284378496939335	0.221711239494326	1.28265259617843	0.199613814522012	1	chrX	HAVANA	71364760	71419196	+	ENSMUSG00000015214	ENSMUSG00000015214.14	protein_coding	KNOWN	Mtmr1	2
ENSMUSG00000015217	1.18863647111075	-0.0236169965644013	0.24014713388705	-0.0983438618739014	0.921659250222977	1	chrX	HAVANA	71555918	71560676	+	ENSMUSG00000015217	ENSMUSG00000015217.11	protein_coding	KNOWN	Hmgb3	2
ENSMUSG00000015222	32.2456119305366	-0.0862497545938768	0.285585025737621	-0.302010773748054	0.762643849957298	1	chr1	HAVANA	66175273	66442583	+	ENSMUSG00000015222	ENSMUSG00000015222.17	protein_coding	KNOWN	Map2	2
ENSMUSG00000015224	0.390216010125846	0.00898304779253537	0.157625945890462	0.0569896519369844	0.954553438303022	1	chr4	HAVANA	96568429	96591578	-	ENSMUSG00000015224	ENSMUSG00000015224.10	protein_coding	KNOWN	Cyp2j9	2
ENSMUSG00000015242	0.0625467632513219	0.0406868580743406	0.0588989004663553	0.69079147067579	0.489696596411668	1	chr4	HAVANA	52989272	53001162	+	ENSMUSG00000015242	ENSMUSG00000015242.14	protein_coding	KNOWN	Nipsnap3a	2
ENSMUSG00000015243	0.479263245970263	-0.0954818501894646	0.173296343118886	-0.550974408755765	0.581651217748942	1	chr4	HAVANA	53030787	53159895	-	ENSMUSG00000015243	ENSMUSG00000015243.4	protein_coding	KNOWN	Abca1	2
ENSMUSG00000015247	0.0724786567369083	-0.0559944688371587	0.0728960418769209	-0.768141416123812	0.442403173778903	1	chr4	HAVANA	53011880	53022060	+	ENSMUSG00000015247	ENSMUSG00000015247.10	protein_coding	KNOWN	Nipsnap3b	2
ENSMUSG00000015289	0.855278441157717	0.178656917280198	0.217303090211323	0.822155437856213	0.410988437055604	1	chrX	HAVANA	74351276	74353618	-	ENSMUSG00000015289	ENSMUSG00000015289.4	protein_coding	KNOWN	Lage3	2
ENSMUSG00000015290	0.297315742815347	0.0427938011229522	0.142261376361853	0.300811100084557	0.763558543577685	1	chrX	HAVANA	74365718	74373218	-	ENSMUSG00000015290	ENSMUSG00000015290.15	protein_coding	KNOWN	Ubl4a	2
ENSMUSG00000015291	5.44967459575745	-0.223581923045163	0.285144938043628	-0.784099218380493	0.432981894027116	1	chrX	HAVANA	74304998	74311862	+	ENSMUSG00000015291	ENSMUSG00000015291.10	protein_coding	KNOWN	Gdi1	2
ENSMUSG00000015305	0.448135653780346	-0.096980991867451	0.175754063601335	-0.551799428589227	0.58108577882438	1	chr10	ENSEMBL	8722219	8886070	-	ENSMUSG00000015305	ENSMUSG00000015305.5	protein_coding	KNOWN	Sash1	3
ENSMUSG00000015312	0.319656453758207	0.162692125703541	0.144343298105544	1.1271193594633	0.259692019189219	1	chr10	ENSEMBL	80930091	80932204	+	ENSMUSG00000015312	ENSMUSG00000015312.8	protein_coding	KNOWN	Gadd45b	3
ENSMUSG00000015314	1.54586903956585	0.121874271867673	0.244146421764772	0.499185165142806	0.617648944482767	1	chr1	HAVANA	171917515	171953170	+	ENSMUSG00000015314	ENSMUSG00000015314.10	protein_coding	KNOWN	Slamf6	2
ENSMUSG00000015316	0.344014714420312	0.134635967391641	0.144424778091912	0.932222082459824	0.351221765556558	1	chr1	HAVANA	171767127	171801184	+	ENSMUSG00000015316	ENSMUSG00000015316.11	protein_coding	KNOWN	Slamf1	2
ENSMUSG00000015335	0.772881505584259	-0.259282181289385	0.199831862931572	-1.29750169710508	0.19445862156415	1	chr2	HAVANA	30090944	30093648	-	ENSMUSG00000015335	ENSMUSG00000015335.16	protein_coding	KNOWN	Zdhhc12	2
ENSMUSG00000015337	124.907693855824	0.260496024388712	0.126073418501751	2.06622480364562	0.0388072578546107	1	chr2	HAVANA	30171493	30174069	+	ENSMUSG00000015337	ENSMUSG00000015337.5	protein_coding	KNOWN	Endog	2
ENSMUSG00000015340	2.92767231423411	0.111633597667269	0.280454757717711	0.398044941635945	0.690597058293041	1	chrX	HAVANA	9435252	9487771	-	ENSMUSG00000015340	ENSMUSG00000015340.10	protein_coding	KNOWN	Cybb	2
ENSMUSG00000015341	0.710649585377682	0.0222510363733412	0.207048470894159	0.107467764805255	0.914417897147211	1	chr8	HAVANA	23241346	23257074	-	ENSMUSG00000015341	ENSMUSG00000015341.17	protein_coding	KNOWN	Golga7	2
ENSMUSG00000015342	0.320259146488511	-0.180790688163599	0.138597525105803	-1.30442941189309	0.192087212435339	1	chrX	HAVANA	9272756	9313250	+	ENSMUSG00000015342	ENSMUSG00000015342.6	protein_coding	KNOWN	Xk	2
ENSMUSG00000015354	3.50846514467982	-0.346155872037674	0.284538684268279	-1.21655117977315	0.223775027195928	1	chr9	HAVANA	95637601	95698096	+	ENSMUSG00000015354	ENSMUSG00000015354.8	protein_coding	KNOWN	Pcolce2	2
ENSMUSG00000015357	0.629422902358041	-0.279833114152098	0.185174482207155	-1.51118615705942	0.130741028304846	1	chr9	HAVANA	65294260	65330658	+	ENSMUSG00000015357	ENSMUSG00000015357.10	protein_coding	KNOWN	Clpx	2
ENSMUSG00000015363	6.20436285005287	0.103969521158603	0.279513378543891	0.371966170994127	0.709918036691178	1	chr15	HAVANA	89075124	89087077	+	ENSMUSG00000015363	ENSMUSG00000015363.13	protein_coding	KNOWN	Trabd	2
ENSMUSG00000015365	9.33311981293452	0.424505611126443	0.27352867128341	1.55196019903377	0.120671747263326	1	chr15	HAVANA	88982909	89055152	+	ENSMUSG00000015365	ENSMUSG00000015365.15	protein_coding	KNOWN	Mov10l1	2
ENSMUSG00000015377	7.43283335996022	-0.322384776079778	0.283645831397882	-1.13657505379501	0.255715973501059	1	chr15	ENSEMBL	89182217	89196474	-	ENSMUSG00000015377	ENSMUSG00000015377.9	protein_coding	KNOWN	Dennd6b	3
ENSMUSG00000015396	0.108348744602444	-0.0609055762205238	0.0842142267251221	-0.723221937539384	0.469543543093764	1	chr13	ENSEMBL	43785107	43803130	+	ENSMUSG00000015396	ENSMUSG00000015396.3	protein_coding	KNOWN	Cd83	3
ENSMUSG00000015401	0.0224264945377151	0.0108163046744455	0.0419817924681774	0.257642755073986	0.796682629559079	1	chrX	HAVANA	164088830	164118860	+	ENSMUSG00000015401	ENSMUSG00000015401.12	protein_coding	KNOWN	Tmem27	2
ENSMUSG00000015405	0.104499713945924	-0.0316334468711656	0.0823818085920022	-0.383985826626251	0.700988952468445	1	chrX	HAVANA	164139332	164188420	+	ENSMUSG00000015405	ENSMUSG00000015405.15	protein_coding	KNOWN	Ace2	2
ENSMUSG00000015443	0.0621766034694787	0.0271092881027687	0.0661905739175719	0.409564179584366	0.682125677972549	1	chr14	ENSEMBL	56165797	56174596	-	ENSMUSG00000015443	ENSMUSG00000015443.8	protein_coding	KNOWN	Gzmn	3
ENSMUSG00000015452	1.69039919077098	0.0343268833775586	0.25431124260775	0.134979810666508	0.892627836986212	1	chr17	HAVANA	34597862	34600936	+	ENSMUSG00000015452	ENSMUSG00000015452.14	protein_coding	KNOWN	Ager	2
ENSMUSG00000015461	1.47126490752548	-0.0547827903694053	0.252958492948605	-0.216568298343459	0.828544793642783	1	chr17	HAVANA	34647146	34655074	+	ENSMUSG00000015461	ENSMUSG00000015461.15	protein_coding	KNOWN	Atf6b	2
ENSMUSG00000015467	44.9333087995889	-0.221745527447496	0.223974930801431	-0.990046192464679	0.322151541552609	1	chr17	HAVANA	34613349	34615971	-	ENSMUSG00000015467	ENSMUSG00000015467.14	protein_coding	KNOWN	Egfl8	2
ENSMUSG00000015468	17.8945355233028	-0.293941048708819	0.237235090342706	-1.23902854457238	0.215334927247524	1	chr17	HAVANA	34564268	34588503	+	ENSMUSG00000015468	ENSMUSG00000015468.14	protein_coding	KNOWN	Notch4	1
ENSMUSG00000015474	27.3564282807608	0.138855043089286	0.210451779262093	0.659795054126667	0.509385357662062	1	chr17	HAVANA	34616662	34628510	-	ENSMUSG00000015474	ENSMUSG00000015474.16	protein_coding	KNOWN	Ppt2	2
ENSMUSG00000015476	7.95734978820116	-0.0798445045458472	0.271687325588435	-0.293883803276121	0.76884669500055	1	chr17	HAVANA	34629533	34633126	+	ENSMUSG00000015476	ENSMUSG00000015476.6	protein_coding	KNOWN	Prrt1	2
ENSMUSG00000015478	0.0580414567962385	-0.0202375436365066	0.063895478605866	-0.31672888407864	0.751449329982886	1	chr17	HAVANA	34601091	34603690	-	ENSMUSG00000015478	ENSMUSG00000015478.13	protein_coding	KNOWN	Rnf5	2
ENSMUSG00000015484	0.10120282210456	-0.0192583441190477	0.0721867501430925	-0.266785027458263	0.789634682929665	1	chr1	HAVANA	156075966	156205026	-	ENSMUSG00000015484	ENSMUSG00000015484.3	protein_coding	KNOWN	Fam163a	2
ENSMUSG00000015488	10.3047857662411	-0.329215310448152	0.277940562828025	-1.18448098074786	0.236222720690388	1	chr2	HAVANA	27009926	27021089	+	ENSMUSG00000015488	ENSMUSG00000015488.14	protein_coding	KNOWN	Cacfd1	1
ENSMUSG00000015501	7.78385076097634	-0.435070534457111	0.272171163038037	-1.59851811485373	0.10992771718996	1	chr10	HAVANA	13966075	14151374	+	ENSMUSG00000015501	ENSMUSG00000015501.10	protein_coding	KNOWN	Hivep2	1
ENSMUSG00000015519	0.0565026282914256	0.0254768710611202	0.0641932822274183	0.396877526387621	0.691457777457669	1	chr10	HAVANA	28972288	28986303	-	ENSMUSG00000015519	ENSMUSG00000015519.12	protein_coding	KNOWN	2310057J18Rik	2
ENSMUSG00000015522	0.557801055624057	-0.0337356586168355	0.178345538388601	-0.189158971520376	0.849968223071794	1	chr3	HAVANA	95434388	95497240	+	ENSMUSG00000015522	ENSMUSG00000015522.18	protein_coding	KNOWN	Arnt	1
ENSMUSG00000015533	27.2731696951993	0.0593150947769544	0.200348399740134	0.296059738205498	0.767184460604115	1	chr13	ENSEMBL	114835916	114932041	-	ENSMUSG00000015533	ENSMUSG00000015533.8	protein_coding	KNOWN	Itga2	3
ENSMUSG00000015536	0.802232609860882	-0.502316467773914	0.204858058383163	-2.45202200849913	0.0142055973071226	1	chr13	HAVANA	114818236	114832275	+	ENSMUSG00000015536	ENSMUSG00000015536.14	protein_coding	KNOWN	Mocs2	2
ENSMUSG00000015542	0.957305138596327	0.0310874541559232	0.220531239448556	0.140966215188642	0.887896632153325	1	chr11	HAVANA	115182832	115187859	-	ENSMUSG00000015542	ENSMUSG00000015542.17	protein_coding	KNOWN	Nat9	2
ENSMUSG00000015568	1.33925638297701	0.206445385840736	0.244695459905744	0.84368294336257	0.398846601319223	1	chr8	HAVANA	68880491	68907448	+	ENSMUSG00000015568	ENSMUSG00000015568.15	protein_coding	KNOWN	Lpl	2
ENSMUSG00000015575	0.523930828342838	-0.0215202944480031	0.176735091430516	-0.121765826321276	0.903084479152707	1	chr17	ENSEMBL	26676396	26699644	+	ENSMUSG00000015575	ENSMUSG00000015575.14	protein_coding	KNOWN	Atp6v0e	3
ENSMUSG00000015579	0.0161284663548614	0	0.0419817924681774	0	1	1	chr17	HAVANA	26838664	26841565	-	ENSMUSG00000015579	ENSMUSG00000015579.4	protein_coding	KNOWN	Nkx2-5	2
ENSMUSG00000015597	1.38631949750381	-0.153632007215093	0.249405605593181	-0.61599259908252	0.537899404392111	1	chr17	HAVANA	46383731	46420920	+	ENSMUSG00000015597	ENSMUSG00000015597.16	protein_coding	KNOWN	Zfp318	2
ENSMUSG00000015599	1.09876522625137	-0.350464358752638	0.233788226257034	-1.49906761501038	0.133856091998215	1	chr17	ENSEMBL	46442448	46487675	-	ENSMUSG00000015599	ENSMUSG00000015599.8	protein_coding	KNOWN	Ttbk1	3
ENSMUSG00000015605	4.19643921612563	-0.455614095592722	0.277453956498653	-1.64212506227113	0.100564088725544	1	chr17	ENSEMBL	46546839	46556162	-	ENSMUSG00000015605	ENSMUSG00000015605.5	protein_coding	KNOWN	Srf	3
ENSMUSG00000015627	0.0527903483687856	0.0248953343619338	0.0634657490333822	0.39226409112164	0.69486309295895	1	chr2	HAVANA	180325133	180334699	-	ENSMUSG00000015627	ENSMUSG00000015627.5	protein_coding	KNOWN	Gata5	2
ENSMUSG00000015647	9.61277196980982	-0.283515062868974	0.270378535465487	-1.04858568887826	0.294368845329478	1	chr2	HAVANA	180176373	180225859	-	ENSMUSG00000015647	ENSMUSG00000015647.9	protein_coding	KNOWN	Lama5	2
ENSMUSG00000015652	3.89002585781644	-0.235904856289634	0.285014039558354	-0.827695564243721	0.407842931860125	1	chr5	HAVANA	5736317	5749326	-	ENSMUSG00000015652	ENSMUSG00000015652.9	protein_coding	KNOWN	Steap1	2
ENSMUSG00000015653	48.2761340950418	-0.108510885050405	0.190010135658036	-0.571079456759578	0.567945783363487	1	chr5	HAVANA	5664829	5694578	-	ENSMUSG00000015653	ENSMUSG00000015653.13	protein_coding	KNOWN	Steap2	2
ENSMUSG00000015656	11.6701160384749	-0.37680904757297	0.284428052807898	-1.32479565167036	0.185238937440772	1	chr9	HAVANA	40800984	40805200	+	ENSMUSG00000015656	ENSMUSG00000015656.16	protein_coding	KNOWN	Hspa8	2
ENSMUSG00000015659	36.0836637994866	-0.0740593126756547	0.183730043464702	-0.403087656646001	0.686883740698641	1	chr17	HAVANA	6042196	6079741	-	ENSMUSG00000015659	ENSMUSG00000015659.12	protein_coding	KNOWN	Serac1	2
ENSMUSG00000015665	0.0608359618905075	-0.0439390761184868	0.0645987173571467	-0.68018496211869	0.496387352882605	1	chrX	HAVANA	100572251	100578205	+	ENSMUSG00000015665	ENSMUSG00000015665.8	protein_coding	KNOWN	Awat1	2
ENSMUSG00000015668	1.85481318845731	-0.530113360746696	0.257897696490242	-2.05551801338696	0.0398289976130986	1	chrX	HAVANA	100622883	100626568	-	ENSMUSG00000015668	ENSMUSG00000015668.13	protein_coding	KNOWN	Pdzd11	2
ENSMUSG00000015671	0.394708076926669	-0.0210155827413228	0.159220424529149	-0.131990495587929	0.89499180939734	1	chr13	ENSEMBL	14613242	14625671	+	ENSMUSG00000015671	ENSMUSG00000015671.10	protein_coding	KNOWN	Psma2	3
ENSMUSG00000015672	0.164271269698418	0.00843956968397692	0.107248144327364	0.0786919879771156	0.937277618386531	1	chr13	ENSEMBL	14610301	14613037	-	ENSMUSG00000015672	ENSMUSG00000015672.3	protein_coding	KNOWN	Mrpl32	3
ENSMUSG00000015697	12.3453029852416	0.249171818609241	0.25275486237785	0.985824036242464	0.324219468612423	1	chr3	HAVANA	95323525	95357202	-	ENSMUSG00000015697	ENSMUSG00000015697.14	protein_coding	KNOWN	Setdb1	2
ENSMUSG00000015702	10.6396404471762	0.0138095398610587	0.260970447306865	0.0529161060325752	0.95779875161694	1	chr3	HAVANA	95296096	95307176	-	ENSMUSG00000015702	ENSMUSG00000015702.13	protein_coding	KNOWN	Anxa9	2
ENSMUSG00000015709	1.92498007304396	-0.598917814707399	0.266613844743858	-2.24638677441073	0.0246792447251926	1	chr7	HAVANA	84246278	84410176	-	ENSMUSG00000015709	ENSMUSG00000015709.9	protein_coding	KNOWN	Arnt2	2
ENSMUSG00000015711	2.46152636503455	-0.097651606788998	0.266500385374606	-0.366422009678276	0.714050198712555	1	chr3	HAVANA	95253674	95282076	-	ENSMUSG00000015711	ENSMUSG00000015711.8	protein_coding	KNOWN	Prune	2
ENSMUSG00000015714	43.3907983424176	-0.137979792199109	0.174916395514817	-0.788832812344458	0.430209728948352	1	chr3	HAVANA	95314791	95323599	+	ENSMUSG00000015714	ENSMUSG00000015714.11	protein_coding	KNOWN	Cers2	2
ENSMUSG00000015733	4.05371844962525	-0.0261432784469264	0.284646840429788	-0.09184461140497	0.926821499051954	1	chr6	HAVANA	17636234	17666972	+	ENSMUSG00000015733	ENSMUSG00000015733.13	protein_coding	KNOWN	Capza2	2
ENSMUSG00000015745	0.446830403084003	-0.0586620825631617	0.168417256708054	-0.348313965622006	0.727604406717346	1	chr3	HAVANA	95988429	95996001	-	ENSMUSG00000015745	ENSMUSG00000015745.9	protein_coding	KNOWN	Plekho1	2
ENSMUSG00000015747	3.48183541983412	-0.20644706683822	0.285347414775297	-0.723493734824236	0.469376601856393	1	chr3	HAVANA	95999832	96058466	-	ENSMUSG00000015747	ENSMUSG00000015747.5	protein_coding	KNOWN	Vps45	2
ENSMUSG00000015748	0.435849674588964	-0.174515586706915	0.167356710648671	-1.04277615179276	0.297051978962212	1	chr3	HAVANA	95830124	95855885	-	ENSMUSG00000015748	ENSMUSG00000015748.13	protein_coding	KNOWN	Prpf3	2
ENSMUSG00000015749	1.78523607428448	0.208520960932327	0.25877667379897	0.80579504277235	0.420361036860683	1	chr3	HAVANA	95929246	95947390	+	ENSMUSG00000015749	ENSMUSG00000015749.12	protein_coding	KNOWN	Anp32e	1
ENSMUSG00000015750	29.2263976081507	0.370760680164003	0.283416565071363	1.30818281588674	0.190811309145581	1	chr3	HAVANA	95893969	95898288	+	ENSMUSG00000015750	ENSMUSG00000015750.15	protein_coding	KNOWN	Aph1a	2
ENSMUSG00000015755	0.564562132108624	0.0239178374434923	0.185701853890732	0.128796977210393	0.897518297445297	1	chr10	HAVANA	7905653	7956230	-	ENSMUSG00000015755	ENSMUSG00000015755.16	protein_coding	KNOWN	Tab2	2
ENSMUSG00000015757	1.2059023270558	-0.11184751123632	0.23638944956933	-0.473149336571877	0.636106640142267	1	chr10	HAVANA	7792891	7823135	+	ENSMUSG00000015757	ENSMUSG00000015757.10	protein_coding	KNOWN	Ppil4	2
ENSMUSG00000015759	0.960853188108604	-0.110833135316937	0.227101502486352	-0.488033474475133	0.625526130720709	1	chr14	HAVANA	46775582	46788411	-	ENSMUSG00000015759	ENSMUSG00000015759.10	protein_coding	KNOWN	Cnih1	2
ENSMUSG00000015766	0.882724418998909	0.157933922275965	0.211598142445049	0.74638614711365	0.455434185055934	1	chr6	HAVANA	137477245	137654876	-	ENSMUSG00000015766	ENSMUSG00000015766.14	protein_coding	KNOWN	Eps8	2
ENSMUSG00000015776	9.99994979704407	0.187388812674965	0.274029685199967	0.683826690302628	0.494084610568714	1	chr2	HAVANA	26905262	26910677	-	ENSMUSG00000015776	ENSMUSG00000015776.12	protein_coding	KNOWN	Med22	2
ENSMUSG00000015790	55.0349263027487	-0.0531544202796113	0.164041066080187	-0.324031180421787	0.745914428111216	1	chr2	HAVANA	26913381	26916530	-	ENSMUSG00000015790	ENSMUSG00000015790.16	protein_coding	KNOWN	Surf1	2
ENSMUSG00000015804	8.38076754840143	0.268570387397292	0.274297656793518	0.979120239439241	0.327520572369555	1	chr5	HAVANA	45520229	45529276	+	ENSMUSG00000015804	ENSMUSG00000015804.14	protein_coding	KNOWN	Med28	2
ENSMUSG00000015806	0.419030676805977	0.13287585097806	0.165889338396984	0.800990903104814	0.423136912238383	1	chr5	HAVANA	45434021	45450236	-	ENSMUSG00000015806	ENSMUSG00000015806.12	protein_coding	KNOWN	Qdpr	2
ENSMUSG00000015812	0.184856235692789	-0.0359029911920498	0.115978846550141	-0.309564996204096	0.756891778466142	1	chr14	ENSEMBL	67745229	67749435	+	ENSMUSG00000015812	ENSMUSG00000015812.7	protein_coding	KNOWN	Gnrh1	3
ENSMUSG00000015829	4.74652196924567	-0.0145602876454865	0.286095038502711	-0.0508931847322074	0.959410636269742	1	chr1	HAVANA	159523769	159931729	+	ENSMUSG00000015829	ENSMUSG00000015829.13	protein_coding	KNOWN	Tnr	1
ENSMUSG00000015837	122.436117218788	-0.14154489878635	0.134991683481532	-1.04854532616978	0.29438743061445	1	chr11	HAVANA	50199366	50210827	-	ENSMUSG00000015837	ENSMUSG00000015837.15	protein_coding	KNOWN	Sqstm1	2
ENSMUSG00000015839	18.1726155374303	0.240569485016783	0.236297838920181	1.01807738113951	0.308641183574924	1	chr2	HAVANA	75675513	75704641	-	ENSMUSG00000015839	ENSMUSG00000015839.6	protein_coding	KNOWN	Nfe2l2	2
ENSMUSG00000015843	0.586042057051961	-0.212249672010251	0.188985244408516	-1.12310182032755	0.261394253121646	1	chr1	HAVANA	167598384	167639623	+	ENSMUSG00000015843	ENSMUSG00000015843.10	protein_coding	KNOWN	Rxrg	2
ENSMUSG00000015846	1.03425636602108	0.0274975974079106	0.229517602446701	0.119806050232231	0.904636789075972	1	chr2	HAVANA	27676440	27762957	+	ENSMUSG00000015846	ENSMUSG00000015846.14	protein_coding	KNOWN	Rxra	2
ENSMUSG00000015850	28.1535525526779	0.136119668803606	0.215462752889	0.631754987711173	0.527546990642335	1	chr3	HAVANA	95676201	95687917	-	ENSMUSG00000015850	ENSMUSG00000015850.11	protein_coding	KNOWN	Adamtsl4	2
ENSMUSG00000015852	0.121601100413487	0.00446390048332594	0.0902259476712748	0.049474686590043	0.960541009664042	1	chr3	HAVANA	87250758	87263738	-	ENSMUSG00000015852	ENSMUSG00000015852.13	protein_coding	KNOWN	Fcrls	2
ENSMUSG00000015854	0.0805388199463377	0.0846418650986216	0.0698132134825031	1.21240465631674	0.225357519390548	1	chr3	HAVANA	87357881	87371073	+	ENSMUSG00000015854	ENSMUSG00000015854.7	protein_coding	KNOWN	Cd5l	2
ENSMUSG00000015869	0.07530251745304	-0.0271881634993681	0.074065000609241	-0.367085172155873	0.713555487314809	1	chr11	HAVANA	116470845	116494202	-	ENSMUSG00000015869	ENSMUSG00000015869.16	protein_coding	KNOWN	Prpsap1	2
ENSMUSG00000015879	37.1310421924419	-0.117948111398391	0.182989763139592	-0.644561255092807	0.519211549901044	1	chr5	HAVANA	45529705	45639614	-	ENSMUSG00000015879	ENSMUSG00000015879.8	protein_coding	KNOWN	Fam184b	2
ENSMUSG00000015880	174.209362850588	0.0408479703835862	0.262296114381028	0.155732274113096	0.87624405646791	1	chr5	HAVANA	45669919	45700546	+	ENSMUSG00000015880	ENSMUSG00000015880.13	protein_coding	KNOWN	Ncapg	2
ENSMUSG00000015882	4.66412127861767	-0.376807998237739	0.286162877679277	-1.31676058506811	0.187918888463323	1	chr5	HAVANA	45697181	45857615	-	ENSMUSG00000015882	ENSMUSG00000015882.17	protein_coding	KNOWN	Lcorl	1
ENSMUSG00000015889	1.4382769746531	-0.240313735087569	0.25018863627696	-0.960530177004282	0.33678845075359	1	chr10	ENSEMBL	93453396	93484896	+	ENSMUSG00000015889	ENSMUSG00000015889.7	protein_coding	KNOWN	Lta4h	3
ENSMUSG00000015890	0.402787161603868	-0.0148293121878247	0.150190439314581	-0.0987367255565715	0.921347308546955	1	chr10	HAVANA	93523338	93540033	-	ENSMUSG00000015890	ENSMUSG00000015890.2	protein_coding	KNOWN	Amdhd1	2
ENSMUSG00000015932	1.97739637996323	0.137688474129848	0.268236700231089	0.513309603090212	0.607734767579715	1	chr2	HAVANA	143915320	143943324	+	ENSMUSG00000015932	ENSMUSG00000015932.8	protein_coding	KNOWN	Dstn	2
ENSMUSG00000015937	5.80135515331317	-0.263120310170556	0.282708851726906	-0.93071125492996	0.352002946160411	1	chr13	HAVANA	56073619	56136361	-	ENSMUSG00000015937	ENSMUSG00000015937.14	protein_coding	KNOWN	H2afy	2
ENSMUSG00000015942	24.3758138447113	-0.341055375454883	0.211354528404346	-1.61366485984348	0.106600139994785	1	chr5	HAVANA	134184019	134224355	+	ENSMUSG00000015942	ENSMUSG00000015942.9	protein_coding	KNOWN	Gtf2ird2	1
ENSMUSG00000015943	1.94547693925855	-0.14361197050381	0.26536587342572	-0.541184775004647	0.58838023043804	1	chr3	HAVANA	96196588	96219709	-	ENSMUSG00000015943	ENSMUSG00000015943.11	protein_coding	KNOWN	Bola1	2
ENSMUSG00000015944	0.684418384533268	-0.0908992648493581	0.201271877762975	-0.45162426991616	0.651539682810657	1	chr5	HAVANA	134099711	134144343	+	ENSMUSG00000015944	ENSMUSG00000015944.9	protein_coding	KNOWN	Gatsl2	2
ENSMUSG00000015947	0.653864011299081	-0.0965112868683044	0.19546313446975	-0.493756979443305	0.621477819045768	1	chr3	HAVANA	96282909	96293969	-	ENSMUSG00000015947	ENSMUSG00000015947.10	protein_coding	KNOWN	Fcgr1	2
ENSMUSG00000015950	3.40703724186803	0.132227623698399	0.282893914600797	0.46741063301058	0.64020611659463	1	chr5	HAVANA	134220053	134229625	-	ENSMUSG00000015950	ENSMUSG00000015950.13	protein_coding	KNOWN	Ncf1	2
ENSMUSG00000015957	0.242799977464446	0.0717037581895502	0.121168652740012	0.591768221962515	0.554005805593835	1	chr7	HAVANA	98835112	98855195	+	ENSMUSG00000015957	ENSMUSG00000015957.12	protein_coding	KNOWN	Wnt11	2
ENSMUSG00000015961	2.17403143013948	-0.266674154853265	0.26622365367743	-1.00169219064351	0.316492279555902	1	chr1	HAVANA	177762962	177796511	-	ENSMUSG00000015961	ENSMUSG00000015961.8	protein_coding	KNOWN	Adss	2
ENSMUSG00000015962	1.23707157218594	-0.0181143731162911	0.233764802433489	-0.0774897372389716	0.938233955222823	1	chr1	HAVANA	177729814	177753324	+	ENSMUSG00000015962	ENSMUSG00000015962.5	protein_coding	KNOWN	1700016C15Rik	2
ENSMUSG00000015966	39.6796827107532	-0.0295420504476285	0.185366727611959	-0.159370836547705	0.873376714287335	1	chr14	HAVANA	29996141	30008896	-	ENSMUSG00000015966	ENSMUSG00000015966.16	protein_coding	KNOWN	Il17rb	2
ENSMUSG00000015968	16.5856834762205	0.108757626532104	0.235381832803139	0.462047666282991	0.644047138423361	1	chr14	ENSEMBL	30039949	30491156	-	ENSMUSG00000015968	ENSMUSG00000015968.16	protein_coding	KNOWN	Cacna1d	3
ENSMUSG00000015970	81.8611563371832	-0.0570987057054167	0.148080465153645	-0.385592425349098	0.699798543915734	1	chr14	HAVANA	30009023	30040466	+	ENSMUSG00000015970	ENSMUSG00000015970.18	protein_coding	KNOWN	Chdh	2
ENSMUSG00000015971	1.21180993095154	-0.416337878024379	0.235053423937596	-1.77124787654619	0.0765194909597359	1	chr14	ENSEMBL	29978337	29993221	+	ENSMUSG00000015971	ENSMUSG00000015971.4	protein_coding	KNOWN	Actr8	3
ENSMUSG00000015980	1.82413979443267	0.0731680664757073	0.261433599404851	0.279872467204955	0.77957535140041	1	chr7	HAVANA	139212988	139242979	+	ENSMUSG00000015980	ENSMUSG00000015980.14	protein_coding	KNOWN	Lrrc27	1
ENSMUSG00000015981	2.73580533967887	-0.0697073670051322	0.27884251200988	-0.24998830523612	0.802596392632025	1	chr7	HAVANA	139103638	139213307	-	ENSMUSG00000015981	ENSMUSG00000015981.12	protein_coding	KNOWN	Stk32c	2
ENSMUSG00000015994	1.59702500720062	-0.364586145392876	0.255129458221606	-1.42902410381868	0.152997305643638	1	chr8	HAVANA	25998722	26015650	-	ENSMUSG00000015994	ENSMUSG00000015994.10	protein_coding	KNOWN	Fnta	2
ENSMUSG00000016018	70.6866938779523	-0.142653530971203	0.152561546012915	-0.935055619842286	0.349759636338578	1	chr13	ENSEMBL	112867780	112927380	-	ENSMUSG00000016018	ENSMUSG00000016018.3	protein_coding	KNOWN	Skiv2l2	3
ENSMUSG00000016024	0.16853507992573	-0.0454551961741306	0.0917894478032591	-0.495211565838798	0.620450787313229	1	chr2	HAVANA	158306493	158332852	+	ENSMUSG00000016024	ENSMUSG00000016024.9	protein_coding	KNOWN	Lbp	2
ENSMUSG00000016028	11.8715483180034	-0.0416842807517037	0.257955438840327	-0.161594889951152	0.87162488165177	1	chr15	ENSEMBL	85898758	86033777	-	ENSMUSG00000016028	ENSMUSG00000016028.9	protein_coding	KNOWN	Celsr1	3
ENSMUSG00000016087	0.505625692438002	-0.122813446850845	0.17697428790684	-0.693962090784025	0.487705983051297	1	chr9	HAVANA	32422204	32542861	-	ENSMUSG00000016087	ENSMUSG00000016087.13	protein_coding	KNOWN	Fli1	2
ENSMUSG00000016128	1.39470489545946	0.179988940580795	0.250183152422937	0.719428701883657	0.47187681758314	1	chr5	HAVANA	151037510	151233836	-	ENSMUSG00000016128	ENSMUSG00000016128.14	protein_coding	KNOWN	Stard13	2
ENSMUSG00000016150	3.13396283248735	-0.127618297185562	0.283353276988326	-0.450385817104277	0.652432269793784	1	chrX	HAVANA	42527866	43429126	-	ENSMUSG00000016150	ENSMUSG00000016150.15	protein_coding	KNOWN	Tenm1	1
ENSMUSG00000016179	1.7649053691457	-0.0630780334167264	0.258529455187425	-0.243987801587238	0.807240267397619	1	chr1	HAVANA	193346346	193370298	-	ENSMUSG00000016179	ENSMUSG00000016179.11	protein_coding	KNOWN	Camk1g	1
ENSMUSG00000016181	1.58672281619564	0.0876108378737678	0.251844053275992	0.347877334144383	0.727932308095996	1	chr1	HAVANA	193091104	193130272	-	ENSMUSG00000016181	ENSMUSG00000016181.9	protein_coding	KNOWN	Diexf	2
ENSMUSG00000016194	0.895555425937477	0.184755115916249	0.221275615570254	0.834954703165614	0.403743212813432	1	chr1	HAVANA	193221634	193264075	-	ENSMUSG00000016194	ENSMUSG00000016194.14	protein_coding	KNOWN	Hsd11b1	1
ENSMUSG00000016200	1.2792436892533	-0.209328772805878	0.241521667815914	-0.866708046109663	0.38610199573771	1	chr1	HAVANA	192891233	193035775	-	ENSMUSG00000016200	ENSMUSG00000016200.13	protein_coding	KNOWN	Syt14	2
ENSMUSG00000016239	0.228103781807956	0.00497820943483804	0.128552251090275	0.0387251828934689	0.969109495419565	1	chrX	HAVANA	36328353	36362341	+	ENSMUSG00000016239	ENSMUSG00000016239.11	protein_coding	KNOWN	Lonrf3	2
ENSMUSG00000016252	0.057062090880993	-0.0327774782939496	0.0558863039555365	-0.586502881278883	0.557537625862103	1	chr2	HAVANA	174461072	174464105	-	ENSMUSG00000016252	ENSMUSG00000016252.7	protein_coding	KNOWN	Atp5e	2
ENSMUSG00000016253	8.76171316173323	-0.122850571122546	0.26852379793272	-0.457503476668862	0.647309203943195	1	chr2	HAVANA	174415804	174427502	+	ENSMUSG00000016253	ENSMUSG00000016253.12	protein_coding	KNOWN	Nelfcd	2
ENSMUSG00000016255	0.0844400481681361	-0.0227045927007752	0.0679009633203419	-0.334378064618316	0.738094289662198	1	chr2	HAVANA	174450695	174457882	+	ENSMUSG00000016255	ENSMUSG00000016255.5	protein_coding	KNOWN	Tubb1	2
ENSMUSG00000016256	53.0620161986597	0.0981033424313656	0.199337509275432	0.492146926024908	0.622615480852398	1	chr2	HAVANA	174427493	174439039	-	ENSMUSG00000016256	ENSMUSG00000016256.10	protein_coding	KNOWN	Ctsz	2
ENSMUSG00000016257	0.418677963722662	0.109744497619914	0.164343521740288	0.667775014541452	0.504277217752348	1	chr2	HAVANA	174465067	174473081	-	ENSMUSG00000016257	ENSMUSG00000016257.15	protein_coding	KNOWN	Slmo2	2
ENSMUSG00000016262	2.10128736589975	-0.268576413202401	0.267313559165432	-1.00472424235011	0.315029651569658	1	chr1	HAVANA	192844488	192855756	-	ENSMUSG00000016262	ENSMUSG00000016262.14	protein_coding	KNOWN	Sertad4	2
ENSMUSG00000016283	0.053619130950748	0.0193383813796104	0.0560144480521831	0.345239166894847	0.729914575878699	1	chr17	HAVANA	37480851	37483552	-	ENSMUSG00000016283	ENSMUSG00000016283.13	protein_coding	KNOWN	H2-M2	2
ENSMUSG00000016308	9.18110459321913	-0.0479375292748907	0.279801238715026	-0.17132708023396	0.863966588310958	1	chrX	HAVANA	36873900	36884222	+	ENSMUSG00000016308	ENSMUSG00000016308.12	protein_coding	KNOWN	Ube2a	2
ENSMUSG00000016319	2.88195914602317	-0.0678533665358645	0.281083286805644	-0.24139950584391	0.809245495708119	1	chrX	HAVANA	36795651	36798807	+	ENSMUSG00000016319	ENSMUSG00000016319.3	protein_coding	KNOWN	Slc25a5	2
ENSMUSG00000016327	0.629429624333688	-0.0944545338946994	0.197011620227259	-0.479436359062188	0.63162823260746	1	chrX	HAVANA	38316184	38336769	+	ENSMUSG00000016327	ENSMUSG00000016327.9	protein_coding	KNOWN	Atp1b4	2
ENSMUSG00000016344	1.84813405913502	0.266529477369541	0.265015615859374	1.00571234832807	0.314553961420906	1	chr2	HAVANA	181187247	181188771	+	ENSMUSG00000016344	ENSMUSG00000016344.14	protein_coding	KNOWN	Ppdpf	2
ENSMUSG00000016346	1.63265696515103	-0.45984019512581	0.263211877744298	-1.74703436283575	0.0806313776374543	1	chr2	HAVANA	181075579	181135300	-	ENSMUSG00000016346	ENSMUSG00000016346.17	protein_coding	KNOWN	Kcnq2	2
ENSMUSG00000016349	2.34424237643825	-0.791408011317403	0.276494309181497	-2.86229403295931	0.00420586524094896	1	chr2	HAVANA	181147653	181157014	-	ENSMUSG00000016349	ENSMUSG00000016349.10	protein_coding	KNOWN	Eef1a2	2
ENSMUSG00000016356	5.3572715022248	-0.132625259755416	0.284596288652314	-0.466011908951638	0.641206976276894	1	chr2	HAVANA	180986535	181017540	+	ENSMUSG00000016356	ENSMUSG00000016356.17	protein_coding	KNOWN	Col20a1	1
ENSMUSG00000016382	4.70108412953534	-0.378146820126651	0.284811359685843	-1.32770975337416	0.18427401021156	1	chrX	HAVANA	75785654	75875182	-	ENSMUSG00000016382	ENSMUSG00000016382.15	protein_coding	KNOWN	Pls3	2
ENSMUSG00000016386	0.811536048767385	0.0919828492250793	0.207502447667098	0.443285610648073	0.657559162424144	1	chr2	HAVANA	106693269	106868356	+	ENSMUSG00000016386	ENSMUSG00000016386.15	protein_coding	KNOWN	Mpped2	2
ENSMUSG00000016409	0.810089989843452	-0.0333864344891475	0.209396250899333	-0.159441414761518	0.873321111963201	1	chrX	HAVANA	37126795	37150746	+	ENSMUSG00000016409	ENSMUSG00000016409.4	protein_coding	KNOWN	Nkap	2
ENSMUSG00000016427	0.509166232902693	-0.0878600742507029	0.177944246965953	-0.49375057496247	0.62148234265477	1	chrX	HAVANA	37187588	37191163	-	ENSMUSG00000016427	ENSMUSG00000016427.7	protein_coding	KNOWN	Ndufa1	2
ENSMUSG00000016477	1.398177478785	-0.276760361362067	0.247588984431312	-1.11782178838755	0.263643113891542	1	chr13	HAVANA	29906575	29985668	-	ENSMUSG00000016477	ENSMUSG00000016477.17	protein_coding	KNOWN	E2f3	2
ENSMUSG00000016481	5.97410415865279	-0.238424514376845	0.280734909850028	-0.849287017792743	0.395721602906518	1	chr1	HAVANA	195097382	195131586	-	ENSMUSG00000016481	ENSMUSG00000016481.15	protein_coding	KNOWN	Cr1l	2
ENSMUSG00000016487	0.738895002356524	-0.0813967322377745	0.207867448018305	-0.391579985292391	0.695368578692502	1	chr6	HAVANA	146888487	147032025	+	ENSMUSG00000016487	ENSMUSG00000016487.15	protein_coding	KNOWN	Ppfibp1	2
ENSMUSG00000016493	686.266428883239	0.0212686855192214	0.118883449127481	0.178903671413626	0.858013339926953	1	chr1	HAVANA	195036826	195092249	-	ENSMUSG00000016493	ENSMUSG00000016493.13	protein_coding	KNOWN	Cd46	2
ENSMUSG00000016494	7.14540710249866	-0.237410905486582	0.275871190220776	-0.860586077497201	0.389466056620743	1	chr1	HAVANA	194938819	194961279	+	ENSMUSG00000016494	ENSMUSG00000016494.9	protein_coding	KNOWN	Cd34	2
ENSMUSG00000016495	3.01148546626259	0.189666220700022	0.28276071537269	0.670765811474321	0.502369730343379	1	chr19	HAVANA	29348599	29367390	-	ENSMUSG00000016495	ENSMUSG00000016495.12	protein_coding	KNOWN	Plgrkt	2
ENSMUSG00000016496	0.788464338193773	-0.0615706032662069	0.203428023069026	-0.302665298208768	0.762144946080804	1	chr19	HAVANA	29367455	29388095	+	ENSMUSG00000016496	ENSMUSG00000016496.7	protein_coding	KNOWN	Cd274	2
ENSMUSG00000016498	0.35615010359499	-0.064223365545754	0.14621616067685	-0.439235753752918	0.660490720793071	1	chr19	HAVANA	29410919	29471157	+	ENSMUSG00000016498	ENSMUSG00000016498.9	protein_coding	KNOWN	Pdcd1lg2	2
ENSMUSG00000016503	85.2766485392496	0.115294996572708	0.143041306614332	0.806025890713978	0.420227920712891	1	chr5	HAVANA	146948657	146955614	+	ENSMUSG00000016503	ENSMUSG00000016503.16	protein_coding	KNOWN	Gtf3a	2
ENSMUSG00000016510	206.044926800269	-0.0574304268024599	0.109032785389904	-0.526726219064176	0.598383725417718	1	chr5	HAVANA	146951573	146963800	-	ENSMUSG00000016510	ENSMUSG00000016510.11	protein_coding	KNOWN	Mtif3	2
ENSMUSG00000016520	0.213101387601006	0.00104800638457414	0.116913139294214	0.00896397437363153	0.992847879026176	1	chr5	HAVANA	147016655	147076586	-	ENSMUSG00000016520	ENSMUSG00000016520.7	protein_coding	KNOWN	Lnx2	2
ENSMUSG00000016526	0.12635790653087	0.040039334519007	0.0913394572823243	0.438357482191382	0.661127162752548	1	chr1	HAVANA	131127455	131138340	-	ENSMUSG00000016526	ENSMUSG00000016526.8	protein_coding	KNOWN	Dyrk3	2
ENSMUSG00000016528	0.324768624973603	-0.0292305735742081	0.150373833617537	-0.194386036925504	0.845873622317306	1	chr1	HAVANA	131053700	131097826	-	ENSMUSG00000016528	ENSMUSG00000016528.10	protein_coding	KNOWN	Mapkapk2	2
ENSMUSG00000016529	0.264230242631065	0.050696841352994	0.141231355210295	0.358963073585932	0.719622713741985	1	chr1	HAVANA	131019845	131024974	+	ENSMUSG00000016529	ENSMUSG00000016529.5	protein_coding	KNOWN	Il10	2
ENSMUSG00000016534	0.747021459099985	-0.339725214946475	0.199975603333583	-1.69883330407946	0.0893505965910198	1	chrX	HAVANA	38401357	38456454	-	ENSMUSG00000016534	ENSMUSG00000016534.15	protein_coding	KNOWN	Lamp2	2
ENSMUSG00000016541	2.44925372169044	0.45846171642895	0.278306242046256	1.64732818444205	0.0994906077665438	1	chr15	ENSEMBL	85336381	85463836	+	ENSMUSG00000016541	ENSMUSG00000016541.9	protein_coding	KNOWN	Atxn10	3
ENSMUSG00000016552	1.6593245248311	-0.294941947944245	0.256307127833326	-1.15073642484123	0.249840686533687	1	chr15	HAVANA	77940522	77956722	-	ENSMUSG00000016552	ENSMUSG00000016552.13	protein_coding	KNOWN	Foxred2	2
ENSMUSG00000016554	7.64176959838177	-0.0476625903824049	0.285835064490734	-0.166748577426371	0.867567881326131	1	chr15	ENSEMBL	77958998	77970824	-	ENSMUSG00000016554	ENSMUSG00000016554.8	protein_coding	KNOWN	Eif3d	3
ENSMUSG00000016559	2.77789035350739	0.0211879477133957	0.273393777855697	0.0774997437014796	0.938225995158624	1	chr11	HAVANA	116021912	116027962	-	ENSMUSG00000016559	ENSMUSG00000016559.14	protein_coding	KNOWN	H3f3b	2
ENSMUSG00000016619	3.41186063341056	-0.204373635085659	0.284849098129256	-0.717480365666877	0.47307774715303	1	chr15	ENSEMBL	84923428	84942955	+	ENSMUSG00000016619	ENSMUSG00000016619.9	protein_coding	KNOWN	Nup50	3
ENSMUSG00000016624	0.722726254277403	0.000146657433724711	0.197987084337401	0.000740742428808051	0.999408973106572	1	chr15	HAVANA	84785381	84856049	-	ENSMUSG00000016624	ENSMUSG00000016624.15	protein_coding	KNOWN	Phf21b	2
ENSMUSG00000016637	1.09479560775219	-0.0672034222535464	0.227544236352961	-0.295342230287486	0.767732459391896	1	chr15	ENSEMBL	78159465	78174108	-	ENSMUSG00000016637	ENSMUSG00000016637.6	protein_coding	KNOWN	Ift27	3
ENSMUSG00000016664	0.153514420969548	-0.233734178932596	0.1071986037386	-2.18038454588969	0.0292289687176725	1	chr15	ENSEMBL	83375607	83464606	-	ENSMUSG00000016664	ENSMUSG00000016664.14	protein_coding	KNOWN	Pacsin2	3
ENSMUSG00000016756	0.262577054955772	0.16617564274611	0.134805317713829	1.23270836465721	0.217684589937972	1	chr13	HAVANA	24327420	24477285	+	ENSMUSG00000016756	ENSMUSG00000016756.16	protein_coding	KNOWN	Cmah	2
ENSMUSG00000016757	0.463776911022003	0.0793024168939754	0.174288443401456	0.455006742537198	0.649104388097656	1	chr15	HAVANA	83575119	83595157	-	ENSMUSG00000016757	ENSMUSG00000016757.10	protein_coding	KNOWN	Ttll12	2
ENSMUSG00000016758	1.61094927431675	0.329937412034531	0.2568387468424	1.28460918023784	0.198928889053675	1	chr15	ENSEMBL	83526862	83544635	+	ENSMUSG00000016758	ENSMUSG00000016758.3	protein_coding	KNOWN	Bik	3
ENSMUSG00000016763	0.57808459292182	-0.165434433621389	0.187802825906773	-0.88089427207827	0.378375048016089	1	chr15	HAVANA	83602583	83725021	-	ENSMUSG00000016763	ENSMUSG00000016763.14	protein_coding	KNOWN	Scube1	2
ENSMUSG00000016831	200.866092867694	0.138244440741083	0.101010693072292	1.36861194133322	0.171120609300287	1	chr14	HAVANA	52279146	52296391	+	ENSMUSG00000016831	ENSMUSG00000016831.11	protein_coding	KNOWN	Tox4	1
ENSMUSG00000016833	6.23532999722623	0.0708320677861174	0.284721594525783	0.248776591407095	0.803533599290543	1	chr5	HAVANA	100798627	100804471	+	ENSMUSG00000016833	ENSMUSG00000016833.14	protein_coding	KNOWN	Mrps18c	2
ENSMUSG00000016918	3.11708823689962	0.128043920391448	0.282268899404638	0.453623904941416	0.65009954485843	1	chr1	HAVANA	12692277	12861192	+	ENSMUSG00000016918	ENSMUSG00000016918.15	protein_coding	KNOWN	Sulf1	2
ENSMUSG00000016921	1.62461317456837	-0.044047007109749	0.256662870111891	-0.171614254490908	0.863740800256366	1	chr2	HAVANA	162931528	162937121	+	ENSMUSG00000016921	ENSMUSG00000016921.14	protein_coding	KNOWN	Srsf6	2
ENSMUSG00000016933	34.1766620814068	-0.121012982229385	0.207916588169977	-0.582026587173768	0.560548772512104	1	chr2	HAVANA	160731300	160775760	+	ENSMUSG00000016933	ENSMUSG00000016933.17	protein_coding	KNOWN	Plcg1	2
ENSMUSG00000016940	1.35605313581215	-0.353071056255188	0.232197511985671	-1.52056347734241	0.12836941792394	1	chr11	HAVANA	115420128	115431274	+	ENSMUSG00000016940	ENSMUSG00000016940.18	protein_coding	KNOWN	Kctd2	2
ENSMUSG00000016942	5.14151554391472	0.0895301410142712	0.285242637988735	0.313873625785942	0.753617022422939	1	chr15	ENSEMBL	78439668	78468634	-	ENSMUSG00000016942	ENSMUSG00000016942.5	protein_coding	KNOWN	Tmprss6	3
ENSMUSG00000016946	0.0628888269483431	-0.0209799808809219	0.0650417208432734	-0.322561897331652	0.747027053935148	1	chr17	HAVANA	24047734	24073485	-	ENSMUSG00000016946	ENSMUSG00000016946.5	protein_coding	KNOWN	Kctd5	2
ENSMUSG00000016982	0.110786566042922	-0.0280936682407261	0.084157508064145	-0.33382248223549	0.738513517291983	1	chr13	HAVANA	21981194	21988734	+	ENSMUSG00000016982	ENSMUSG00000016982.6	protein_coding	KNOWN	Pom121l2	2
ENSMUSG00000016984	0.251036998898843	0.0465007030023193	0.130469730097408	0.356409896514711	0.721533619012988	1	chr11	HAVANA	17938756	17953875	-	ENSMUSG00000016984	ENSMUSG00000016984.7	protein_coding	KNOWN	Etaa1	2
ENSMUSG00000016995	1.84456764162816	-0.134737342158841	0.268979911617536	-0.500919720541899	0.616427622997732	1	chr2	HAVANA	164389393	164405160	-	ENSMUSG00000016995	ENSMUSG00000016995.17	protein_coding	KNOWN	Matn4	2
ENSMUSG00000017007	11.4319631940935	-0.363151790882002	0.255733889835652	-1.42003780224585	0.155596676046407	1	chr2	HAVANA	164403141	164415448	+	ENSMUSG00000017007	ENSMUSG00000017007.9	protein_coding	KNOWN	Rbpjl	2
ENSMUSG00000017009	2.2563535681603	-0.0653766793948854	0.271589518262771	-0.240718713347514	0.809773134233092	1	chr2	HAVANA	164424247	164443887	-	ENSMUSG00000017009	ENSMUSG00000017009.3	protein_coding	KNOWN	Sdc4	2
ENSMUSG00000017057	3.99044686991847	-0.0388682407809265	0.286034742535025	-0.135886432663567	0.891911061150344	1	chrX	HAVANA	36112110	36171259	+	ENSMUSG00000017057	ENSMUSG00000017057.9	protein_coding	KNOWN	Il13ra1	2
ENSMUSG00000017064	0.0787662800247862	0.0974001233078615	0.0748211426247846	1.30177273282642	0.192994087596057	1	chr13	HAVANA	28142484	28151611	+	ENSMUSG00000017064	ENSMUSG00000017064.4	protein_coding	KNOWN	Prl5a1	2
ENSMUSG00000017119	2.43634191861062	-0.319823429826902	0.273074119706543	-1.17119641425778	0.241519836278458	1	chr11	HAVANA	101552149	101581951	+	ENSMUSG00000017119	ENSMUSG00000017119.19	protein_coding	KNOWN	Nbr1	1
ENSMUSG00000017132	0.358619818055835	-0.138520027625426	0.152370539043192	-0.909099806926325	0.363297444518645	1	chr11	HAVANA	118132019	118248592	-	ENSMUSG00000017132	ENSMUSG00000017132.17	protein_coding	KNOWN	Cyth1	2
ENSMUSG00000017144	0.737950584154315	0.0298618818823468	0.204209851191273	0.146231348331852	0.883738759156522	1	chr2	HAVANA	51130438	51149111	-	ENSMUSG00000017144	ENSMUSG00000017144.8	protein_coding	KNOWN	Rnd3	2
ENSMUSG00000017146	0.0782434477031376	-0.0272918072146365	0.074322659242088	-0.367207087218718	0.713464553211692	1	chr11	HAVANA	101488764	101551955	-	ENSMUSG00000017146	ENSMUSG00000017146.12	protein_coding	KNOWN	Brca1	2
ENSMUSG00000017165	0.0376318142959093	-0.0185124650259286	0.0420886931132689	-0.439844139995223	0.66004999588055	1	chr11	HAVANA	100334407	100336996	+	ENSMUSG00000017165	ENSMUSG00000017165.1	protein_coding	KNOWN	Gast	2
ENSMUSG00000017167	22.6001115462755	-0.00292869961887833	0.22414262723279	-0.0130662322247014	0.989574951679427	1	chr11	HAVANA	101170523	101190724	+	ENSMUSG00000017167	ENSMUSG00000017167.6	protein_coding	KNOWN	Cntnap1	2
ENSMUSG00000017176	15.7719769384113	-0.156094239020205	0.245799808613245	-0.635046218712935	0.525398271591063	1	chr11	HAVANA	100422321	100441808	-	ENSMUSG00000017176	ENSMUSG00000017176.17	protein_coding	KNOWN	Nt5c3b	2
ENSMUSG00000017188	0.417894170394381	-0.0524094796547311	0.157310747952482	-0.333158924847031	0.739014321864385	1	chr11	HAVANA	101277968	101279114	-	ENSMUSG00000017188	ENSMUSG00000017188.3	protein_coding	KNOWN	Coa3	2
ENSMUSG00000017195	0.0383579370221468	0	0.0498512172850366	0	1	1	chr11	HAVANA	98551097	98558665	+	ENSMUSG00000017195	ENSMUSG00000017195.15	protein_coding	KNOWN	Zpbp2	2
ENSMUSG00000017204	0.0374000203588473	-0.0120669889675631	0.0494660582648406	-0.243944825822923	0.807273551677251	1	chr11	HAVANA	98664351	98677708	+	ENSMUSG00000017204	ENSMUSG00000017204.4	protein_coding	KNOWN	Gsdma	2
ENSMUSG00000017210	0.404203400736549	0.20888271897003	0.164123860685112	1.2727139009409	0.203119583029622	1	chr11	HAVANA	98704591	98729435	-	ENSMUSG00000017210	ENSMUSG00000017210.14	protein_coding	KNOWN	Med24	2
ENSMUSG00000017221	0.866651181368564	0.137731947589894	0.216474770955798	0.636249420575746	0.524613866144811	1	chr11	HAVANA	98682554	98695979	+	ENSMUSG00000017221	ENSMUSG00000017221.14	protein_coding	KNOWN	Psmd3	2
ENSMUSG00000017264	0.266096363982289	0.129813846452886	0.135807534926462	0.955866303907054	0.339139784876251	1	chr4	HAVANA	148558429	148582401	+	ENSMUSG00000017264	ENSMUSG00000017264.16	protein_coding	KNOWN	Exosc10	2
ENSMUSG00000017286	1.21337133059076	-0.0616493864864109	0.245299549415382	-0.251322868848878	0.801564495666224	1	chr11	HAVANA	76120987	76243725	-	ENSMUSG00000017286	ENSMUSG00000017286.15	protein_coding	KNOWN	Glod4	1
ENSMUSG00000017288	1.1668037160714	0.0954026899412467	0.227416452349675	0.419506543856184	0.674845973259527	1	chr11	HAVANA	76046226	76179647	-	ENSMUSG00000017288	ENSMUSG00000017288.15	protein_coding	KNOWN	Vps53	2
ENSMUSG00000017291	5.93309702968901	-0.391845323660747	0.285929097382673	-1.37042828885764	0.170553246474298	1	chr11	HAVANA	77529162	77607815	-	ENSMUSG00000017291	ENSMUSG00000017291.13	protein_coding	KNOWN	Taok1	2
ENSMUSG00000017299	0.773370436690797	0.298360520701475	0.20268485976366	1.47204147882273	0.141009676955991	1	chr2	HAVANA	164745983	164768607	+	ENSMUSG00000017299	ENSMUSG00000017299.13	protein_coding	KNOWN	Dnttip1	1
ENSMUSG00000017307	45.3840389700917	0.0460365968644449	0.167534115648878	0.274789386544586	0.78347805264063	1	chr2	HAVANA	164792768	164804882	-	ENSMUSG00000017307	ENSMUSG00000017307.15	protein_coding	KNOWN	Acot8	2
ENSMUSG00000017309	3.66686824152134	0.033768106447481	0.282400698569565	0.119575151968552	0.904819704324306	1	chr11	HAVANA	102041509	102055620	+	ENSMUSG00000017309	ENSMUSG00000017309.11	protein_coding	KNOWN	Cd300lg	2
ENSMUSG00000017314	1.10976153503851	-0.0396492662965217	0.223973141796068	-0.177026879109563	0.859487276531898	1	chr11	HAVANA	102057015	102088515	-	ENSMUSG00000017314	ENSMUSG00000017314.12	protein_coding	KNOWN	Mpp2	2
ENSMUSG00000017316	0.082378417210635	0.0650910944064534	0.0742371347234212	0.876799658943702	0.380595464390091	1	chr11	HAVANA	102099930	102101319	-	ENSMUSG00000017316	ENSMUSG00000017316.13	protein_coding	KNOWN	Ppy	2
ENSMUSG00000017344	0.416163999475435	-0.0622279987068328	0.164666105062045	-0.37790411501739	0.705501825404928	1	chr11	HAVANA	78499091	78502324	+	ENSMUSG00000017344	ENSMUSG00000017344.4	protein_coding	KNOWN	Vtn	2
ENSMUSG00000017376	0.745615893704539	-0.542903053242148	0.210325500088656	-2.58125169327211	0.00984427806911687	1	chr11	HAVANA	78567168	78697373	-	ENSMUSG00000017376	ENSMUSG00000017376.15	protein_coding	KNOWN	Nlk	2
ENSMUSG00000017386	8.81638001889284	-0.122822115004505	0.268807767569174	-0.456914307630261	0.647732639690966	1	chr11	HAVANA	78158499	78165589	-	ENSMUSG00000017386	ENSMUSG00000017386.10	protein_coding	KNOWN	Traf4	2
ENSMUSG00000017390	1.9907875223393	-0.31236217452704	0.2585943858998	-1.20792326345427	0.227076780371132	1	chr11	HAVANA	78322968	78327781	+	ENSMUSG00000017390	ENSMUSG00000017390.15	protein_coding	KNOWN	Aldoc	2
ENSMUSG00000017400	0.469631238834218	-0.138455773984695	0.176365301040097	-0.785051102275593	0.432423607338031	1	chr11	HAVANA	98036623	98053462	-	ENSMUSG00000017400	ENSMUSG00000017400.10	protein_coding	KNOWN	Stac2	2
ENSMUSG00000017404	0.360123226968958	-0.126477617228508	0.148272497516287	-0.853007937055989	0.39365490271332	1	chr11	HAVANA	98026710	98030492	+	ENSMUSG00000017404	ENSMUSG00000017404.12	protein_coding	KNOWN	Rpl19	2
ENSMUSG00000017405	2.12412169250804	0.284602310890097	0.269488922705796	1.05608166759715	0.290930905106792	1	chr11	HAVANA	78166106	78176675	-	ENSMUSG00000017405	ENSMUSG00000017405.14	protein_coding	KNOWN	Nek8	2
ENSMUSG00000017412	18.9504660393642	0.0449648943524885	0.224677280801111	0.200131024339272	0.841378110243501	1	chr2	HAVANA	52428320	52676831	-	ENSMUSG00000017412	ENSMUSG00000017412.15	protein_coding	KNOWN	Cacnb4	2
ENSMUSG00000017417	0.121297125203103	-0.138534961665813	0.089096242041227	-1.5548911883591	0.119971986325742	1	chr11	HAVANA	97923238	97986444	-	ENSMUSG00000017417	ENSMUSG00000017417.14	protein_coding	KNOWN	Plxdc1	2
ENSMUSG00000017418	0.790160800896848	0.0189168400036389	0.213440319476419	0.0886282406718798	0.929377363585983	1	chr2	HAVANA	15049395	15082456	+	ENSMUSG00000017418	ENSMUSG00000017418.13	protein_coding	KNOWN	Arl5b	2
ENSMUSG00000017421	2.01569243154811	0.212580831831888	0.262946434632379	0.808456795122907	0.41882766812317	1	chr11	HAVANA	80383279	80405733	+	ENSMUSG00000017421	ENSMUSG00000017421.18	protein_coding	KNOWN	Zfp207	2
ENSMUSG00000017428	3.96920198632242	-0.241734655392809	0.285796463792194	-0.845828014053303	0.397648695129443	1	chr11	HAVANA	80428615	80473248	+	ENSMUSG00000017428	ENSMUSG00000017428.16	protein_coding	KNOWN	Psmd11	2
ENSMUSG00000017446	0.183700742354235	-0.172465900572169	0.108814230921568	-1.58495721663907	0.11297605517923	1	chr11	HAVANA	118428203	118449963	+	ENSMUSG00000017446	ENSMUSG00000017446.14	protein_coding	KNOWN	C1qtnf1	2
ENSMUSG00000017453	0.118783223626865	0.00573643031311625	0.0911350310979216	0.0629442953385581	0.949810862174389	1	chr11	HAVANA	77880615	77894096	-	ENSMUSG00000017453	ENSMUSG00000017453.4	protein_coding	KNOWN	Pipox	2
ENSMUSG00000017466	2.69617588420883	-0.128998821706407	0.279734312211573	-0.461147653595103	0.644692674618565	1	chr11	HAVANA	118301069	118355740	-	ENSMUSG00000017466	ENSMUSG00000017466.9	protein_coding	KNOWN	Timp2	2
ENSMUSG00000017478	6.31780728062945	-0.295392452449881	0.280292660088707	-1.05387152255929	0.29194174241318	1	chr8	HAVANA	122376609	122417360	+	ENSMUSG00000017478	ENSMUSG00000017478.15	protein_coding	KNOWN	Zc3h18	2
ENSMUSG00000017485	5.91685346316482	-0.450751327908532	0.285481527814031	-1.57891591571613	0.114355344878395	1	chr14	HAVANA	16365179	16430787	+	ENSMUSG00000017485	ENSMUSG00000017485.10	protein_coding	KNOWN	Top2b	1
ENSMUSG00000017491	40.5384794254049	-0.0553030965158965	0.181697602207399	-0.304368884586439	0.760846870444483	1	chr14	ENSEMBL	16430842	16575472	-	ENSMUSG00000017491	ENSMUSG00000017491.8	protein_coding	KNOWN	Rarb	3
ENSMUSG00000017493	0.943575021271318	-0.148241496720109	0.219650772861734	-0.674896312854882	0.499741643255744	1	chr11	HAVANA	99041244	99054392	+	ENSMUSG00000017493	ENSMUSG00000017493.12	protein_coding	KNOWN	Igfbp4	1
ENSMUSG00000017499	0.158140464026546	0.00371539818386321	0.101642330672399	0.0365536500322708	0.970840900725178	1	chr11	HAVANA	98907801	98923940	+	ENSMUSG00000017499	ENSMUSG00000017499.15	protein_coding	KNOWN	Cdc6	2
ENSMUSG00000017548	2.14902331844671	0.00975521693298479	0.270891453781208	0.0360115344977396	0.971273161721489	1	chr11	HAVANA	79993106	80034123	+	ENSMUSG00000017548	ENSMUSG00000017548.15	protein_coding	KNOWN	Suz12	2
ENSMUSG00000017550	12.7876257033921	-0.110976082987533	0.258016775780263	-0.430111889631723	0.667114251587435	1	chr11	HAVANA	80089400	80135794	+	ENSMUSG00000017550	ENSMUSG00000017550.14	protein_coding	KNOWN	Atad5	2
ENSMUSG00000017561	0.460039320087591	0.176748867127556	0.169172841741428	1.04478275181845	0.296123388383677	1	chr11	HAVANA	80046493	80080991	-	ENSMUSG00000017561	ENSMUSG00000017561.16	protein_coding	KNOWN	Crlf3	2
ENSMUSG00000017588	1.61681881899325	-0.280269015233977	0.246306739311783	-1.13788610095318	0.25516804575414	1	chr11	HAVANA	99345565	99351104	-	ENSMUSG00000017588	ENSMUSG00000017588.2	protein_coding	KNOWN	Krt27	2
ENSMUSG00000017607	0.0659528445867296	0.0508634866083419	0.0657650777356812	0.773411791783615	0.439278713574486	1	chr11	HAVANA	99065678	99089306	-	ENSMUSG00000017607	ENSMUSG00000017607.9	protein_coding	KNOWN	Tns4	2
ENSMUSG00000017615	29.2930094973076	0.0569199386086267	0.190826025329193	0.298281843424839	0.765488060764858	1	chr11	HAVANA	78522850	78536332	-	ENSMUSG00000017615	ENSMUSG00000017615.12	protein_coding	KNOWN	Tnfaip1	2
ENSMUSG00000017631	15.5909678077179	-0.129598911478826	0.248202278678475	-0.522150369323203	0.601565638677455	1	chr11	HAVANA	76416734	76622314	-	ENSMUSG00000017631	ENSMUSG00000017631.18	protein_coding	KNOWN	Abr	1
ENSMUSG00000017639	7.11756887681815	0.126118062177081	0.277913450478475	0.453803376410705	0.649970353221159	1	chr11	HAVANA	79591212	79698023	+	ENSMUSG00000017639	ENSMUSG00000017639.13	protein_coding	KNOWN	Rab11fip4	2
ENSMUSG00000017652	0.293624070420719	-0.0691353790236641	0.141566432966014	-0.48835997047592	0.625294890213889	1	chr2	HAVANA	165055627	165072948	+	ENSMUSG00000017652	ENSMUSG00000017652.16	protein_coding	KNOWN	Cd40	2
ENSMUSG00000017664	0.547467728984985	-0.0519446124442197	0.178762318129101	-0.29057920588558	0.771373165458115	1	chr2	HAVANA	165276554	165287869	-	ENSMUSG00000017664	ENSMUSG00000017664.16	protein_coding	KNOWN	Slc35c2	1
ENSMUSG00000017667	0.297688683772464	-0.0588971762935944	0.139866759957091	-0.421094878523411	0.673685801218746	1	chr2	HAVANA	165374264	165388259	-	ENSMUSG00000017667	ENSMUSG00000017667.9	protein_coding	KNOWN	Zfp334	2
ENSMUSG00000017670	7.92081592033467	-0.166586868685046	0.283260850875894	-0.588104103231807	0.556462419143247	1	chr2	HAVANA	165288031	165326479	-	ENSMUSG00000017670	ENSMUSG00000017670.16	protein_coding	KNOWN	Elmo2	2
ENSMUSG00000017677	1.15885050434591	0.0380373477235393	0.237534641095085	0.160133896884172	0.872775599854492	1	chr11	HAVANA	79239372	79254671	-	ENSMUSG00000017677	ENSMUSG00000017677.11	protein_coding	KNOWN	Wsb1	2
ENSMUSG00000017679	42.9244826657287	-0.13762229008247	0.180325304364376	-0.763189007596974	0.445350683482354	1	chr2	HAVANA	163602314	163619013	+	ENSMUSG00000017679	ENSMUSG00000017679.16	protein_coding	KNOWN	Ttpal	2
ENSMUSG00000017686	0.883462250538609	-0.0709584923959502	0.217663763596065	-0.32600048452545	0.744423988540091	1	chr11	HAVANA	80209019	80267907	+	ENSMUSG00000017686	ENSMUSG00000017686.16	protein_coding	KNOWN	Rhot1	2
ENSMUSG00000017692	3.17789149297358	0.000140363371042081	0.282397178227427	0.000497042399372137	0.999603417559806	1	chr11	HAVANA	80300912	80355955	+	ENSMUSG00000017692	ENSMUSG00000017692.8	protein_coding	KNOWN	Rhbdl3	2
ENSMUSG00000017697	9.65412078991531	0.108268471248257	0.265114390492946	0.408383984916645	0.682991789232105	1	chr2	HAVANA	163726584	163750239	-	ENSMUSG00000017697	ENSMUSG00000017697.3	protein_coding	KNOWN	Ada	2
ENSMUSG00000017707	3.07854404753823	-0.128005625946625	0.281205088073815	-0.455203804537933	0.648962623680632	1	chr2	HAVANA	163623272	163645131	-	ENSMUSG00000017707	ENSMUSG00000017707.9	protein_coding	KNOWN	Serinc3	2
ENSMUSG00000017713	3.81404377276109	0.101357182422981	0.286148447424316	0.354211890140657	0.723180093474465	1	chr11	HAVANA	117867952	117873481	-	ENSMUSG00000017713	ENSMUSG00000017713.9	protein_coding	KNOWN	Tha1	2
ENSMUSG00000017715	2.58553242488905	-0.247013532081252	0.277977118533946	-0.888611024475696	0.374212164089317	1	chr11	HAVANA	117986292	118024011	+	ENSMUSG00000017715	ENSMUSG00000017715.11	protein_coding	KNOWN	Pgs1	2
ENSMUSG00000017716	0.0190259209890051	0	0.0419817924681774	0	1	1	chr11	HAVANA	117849251	117855743	+	ENSMUSG00000017716	ENSMUSG00000017716.15	protein_coding	KNOWN	Birc5	2
ENSMUSG00000017718	0.530891929004522	-0.0113867640526568	0.180859580949865	-0.0629591420750512	0.949799039641656	1	chr11	HAVANA	117825924	117839908	+	ENSMUSG00000017718	ENSMUSG00000017718.15	protein_coding	KNOWN	Afmid	2
ENSMUSG00000017720	30.3772527909168	0.134224025190568	0.19056272290538	0.704356146596486	0.481211008733834	1	chr2	HAVANA	164470301	164473724	-	ENSMUSG00000017720	ENSMUSG00000017720.2	protein_coding	KNOWN	Trp53tg5	2
ENSMUSG00000017721	0.464512707644015	0.0204655754889966	0.17133863890982	0.119445185389667	0.904922664743876	1	chr2	HAVANA	164497520	164508301	+	ENSMUSG00000017721	ENSMUSG00000017721.15	protein_coding	KNOWN	Pigt	2
ENSMUSG00000017723	0.0415570555754827	-0.027442534778222	0.0511767429265265	-0.536230584615765	0.591799198266583	1	chr2	HAVANA	164562413	164568510	+	ENSMUSG00000017723	ENSMUSG00000017723.11	protein_coding	KNOWN	Wfdc2	2
ENSMUSG00000017724	4.28825564147935	0.345896020761163	0.286200275073586	1.20858032254591	0.226824119940945	1	chr11	HAVANA	101769742	101785371	-	ENSMUSG00000017724	ENSMUSG00000017724.14	protein_coding	KNOWN	Etv4	2
ENSMUSG00000017733	0.0214914076383244	-0.00867325319969696	0.0419817924681774	-0.206595590368643	0.83632570434938	1	chr2	HAVANA	164588343	164593594	-	ENSMUSG00000017733	ENSMUSG00000017733.4	protein_coding	KNOWN	Eppin	2
ENSMUSG00000017734	5.13342578762528	-0.682816953608125	0.286127938499636	-2.38640433782384	0.0170140331851769	1	chr2	HAVANA	164486106	164493319	+	ENSMUSG00000017734	ENSMUSG00000017734.15	protein_coding	KNOWN	Dbndd2	2
ENSMUSG00000017737	0.0661483814912963	0.0274224369626787	0.0665664923807079	0.411955564758377	0.680371992808673	1	chr2	HAVANA	164940780	164955850	+	ENSMUSG00000017737	ENSMUSG00000017737.2	protein_coding	KNOWN	Mmp9	2
ENSMUSG00000017740	7.01774511070838	-0.489584551812189	0.281215760122914	-1.74095702032561	0.0816911125732021	1	chr2	HAVANA	164960802	164999731	+	ENSMUSG00000017740	ENSMUSG00000017740.17	protein_coding	KNOWN	Slc12a5	2
ENSMUSG00000017747	0.843628852031479	0.122013811973831	0.211508177171331	0.576875152562041	0.564023796906171	1	chr11	HAVANA	100766032	100770957	-	ENSMUSG00000017747	ENSMUSG00000017747.13	protein_coding	KNOWN	Ghdc	2
ENSMUSG00000017754	104.396111089608	-0.153788597992802	0.161676369956312	-0.951212586195239	0.341496470503929	1	chr2	HAVANA	164839518	164857711	-	ENSMUSG00000017754	ENSMUSG00000017754.13	protein_coding	KNOWN	Pltp	2
ENSMUSG00000017756	3.42685104048658	0.477079483611684	0.285562053725823	1.67066834471552	0.094787204751869	1	chr13	ENSEMBL	73763697	73816743	+	ENSMUSG00000017756	ENSMUSG00000017756.8	protein_coding	KNOWN	Slc12a7	3
ENSMUSG00000017760	239.310117083179	0.141586828873903	0.187880060212857	0.753602211503945	0.451088116007141	1	chr2	HAVANA	164832873	164841032	+	ENSMUSG00000017760	ENSMUSG00000017760.15	protein_coding	KNOWN	Ctsa	1
ENSMUSG00000017764	3.62952118807782	0.143428133716501	0.285850351332556	0.501759515242427	0.615836694291939	1	chr2	HAVANA	164822686	164826871	+	ENSMUSG00000017764	ENSMUSG00000017764.2	protein_coding	KNOWN	Zswim1	2
ENSMUSG00000017765	1.08931736000543	0.146803825716208	0.231323902193008	0.634624543008617	0.52567331727519	1	chr8	HAVANA	105943590	105966115	-	ENSMUSG00000017765	ENSMUSG00000017765.16	protein_coding	KNOWN	Slc12a4	2
ENSMUSG00000017767	68.3644310501708	0.0678923912262512	0.167968666218245	0.404196763329878	0.686068033660512	1	chr2	HAVANA	164826389	164828537	-	ENSMUSG00000017767	ENSMUSG00000017767.3	protein_coding	KNOWN	Spata25	2
ENSMUSG00000017774	1.3701830097225	0.231678728935047	0.248749186892751	0.931374819065984	0.351659711762766	1	chr11	HAVANA	75650504	75673910	+	ENSMUSG00000017774	ENSMUSG00000017774.19	protein_coding	KNOWN	Myo1c	2
ENSMUSG00000017776	1.33261959730682	0.109293124642788	0.242164173550866	0.4513183062557	0.65176015285239	1	chr11	HAVANA	75679259	75706908	+	ENSMUSG00000017776	ENSMUSG00000017776.15	protein_coding	KNOWN	Crk	2
ENSMUSG00000017778	7.55835597543387	-0.125756537662331	0.275651646002343	-0.456215442520023	0.648235061808	1	chr13	HAVANA	86044816	86046904	-	ENSMUSG00000017778	ENSMUSG00000017778.14	protein_coding	KNOWN	Cox7c	2
ENSMUSG00000017781	6.4153327314179	-0.492580566795499	0.284303322320256	-1.73258814837425	0.0831688972543437	1	chr11	HAVANA	75588097	75628804	+	ENSMUSG00000017781	ENSMUSG00000017781.17	protein_coding	KNOWN	Pitpna	2
ENSMUSG00000017801	6.6956412861644	0.481482732185973	0.278382838380615	1.72957045407976	0.0837070486749517	1	chr11	HAVANA	101087277	101092207	+	ENSMUSG00000017801	ENSMUSG00000017801.15	protein_coding	KNOWN	Mlx	2
ENSMUSG00000017802	1.72160145301818	-0.138596009758977	0.261371838683612	-0.530263744009338	0.595929080502506	1	chr11	HAVANA	101096322	101119893	-	ENSMUSG00000017802	ENSMUSG00000017802.14	protein_coding	KNOWN	Fam134c	2
ENSMUSG00000017817	0.154966076505805	0.151622794383264	0.104796948276111	1.44682451996388	0.147946077478692	1	chr2	HAVANA	163336242	163397993	-	ENSMUSG00000017817	ENSMUSG00000017817.11	protein_coding	KNOWN	Jph2	2
ENSMUSG00000017830	1.11406754111393	0.0209805818547326	0.238532775072776	0.0879568094922446	0.92991100407299	1	chr11	HAVANA	100694884	100704271	-	ENSMUSG00000017830	ENSMUSG00000017830.15	protein_coding	KNOWN	Dhx58	2
ENSMUSG00000017831	0.713326314567522	-0.331644880531988	0.205405682076181	-1.61458474361477	0.10640065149436	1	chr17	ENSEMBL	53479234	53507671	+	ENSMUSG00000017831	ENSMUSG00000017831.7	protein_coding	KNOWN	Rab5a	3
ENSMUSG00000017832	2.51907136727726	0.107837067756083	0.279245144711075	0.386173474448977	0.699368197254671	1	chr11	HAVANA	100713850	100714575	+	ENSMUSG00000017832	ENSMUSG00000017832.2	protein_coding	KNOWN	Hspb9	2
ENSMUSG00000017837	172.172171970949	0.0170731141239561	0.130604316071968	0.130723965619545	0.895993673205274	1	chr11	HAVANA	100619244	100627607	+	ENSMUSG00000017837	ENSMUSG00000017837.12	protein_coding	KNOWN	Nkiras2	2
ENSMUSG00000017843	5.70445044579932	0.170390965803886	0.282137663713426	0.603928463719596	0.545891203832288	1	chr12	ENSEMBL	110485739	110583061	+	ENSMUSG00000017843	ENSMUSG00000017843.13	protein_coding	KNOWN	Ppp2r5c	3
ENSMUSG00000017858	1.52614019503788	0.0284051434201518	0.24740054017843	0.1148143953108	0.908592238707548	1	chr2	HAVANA	163017354	163046141	+	ENSMUSG00000017858	ENSMUSG00000017858.12	protein_coding	KNOWN	Ift52	2
ENSMUSG00000017861	0.101520519011694	0.0675434538666322	0.0780166560392622	0.865756843418676	0.386623520360257	1	chr2	HAVANA	163054687	163084688	+	ENSMUSG00000017861	ENSMUSG00000017861.11	protein_coding	KNOWN	Mybl2	2
ENSMUSG00000017868	1.20972738044907	-0.00281409173962101	0.237925059294156	-0.0118276391228796	0.990563129379051	1	chr2	HAVANA	162987330	163014127	+	ENSMUSG00000017868	ENSMUSG00000017868.16	protein_coding	KNOWN	Sgk2	2
ENSMUSG00000017897	0.450553520344682	0.103310781133613	0.172414025876375	0.599201721602912	0.549038374875807	1	chr2	HAVANA	165595032	165771727	+	ENSMUSG00000017897	ENSMUSG00000017897.18	protein_coding	KNOWN	Eya2	2
ENSMUSG00000017929	0.487402278857527	-0.0896511488698971	0.170389171753061	-0.526155200753165	0.598780377688436	1	chr2	HAVANA	167298444	167349183	-	ENSMUSG00000017929	ENSMUSG00000017929.13	protein_coding	KNOWN	B4galt5	2
ENSMUSG00000017943	0.814478053828018	-0.0543343494479674	0.215788885749949	-0.251794012741364	0.80120028539622	1	chr2	HAVANA	163438476	163455324	+	ENSMUSG00000017943	ENSMUSG00000017943.15	protein_coding	KNOWN	Gdap1l1	2
ENSMUSG00000017950	0.0391310263047419	0.0155513551813471	0.0502792234890572	0.309299828083695	0.757093461732258	1	chr2	HAVANA	163506808	163572910	+	ENSMUSG00000017950	ENSMUSG00000017950.16	protein_coding	KNOWN	Hnf4a	2
ENSMUSG00000017969	49.1105809321654	0.0559813039429867	0.164209943108095	0.340912997613889	0.733169079666954	1	chr2	HAVANA	167191805	167240604	-	ENSMUSG00000017969	ENSMUSG00000017969.13	protein_coding	KNOWN	Ptgis	2
ENSMUSG00000017978	5.04219955272408	-0.105656074732016	0.284055957152027	-0.371955145004998	0.70992624614517	1	chr6	HAVANA	23262773	23839421	-	ENSMUSG00000017978	ENSMUSG00000017978.18	protein_coding	KNOWN	Cadps2	2
ENSMUSG00000017999	2.66420288845355	0.118227152244411	0.277719088574684	0.425707692082596	0.670320856337737	1	chr2	HAVANA	167015193	167034947	+	ENSMUSG00000017999	ENSMUSG00000017999.16	protein_coding	KNOWN	Ddx27	2
ENSMUSG00000018001	4.04723588444975	-0.065220021633872	0.285904443951593	-0.228118250742946	0.819554312079508	1	chr5	HAVANA	143622447	143710250	+	ENSMUSG00000018001	ENSMUSG00000018001.18	protein_coding	KNOWN	Cyth3	2
ENSMUSG00000018008	2.18703626170016	0.112409628441634	0.27633369417971	0.406789439034277	0.684162644028863	1	chr15	ENSEMBL	78597047	78622019	+	ENSMUSG00000018008	ENSMUSG00000018008.7	protein_coding	KNOWN	Cyth4	3
ENSMUSG00000018012	1.78698229519767	0.276404228141368	0.255406137861186	1.08221450923624	0.279157222840079	1	chr11	HAVANA	120721470	120723969	+	ENSMUSG00000018012	ENSMUSG00000018012.11	protein_coding	KNOWN	Rac3	2
ENSMUSG00000018040	31.9198756673798	0.14115238272691	0.232913387762902	0.60602949483779	0.544495167568475	1	chr15	HAVANA	83113433	83122801	-	ENSMUSG00000018040	ENSMUSG00000018040.9	protein_coding	KNOWN	Rrp7a	2
ENSMUSG00000018042	14.746707283149	-0.0763887605163132	0.250071624133245	-0.305467526677922	0.76001009873932	1	chr15	HAVANA	83153494	83172592	-	ENSMUSG00000018042	ENSMUSG00000018042.17	protein_coding	KNOWN	Cyb5r3	2
ENSMUSG00000018068	18.7718781857994	0.167749017559319	0.256754938630742	0.653342905316308	0.513535237886182	1	chr11	HAVANA	86210681	86257575	-	ENSMUSG00000018068	ENSMUSG00000018068.13	protein_coding	KNOWN	Ints2	2
ENSMUSG00000018076	0.587352931267545	-0.0152976444651887	0.184579780237716	-0.0828782245026365	0.933948368792003	1	chr5	HAVANA	118560679	118765438	+	ENSMUSG00000018076	ENSMUSG00000018076.12	protein_coding	KNOWN	Med13l	2
ENSMUSG00000018102	0.394456279592029	-0.287912430969057	0.160936192297376	-1.78898498130896	0.0736172343200104	1	chr13	HAVANA	23684199	23692488	+	ENSMUSG00000018102	ENSMUSG00000018102.4	protein_coding	KNOWN	Hist1h2bc	2
ENSMUSG00000018126	0.481814627808954	-0.173364401475861	0.174901201045024	-0.991213327524452	0.32158142413031	1	chr15	HAVANA	79258195	79285537	-	ENSMUSG00000018126	ENSMUSG00000018126.15	protein_coding	KNOWN	Baiap2l2	2
ENSMUSG00000018143	0.873135221707671	-0.25279476884689	0.212550139402903	-1.1893418162747	0.234305186551309	1	chr5	HAVANA	139791513	139802653	+	ENSMUSG00000018143	ENSMUSG00000018143.10	protein_coding	KNOWN	Mafk	2
ENSMUSG00000018160	38.6224244862106	-0.137981391232976	0.184055423018089	-0.749673054835311	0.453451639749046	1	chr11	HAVANA	98152154	98193293	-	ENSMUSG00000018160	ENSMUSG00000018160.15	protein_coding	KNOWN	Med1	2
ENSMUSG00000018166	0.798120148719062	0.23270684829708	0.210924960781236	1.10326842036697	0.269910616315092	1	chr10	HAVANA	128567523	128589652	-	ENSMUSG00000018166	ENSMUSG00000018166.8	protein_coding	KNOWN	Erbb3	2
ENSMUSG00000018167	0.481632515667342	-0.188317967494195	0.171500763033555	-1.09805906494626	0.272178698626551	1	chr11	HAVANA	98358368	98381112	+	ENSMUSG00000018167	ENSMUSG00000018167.10	protein_coding	KNOWN	Stard3	2
ENSMUSG00000018168	0.116417418996807	0.115600099425262	0.0839485037934217	1.37703585176131	0.168501163734176	1	chr11	HAVANA	98464902	98546031	-	ENSMUSG00000018168	ENSMUSG00000018168.8	protein_coding	KNOWN	Ikzf3	2
ENSMUSG00000018169	0.0366069397612844	0.0148410466417183	0.0491263335575852	0.302099618818933	0.76257612301597	1	chr15	HAVANA	78755882	78773475	-	ENSMUSG00000018169	ENSMUSG00000018169.12	protein_coding	KNOWN	Mfng	2
ENSMUSG00000018171	1.7201697729828	0.0571180146502345	0.2467950396162	0.231439070813825	0.816973714847614	1	chr11	HAVANA	86583865	86683836	-	ENSMUSG00000018171	ENSMUSG00000018171.9	protein_coding	KNOWN	Vmp1	2
ENSMUSG00000018189	0.390155821389508	-0.176972081148597	0.153736011676258	-1.15114265824243	0.249673550908501	1	chr1	HAVANA	143777272	143807466	+	ENSMUSG00000018189	ENSMUSG00000018189.12	protein_coding	KNOWN	Uchl5	2
ENSMUSG00000018196	10.0763248079957	-0.149112224286811	0.261092724474515	-0.571108308693474	0.567926226788245	1	chr1	HAVANA	143716338	143749676	+	ENSMUSG00000018196	ENSMUSG00000018196.18	protein_coding	KNOWN	Glrx2	2
ENSMUSG00000018199	19.6183911761092	-0.119717949758949	0.246648240415324	-0.485379297891437	0.627407314669849	1	chr1	HAVANA	143750790	143777068	-	ENSMUSG00000018199	ENSMUSG00000018199.8	protein_coding	KNOWN	Trove2	2
ENSMUSG00000018209	6.00312874298618	-0.560984827616747	0.280655754768189	-1.99883600491321	0.045626100724082	1	chr2	HAVANA	164070322	164155524	+	ENSMUSG00000018209	ENSMUSG00000018209.15	protein_coding	KNOWN	Stk4	1
ENSMUSG00000018211	0.326233841097157	-0.0308874474117288	0.149670549267723	-0.206369573458831	0.836502236132704	1	chr2	HAVANA	164214454	164221660	-	ENSMUSG00000018211	ENSMUSG00000018211.13	protein_coding	KNOWN	Wfdc15b	2
ENSMUSG00000018217	0.359973611372896	0.0450835533631698	0.148842111653845	0.30289514749709	0.761969769492766	1	chr11	HAVANA	63128982	63159547	+	ENSMUSG00000018217	ENSMUSG00000018217.12	protein_coding	KNOWN	Pmp22	2
ENSMUSG00000018238	0.0206280183976002	0	0.0419817924681774	0	1	1	chr11	HAVANA	53431023	53437904	+	ENSMUSG00000018238	ENSMUSG00000018238.6	protein_coding	KNOWN	Gdf9	2
ENSMUSG00000018239	0.0939696850645124	-0.0279044086104065	0.0809038200549052	-0.3449084183104	0.730163221631835	1	chr11	HAVANA	53324679	53333301	+	ENSMUSG00000018239	ENSMUSG00000018239.9	protein_coding	KNOWN	Zcchc10	2
ENSMUSG00000018263	0.0210844131989177	-0.00867325319969698	0.0419817924681774	-0.206595590368644	0.836325704349379	1	chr5	HAVANA	119832668	119885219	+	ENSMUSG00000018263	ENSMUSG00000018263.11	protein_coding	KNOWN	Tbx5	2
ENSMUSG00000018286	0.367969491180358	0.0859165006328722	0.154431849223987	0.55633925945068	0.577978953560241	1	chr11	HAVANA	70525367	70527858	+	ENSMUSG00000018286	ENSMUSG00000018286.6	protein_coding	KNOWN	Psmb6	2
ENSMUSG00000018287	2.11825284244905	0.0627031192036857	0.26857094499977	0.233469481234239	0.815396865236056	1	chr11	HAVANA	70663771	70669416	-	ENSMUSG00000018287	ENSMUSG00000018287.12	protein_coding	KNOWN	Spag7	2
ENSMUSG00000018293	12.5199267528286	-0.34448858862375	0.252040591041677	-1.36679805105991	0.171688613849827	1	chr11	HAVANA	70651850	70654644	-	ENSMUSG00000018293	ENSMUSG00000018293.4	protein_coding	KNOWN	Pfn1	2
ENSMUSG00000018322	0.765245043172007	-0.163419752018506	0.189531662598902	-0.862229296032426	0.388561351428693	1	chr2	HAVANA	164053540	164071169	-	ENSMUSG00000018322	ENSMUSG00000018322.10	protein_coding	KNOWN	Tomm34	2
ENSMUSG00000018326	4.32037574747292	-0.188944112195518	0.285476040664423	-0.661856286628346	0.508063329068789	1	chr2	HAVANA	163994960	164018588	+	ENSMUSG00000018326	ENSMUSG00000018326.9	protein_coding	KNOWN	Ywhab	2
ENSMUSG00000018334	0.645528586816249	0.256279946549712	0.191445706696525	1.3386560136131	0.180682682051133	1	chr11	HAVANA	79013440	79146407	-	ENSMUSG00000018334	ENSMUSG00000018334.17	protein_coding	KNOWN	Ksr1	2
ENSMUSG00000018339	5.90270193909638	0.1185347915295	0.285736703361956	0.414839221334986	0.678259605378606	1	chr11	HAVANA	54902453	54910377	+	ENSMUSG00000018339	ENSMUSG00000018339.11	protein_coding	KNOWN	Gpx3	2
ENSMUSG00000018340	0.484570298925018	-0.211489463005819	0.172143254252676	-1.22856666050584	0.219234321926393	1	chr11	HAVANA	54979108	55033445	-	ENSMUSG00000018340	ENSMUSG00000018340.13	protein_coding	KNOWN	Anxa6	2
ENSMUSG00000018341	227.994751309662	0.019784752952209	0.176699633877626	0.111968273606673	0.910848562343021	1	chr6	HAVANA	67291318	67376188	-	ENSMUSG00000018341	ENSMUSG00000018341.12	protein_coding	KNOWN	Il12rb2	2
ENSMUSG00000018347	1.23763618936608	0.0023304309527473	0.237454242596763	0.00981423169054414	0.992169501762655	1	chr11	HAVANA	65807175	65829239	+	ENSMUSG00000018347	ENSMUSG00000018347.16	protein_coding	KNOWN	Zkscan6	2
ENSMUSG00000018362	0.933562294915337	0.0854639981646175	0.21399165532037	0.399380050762579	0.689613190956014	1	chr11	HAVANA	106988629	106999541	-	ENSMUSG00000018362	ENSMUSG00000018362.14	protein_coding	KNOWN	Kpna2	2
ENSMUSG00000018363	7.46274968025682	0.360900562130089	0.276164410166672	1.30683226673661	0.19126968398799	1	chr11	HAVANA	106820066	106920715	-	ENSMUSG00000018363	ENSMUSG00000018363.16	protein_coding	KNOWN	Smurf2	2
ENSMUSG00000018372	24.89716596186	-0.218833214198981	0.209925514417292	-1.04243266858921	0.29721112700921	1	chr11	HAVANA	106789252	106819930	+	ENSMUSG00000018372	ENSMUSG00000018372.13	protein_coding	KNOWN	Cep95	2
ENSMUSG00000018377	0.0417231805270903	-0.0129438551531657	0.0512177042384127	-0.252722283156494	0.800482827250037	1	chr11	HAVANA	88068279	88084729	+	ENSMUSG00000018377	ENSMUSG00000018377.10	protein_coding	KNOWN	Vezf1	2
ENSMUSG00000018379	3.82130582001262	0.0377633537700324	0.285688646740248	0.132183599876712	0.894839072693184	1	chr11	HAVANA	88047373	88053755	+	ENSMUSG00000018379	ENSMUSG00000018379.17	protein_coding	KNOWN	Srsf1	2
ENSMUSG00000018381	52.443306215636	0.0321644262513859	0.206453777002259	0.155794806558729	0.876194764405652	1	chr11	HAVANA	95830074	95842476	-	ENSMUSG00000018381	ENSMUSG00000018381.15	protein_coding	KNOWN	Abi3	2
ENSMUSG00000018387	21.7445624121259	0.0399982431364053	0.209827191763833	0.190624688822146	0.8488196459902	1	chr11	HAVANA	53457205	53467766	+	ENSMUSG00000018387	ENSMUSG00000018387.12	protein_coding	KNOWN	Shroom1	2
ENSMUSG00000018395	3.58954516627361	-0.0893243427171845	0.280688959152922	-0.318232476926603	0.750308599253794	1	chr11	HAVANA	53567379	53601967	+	ENSMUSG00000018395	ENSMUSG00000018395.19	protein_coding	KNOWN	Kif3a	2
ENSMUSG00000018398	3.40728146556026	-0.306993559395779	0.276735066698199	-1.10934101362217	0.26728309833518	1	chr11	HAVANA	53519257	53549565	+	ENSMUSG00000018398	ENSMUSG00000018398.18	protein_coding	KNOWN	Sept8	1
ENSMUSG00000018401	0.677204968348141	0.00556290985164665	0.203273945934482	0.0273665659712222	0.978167364745416	1	chr11	HAVANA	87592162	87616302	+	ENSMUSG00000018401	ENSMUSG00000018401.17	protein_coding	KNOWN	Mtmr4	2
ENSMUSG00000018405	6.53400118278719	-0.0743705966473131	0.283671348824687	-0.262171689017755	0.793189079082163	1	chr11	HAVANA	84813061	84819515	-	ENSMUSG00000018405	ENSMUSG00000018405.7	protein_coding	KNOWN	Mrm1	2
ENSMUSG00000018411	10.7258114176203	-0.129022435533048	0.264585036991019	-0.487640710904705	0.625804354000717	1	chr11	HAVANA	104231390	104332090	+	ENSMUSG00000018411	ENSMUSG00000018411.17	protein_coding	KNOWN	Mapt	2
ENSMUSG00000018412	5.91753135279574	0.279079842983156	0.28350055292926	0.984406697269453	0.324915586435359	1	chr11	HAVANA	104333229	104468861	-	ENSMUSG00000018412	ENSMUSG00000018412.16	protein_coding	KNOWN	Kansl1	2
ENSMUSG00000018415	3.26193733089393	0.0490646399577128	0.28288959242652	0.173440951068064	0.862304838537481	1	chr11	HAVANA	60417145	60450927	+	ENSMUSG00000018415	ENSMUSG00000018415.14	protein_coding	KNOWN	Gid4	2
ENSMUSG00000018417	0.945211589519308	-0.259838563787105	0.228407063797195	-1.13761176851263	0.255282630305083	1	chr1	HAVANA	51749765	51916071	-	ENSMUSG00000018417	ENSMUSG00000018417.14	protein_coding	KNOWN	Myo1b	1
ENSMUSG00000018425	1.21378438744548	-0.502417208994606	0.242611909858259	-2.07086786995796	0.0383711455066329	1	chr11	HAVANA	86768846	86807746	-	ENSMUSG00000018425	ENSMUSG00000018425.18	protein_coding	KNOWN	Dhx40	2
ENSMUSG00000018427	0.915399108847607	-0.072539422227545	0.219144986435921	-0.331011096385524	0.740636103894122	1	chr11	HAVANA	86936425	86993707	-	ENSMUSG00000018427	ENSMUSG00000018427.7	protein_coding	KNOWN	Ypel2	2
ENSMUSG00000018428	0.343894428818379	0.158518515997654	0.151152476961606	1.04873250630169	0.294301248877691	1	chr11	HAVANA	88830792	88864586	-	ENSMUSG00000018428	ENSMUSG00000018428.15	protein_coding	KNOWN	Akap1	2
ENSMUSG00000018433	0.241249783197578	0.00861370304206061	0.128414610309079	0.0670772821046486	0.946520179408672	1	chr11	HAVANA	107166663	107189381	-	ENSMUSG00000018433	ENSMUSG00000018433.14	protein_coding	KNOWN	Nol11	2
ENSMUSG00000018442	12.0594037481531	-0.363415270504402	0.255559713334778	-1.42203661822212	0.155015620874278	1	chr11	HAVANA	71007164	71019841	-	ENSMUSG00000018442	ENSMUSG00000018442.13	protein_coding	KNOWN	Derl2	2
ENSMUSG00000018446	9.30484147268106	-0.118001898862123	0.271247601305695	-0.435033888941696	0.663537829133143	1	chr11	HAVANA	70977836	70983026	-	ENSMUSG00000018446	ENSMUSG00000018446.8	protein_coding	KNOWN	C1qbp	2
ENSMUSG00000018449	1.95087600733677	0.0341640014199817	0.266042941407936	0.128415364975222	0.897820272335726	1	chr11	HAVANA	70970213	70977833	+	ENSMUSG00000018449	ENSMUSG00000018449.12	protein_coding	KNOWN	Rpain	2
ENSMUSG00000018451	4.46671446028173	0.0226009778833862	0.286069140869227	0.0790052985607348	0.937028408597615	1	chr11	HAVANA	71031941	71033513	-	ENSMUSG00000018451	ENSMUSG00000018451.6	lincRNA	KNOWN	6330403K07Rik	2
ENSMUSG00000018459	0.684335399988045	-0.040749216446702	0.19251595724321	-0.211666695219569	0.832367072715908	1	chr2	HAVANA	165405028	165473230	-	ENSMUSG00000018459	ENSMUSG00000018459.15	protein_coding	KNOWN	Slc13a3	2
ENSMUSG00000018470	7.59440536484817	0.217289929212237	0.276145696833205	0.7868669753108	0.431359741647013	1	chr11	HAVANA	69326258	69333042	+	ENSMUSG00000018470	ENSMUSG00000018470.8	protein_coding	KNOWN	Kcnab3	2
ENSMUSG00000018474	11.1554770314743	-0.469548939544028	0.28209840561515	-1.66448632887562	0.0960152808561368	1	chr11	HAVANA	69343273	69369406	-	ENSMUSG00000018474	ENSMUSG00000018474.17	protein_coding	KNOWN	Chd3	2
ENSMUSG00000018476	1.34922583993559	0.0429420162498768	0.241800304674421	0.177592895541209	0.85904270438798	1	chr11	HAVANA	69398508	69413675	-	ENSMUSG00000018476	ENSMUSG00000018476.7	protein_coding	KNOWN	Kdm6b	2
ENSMUSG00000018479	0.986810849442678	-0.0975251489458741	0.225612680640073	-0.432268029745451	0.665546620312872	1	chr11	HAVANA	85170404	85181145	+	ENSMUSG00000018479	ENSMUSG00000018479.12	protein_coding	KNOWN	1700125H20Rik	2
ENSMUSG00000018481	1.27125922956205	0.00246378082021375	0.246099735042765	0.0100113103323155	0.992012263482921	1	chr11	HAVANA	85187262	85235130	-	ENSMUSG00000018481	ENSMUSG00000018481.9	protein_coding	KNOWN	Appbp2	2
ENSMUSG00000018486	0.121412672174758	-0.0727888864971421	0.0855063898484106	-0.851268386212837	0.394620282043468	1	chr11	HAVANA	103727364	103749821	-	ENSMUSG00000018486	ENSMUSG00000018486.2	protein_coding	KNOWN	Wnt9b	2
ENSMUSG00000018500	3.42873545152933	0.316231723215438	0.283986350324185	1.1135455026428	0.265474217137017	1	chr11	HAVANA	62248984	62266453	+	ENSMUSG00000018500	ENSMUSG00000018500.2	protein_coding	KNOWN	Adora2b	2
ENSMUSG00000018501	457.440773125392	-0.0117224834586567	0.177178696245409	-0.0661619241312169	0.947248910465597	1	chr11	HAVANA	62316426	62458541	-	ENSMUSG00000018501	ENSMUSG00000018501.17	protein_coding	KNOWN	Ncor1	2
ENSMUSG00000018507	3.05132056502104	0.319244748307633	0.280837522759835	1.13675959384047	0.255638799020958	1	chr11	HAVANA	62574486	62600515	+	ENSMUSG00000018507	ENSMUSG00000018507.16	protein_coding	KNOWN	Trpv2	2
ENSMUSG00000018509	0.189872272728953	0.182322489158044	0.107795488473377	1.69137402446183	0.0907653901387034	1	chr11	HAVANA	62524946	62539261	-	ENSMUSG00000018509	ENSMUSG00000018509.8	protein_coding	KNOWN	Cenpv	2
ENSMUSG00000018537	3.79942587328786	-0.0239317136867133	0.282399238091524	-0.0847442572736586	0.932464710279071	1	chr11	HAVANA	97688823	97700497	-	ENSMUSG00000018537	ENSMUSG00000018537.16	protein_coding	KNOWN	Pcgf2	2
ENSMUSG00000018541	1.50096682081546	0.0891661010866989	0.240887479757033	0.3701566439926	0.711265778869258	1	chr11	HAVANA	97745481	97766556	-	ENSMUSG00000018541	ENSMUSG00000018541.10	protein_coding	KNOWN	Cwc25	2
ENSMUSG00000018547	1.67371549793627	-0.0985265275497447	0.233691218466245	-0.42160988417276	0.673309790521223	1	chr11	HAVANA	97715157	97744704	-	ENSMUSG00000018547	ENSMUSG00000018547.8	protein_coding	KNOWN	Pip4k2b	2
ENSMUSG00000018548	14.4806774819408	0.0224657320105047	0.252733499600518	0.0888909940550622	0.929168540921731	1	chr11	HAVANA	87127077	87220683	+	ENSMUSG00000018548	ENSMUSG00000018548.15	protein_coding	KNOWN	Trim37	2
ENSMUSG00000018554	0.57952738011871	-0.17692751609035	0.191970819696167	-0.921637550802637	0.356717664708058	1	chr11	HAVANA	69935796	69941605	+	ENSMUSG00000018554	ENSMUSG00000018554.13	protein_coding	KNOWN	Ybx2	2
ENSMUSG00000018559	20.9128187467963	0.053802803193508	0.23238773543585	0.231521698391695	0.816909530423887	1	chr11	HAVANA	69981156	69990601	+	ENSMUSG00000018559	ENSMUSG00000018559.16	protein_coding	KNOWN	Ctdnep1	2
ENSMUSG00000018565	37.0247897484679	0.0454014536957581	0.185524217098058	0.244719823675425	0.806673377601284	1	chr11	HAVANA	69968222	69982517	-	ENSMUSG00000018565	ENSMUSG00000018565.17	protein_coding	KNOWN	Elp5	2
ENSMUSG00000018566	0.0343214208245759	0.014207501084014	0.0480739899204803	0.29553405297781	0.767585942861781	1	chr11	HAVANA	69942539	69948188	-	ENSMUSG00000018566	ENSMUSG00000018566.14	protein_coding	KNOWN	Slc2a4	2
ENSMUSG00000018567	0.735593720411148	-0.1705959195333	0.196320172060541	-0.868967858691016	0.384864711161774	1	chr11	HAVANA	69991143	69994951	+	ENSMUSG00000018567	ENSMUSG00000018567.14	protein_coding	KNOWN	Gabarap	2
[truncated: 30,386 more rows]
