# Supplementary material for: Identification of Cholecystokinin by Genome-Wide Profiling as Potential Mediator of Serotonin-Dependent Behavioral Effects of Maternal Separation in the Amygdala
Source: Front Neurosci. 2019 May 10;13:460. doi: 10.3389/fnins.2019.00460 (PMC6524554; doi:10.3389/fnins.2019.00460)
Supplement: Supplementary file 6 [file Data_Sheet_3.ZIP]

Archive with 3 entries (2 files):
- Tab5/
- Tab5/FiN_Tph2xMS_STable5a_GE1.tab
- Tab5/FiN_Tph2xMS_STable5b_GE2.tab
