# Supplementary material for: Identification of Cholecystokinin by Genome-Wide Profiling as Potential Mediator of Serotonin-Dependent Behavioral Effects of Maternal Separation in the Amygdala
Source: Front Neurosci. 2019 May 10;13:460. doi: 10.3389/fnins.2019.00460 (PMC6524554; doi:10.3389/fnins.2019.00460)
Supplement: Supplementary file 6 [file Data_Sheet_3.ZIP › Tab5/FiN_Tph2xMS_STable5a_GE1.tab]

	seqnames	start	end	width	strand	baseMean	log2FoldChange	FoldChange	lfcSE	stat	pvalue	padj	feature	start_position	end_position	feature_strand	insideFeature	distancetoFeature	shortestDistance	fromOverlappingOrNearest	symbol	biotype
peak1	chr1	3020388	3021407	1020	*	34.8349886985659	0.190014250633285	1.14077498414426	0.188986102826779	1.00544033551212	0.314684865644779	0.999972532416526	ENSMUSG00000090025	3054233	3054733	+	upstream	-33845	32826	NearestLocation	Gm16088	pseudogene
peak2	chr1	3026690	3027424	735	*	19.0238812081151	0.0106950819364286	1.00744081217291	0.209095122727805	0.0511493610989253	0.959206502972309	0.999972532416526	ENSMUSG00000090025	3054233	3054733	+	upstream	-27543	26809	NearestLocation	Gm16088	pseudogene
peak3	chr1	3031044	3032045	1002	*	56.7614058677667	-0.274464871801827	-1.20954535829092	0.174370628283362	-1.57403155854785	0.115480153700928	0.999972532416526	ENSMUSG00000090025	3054233	3054733	+	upstream	-23189	22188	NearestLocation	Gm16088	pseudogene
peak4	chr1	3037383	3038419	1037	*	52.2573182697357	-0.0674471372117196	-1.0478608422767	0.185862432551032	-0.362887412404874	0.716688990178373	0.999972532416526	ENSMUSG00000090025	3054233	3054733	+	upstream	-16850	15814	NearestLocation	Gm16088	pseudogene
peak5	chr1	3044824	3045809	986	*	26.5546819287054	-0.0773183951857302	-1.05505513647962	0.198873896060022	-0.388781015093076	0.697438145932942	0.999972532416526	ENSMUSG00000090025	3054233	3054733	+	upstream	-9409	8424	NearestLocation	Gm16088	pseudogene
peak6	chr1	3052532	3053610	1079	*	41.0298111312793	0.157114818015555	1.11505495771921	0.19039177893572	0.825218498896423	0.409247552818107	0.999972532416526	ENSMUSG00000090025	3054233	3054733	+	upstream	-1701	623	NearestLocation	Gm16088	pseudogene
peak7	chr1	3058631	3060198	1568	*	49.3980069188299	-0.209800573282138	-1.15652830355705	0.166813348278166	-1.25769655394897	0.208501519012196	0.999972532416526	ENSMUSG00000090025	3054233	3054733	+	downstream	4398	3898	NearestLocation	Gm16088	pseudogene
peak8	chr1	3121508	3122346	839	*	17.5197437755842	-0.0028690150472976	-1.00199062836623	0.206343452288483	-0.0139040760221774	0.988906509849237	0.999972532416526	ENSMUSG00000064842	3102016	3102125	+	downstream	19492	19383	NearestLocation	Gm26206	snRNA
peak9	chr1	3142937	3143929	993	*	41.1003806033765	0.0101713782254301	1.00707517374753	0.177342345847829	0.0573544811128063	0.954262822086891	0.999972532416526	ENSMUSG00000064842	3102016	3102125	+	downstream	40921	40812	NearestLocation	Gm26206	snRNA
peak10	chr1	3147292	3148445	1154	*	52.669693306133	0.211814573079686	1.15814394253335	0.170039952380527	1.24567532579445	0.212883615733855	0.999972532416526	ENSMUSG00000064842	3102016	3102125	+	downstream	45276	45167	NearestLocation	Gm26206	snRNA
peak11	chr1	3149491	3151842	2352	*	92.0278015047474	-0.0902440973574075	-1.06455028422265	0.145591689854837	-0.619843738659712	0.535360669375019	0.999972532416526	ENSMUSG00000064842	3102016	3102125	+	downstream	47475	47366	NearestLocation	Gm26206	snRNA
peak12	chr1	3155691	3156281	591	*	14.2601177572671	-0.278294372608855	-1.21276024971677	0.209436637738843	-1.32877597546172	0.183921890555282	0.999972532416526	ENSMUSG00000064842	3102016	3102125	+	downstream	53675	53566	NearestLocation	Gm26206	snRNA
peak13	chr1	3273907	3276796	2890	*	161.003433619734	-0.268211788246046	-1.20431416208692	0.132321856928867	-2.02696511726125	0.0426659801986662	0.999972532416526	ENSMUSG00000064842	3102016	3102125	+	downstream	171891	171782	NearestLocation	Gm26206	snRNA
peak14	chr1	3278533	3279374	842	*	25.0800949080833	-0.196571219421462	-1.14597154314337	0.197437491315903	-0.995612424526531	0.31943849561486	0.999972532416526	ENSMUSG00000064842	3102016	3102125	+	downstream	176517	176408	NearestLocation	Gm26206	snRNA
peak15	chr1	3279797	3280813	1017	*	21.1799784456766	0.0398725527600537	1.02802300740569	0.205284069483661	0.194231110384468	0.845994924136253	0.999972532416526	ENSMUSG00000064842	3102016	3102125	+	downstream	177781	177672	NearestLocation	Gm26206	snRNA
peak16	chr1	3301482	3302475	994	*	27.8693468192286	-0.217329598810455	-1.16257968069955	0.192979301829796	-1.12618087406149	0.260088967358238	0.999972532416526	ENSMUSG00000089699	3466587	3513553	+	upstream	-165105	164112	NearestLocation	Gm1992	antisense
peak17	chr1	3344282	3345355	1074	*	37.5571839155447	-0.12551458403403	-1.09089676703621	0.183011732326442	-0.685828074727726	0.492821530243046	0.999972532416526	ENSMUSG00000089699	3466587	3513553	+	upstream	-122305	121232	NearestLocation	Gm1992	antisense
peak18	chr1	3422823	3423503	681	*	14.4561252374429	0.226135053511471	1.16969715657122	0.20848270397866	1.0846705707281	0.278067586650278	0.999972532416526	ENSMUSG00000089699	3466587	3513553	+	upstream	-43764	43084	NearestLocation	Gm1992	antisense
peak19	chr1	3531253	3533590	2338	*	91.2462639914029	0.0503607060190209	1.03552379558147	0.172346944685265	0.292205389024959	0.770129591513199	0.999972532416526	ENSMUSG00000089699	3466587	3513553	+	downstream	64666	17700	NearestLocation	Gm1992	antisense
peak20	chr1	3556502	3557200	699	*	20.7064949599911	-0.0419265598725389	-1.02948767621806	0.199442631936654	-0.21021864515835	0.833497027959898	0.999972532416526	ENSMUSG00000089699	3466587	3513553	+	downstream	89915	42949	NearestLocation	Gm1992	antisense
peak21	chr1	3583857	3584649	793	*	17.9532649806363	0.753002197462116	1.68529622598802	0.208970299589646	3.60339339581166	0.000314089600421303	0.959742452309813	ENSMUSG00000051951	3205901	3671498	-	inside	87641	86849	NearestLocation	Xkr4	protein_coding
peak22	chr1	3622043	3622717	675	*	16.5969316190262	0.172888316543543	1.12731313999311	0.209180555615206	0.826502807754158	0.408518925983053	0.999972532416526	ENSMUSG00000051951	3205901	3671498	-	inside	49455	48781	NearestLocation	Xkr4	protein_coding
peak23	chr1	3728024	3728711	688	*	18.3981040389029	0.113423792726082	1.08179249415288	0.205297239653181	0.552485717380783	0.580615617235688	0.999972532416526	ENSMUSG00000088333	3783876	3783933	-	downstream	55909	55165	NearestLocation	Gm22848	snRNA
peak24	chr1	3734801	3735322	522	*	15.0412393934926	0.217900835446878	1.16304009650612	0.209047067099695	1.04235299002286	0.297248053081312	0.999972532416526	ENSMUSG00000088333	3783876	3783933	-	downstream	49132	48554	NearestLocation	Gm22848	snRNA
peak25	chr1	3771569	3772550	982	*	39.4585711355893	0.0488059733016022	1.0344084555439	0.199361100956062	0.244811917006612	0.806602066214749	0.999972532416526	ENSMUSG00000088333	3783876	3783933	-	downstream	12364	11326	NearestLocation	Gm22848	snRNA
peak26	chr1	3803239	3804322	1084	*	40.1885593694663	0.0539185250925968	1.03808064421509	0.186855524244168	0.288557297466572	0.772920177618837	0.999972532416526	ENSMUSG00000088333	3783876	3783933	-	upstream	-19306	19306	NearestLocation	Gm22848	snRNA
peak27	chr1	3851836	3853328	1493	*	84.9246882546295	0.129685695861268	1.09405532546618	0.159592640793243	0.812604486125895	0.416444858664447	0.999972532416526	ENSMUSG00000088333	3783876	3783933	-	upstream	-67903	67903	NearestLocation	Gm22848	snRNA
peak28	chr1	3915278	3916060	783	*	14.3749949812059	0.205528813872787	1.15310893663437	0.20993182648757	0.979026464503019	0.327566903493048	0.999972532416526	ENSMUSG00000088333	3783876	3783933	-	upstream	-131345	131345	NearestLocation	Gm22848	snRNA
peak29	chr1	3957222	3958035	814	*	24.2780227750487	0.139615818766727	1.10161172406888	0.198858030929488	0.702087907207694	0.482624343310574	0.999972532416526	ENSMUSG00000088333	3783876	3783933	-	upstream	-173289	173289	NearestLocation	Gm22848	snRNA
peak30	chr1	3959993	3960560	568	*	13.9513049303323	0.210755879066867	1.15729437263055	0.210550431212462	1.00097576553618	0.316838524860149	0.999972532416526	ENSMUSG00000088333	3783876	3783933	-	upstream	-176060	176060	NearestLocation	Gm22848	snRNA
peak31	chr1	3983174	3983972	799	*	19.6783106223572	-0.052948166821712	-1.03738266478949	0.20352829140948	-0.260151384630775	0.794747002826107	0.999972532416526	ENSMUSG00000088333	3783876	3783933	-	upstream	-199241	199241	NearestLocation	Gm22848	snRNA
peak32	chr1	3986041	3986758	718	*	22.9989737208134	0.611394777704424	1.52773548886083	0.197661418798609	3.09314170373003	0.00198049543163953	0.999972532416526	ENSMUSG00000088333	3783876	3783933	-	upstream	-202108	202108	NearestLocation	Gm22848	snRNA
peak33	chr1	3986890	3988548	1659	*	112.81102754195	-0.0166097161456898	-1.01157950731857	0.141154889287343	-0.117670143978351	0.90632902404749	0.999972532416526	ENSMUSG00000088333	3783876	3783933	-	upstream	-202957	202957	NearestLocation	Gm22848	snRNA
peak34	chr1	3997482	3998410	929	*	28.5421525711402	0.204442856087751	1.15224128517947	0.197638125326534	1.03443025352509	0.300935067151786	0.999972532416526	ENSMUSG00000088333	3783876	3783933	-	upstream	-213549	213549	NearestLocation	Gm22848	snRNA
peak35	chr1	4038654	4039521	868	*	19.7200188668127	0.247717259329408	1.18732694986756	0.205630893113738	1.20466947149031	0.228330925865126	0.999972532416526	ENSMUSG00000088333	3783876	3783933	-	upstream	-254721	254721	NearestLocation	Gm22848	snRNA
peak36	chr1	4084694	4086112	1419	*	115.462845494837	-0.0849746236941598	-1.06066908454953	0.174857080255969	-0.485966159161342	0.626991159543263	0.999972532416526	ENSMUSG00000025900	4343507	4360314	-	downstream	275620	257395	NearestLocation	Rp1	protein_coding
peak37	chr1	4131888	4132800	913	*	47.6922680602466	-0.00711532556745262	-1.00494415002844	0.184137859938383	-0.0386412960910569	0.969176377344498	0.999972532416526	ENSMUSG00000025900	4343507	4360314	-	downstream	228426	210707	NearestLocation	Rp1	protein_coding
peak38	chr1	4175927	4176666	740	*	20.2121323334619	0.0502301052528017	1.03543005846022	0.20987221066214	0.239336618670606	0.810844572759002	0.999972532416526	ENSMUSG00000025900	4343507	4360314	-	downstream	184387	166841	NearestLocation	Rp1	protein_coding
peak39	chr1	4187495	4188398	904	*	33.0352965065299	0.159675743503136	1.11703604765273	0.188054729824531	0.849091876881401	0.395830170092615	0.999972532416526	ENSMUSG00000025900	4343507	4360314	-	downstream	172819	155109	NearestLocation	Rp1	protein_coding
peak40	chr1	4256737	4258654	1918	*	72.9673415340829	0.122513847137313	1.08863011185972	0.161289879474789	0.759587939034098	0.447500930744242	0.999972532416526	ENSMUSG00000025900	4343507	4360314	-	downstream	103577	84853	NearestLocation	Rp1	protein_coding
peak41	chr1	4351926	4353000	1075	*	55.5495471871644	0.264192424794309	1.20096359977125	0.171368455030312	1.54166310682779	0.123155481579465	0.999972532416526	ENSMUSG00000025900	4343507	4360314	-	inside	8388	7314	NearestLocation	Rp1	protein_coding
peak42	chr1	4394657	4395577	921	*	22.1368786150247	-0.131595964199033	-1.09550492045395	0.201697112281578	-0.652443471849611	0.514115128189729	0.999972532416526	ENSMUSG00000025900	4343507	4360314	-	upstream	-34343	34343	NearestLocation	Rp1	protein_coding
peak43	chr1	4440114	4441160	1047	*	41.372960016245	0.205203444062531	1.15284890626019	0.197586037213793	1.03855235398287	0.299012974641129	0.999972532416526	ENSMUSG00000025902	4490928	4496413	-	downstream	56299	49768	NearestLocation	Sox17	protein_coding
peak44	chr1	4479394	4479991	598	*	18.2700094097795	-0.332461083306952	-1.2591595348216	0.205562805168532	-1.61732120280408	0.105808964812423	0.999972532416526	ENSMUSG00000025902	4490928	4496413	-	downstream	17019	10937	NearestLocation	Sox17	protein_coding
peak45	chr1	4480485	4481244	760	*	23.2238834674379	0.025481348043459	1.01781922579315	0.201754821656799	0.126298582775904	0.899495578058011	0.999972532416526	ENSMUSG00000025902	4490928	4496413	-	downstream	15928	9684	NearestLocation	Sox17	protein_coding
peak46	chr1	4508804	4509948	1145	*	31.7254107245266	-0.311253781329031	-1.24078554239014	0.19540974039553	-1.59282633864115	0.111199154715426	0.999972532416526	ENSMUSG00000025902	4490928	4496413	-	upstream	-12391	12391	NearestLocation	Sox17	protein_coding
peak47	chr1	4522516	4523670	1155	*	42.9110567239918	0.341011855618602	1.26664466257186	0.169618864034978	2.01045949434186	0.0443825791401745	0.999972532416526	ENSMUSG00000096126	4529017	4529123	+	upstream	-6501	5347	NearestLocation	Gm22307	snRNA
peak48	chr1	4524506	4526839	2334	*	82.2774365056015	0.110845648600401	1.07986102122501	0.150504583611314	0.736493506979596	0.461430417599513	0.999972532416526	ENSMUSG00000096126	4529017	4529123	+	upstream	-4511	2178	NearestLocation	Gm22307	snRNA
peak49	chr1	4528593	4529422	830	*	20.2258707256568	0.082101090324183	1.05855856597612	0.206158962774221	0.39824167341246	0.690452050010784	0.999972532416526	ENSMUSG00000096126	4529017	4529123	+	includeFeature	-424	299	NearestLocation	Gm22307	snRNA
peak50	chr1	4556515	4558234	1720	*	112.449864125043	-0.0284337726574472	-1.01990428978579	0.172219813217433	-0.165101634511406	0.868863986513383	0.999972532416526	ENSMUSG00000096126	4529017	4529123	+	downstream	27498	27392	NearestLocation	Gm22307	snRNA
peak51	chr1	4559185	4561484	2300	*	315.994240038798	-0.141644605986584	-1.10316195325638	0.206978303422258	-0.684345188092561	0.493757218768151	0.999972532416526	ENSMUSG00000096126	4529017	4529123	+	downstream	30168	30062	NearestLocation	Gm22307	snRNA
peak52	chr1	4566655	4567970	1316	*	99.4987396072338	-0.140297008611536	-1.10213198918645	0.202222728927691	-0.693774677829128	0.487823525140602	0.999972532416526	ENSMUSG00000096126	4529017	4529123	+	downstream	37638	37532	NearestLocation	Gm22307	snRNA
peak53	chr1	4590697	4591836	1140	*	48.7987304028866	0.0959954480882667	1.06880261897868	0.188542818629832	0.509144017183362	0.610651280295788	0.999972532416526	ENSMUSG00000096126	4529017	4529123	+	downstream	61680	61574	NearestLocation	Gm22307	snRNA
peak54	chr1	4609926	4611594	1669	*	51.1920931302062	-0.138737482973446	-1.10094124936751	0.165627574637852	-0.837647253344122	0.402228845616801	0.999972532416526	ENSMUSG00000098104	4687934	4689403	-	downstream	79477	76340	NearestLocation	Gm6085	pseudogene
peak55	chr1	4641898	4642568	671	*	16.9637975986418	-0.105062512037983	-1.07554099268506	0.208942397337612	-0.50283003055728	0.615083778036996	0.999972532416526	ENSMUSG00000098104	4687934	4689403	-	downstream	47505	45366	NearestLocation	Gm6085	pseudogene
peak56	chr1	4646294	4646950	657	*	16.9028227435907	-0.269221347949283	-1.20515720411217	0.210334090889023	-1.2799701028557	0.200555650782071	0.999972532416526	ENSMUSG00000098104	4687934	4689403	-	downstream	43109	40984	NearestLocation	Gm6085	pseudogene
peak57	chr1	4687494	4689017	1524	*	73.9140102324553	0.0104490098325704	1.00726899350531	0.15815819325982	0.0660668259873511	0.947324622153284	0.999972532416526	ENSMUSG00000098104	4687934	4689403	-	overlapEnd	1909	386	NearestLocation	Gm6085	pseudogene
peak58	chr1	4690955	4691666	712	*	15.9961891561496	-0.392544620396514	-1.31270671059809	0.210609926588087	-1.86384671774876	0.0623432329852702	0.999972532416526	ENSMUSG00000098104	4687934	4689403	-	upstream	-1552	1552	NearestLocation	Gm6085	pseudogene
peak59	chr1	4770674	4771722	1049	*	41.3401937582861	-0.208047949113749	-1.15512417538359	0.192586208946693	-1.08028477351323	0.28001538803991	0.999972532416526	ENSMUSG00000033845	4773206	4785739	-	downstream	15065	1484	NearestLocation	Mrpl15	protein_coding
peak60	chr1	4788372	4789192	821	*	22.9627170251494	-0.0347830525778575	-1.02440276535348	0.200177026002189	-0.173761461405053	0.862052932920306	0.999972532416526	ENSMUSG00000033845	4773206	4785739	-	upstream	-2633	2633	NearestLocation	Mrpl15	protein_coding
peak61	chr1	4799874	4800612	739	*	21.6244911467335	-0.122693704968985	-1.08876583760305	0.204154128768613	-0.600985665629352	0.547849533736296	0.999972532416526	ENSMUSG00000025903	4807788	4886770	+	upstream	-7914	7176	NearestLocation	Lypla1	protein_coding
peak62	chr1	4879487	4880214	728	*	17.8852756273399	-0.468073242502011	-1.38326085238541	0.204503562641848	-2.28882683731901	0.0220894155118123	0.999972532416526	ENSMUSG00000062588	4879202	4880669	-	inside	1182	285	NearestLocation	Gm6104	protein_coding
peak63	chr1	4880232	4881207	976	*	24.4282536864362	-0.0124347912853951	-1.00865639226106	0.200723630970165	-0.0619498124126869	0.95060279907574	0.999972532416526	ENSMUSG00000062588	4879202	4880669	-	overlapStart	437	437	NearestLocation	Gm6104	protein_coding
peak64	chr1	4893801	4894381	581	*	14.8528260864467	-0.11448673140049	-1.08258982328417	0.2105069980554	-0.543861878503249	0.586536523689258	0.999972532416526	ENSMUSG00000062588	4879202	4880669	-	upstream	-13132	13132	NearestLocation	Gm6104	protein_coding
peak65	chr1	4916006	4916801	796	*	19.1373921916972	-0.298174065316314	-1.22958721154758	0.205314742053724	-1.45227791406373	0.146424345977609	0.999972532416526	ENSMUSG00000091305	4927028	4927299	-	downstream	11293	10227	NearestLocation	Gm17100	pseudogene
peak66	chr1	4921615	4922399	785	*	23.8777199271095	0.0247709012865412	1.01731813004383	0.207054702130521	0.119634574977807	0.904772629539742	0.999972532416526	ENSMUSG00000091305	4927028	4927299	-	downstream	5684	4629	NearestLocation	Gm17100	pseudogene
peak67	chr1	4923648	4924395	748	*	15.9952124155319	-0.0745591426677406	-1.05303920010069	0.208245524964127	-0.358034789369829	0.720317278795501	0.999972532416526	ENSMUSG00000091305	4927028	4927299	-	downstream	3651	2633	NearestLocation	Gm17100	pseudogene
peak68	chr1	4931971	4932852	882	*	29.0760409021743	-0.242961730754822	-1.18341962968748	0.187158471368924	-1.29816047853853	0.194232195670962	0.999972532416526	ENSMUSG00000091305	4927028	4927299	-	upstream	-4672	4672	NearestLocation	Gm17100	pseudogene
peak69	chr1	4947036	4947844	809	*	23.3642215386666	0.276819979854876	1.21152147679569	0.202250575845553	1.36869810480178	0.171093662982661	0.999972532416526	ENSMUSG00000091305	4927028	4927299	-	upstream	-19737	19737	NearestLocation	Gm17100	pseudogene
peak70	chr1	4983900	4984361	462	*	13.4406383330105	0.103779832050092	1.07458516919519	0.210579046214954	0.492830763152743	0.622132172058775	0.999972532416526	ENSMUSG00000085623	4970857	4976820	+	downstream	13043	7080	NearestLocation	Gm16041	antisense
peak71	chr1	4984939	4985853	915	*	32.2448349756637	-0.0454513344217565	-1.03200598277703	0.192351212064678	-0.236293465135398	0.813204957451592	0.999972532416526	ENSMUSG00000085623	4970857	4976820	+	downstream	14082	8119	NearestLocation	Gm16041	antisense
peak72	chr1	4985995	4986698	704	*	17.9289997990256	-0.049737993286059	-1.03507692726266	0.205310863837147	-0.242256996811973	0.808581032962334	0.999972532416526	ENSMUSG00000085623	4970857	4976820	+	downstream	15138	9175	NearestLocation	Gm16041	antisense
peak73	chr1	4987320	4988436	1117	*	47.7003096504186	-0.009170295220656	-1.0063766088317	0.169679324779876	-0.0540448592222567	0.956899423953085	0.999972532416526	ENSMUSG00000085623	4970857	4976820	+	downstream	16463	10500	NearestLocation	Gm16041	antisense
peak74	chr1	5040029	5041338	1310	*	44.0295184647012	0.285908846081002	1.21917806021542	0.184315854709004	1.55118964959576	0.120856241850556	0.999972532416526	ENSMUSG00000091665	5063060	5064647	+	upstream	-23031	21722	NearestLocation	Gm17101	pseudogene
peak75	chr1	5044097	5044684	588	*	18.8403968462833	-0.180817044075196	-1.13352565517267	0.205127240826143	-0.881487233713871	0.378054160779334	0.999972532416526	ENSMUSG00000091665	5063060	5064647	+	upstream	-18963	18376	NearestLocation	Gm17101	pseudogene
peak76	chr1	5046193	5047840	1648	*	81.4075305844531	-0.186945320119538	-1.13835088338708	0.164151849724611	-1.13885600700306	0.254763217245612	0.999972532416526	ENSMUSG00000091665	5063060	5064647	+	upstream	-16867	15220	NearestLocation	Gm17101	pseudogene
peak77	chr1	5071616	5073334	1719	*	260.349077568161	-0.0460351051841191	-1.03242365720377	0.178916491340375	-0.257299396155387	0.796947658564747	0.999972532416526	ENSMUSG00000002459	4909576	5070285	-	upstream	-1331	1331	NearestLocation	Rgs20	protein_coding
peak78	chr1	5076507	5077482	976	*	29.4668944659058	-0.00315510621906572	-1.00218934610601	0.20486438207441	-0.015400950556255	0.987712305082977	0.999972532416526	ENSMUSG00000033793	5083173	5162549	+	upstream	-6666	5691	NearestLocation	Atp6v1h	protein_coding
peak79	chr1	5108341	5108960	620	*	18.9053726281415	-0.428276680065953	-1.34562524779794	0.205467463897772	-2.08440145189623	0.037123665885135	0.999972532416526	ENSMUSG00000033793	5083173	5162549	+	inside	25168	25168	NearestLocation	Atp6v1h	protein_coding
peak80	chr1	5109158	5114740	5583	*	429.804006285534	-0.0909308214339586	-1.06505713169111	0.168149764748322	-0.540772813866611	0.588664183410377	0.999972532416526	ENSMUSG00000033793	5083173	5162549	+	inside	25985	25985	NearestLocation	Atp6v1h	protein_coding
peak81	chr1	5169461	5171029	1569	*	67.6857103582574	-0.00904787372525893	-1.00629121524621	0.180962377097946	-0.0499986454110389	0.960123467778747	0.999972532416526	ENSMUSG00000033793	5083173	5162549	+	downstream	86288	6912	NearestLocation	Atp6v1h	protein_coding
peak82	chr1	5188724	5190095	1372	*	102.118881070297	-0.0846511971966053	-1.06043132810928	0.192749004385284	-0.439178388840841	0.660532282949418	0.999972532416526	ENSMUSG00000033793	5083173	5162549	+	downstream	105551	26175	NearestLocation	Atp6v1h	protein_coding
peak83	chr1	5197124	5197855	732	*	18.3241264712438	-0.359304131222177	-1.28280699985247	0.207365270198058	-1.73271122439645	0.0831470084910866	0.999972532416526	ENSMUSG00000033793	5083173	5162549	+	downstream	113951	34575	NearestLocation	Atp6v1h	protein_coding
peak84	chr1	5246557	5247158	602	*	17.7039339548715	0.0600901830321934	1.04253092753196	0.207126918130204	0.290112862078214	0.771729896236628	0.999972532416526	ENSMUSG00000033793	5083173	5162549	+	downstream	163384	84008	NearestLocation	Atp6v1h	protein_coding
peak85	chr1	5251132	5251940	809	*	19.5828894537572	0.160381055705753	1.11758228351725	0.21055898081331	0.761691831363646	0.446243951808945	0.999972532416526	ENSMUSG00000033793	5083173	5162549	+	downstream	167959	88583	NearestLocation	Atp6v1h	protein_coding
peak86	chr1	5272258	5273410	1153	*	67.2550392921569	-0.184272646255253	-1.13624397640997	0.196858944385223	-0.936064382701654	0.349240039941156	0.999972532416526	ENSMUSG00000033793	5083173	5162549	+	downstream	189085	109709	NearestLocation	Atp6v1h	protein_coding
peak87	chr1	5276460	5277548	1089	*	51.326204290959	0.11643599573644	1.08405352831254	0.172651775433777	0.674397905517637	0.500058373982254	0.999972532416526	ENSMUSG00000033793	5083173	5162549	+	downstream	193287	113911	NearestLocation	Atp6v1h	protein_coding
peak88	chr1	5299190	5299624	435	*	13.0614431345883	0.109523708472444	1.07887199876214	0.210266220558877	0.520881139069013	0.602449575112671	0.999972532416526	ENSMUSG00000033793	5083173	5162549	+	downstream	216017	136641	NearestLocation	Atp6v1h	protein_coding
peak89	chr1	5323723	5324614	892	*	28.169380966555	0.0350623926229668	1.02460113327721	0.19125535206017	0.183327641528881	0.854540947116075	0.999972532416526	ENSMUSG00000033793	5083173	5162549	+	downstream	240550	161174	NearestLocation	Atp6v1h	protein_coding
peak90	chr1	5345066	5345688	623	*	17.4537310841577	-0.042701537081633	-1.03004083803549	0.204432402524251	-0.208878517076408	0.834543075134701	0.999972532416526	ENSMUSG00000025905	5588493	5606131	+	upstream	-243427	242805	NearestLocation	Oprk1	protein_coding
peak91	chr1	5349989	5351785	1797	*	177.282085994733	-0.0149938197399592	-1.01044711789399	0.199889688077313	-0.0750104714464303	0.940206380357485	0.999972532416526	ENSMUSG00000025905	5588493	5606131	+	upstream	-238504	236708	NearestLocation	Oprk1	protein_coding
peak92	chr1	5367650	5368865	1216	*	62.4365591133794	-0.0764361359429613	-1.05441013004446	0.168738128260725	-0.452986747754227	0.650558284198079	0.999972532416526	ENSMUSG00000025905	5588493	5606131	+	upstream	-220843	219628	NearestLocation	Oprk1	protein_coding
peak93	chr1	5423089	5423988	900	*	30.9497787968069	0.0460052354721211	1.03240228201553	0.180796874449584	0.25445813492174	0.799141643316017	0.999972532416526	ENSMUSG00000025905	5588493	5606131	+	upstream	-165404	164505	NearestLocation	Oprk1	protein_coding
peak94	chr1	5424660	5425264	605	*	11.7544700917363	-0.281449953797571	-1.21541580179085	0.208641861149257	-1.34896205510853	0.177349154295233	0.999972532416526	ENSMUSG00000025905	5588493	5606131	+	upstream	-163833	163229	NearestLocation	Oprk1	protein_coding
peak95	chr1	5429479	5431084	1606	*	136.468688602841	-0.306426082263635	-1.23664043355944	0.162261971960441	-1.88846516877251	0.0589635296936279	0.999972532416526	ENSMUSG00000025905	5588493	5606131	+	upstream	-159014	157409	NearestLocation	Oprk1	protein_coding
peak96	chr1	5516346	5517038	693	*	16.4908477877821	-0.205330720791781	-1.15295061681339	0.208309602393869	-0.985699739388604	0.324280477410524	0.999972532416526	ENSMUSG00000025905	5588493	5606131	+	upstream	-72147	71455	NearestLocation	Oprk1	protein_coding
peak97	chr1	5548504	5549238	735	*	21.8695403251951	0.301588310060508	1.23250056679431	0.202742960649911	1.48754022873958	0.136872186474785	0.999972532416526	ENSMUSG00000025905	5588493	5606131	+	upstream	-39989	39255	NearestLocation	Oprk1	protein_coding
peak98	chr1	5554731	5555700	970	*	31.9560733618038	-0.229782425823629	-1.17265808624284	0.183844627446558	-1.24987294442653	0.211345964188012	0.999972532416526	ENSMUSG00000025905	5588493	5606131	+	upstream	-33762	32793	NearestLocation	Oprk1	protein_coding
peak99	chr1	5564010	5568050	4041	*	202.228925596512	-0.0334153543713675	-1.02343207516968	0.124292868800065	-0.268843697099943	0.788049965384856	0.999972532416526	ENSMUSG00000025905	5588493	5606131	+	upstream	-24483	20443	NearestLocation	Oprk1	protein_coding
peak100	chr1	5601989	5602716	728	*	14.9718351181977	0.15809785867836	1.11581500601105	0.21056195287152	0.750837729809755	0.452750319673742	0.999972532416526	ENSMUSG00000025905	5588493	5606131	+	inside	13496	3415	NearestLocation	Oprk1	protein_coding
peak101	chr1	5676553	5677818	1266	*	64.712396624176	0.146746037717062	1.1070696862663	0.171278494760802	0.856768609053919	0.391572777366627	0.999972532416526	ENSMUSG00000093015	5644645	5644745	-	upstream	-31808	31808	NearestLocation	Gm22463	miRNA
peak102	chr1	5681818	5682477	660	*	18.7361614200985	0.037505413987304	1.02633763541021	0.206027095343187	0.182041172423607	0.855550414775794	0.999972532416526	ENSMUSG00000093015	5644645	5644745	-	upstream	-37073	37073	NearestLocation	Gm22463	miRNA
peak103	chr1	5746439	5747628	1190	*	59.0403467293585	-0.0962844136176037	-1.06901671692608	0.193582403551031	-0.497382054625755	0.618919657922268	0.999972532416526	ENSMUSG00000093015	5644645	5644745	-	upstream	-101694	101694	NearestLocation	Gm22463	miRNA
peak104	chr1	5748106	5749591	1486	*	66.210653798635	-0.245938407709354	-1.18586387081011	0.156019841113804	-1.57632776673553	0.114950285702814	0.999972532416526	ENSMUSG00000093015	5644645	5644745	-	upstream	-103361	103361	NearestLocation	Gm22463	miRNA
peak105	chr1	5803970	5806794	2825	*	146.901627156946	-0.239387891347843	-1.18049169450875	0.143477710402138	-1.66846746213672	0.0952229658909653	0.999972532416526	ENSMUSG00000033774	5913707	5917398	-	downstream	113428	106913	NearestLocation	Npbwr1	protein_coding
peak106	chr1	5808596	5811835	3240	*	233.762301482608	-0.109631249924934	-1.07895242309503	0.139717164459667	-0.784665580273654	0.432649668502566	0.999972532416526	ENSMUSG00000033774	5913707	5917398	-	downstream	108802	101872	NearestLocation	Npbwr1	protein_coding
peak107	chr1	5819574	5821107	1534	*	117.86791591634	-0.0524785970331161	-1.03704507141136	0.171281802355634	-0.306387463883375	0.759309652083022	0.999972532416526	ENSMUSG00000033774	5913707	5917398	-	downstream	97824	92600	NearestLocation	Npbwr1	protein_coding
peak108	chr1	5827091	5827544	454	*	14.7060971024807	0.113832606997039	1.08209908346203	0.209429279764285	0.543537212777313	0.5867599764798	0.999972532416526	ENSMUSG00000033774	5913707	5917398	-	downstream	90307	86163	NearestLocation	Npbwr1	protein_coding
peak109	chr1	5827656	5828619	964	*	32.163278828686	0.18384897632393	1.13591034960977	0.189568696895032	0.969827715942632	0.332132375204989	0.999972532416526	ENSMUSG00000033774	5913707	5917398	-	downstream	89742	85088	NearestLocation	Npbwr1	protein_coding
peak110	chr1	5849717	5850512	796	*	20.2353500867196	0.137667119862179	1.1001247428749	0.202504220914847	0.679823458692584	0.496616251068216	0.999972532416526	ENSMUSG00000033774	5913707	5917398	-	downstream	67681	63195	NearestLocation	Npbwr1	protein_coding
peak111	chr1	5915949	5916697	749	*	22.3301856272971	0.185488124540218	1.13720167140968	0.198394096549122	0.934947802210894	0.349815200351889	0.999972532416526	ENSMUSG00000033774	5913707	5917398	-	inside	1449	701	NearestLocation	Npbwr1	protein_coding
peak112	chr1	5982031	5982919	889	*	27.9567885620462	-0.0265634281925228	-1.01858291810846	0.200760934142202	-0.132313730786426	0.894736147264414	0.999972532416526	ENSMUSG00000033774	5913707	5917398	-	upstream	-64633	64633	NearestLocation	Npbwr1	protein_coding
peak113	chr1	5984726	5985446	721	*	22.6481232767142	-0.162632420177578	-1.11932766227502	0.195122245805869	-0.833489895044486	0.404568494474598	0.999972532416526	ENSMUSG00000033774	5913707	5917398	-	upstream	-67328	67328	NearestLocation	Npbwr1	protein_coding
peak114	chr1	5992739	5993739	1001	*	43.3904613199929	-0.330850093596049	-1.25775427531938	0.193979406076694	-1.70559390961967	0.0880837141112201	0.999972532416526	ENSMUSG00000033774	5913707	5917398	-	upstream	-75341	75341	NearestLocation	Npbwr1	protein_coding
peak115	chr1	6012387	6013640	1254	*	64.5762051763649	-0.178596782244764	-1.13178253684978	0.172512013168433	-1.03527156726407	0.300542104296672	0.999972532416526	ENSMUSG00000033774	5913707	5917398	-	upstream	-94989	94989	NearestLocation	Npbwr1	protein_coding
peak116	chr1	6026633	6027609	977	*	41.9072467689727	0.132838772191363	1.0964490485149	0.183656420599167	0.723300452867289	0.469495314641895	0.999972532416526	ENSMUSG00000033774	5913707	5917398	-	upstream	-109235	109235	NearestLocation	Npbwr1	protein_coding
peak117	chr1	6089393	6090373	981	*	32.3829314772152	0.287456364489447	1.22048652298265	0.185090094107668	1.55306185279819	0.120408358473774	0.999972532416526	ENSMUSG00000025907	6206197	6276648	+	upstream	-116804	115824	NearestLocation	Rb1cc1	protein_coding
peak118	chr1	6150465	6151620	1156	*	59.0557441582991	-0.00677671122316525	-1.00470830768934	0.189169204771885	-0.0358235434321202	0.971423060169189	0.999972532416526	ENSMUSG00000025907	6206197	6276648	+	upstream	-55732	54577	NearestLocation	Rb1cc1	protein_coding
peak119	chr1	6166629	6167533	905	*	19.8982916563554	0.290027978761995	1.22266398907394	0.201158463389933	1.44178859728012	0.149362020620898	0.999972532416526	ENSMUSG00000025907	6206197	6276648	+	upstream	-39568	38664	NearestLocation	Rb1cc1	protein_coding
peak120	chr1	6167785	6169776	1992	*	119.584887573602	-0.0800059190676182	-1.05702237728807	0.1769336568368	-0.452180328479923	0.651139078408409	0.999972532416526	ENSMUSG00000025907	6206197	6276648	+	upstream	-38412	36421	NearestLocation	Rb1cc1	protein_coding
peak121	chr1	6170224	6174243	4020	*	183.138533541275	-0.120470029043034	-1.08708897767213	0.124202742532572	-0.969946609765412	0.332073105461837	0.999972532416526	ENSMUSG00000025907	6206197	6276648	+	upstream	-35973	31954	NearestLocation	Rb1cc1	protein_coding
peak122	chr1	6186580	6187433	854	*	30.2358373932119	-0.285103195519588	-1.21849741929273	0.201303589029829	-1.4162847115326	0.156692162217144	0.999972532416526	ENSMUSG00000025907	6206197	6276648	+	upstream	-19617	18764	NearestLocation	Rb1cc1	protein_coding
peak123	chr1	6235286	6236126	841	*	19.8947807048828	-0.0592994919316042	-1.04195970904585	0.20515488931776	-0.28904742231006	0.772545087851113	0.999972532416526	ENSMUSG00000073741	6214612	6215292	-	upstream	-19994	19994	NearestLocation	4732440D04Rik	protein_coding
peak124	chr1	6339270	6340172	903	*	27.7142341443961	0.466956335373564	1.38219037250414	0.193976134932145	2.40728755388858	0.0160715098518089	0.999972532416526	ENSMUSG00000087247	6359331	6394731	+	upstream	-20061	19159	NearestLocation	Fam150a	protein_coding
peak125	chr1	6359664	6360278	615	*	14.7905172399436	-0.00489203499151925	-1.00339665586759	0.208765162479942	-0.0234331961013336	0.981304725611071	0.999972532416526	ENSMUSG00000087247	6359331	6394731	+	inside	333	333	NearestLocation	Fam150a	protein_coding
peak126	chr1	6380343	6381759	1417	*	38.1753536153333	-0.236924136634772	-1.17847743656183	0.179468572204819	-1.32014276217889	0.186787357886292	0.999972532416526	ENSMUSG00000087247	6359331	6394731	+	inside	21012	12972	NearestLocation	Fam150a	protein_coding
peak127	chr1	6404438	6405676	1239	*	50.2143191249206	-0.18914830184342	-1.14009046227446	0.179648281503024	-1.05288122024277	0.292395434174965	0.999972532416526	ENSMUSG00000087247	6359331	6394731	+	downstream	45107	9707	NearestLocation	Fam150a	protein_coding
peak128	chr1	6429480	6433034	3555	*	215.819999580842	-0.0776043192049058	-1.05526425586498	0.137079540134566	-0.566126200370416	0.571307993659664	0.999972532416526	ENSMUSG00000033740	6487231	6860940	+	upstream	-57751	54197	NearestLocation	St18	protein_coding
peak129	chr1	6434620	6438945	4326	*	312.929080548372	-0.0875858103097927	-1.06259056674511	0.138894334388102	-0.630593110191653	0.528306604939289	0.999972532416526	ENSMUSG00000033740	6487231	6860940	+	upstream	-52611	48286	NearestLocation	St18	protein_coding
peak130	chr1	6439872	6440796	925	*	31.4341168021653	0.082139532407324	1.05858677272627	0.195252485955644	0.420683670199127	0.673986087025027	0.999972532416526	ENSMUSG00000033740	6487231	6860940	+	upstream	-47359	46435	NearestLocation	St18	protein_coding
peak131	chr1	6441727	6442631	905	*	24.7247486254509	0.014135343933657	1.0098460301073	0.190952440191529	0.0740254689569764	0.940990119557326	0.999972532416526	ENSMUSG00000033740	6487231	6860940	+	upstream	-45504	44600	NearestLocation	St18	protein_coding
peak132	chr1	6517230	6518709	1480	*	82.142661150777	-0.119957077200129	-1.08670253066949	0.150919063988163	-0.794843766123126	0.426704388730385	0.999972532416526	ENSMUSG00000033740	6487231	6860940	+	inside	29999	29999	NearestLocation	St18	protein_coding
peak133	chr1	6528031	6528926	896	*	25.5512422900367	0.417366183859131	1.33548723272796	0.206513224070954	2.02101432359476	0.0432782823677785	0.999972532416526	ENSMUSG00000033740	6487231	6860940	+	inside	40800	40800	NearestLocation	St18	protein_coding
peak134	chr1	6568327	6569343	1017	*	43.5486833013336	0.297906323635482	1.22935904052666	0.192272719817461	1.54939465108886	0.121286878816671	0.999972532416526	ENSMUSG00000033740	6487231	6860940	+	inside	81096	81096	NearestLocation	St18	protein_coding
peak135	chr1	6631447	6632427	981	*	30.9654527180286	0.0412618558462736	1.02901346166424	0.197853479315896	0.208547537242922	0.834801469128192	0.999972532416526	ENSMUSG00000033740	6487231	6860940	+	inside	144216	144216	NearestLocation	St18	protein_coding
peak136	chr1	6674005	6674719	715	*	15.0137397265635	0.0205815881141985	1.01436831578384	0.210229110832897	0.0979007523394704	0.922011102577846	0.999972532416526	ENSMUSG00000033740	6487231	6860940	+	inside	186774	186221	NearestLocation	St18	protein_coding
peak137	chr1	6690428	6693922	3495	*	202.427599104594	-0.139182870992878	-1.1012811838139	0.124751201420691	-1.11568361192387	0.264557587878898	0.999972532416526	ENSMUSG00000033740	6487231	6860940	+	inside	203197	167018	NearestLocation	St18	protein_coding
peak138	chr1	6699502	6700144	643	*	19.2681329591909	0.397886803649131	1.3175765683395	0.200335730806029	1.98610004340352	0.0470222164689798	0.999972532416526	ENSMUSG00000033740	6487231	6860940	+	inside	212271	160796	NearestLocation	St18	protein_coding
peak139	chr1	6759245	6759996	752	*	16.3866174709999	-0.110939886072941	-1.07993156052412	0.206461491784992	-0.53733936102948	0.59103322144238	0.999972532416526	ENSMUSG00000033740	6487231	6860940	+	inside	272014	100944	NearestLocation	St18	protein_coding
peak140	chr1	6873677	6874260	584	*	18.0564832429164	-0.197693020818401	-1.14686296674769	0.205163136999486	-0.963589384085583	0.335251831265025	0.999972532416526	ENSMUSG00000051285	7088920	7173628	+	upstream	-215243	214660	NearestLocation	Pcmtd1	protein_coding
peak141	chr1	6916097	6917951	1855	*	133.275505739708	-0.124167794087388	-1.08987886429182	0.155604678506014	-0.797969542301316	0.424888165224752	0.999972532416526	ENSMUSG00000051285	7088920	7173628	+	upstream	-172823	170969	NearestLocation	Pcmtd1	protein_coding
peak142	chr1	6923385	6923922	538	*	16.517768487628	0.0539358744724985	1.03809312790932	0.205410088107153	0.262576560720633	0.792876968116362	0.999972532416526	ENSMUSG00000051285	7088920	7173628	+	upstream	-165535	164998	NearestLocation	Pcmtd1	protein_coding
peak143	chr1	6926378	6927121	744	*	20.0829800694007	-0.311473892675669	-1.24097486293548	0.203271350776271	-1.53230591269347	0.12544696273045	0.999972532416526	ENSMUSG00000051285	7088920	7173628	+	upstream	-162542	161799	NearestLocation	Pcmtd1	protein_coding
peak144	chr1	6945106	6945997	892	*	21.3482749441541	-0.0174700797356233	-1.01218295137057	0.205169150016141	-0.0851496423036741	0.932142424728591	0.999972532416526	ENSMUSG00000051285	7088920	7173628	+	upstream	-143814	142923	NearestLocation	Pcmtd1	protein_coding
peak145	chr1	6989535	6990154	620	*	13.1578306903114	0.155630217437965	1.11390810427359	0.210223219838069	0.7403093604876	0.459112302503725	0.999972532416526	ENSMUSG00000051285	7088920	7173628	+	upstream	-99385	98766	NearestLocation	Pcmtd1	protein_coding
peak146	chr1	7013338	7014221	884	*	28.5954668168274	0.208307921567416	1.15533234656061	0.193968706097451	1.0739254066208	0.282856115186355	0.999972532416526	ENSMUSG00000051285	7088920	7173628	+	upstream	-75582	74699	NearestLocation	Pcmtd1	protein_coding
peak147	chr1	7025840	7026599	760	*	20.0794652760914	0.322759768191994	1.25072079774772	0.199705471228098	1.61617889688834	0.106055640040362	0.999972532416526	ENSMUSG00000051285	7088920	7173628	+	upstream	-63080	62321	NearestLocation	Pcmtd1	protein_coding
peak148	chr1	7065781	7066547	767	*	23.3518833492421	0.33294670425211	1.25958344781139	0.193771636848866	1.71824271945328	0.0857523524838895	0.999972532416526	ENSMUSG00000051285	7088920	7173628	+	upstream	-23139	22373	NearestLocation	Pcmtd1	protein_coding
peak149	chr1	7079527	7080432	906	*	28.4590720106322	0.103243707454101	1.07418591329475	0.195610454552598	0.527802604877336	0.597636348994637	0.999972532416526	ENSMUSG00000051285	7088920	7173628	+	upstream	-9393	8488	NearestLocation	Pcmtd1	protein_coding
peak150	chr1	7118705	7119420	716	*	18.0307433651775	0.0258041170697442	1.01804696434027	0.205842612288624	0.12535848035956	0.900239756631617	0.999972532416526	ENSMUSG00000098201	7136199	7136586	-	downstream	17881	16779	NearestLocation	Gm26983	pseudogene
peak151	chr1	7125298	7125977	680	*	18.7875149300418	-0.0823279097550265	-1.05872500484222	0.202508800527497	-0.406539911058571	0.684345938062062	0.999972532416526	ENSMUSG00000098201	7136199	7136586	-	downstream	11288	10222	NearestLocation	Gm26983	pseudogene
peak152	chr1	7177341	7179384	2044	*	107.526986899478	-0.0660123746426202	-1.04681926097452	0.141155132192814	-0.467658338858336	0.640028938335053	0.999972532416526	ENSMUSG00000048538	7177739	7179037	+	includeFeature	-398	347	NearestLocation	Gm9826	pseudogene
peak153	chr1	7190161	7191287	1127	*	65.5386738433812	-0.056718590657632	-1.04009736732584	0.208248381088993	-0.272360295724911	0.785344998493844	0.999972532416526	ENSMUSG00000048538	7177739	7179037	+	downstream	12422	11124	NearestLocation	Gm9826	pseudogene
peak154	chr1	7230122	7231015	894	*	22.9546282679771	-0.0730662745817749	-1.05195010261929	0.206041830218302	-0.354618644691522	0.722875306379112	0.999972532416526	ENSMUSG00000077244	7265803	7265932	+	upstream	-35681	34788	NearestLocation	Gm23274	snoRNA
peak155	chr1	7236535	7237610	1076	*	42.556036203301	0.0953654217488528	1.06833597372628	0.187377872268168	0.508947084276684	0.610789315403331	0.999972532416526	ENSMUSG00000077244	7265803	7265932	+	upstream	-29268	28193	NearestLocation	Gm23274	snoRNA
peak156	chr1	7241984	7242955	972	*	42.2701554849014	-0.0565922109406788	-1.04000625905281	0.192505265031691	-0.29397747085703	0.76877511876032	0.999972532416526	ENSMUSG00000077244	7265803	7265932	+	upstream	-23819	22848	NearestLocation	Gm23274	snoRNA
peak157	chr1	7271337	7272460	1124	*	52.4249999150317	-0.125418470378763	-1.09082409292262	0.171400383609328	-0.731728061149668	0.464334565383949	0.999972532416526	ENSMUSG00000077244	7265803	7265932	+	downstream	5534	5405	NearestLocation	Gm23274	snoRNA
peak158	chr1	7287170	7288487	1318	*	70.9654797590162	-0.0105048835041934	-1.00730800445719	0.179443031217687	-0.0585416075113538	0.953317221303064	0.999972532416526	ENSMUSG00000077244	7265803	7265932	+	downstream	21367	21238	NearestLocation	Gm23274	snoRNA
peak159	chr1	7291728	7292573	846	*	25.9501781999662	0.153179367165583	1.11201740365053	0.197233812813663	0.776638472787115	0.43737209641301	0.999972532416526	ENSMUSG00000077244	7265803	7265932	+	downstream	25925	25796	NearestLocation	Gm23274	snoRNA
peak160	chr1	7292985	7294532	1548	*	71.2470129025571	0.18463052770617	1.13652587318793	0.168514364146447	1.09563673483477	0.273237779013573	0.999972532416526	ENSMUSG00000077244	7265803	7265932	+	downstream	27182	27053	NearestLocation	Gm23274	snoRNA
peak161	chr1	7306698	7307695	998	*	33.1878514992234	0.236395622644535	1.17804579458388	0.198325028369694	1.19196061428956	0.233276689001282	0.999972532416526	ENSMUSG00000077244	7265803	7265932	+	downstream	40895	40766	NearestLocation	Gm23274	snoRNA
peak162	chr1	7334149	7336108	1960	*	248.943595084877	-0.0681521831135778	-1.04837305762685	0.200242394976817	-0.340348421828794	0.733594155941232	0.999972532416526	ENSMUSG00000097797	7349406	7397801	-	downstream	63652	13298	NearestLocation	Gm26901	lincRNA
peak163	chr1	7348960	7351029	2070	*	94.5802105035953	-0.064696244277255	-1.04586471248939	0.144640576511256	-0.447289729049306	0.654665881896369	0.999972532416526	ENSMUSG00000097797	7349406	7397801	-	overlapEnd	48841	446	NearestLocation	Gm26901	lincRNA
peak164	chr1	7352746	7354129	1384	*	50.0347647979399	0.063436984894167	1.04495222557919	0.169033417773846	0.375292564805386	0.707442895166615	0.999972532416526	ENSMUSG00000097797	7349406	7397801	-	inside	45055	3340	NearestLocation	Gm26901	lincRNA
peak165	chr1	7354191	7355570	1380	*	84.6263217496896	-0.155535761114624	-1.11383517672008	0.174256849675407	-0.892566125259033	0.372089566554181	0.999972532416526	ENSMUSG00000097797	7349406	7397801	-	inside	43610	4785	NearestLocation	Gm26901	lincRNA
peak166	chr1	7362288	7363289	1002	*	32.1066497858548	-0.026186910573477	-1.01831712085859	0.194452326532321	-0.1346700810449	0.892872729522999	0.999972532416526	ENSMUSG00000097797	7349406	7397801	-	inside	35513	12882	NearestLocation	Gm26901	lincRNA
peak167	chr1	7395362	7395919	558	*	15.6270311051715	0.0675798239114514	1.04795721994968	0.209712872334359	0.32224928855919	0.747263847432237	0.999972532416526	ENSMUSG00000097797	7349406	7397801	-	inside	2439	1882	NearestLocation	Gm26901	lincRNA
peak168	chr1	7412652	7413500	849	*	20.3562989864221	-0.151172926614875	-1.1104719308101	0.201873348712544	-0.748850343935871	0.453947412149007	0.999972532416526	ENSMUSG00000097797	7349406	7397801	-	upstream	-14851	14851	NearestLocation	Gm26901	lincRNA
peak169	chr1	7414117	7414750	634	*	16.4523357600168	0.0169920386904689	1.01184761727286	0.207410467215045	0.0819246922232303	0.93470659888142	0.999972532416526	ENSMUSG00000097797	7349406	7397801	-	upstream	-16316	16316	NearestLocation	Gm26901	lincRNA
peak170	chr1	7433185	7433739	555	*	13.9544997237143	0.443554021601018	1.35995038776604	0.209029544348128	2.12196808343179	0.0338404183353214	0.999972532416526	ENSMUSG00000097797	7349406	7397801	-	upstream	-35384	35384	NearestLocation	Gm26901	lincRNA
peak171	chr1	7476322	7477647	1326	*	60.0601963189718	-0.25175794679349	-1.19065706595203	0.164609894264013	-1.52942171501369	0.126159932588306	0.999972532416526	ENSMUSG00000097797	7349406	7397801	-	upstream	-78521	78521	NearestLocation	Gm26901	lincRNA
peak172	chr1	7480938	7481602	665	*	17.7564930737825	-0.0149318452520263	-1.01040371260326	0.21025312079698	-0.0710184238665565	0.943383092388165	0.999972532416526	ENSMUSG00000097797	7349406	7397801	-	upstream	-83137	83137	NearestLocation	Gm26901	lincRNA
peak173	chr1	7481689	7482192	504	*	14.8571454957753	-0.327606899348251	-1.25493000562146	0.209759461559906	-1.5618217977485	0.118329975226044	0.999972532416526	ENSMUSG00000097797	7349406	7397801	-	upstream	-83888	83888	NearestLocation	Gm26901	lincRNA
peak174	chr1	7487606	7488983	1378	*	85.3342049513067	0.0635563298025917	1.04503867135082	0.163110211884901	0.3896526714553	0.696793398275696	0.999972532416526	ENSMUSG00000097797	7349406	7397801	-	upstream	-89805	89805	NearestLocation	Gm26901	lincRNA
peak175	chr1	7497784	7498877	1094	*	29.4729156960824	-0.179533960833572	-1.13251798468617	0.189136498803804	-0.949229587990875	0.342503856162649	0.999972532416526	ENSMUSG00000097797	7349406	7397801	-	upstream	-99983	99983	NearestLocation	Gm26901	lincRNA
peak176	chr1	7500425	7501188	764	*	22.9217150899625	-0.0389103882237246	-1.02733762519368	0.206579610018042	-0.188355415233508	0.850598047576874	0.999972532416526	ENSMUSG00000097797	7349406	7397801	-	upstream	-102624	102624	NearestLocation	Gm26901	lincRNA
peak177	chr1	7563282	7564283	1002	*	36.2952046638115	-0.138737218556147	-1.1009410475869	0.19491736326436	-0.711774550161454	0.476604394644812	0.999972532416526	ENSMUSG00000097797	7349406	7397801	-	upstream	-165481	165481	NearestLocation	Gm26901	lincRNA
peak178	chr1	7574254	7574786	533	*	17.7272529803714	-0.238258976774612	-1.17956831641131	0.20655083009047	-1.15351255993623	0.248700065322236	0.999972532416526	ENSMUSG00000097797	7349406	7397801	-	upstream	-176453	176453	NearestLocation	Gm26901	lincRNA
peak179	chr1	7607996	7611002	3007	*	138.548530131501	-0.0384340576525319	-1.02699848800335	0.144246872817875	-0.266446383909192	0.789895446660678	0.999972532416526	ENSMUSG00000097797	7349406	7397801	-	upstream	-210195	210195	NearestLocation	Gm26901	lincRNA
peak180	chr1	7611071	7612862	1792	*	71.362370562586	0.0195643407528719	1.0136533346102	0.151712996219003	0.128956261101257	0.897392258349602	0.999972532416526	ENSMUSG00000097797	7349406	7397801	-	upstream	-213270	213270	NearestLocation	Gm26901	lincRNA
peak181	chr1	7615428	7616589	1162	*	59.1380909325947	0.0288856584695002	1.02022379768726	0.178507992174368	0.16181717198009	0.871449829979344	0.999972532416526	ENSMUSG00000097797	7349406	7397801	-	upstream	-217627	217627	NearestLocation	Gm26901	lincRNA
peak182	chr1	7663684	7664652	969	*	29.6851787532211	0.221013652112926	1.16555222761404	0.192629835110373	1.14734901780033	0.251237402799022	0.999972532416526	ENSMUSG00000097797	7349406	7397801	-	upstream	-265883	265883	NearestLocation	Gm26901	lincRNA
peak183	chr1	7683633	7684819	1187	*	39.8419683806159	0.0756241662411375	1.05381685969053	0.190337134133063	0.397316932324247	0.69113376265357	0.999972532416526	ENSMUSG00000097797	7349406	7397801	-	upstream	-285832	285832	NearestLocation	Gm26901	lincRNA
peak184	chr1	7709439	7710721	1283	*	76.2577393377047	-0.357001853665469	-1.28076150693178	0.195020975308988	-1.83058182895374	0.0671629827930213	0.999972532416526	ENSMUSG00000097797	7349406	7397801	-	upstream	-311638	311638	NearestLocation	Gm26901	lincRNA
peak185	chr1	7712392	7713542	1151	*	63.5441820723233	-0.0656843046800789	-1.04658124053302	0.188428122632273	-0.348590771709089	0.727396556786634	0.999972532416526	ENSMUSG00000097797	7349406	7397801	-	upstream	-314591	314591	NearestLocation	Gm26901	lincRNA
peak186	chr1	7738886	7739432	547	*	16.3144017858852	-0.0644213010319499	-1.04566541462575	0.208404349103373	-0.309116874523552	0.75723262336663	0.999972532416526	ENSMUSG00000097797	7349406	7397801	-	upstream	-341085	341085	NearestLocation	Gm26901	lincRNA
peak187	chr1	7740428	7741208	781	*	24.4489323757185	-0.190237973060286	-1.14095190076938	0.199882257062352	-0.951750174608753	0.341223696541896	0.999972532416526	ENSMUSG00000097797	7349406	7397801	-	upstream	-342627	342627	NearestLocation	Gm26901	lincRNA
peak188	chr1	7741537	7743316	1780	*	77.6216427711136	-0.120219740656586	-1.08690039856278	0.174932583595109	-0.687234694565775	0.491934844382559	0.999972532416526	ENSMUSG00000097797	7349406	7397801	-	upstream	-343736	343736	NearestLocation	Gm26901	lincRNA
peak189	chr1	7819101	7820834	1734	*	82.7769182690478	-0.0786839463383309	-1.05605424840448	0.157281518062754	-0.500274586025655	0.616881746288522	0.999972532416526	ENSMUSG00000097797	7349406	7397801	-	upstream	-421300	421300	NearestLocation	Gm26901	lincRNA
peak190	chr1	7843030	7844292	1263	*	72.7412537596483	0.0725383202272942	1.05156521183291	0.173502559574162	0.418082133228061	0.675887067550165	0.999972532416526	ENSMUSG00000097797	7349406	7397801	-	upstream	-445229	445229	NearestLocation	Gm26901	lincRNA
peak191	chr1	7867164	7868180	1017	*	41.0048577480181	-0.257433517646731	-1.19535034355408	0.18353003606508	-1.40267785680293	0.16071292327821	0.999972532416526	ENSMUSG00000097797	7349406	7397801	-	upstream	-469363	469363	NearestLocation	Gm26901	lincRNA
peak192	chr1	7881155	7881957	803	*	25.9723087777048	0.0998161077892313	1.07163685831614	0.193203015382714	0.516638457176803	0.605408564616289	0.999972532416526	ENSMUSG00000097797	7349406	7397801	-	upstream	-483354	483354	NearestLocation	Gm26901	lincRNA
peak193	chr1	7887145	7888079	935	*	26.6378682002567	0.185579121961413	1.13727340221915	0.201915172482076	0.919094487453076	0.358046152370105	0.999972532416526	ENSMUSG00000097797	7349406	7397801	-	upstream	-489344	489344	NearestLocation	Gm26901	lincRNA
peak194	chr1	7888364	7890093	1730	*	70.1420024804474	-0.138528491877263	-1.10078177681964	0.16428298722956	-0.843230904266978	0.399099317621452	0.999972532416526	ENSMUSG00000097797	7349406	7397801	-	upstream	-490563	490563	NearestLocation	Gm26901	lincRNA
peak195	chr1	7921564	7922401	838	*	27.9687174328978	-0.192004757444333	-1.14235001386617	0.198254315579685	-0.968477063830474	0.332806168423361	0.999972532416526	ENSMUSG00000097797	7349406	7397801	-	upstream	-523763	523763	NearestLocation	Gm26901	lincRNA
peak196	chr1	7942518	7946211	3694	*	216.483372020656	-0.12507368540306	-1.09056343158403	0.141098254308188	-0.886429715351919	0.375386012526791	0.999972532416526	ENSMUSG00000086235	8468426	8468825	-	downstream	526307	522215	NearestLocation	Gm16284	pseudogene
peak197	chr1	7947002	7948106	1105	*	45.1978403645253	-0.0844007518898694	-1.06024725802427	0.184315788270005	-0.457913848195307	0.647014337374822	0.999972532416526	ENSMUSG00000086235	8468426	8468825	-	downstream	521823	520320	NearestLocation	Gm16284	pseudogene
peak198	chr1	7948823	7950533	1711	*	50.3817202890087	-0.132947604401042	-1.09653176417578	0.181566537211217	-0.732225257159492	0.464031090739826	0.999972532416526	ENSMUSG00000086235	8468426	8468825	-	downstream	520002	517893	NearestLocation	Gm16284	pseudogene
peak199	chr1	7972797	7973571	775	*	20.9284826934303	-0.362888968542365	-1.28599850770849	0.204465808802927	-1.77481492219627	0.0759284516108231	0.999972532416526	ENSMUSG00000086235	8468426	8468825	-	downstream	496028	494855	NearestLocation	Gm16284	pseudogene
peak200	chr1	7993324	7996561	3238	*	245.069131204267	-0.198089035747861	-1.14717781998031	0.150186154617521	-1.31895670577846	0.187183586786138	0.999972532416526	ENSMUSG00000086235	8468426	8468825	-	downstream	475501	471865	NearestLocation	Gm16284	pseudogene
peak201	chr1	7998337	8001150	2814	*	151.232337635531	-0.0256269571589498	-1.01792195799382	0.145871930896338	-0.175681208862322	0.860544398841236	0.999972532416526	ENSMUSG00000086235	8468426	8468825	-	downstream	470488	467276	NearestLocation	Gm16284	pseudogene
peak202	chr1	8003746	8004585	840	*	23.6690745001118	-0.346403234171164	-1.27138699311362	0.200472544995998	-1.72793353911918	0.0840001404437853	0.999972532416526	ENSMUSG00000086235	8468426	8468825	-	downstream	465079	463841	NearestLocation	Gm16284	pseudogene
peak203	chr1	8007197	8007897	701	*	17.3842789003951	-0.00702168932199943	-1.00487892755189	0.210287542124229	-0.0333908953952742	0.973362870037771	0.999972532416526	ENSMUSG00000086235	8468426	8468825	-	downstream	461628	460529	NearestLocation	Gm16284	pseudogene
peak204	chr1	8017575	8018343	769	*	20.9845724028431	-0.126351980125093	-1.09153014958273	0.20331447010921	-0.621460833836484	0.53429645655566	0.999972532416526	ENSMUSG00000086235	8468426	8468825	-	downstream	451250	450083	NearestLocation	Gm16284	pseudogene
peak205	chr1	8027057	8030619	3563	*	209.563107681423	-0.0649702658020355	-1.04606338002052	0.140335320671508	-0.462964458919899	0.643389842715373	0.999972532416526	ENSMUSG00000086235	8468426	8468825	-	downstream	441768	437807	NearestLocation	Gm16284	pseudogene
peak206	chr1	8043076	8044041	966	*	28.8130816096532	-0.224265067414006	-1.16818200583067	0.196395540856367	-1.1419050882526	0.253493473401443	0.999972532416526	ENSMUSG00000086235	8468426	8468825	-	downstream	425749	424385	NearestLocation	Gm16284	pseudogene
peak207	chr1	8046674	8047667	994	*	34.9615919614981	-0.109865666665763	-1.07912775125014	0.181455542449587	-0.605468784158449	0.544867559797704	0.999972532416526	ENSMUSG00000086235	8468426	8468825	-	downstream	422151	420759	NearestLocation	Gm16284	pseudogene
peak208	chr1	8067383	8068746	1364	*	78.8477309839026	0.105518053716455	1.07588065636768	0.160385039886039	0.657904588803481	0.510599441829581	0.999972532416526	ENSMUSG00000086235	8468426	8468825	-	downstream	401442	399680	NearestLocation	Gm16284	pseudogene
peak209	chr1	8070710	8071773	1064	*	46.1390558969656	-0.207995335714111	-1.15508205012499	0.173702668791261	-1.19742164677999	0.231142250527158	0.999972532416526	ENSMUSG00000086235	8468426	8468825	-	downstream	398115	396653	NearestLocation	Gm16284	pseudogene
peak210	chr1	8105675	8106432	758	*	16.2044199948646	0.290229248938692	1.2228345746493	0.204630712849699	1.41830737379029	0.156101044810634	0.999972532416526	ENSMUSG00000086235	8468426	8468825	-	downstream	363150	361994	NearestLocation	Gm16284	pseudogene
peak211	chr1	8122335	8124106	1772	*	95.8170973710564	-0.246265994319279	-1.18613317043482	0.154560697050882	-1.59332869881019	0.111086471778854	0.999972532416526	ENSMUSG00000086235	8468426	8468825	-	downstream	346490	344320	NearestLocation	Gm16284	pseudogene
peak212	chr1	8125808	8126518	711	*	20.0128038158659	-0.0748931837201625	-1.05328304861948	0.205446005794024	-0.364539497522521	0.715455185033427	0.999972532416526	ENSMUSG00000086235	8468426	8468825	-	downstream	343017	341908	NearestLocation	Gm16284	pseudogene
peak213	chr1	8126911	8130353	3443	*	154.179178284617	-0.0208594309391116	-1.01456368770296	0.134444369407887	-0.155152878703508	0.87670079569046	0.999972532416526	ENSMUSG00000086235	8468426	8468825	-	downstream	341914	338073	NearestLocation	Gm16284	pseudogene
peak214	chr1	8155838	8158998	3161	*	230.207509487502	-0.099605363018763	-1.07148032809807	0.15080501831572	-0.660491037574311	0.508938768043605	0.999972532416526	ENSMUSG00000086235	8468426	8468825	-	downstream	312987	309428	NearestLocation	Gm16284	pseudogene
peak215	chr1	8160634	8163598	2965	*	153.927981407272	0.0413435117947772	1.02907170505303	0.167059126389631	0.247478319133264	0.804538068572955	0.999972532416526	ENSMUSG00000086235	8468426	8468825	-	downstream	308191	304828	NearestLocation	Gm16284	pseudogene
peak216	chr1	8177934	8179968	2035	*	102.657594040062	-0.12960743135524	-1.09399597586374	0.151514295388889	-0.855413880403683	0.392322062032389	0.999972532416526	ENSMUSG00000086235	8468426	8468825	-	downstream	290891	288458	NearestLocation	Gm16284	pseudogene
peak217	chr1	8180071	8181193	1123	*	54.2788507246157	-0.37105002256648	-1.29329377348628	0.175343812081848	-2.11612841172449	0.034333887675073	0.999972532416526	ENSMUSG00000086235	8468426	8468825	-	downstream	288754	287233	NearestLocation	Gm16284	pseudogene
peak218	chr1	8189902	8191174	1273	*	74.1706086362563	0.00470269743250022	1.00326497994004	0.16152020298381	0.0291152273562435	0.976772691272454	0.999972532416526	ENSMUSG00000086235	8468426	8468825	-	downstream	278923	277252	NearestLocation	Gm16284	pseudogene
peak219	chr1	8191419	8192657	1239	*	37.8874786941883	-0.103660219561019	-1.07449608004259	0.201913716047979	-0.513388696864885	0.607679450642413	0.999972532416526	ENSMUSG00000086235	8468426	8468825	-	downstream	277406	275769	NearestLocation	Gm16284	pseudogene
peak220	chr1	8194319	8195855	1537	*	63.8643096288784	-0.168535306420512	-1.12391685067821	0.169611495281364	-0.993654976868953	0.320390869062161	0.999972532416526	ENSMUSG00000086235	8468426	8468825	-	downstream	274506	272571	NearestLocation	Gm16284	pseudogene
peak221	chr1	8196025	8197141	1117	*	53.0069459993457	0.198935127512096	1.14785079822653	0.172078606899031	1.15607123451913	0.247652020914545	0.999972532416526	ENSMUSG00000086235	8468426	8468825	-	downstream	272800	271285	NearestLocation	Gm16284	pseudogene
peak222	chr1	8217912	8219458	1547	*	138.609201292373	-0.0349091306032185	-1.02449229246613	0.186250227443878	-0.187431344822048	0.851322448444351	0.999972532416526	ENSMUSG00000086235	8468426	8468825	-	downstream	250913	248968	NearestLocation	Gm16284	pseudogene
peak223	chr1	8248580	8249776	1197	*	58.6426424627933	-0.0253759317346865	-1.01774485745967	0.184228642329423	-0.137741511926855	0.890444710299902	0.999972532416526	ENSMUSG00000086235	8468426	8468825	-	downstream	220245	218650	NearestLocation	Gm16284	pseudogene
peak224	chr1	8261293	8261796	504	*	15.870765563109	-0.179884227744488	-1.13279297816949	0.208536231083217	-0.862604195012541	0.388355123103918	0.999972532416526	ENSMUSG00000086235	8468426	8468825	-	downstream	207532	206630	NearestLocation	Gm16284	pseudogene
peak225	chr1	8410357	8411339	983	*	39.2979751069988	-0.303978762621432	-1.23454443348909	0.181373724755863	-1.67598015109742	0.0937420805764418	0.999972532416526	ENSMUSG00000086235	8468426	8468825	-	downstream	58468	57087	NearestLocation	Gm16284	pseudogene
peak226	chr1	8509618	8510303	686	*	18.1710302938972	-0.106475776054489	-1.07659510882932	0.207345309152061	-0.513519097634385	0.607588255307355	0.999972532416526	ENSMUSG00000086235	8468426	8468825	-	upstream	-40793	40793	NearestLocation	Gm16284	pseudogene
peak227	chr1	8526553	8527286	734	*	18.3896071539482	0.0570426761560299	1.0403310399508	0.200162798452993	0.284981408118283	0.775658385754785	0.999972532416526	ENSMUSG00000086235	8468426	8468825	-	upstream	-57728	57728	NearestLocation	Gm16284	pseudogene
peak228	chr1	8640585	8641774	1190	*	63.8877799548195	-0.0636562092564083	-1.04511102309664	0.185016958852375	-0.344056078163081	0.730804113206356	0.999972532416526	ENSMUSG00000093970	8588615	8588724	-	upstream	-51861	51861	NearestLocation	Gm23358	miRNA
peak229	chr1	8657983	8659446	1464	*	51.5559050044929	0.0392897865047976	1.02760782878707	0.185834121239907	0.211423963708342	0.832556459021169	0.999972532416526	ENSMUSG00000093970	8588615	8588724	-	upstream	-69259	69259	NearestLocation	Gm23358	miRNA
peak230	chr1	8659727	8662704	2978	*	205.037077125792	-0.0222809841870199	-1.01556387627953	0.146076504611133	-0.152529554607933	0.878769281940941	0.999972532416526	ENSMUSG00000093970	8588615	8588724	-	upstream	-71003	71003	NearestLocation	Gm23358	miRNA
peak231	chr1	8674922	8675694	773	*	18.7068533334199	-0.34384573840988	-1.26913517523412	0.205998104752802	-1.66916942669204	0.0950838073180081	0.999972532416526	ENSMUSG00000093970	8588615	8588724	-	upstream	-86198	86198	NearestLocation	Gm23358	miRNA
peak232	chr1	8687873	8689870	1998	*	217.988113181462	-0.0773987703743896	-1.05511391717511	0.169617891441805	-0.45631253705889	0.648165249846435	0.999972532416526	ENSMUSG00000093970	8588615	8588724	-	upstream	-99149	99149	NearestLocation	Gm23358	miRNA
peak233	chr1	8710155	8711292	1138	*	47.3341584631495	-0.00149140943648916	-1.00103430076646	0.183280650826257	-0.00813729888979365	0.993507446500698	0.999972532416526	ENSMUSG00000084353	8791923	8792162	-	downstream	82007	80631	NearestLocation	Gm15452	pseudogene
peak234	chr1	8786343	8787755	1413	*	76.1809448254662	-0.0174648180854097	-1.01217925984687	0.187610499820964	-0.0930908350123062	0.925831398419737	0.999972532416526	ENSMUSG00000084353	8791923	8792162	-	downstream	5819	4168	NearestLocation	Gm15452	pseudogene
peak235	chr1	8787964	8790669	2706	*	118.145166669401	-0.0367418543978366	-1.02579458051942	0.13767758233995	-0.266868823328947	0.789570161715375	0.999972532416526	ENSMUSG00000084353	8791923	8792162	-	downstream	4198	1254	NearestLocation	Gm15452	pseudogene
peak236	chr1	8791692	8792534	843	*	21.6511175057539	-0.0450605644163511	-1.03172649032648	0.203225228578538	-0.221727217292498	0.824526241101866	0.999972532416526	ENSMUSG00000084353	8791923	8792162	-	includeFeature	470	231	NearestLocation	Gm15452	pseudogene
peak237	chr1	8832943	8833653	711	*	19.4819833486009	-0.112310945437165	-1.08095835691886	0.207826422412812	-0.540407442582435	0.588916076274196	0.999972532416526	ENSMUSG00000076135	8816138	8816247	+	downstream	16805	16696	NearestLocation	Gm24276	miRNA
peak238	chr1	8855763	8857249	1487	*	58.3215455286601	-0.148888132400303	-1.10871466974573	0.175905794581707	-0.846408344616217	0.397324984973849	0.999972532416526	ENSMUSG00000086195	8855928	8856267	-	includeFeature	504	165	NearestLocation	Gm6152	pseudogene
peak239	chr1	8893823	8894478	656	*	19.129335159849	-0.2774923038138	-1.2120862009519	0.20382797745482	-1.36140439246279	0.173385928778625	0.999972532416526	ENSMUSG00000086195	8855928	8856267	-	upstream	-37556	37556	NearestLocation	Gm6152	pseudogene
peak240	chr1	8916579	8917394	816	*	23.258590788483	-0.0199450157059403	-1.01392083629142	0.200596462302626	-0.0994285516154843	0.920798014168081	0.999972532416526	ENSMUSG00000066693	8962996	8963621	-	downstream	47042	45602	NearestLocation	Gm7493	pseudogene
peak241	chr1	8936217	8937427	1211	*	38.3991168158409	0.182931942913389	1.13518854997768	0.197741557835204	0.925106208912561	0.354910663705296	0.999972532416526	ENSMUSG00000066693	8962996	8963621	-	downstream	27404	25569	NearestLocation	Gm7493	pseudogene
peak242	chr1	8963207	8963751	545	*	14.0247684930378	-0.115507831597711	-1.0833563220525	0.210474266541361	-0.548797881545352	0.58314416428352	0.999972532416526	ENSMUSG00000066693	8962996	8963621	-	overlapStart	414	130	NearestLocation	Gm7493	pseudogene
peak243	chr1	9050251	9051481	1231	*	71.4884766727899	0.00357029683319398	1.00247780588324	0.182771220334549	0.0195342397269046	0.984414922897078	0.999972532416526	ENSMUSG00000066693	8962996	8963621	-	upstream	-86630	86630	NearestLocation	Gm7493	pseudogene
peak244	chr1	9057669	9059017	1349	*	69.1021360213065	0.0102305721656958	1.00711649500321	0.179121285262989	0.0571153347335304	0.954453321013067	0.999972532416526	ENSMUSG00000066693	8962996	8963621	-	upstream	-94048	94048	NearestLocation	Gm7493	pseudogene
peak245	chr1	9120437	9121523	1087	*	54.2817969421583	0.146282405173957	1.10671396932398	0.168389689317809	0.86871355227619	0.385003826930981	0.999972532416526	ENSMUSG00000066693	8962996	8963621	-	upstream	-156816	156816	NearestLocation	Gm7493	pseudogene
peak246	chr1	9175010	9176504	1495	*	116.336160950663	-0.158929150552988	-1.11645813238841	0.183863479547691	-0.864386722931372	0.38737548401742	0.999972532416526	ENSMUSG00000025909	8361475	9299878	-	inside	124868	123374	NearestLocation	Sntg1	protein_coding
peak247	chr1	9235003	9237182	2180	*	196.589325013846	-0.0396638078463238	-1.02787427254231	0.162159598184376	-0.244597349095709	0.806768216839679	0.999972532416526	ENSMUSG00000025909	8361475	9299878	-	inside	64875	62696	NearestLocation	Sntg1	protein_coding
peak248	chr1	9238049	9238791	743	*	19.5469128012327	-0.184720306910182	-1.13659660162345	0.207164956226891	-0.891658079023138	0.372576229576121	0.999972532416526	ENSMUSG00000025909	8361475	9299878	-	inside	61829	61087	NearestLocation	Sntg1	protein_coding
peak249	chr1	9239794	9241530	1737	*	122.067709672042	-0.0313921389461278	-1.02199783420109	0.159494042190977	-0.196823270103965	0.843965840391708	0.999972532416526	ENSMUSG00000025909	8361475	9299878	-	inside	60084	58348	NearestLocation	Sntg1	protein_coding
peak250	chr1	9356668	9357435	768	*	25.2010100976063	-0.116991264919634	-1.08447084268156	0.195843146576431	-0.597372269414472	0.55025886371308	0.999972532416526	ENSMUSG00000025909	8361475	9299878	-	upstream	-56790	56790	NearestLocation	Sntg1	protein_coding
peak251	chr1	9384494	9385466	973	*	27.7599210804813	-0.120916727333422	-1.0874256226037	0.199840579522677	-0.60506593616889	0.545135186644641	0.999972532416526	ENSMUSG00000065625	9458670	9458772	+	upstream	-74176	73204	NearestLocation	Gm24765	snRNA
peak252	chr1	9401487	9402056	570	*	17.578303157635	-0.178362754630989	-1.13159895897838	0.203861746755077	-0.874920172470006	0.381617342179042	0.999972532416526	ENSMUSG00000065625	9458670	9458772	+	upstream	-57183	56614	NearestLocation	Gm24765	snRNA
peak253	chr1	9428614	9429422	809	*	23.7107822909439	0.076847471104519	1.05471080190124	0.202658812198395	0.379196296824676	0.704542101301679	0.999972532416526	ENSMUSG00000065625	9458670	9458772	+	upstream	-30056	29248	NearestLocation	Gm24765	snRNA
peak254	chr1	9430212	9430974	763	*	20.6859379975612	0.0214596707589956	1.01498588935351	0.204798277436157	0.104784429965166	0.916546865116271	0.999972532416526	ENSMUSG00000065625	9458670	9458772	+	upstream	-28458	27696	NearestLocation	Gm24765	snRNA
peak255	chr1	9436722	9437506	785	*	23.1728394925182	-0.193037471550796	-1.14316802687431	0.196596558366783	-0.981896494803604	0.326150842788291	0.999972532416526	ENSMUSG00000065625	9458670	9458772	+	upstream	-21948	21164	NearestLocation	Gm24765	snRNA
peak256	chr1	9482666	9483490	825	*	26.5917310044132	0.0703919240533852	1.05000188950018	0.200774542822298	0.350601839575289	0.725887076261291	0.999972532416526	ENSMUSG00000065625	9458670	9458772	+	downstream	23996	23894	NearestLocation	Gm24765	snRNA
peak257	chr1	9493199	9494049	851	*	28.0758302908271	0.0242672937249546	1.01696307254499	0.199960962294114	0.121360156735298	0.903405773881711	0.999972532416526	ENSMUSG00000065625	9458670	9458772	+	downstream	34529	34427	NearestLocation	Gm24765	snRNA
peak258	chr1	9506124	9507158	1035	*	41.8579989270171	8.8689541312352e-05	1.00006147679513	0.188307603169779	0.000470982264228541	0.999624210536853	0.999972532416526	ENSMUSG00000061024	9545408	9547454	+	upstream	-39284	38250	NearestLocation	Rrs1	protein_coding
peak259	chr1	9520494	9521181	688	*	15.7994616888897	0.132944263354066	1.09652922478957	0.208990050962225	0.636127235444788	0.524693495134136	0.999972532416526	ENSMUSG00000061024	9545408	9547454	+	upstream	-24914	24227	NearestLocation	Rrs1	protein_coding
peak260	chr1	9545501	9546810	1310	*	36.0252475859217	0.110692968014359	1.079746745453	0.190576895460339	0.58083099605007	0.561354362484791	0.999972532416526	ENSMUSG00000061024	9545408	9547454	+	inside	93	93	NearestLocation	Rrs1	protein_coding
peak261	chr1	9557967	9558639	673	*	18.7016066326217	0.21085350422582	1.1573726877745	0.20124707203676	1.04773451902597	0.294760938914519	0.999972532416526	ENSMUSG00000025911	9547948	9577970	+	inside	10019	10019	NearestLocation	Adhfe1	protein_coding
peak262	chr1	9574728	9575726	999	*	29.6831866650833	0.123197679872408	1.0891462412876	0.201298840255148	0.612013858183457	0.540528588745414	0.999972532416526	ENSMUSG00000081441	9574548	9575649	+	overlapEnd	180	77	NearestLocation	Gm6161	pseudogene
peak263	chr1	9597809	9598747	939	*	22.8612336155107	-0.0572988568105132	-1.04051578887069	0.201787083028926	-0.283957010282464	0.776443325913051	0.999972532416526	ENSMUSG00000067879	9601199	9627143	+	upstream	-3390	2452	NearestLocation	3110035E14Rik	protein_coding
peak264	chr1	9612860	9614006	1147	*	44.2071756880202	-0.212694255839205	-1.15885033570708	0.186459415107193	-1.14070000550484	0.253994784281545	0.999972532416526	ENSMUSG00000067879	9601199	9627143	+	inside	11661	11661	NearestLocation	3110035E14Rik	protein_coding
peak265	chr1	9635239	9636015	777	*	24.0933820213249	-0.13053142667563	-1.09469686614802	0.201333521056424	-0.648334296200228	0.516768756368431	0.999972532416526	ENSMUSG00000079671	9560832	9631175	-	upstream	-4064	4064	NearestLocation	2610203C22Rik	protein_coding
peak266	chr1	9636646	9637612	967	*	40.758298634109	0.00238956577921347	1.00165769323953	0.179567188066151	0.0133073631377085	0.989382573774454	0.999972532416526	ENSMUSG00000079671	9560832	9631175	-	upstream	-5471	5471	NearestLocation	2610203C22Rik	protein_coding
peak267	chr1	9648924	9649847	924	*	28.4257438374755	0.0401163399222895	1.0281967378065	0.194704303677094	0.206037253233088	0.836761811672709	0.999972532416526	ENSMUSG00000079671	9560832	9631175	-	upstream	-17749	17749	NearestLocation	2610203C22Rik	protein_coding
peak268	chr1	9709073	9709768	696	*	16.1131721154593	-0.0138840229177905	-1.00967012777288	0.209887564837635	-0.0661498118220147	0.94725855356501	0.999972532416526	ENSMUSG00000025912	9667415	9700209	-	upstream	-8864	8864	NearestLocation	Mybl1	protein_coding
peak269	chr1	9716393	9717112	720	*	18.3914988173037	-0.297400619805854	-1.22892819228084	0.2062379335563	-1.4420267633484	0.149294823663689	0.999972532416526	ENSMUSG00000025912	9667415	9700209	-	upstream	-16184	16184	NearestLocation	Mybl1	protein_coding
peak270	chr1	9762285	9762940	656	*	17.6539691433229	0.0676314476461044	1.04799471951254	0.208434397421399	0.324473544111684	0.74557954846093	0.999972532416526	ENSMUSG00000045210	9718622	9748382	-	upstream	-13903	13903	NearestLocation	Vcpip1	protein_coding
peak271	chr1	9769804	9770945	1142	*	32.8443682382698	-0.0999290155321122	-1.07172072970284	0.185632197645925	-0.538317257455071	0.590358039138623	0.999972532416526	ENSMUSG00000045210	9718622	9748382	-	upstream	-21422	21422	NearestLocation	Vcpip1	protein_coding
peak272	chr1	9778252	9778922	671	*	21.0627326517672	0.279312435147609	1.21361635684806	0.205488922034618	1.35925787328114	0.174064888115495	0.999972532416526	ENSMUSG00000025915	9798130	9902556	+	upstream	-19878	19208	NearestLocation	Sgk3	protein_coding
peak273	chr1	9794944	9795849	906	*	30.0716155515596	-0.077828495918157	-1.05542824343436	0.192316623138317	-0.404689384870187	0.685705845900538	0.999972532416526	ENSMUSG00000025915	9798130	9902556	+	upstream	-3186	2281	NearestLocation	Sgk3	protein_coding
peak274	chr1	9802127	9802991	865	*	24.4951681006407	-0.0630244286448588	-1.04465345146188	0.201763927745422	-0.312367177567938	0.754761491768259	0.999972532416526	ENSMUSG00000046334	9802194	9802553	-	includeFeature	426	67	NearestLocation	Gm6195	pseudogene
peak275	chr1	9852569	9853280	712	*	17.2457736634375	0.355522711591281	1.27944906225961	0.207234509328237	1.71555747517018	0.0862430673527361	0.999972532416526	ENSMUSG00000088916	9834498	9834602	-	upstream	-17967	17967	NearestLocation	Gm22607	snRNA
peak276	chr1	9866577	9867347	771	*	19.591308033022	-0.479176231917825	-1.39394750546718	0.208390388822378	-2.29941618049502	0.0214813180125286	0.999972532416526	ENSMUSG00000088916	9834498	9834602	-	upstream	-31975	31975	NearestLocation	Gm22607	snRNA
peak277	chr1	9875253	9875953	701	*	17.8824991527787	-0.471565580815736	-1.38661337418935	0.208904340590002	-2.25732782518501	0.0239875979239084	0.999972532416526	ENSMUSG00000046101	9908638	9942085	+	upstream	-33385	32685	NearestLocation	Mcmdc2	protein_coding
peak278	chr1	9883747	9884655	909	*	27.5915082100443	0.43059445515666	1.34778881199449	0.193954618534248	2.22007837921439	0.0264134475766713	0.999972532416526	ENSMUSG00000046101	9908638	9942085	+	upstream	-24891	23983	NearestLocation	Mcmdc2	protein_coding
peak279	chr1	9886041	9886647	607	*	12.3820981433279	-0.148010492010867	-1.10804040606807	0.20959178521479	-0.706184604798255	0.480073343041335	0.999972532416526	ENSMUSG00000046101	9908638	9942085	+	upstream	-22597	21991	NearestLocation	Mcmdc2	protein_coding
peak280	chr1	9891377	9892351	975	*	31.3417584441692	-0.127158956814076	-1.09214087170857	0.201771042969748	-0.630214102789472	0.528554513513525	0.999972532416526	ENSMUSG00000046101	9908638	9942085	+	upstream	-17261	16287	NearestLocation	Mcmdc2	protein_coding
peak281	chr1	9893095	9893991	897	*	18.667420986161	-0.384012470629356	-1.30496622774424	0.208734778140083	-1.83971484795717	0.0658101125074622	0.999972532416526	ENSMUSG00000046101	9908638	9942085	+	upstream	-15543	14647	NearestLocation	Mcmdc2	protein_coding
peak282	chr1	9901336	9901974	639	*	17.8061860249855	-0.233719821686032	-1.17586286989207	0.20519682169708	-1.13900312759745	0.254701849708215	0.999972532416526	ENSMUSG00000046101	9908638	9942085	+	upstream	-7302	6664	NearestLocation	Mcmdc2	protein_coding
peak283	chr1	9954027	9954806	780	*	21.3844189982985	-0.162854232835705	-1.11949977081111	0.203281456698366	-0.801126848856421	0.423058214304139	0.999972532416526	ENSMUSG00000073738	9960171	9962809	-	downstream	8782	5365	NearestLocation	Gm10567	protein_coding
peak284	chr1	9963160	9964973	1814	*	54.1170411617335	-0.167562374384695	-1.12315915342187	0.171249292218792	-0.978470463811401	0.327841692596506	0.999972532416526	ENSMUSG00000073738	9960171	9962809	-	upstream	-351	351	NearestLocation	Gm10567	protein_coding
peak285	chr1	9968691	9971263	2573	*	79.6052182657253	-0.323390761218768	-1.25126794644538	0.171990715003913	-1.88028034659551	0.0600698803563031	0.999972532416526	ENSMUSG00000099032	9960163	9967932	-	upstream	-759	759	NearestLocation	Tcf24	protein_coding
peak286	chr1	9973051	9973707	657	*	19.2133312155272	-0.0785614389265215	-1.05596457666081	0.205816523584206	-0.381706179651701	0.702679315853822	0.999972532416526	ENSMUSG00000099032	9960163	9967932	-	upstream	-5119	5119	NearestLocation	Tcf24	protein_coding
peak287	chr1	9978255	9979240	986	*	30.8256372602307	-0.655466660478438	-1.5751253677192	0.196493508994073	-3.33581838827159	0.000850487038485696	0.999972532416526	ENSMUSG00000087199	9982387	9992366	+	upstream	-4132	3147	NearestLocation	Gm15818	processed_transcript
peak288	chr1	9980056	9980606	551	*	15.868693743832	0.125192245492424	1.09065305732419	0.206792935884232	0.605399043043279	0.544913886733884	0.999972532416526	ENSMUSG00000087199	9982387	9992366	+	upstream	-2331	1781	NearestLocation	Gm15818	processed_transcript
peak289	chr1	9983931	9985139	1209	*	39.6916174818738	-0.0679013146404301	-1.04819077316933	0.177917534924039	-0.381644870863461	0.702724796812193	0.999972532416526	ENSMUSG00000087199	9982387	9992366	+	inside	1544	1544	NearestLocation	Gm15818	processed_transcript
peak290	chr1	9995207	9996000	794	*	25.3602083168192	-0.152815441470307	-1.11173692811201	0.19998330930094	-0.764140977587017	0.444783234961896	0.999972532416526	ENSMUSG00000087199	9982387	9992366	+	downstream	12820	2841	NearestLocation	Gm15818	processed_transcript
peak291	chr1	10004215	10005084	870	*	30.2089028510495	-0.163716924271147	-1.12016940067055	0.181028291086055	-0.904372036486392	0.365798160770274	0.999972532416526	ENSMUSG00000025916	9968624	10009136	-	inside	4921	4052	NearestLocation	Ppp1r42	protein_coding
peak292	chr1	10015845	10016948	1104	*	41.5498628388982	0.0982358622384239	1.07046369128205	0.18147861233092	0.541308206937873	0.588295164676625	0.999972532416526	ENSMUSG00000095780	10009814	10009917	-	upstream	-5928	5928	NearestLocation	Gm24674	snRNA
peak293	chr1	10151338	10152182	845	*	24.3568883158223	0.0538353883610064	1.03802082551269	0.196895055499441	0.273421738420239	0.784529044359579	0.999972532416526	ENSMUSG00000088153	10166539	10166778	+	upstream	-15201	14357	NearestLocation	Gm26348	misc_RNA
peak294	chr1	10259496	10260294	799	*	18.1549784832259	0.116018713956849	1.08374002451597	0.203375972321275	0.570464212820444	0.56836288804754	0.999972532416526	ENSMUSG00000067851	10137571	10232670	-	upstream	-26826	26826	NearestLocation	Arfgef1	protein_coding
peak295	chr1	10294289	10295324	1036	*	40.0441688344853	-0.148409517231305	-1.10834691382202	0.198498458549895	-0.747660804600156	0.45466477861307	0.999972532416526	ENSMUSG00000067851	10137571	10232670	-	upstream	-61619	61619	NearestLocation	Arfgef1	protein_coding
peak296	chr1	10304291	10305071	781	*	19.9260203111851	0.0445974897258377	1.03139538101828	0.20386824424739	0.218756432079336	0.826839786994836	0.999972532416526	ENSMUSG00000067851	10137571	10232670	-	upstream	-71621	71621	NearestLocation	Arfgef1	protein_coding
peak297	chr1	10312888	10313836	949	*	26.5341338764079	-0.0775467614495717	-1.05522215588645	0.197944109103081	-0.39176089554243	0.695234890945907	0.999972532416526	ENSMUSG00000067851	10137571	10232670	-	upstream	-80218	80218	NearestLocation	Arfgef1	protein_coding
peak298	chr1	10330303	10330966	664	*	17.1423839969896	0.32836885194503	1.25559296605275	0.20847052815634	1.57513320875157	0.115225700126513	0.999972532416526	ENSMUSG00000067851	10137571	10232670	-	upstream	-97633	97633	NearestLocation	Arfgef1	protein_coding
peak299	chr1	10382192	10383576	1385	*	82.5129463622949	0.00253240734385129	1.00175687250571	0.17895800075741	0.014150847311287	0.988709634218636	0.999972532416526	ENSMUSG00000067851	10137571	10232670	-	upstream	-149522	149522	NearestLocation	Arfgef1	protein_coding
peak300	chr1	10395618	10396264	647	*	15.7382048712559	0.181360458472747	1.13395269634661	0.210546474581191	0.861379696969521	0.389028954450534	0.999972532416526	ENSMUSG00000083422	10554098	10555553	-	downstream	159935	157834	NearestLocation	Gm15604	pseudogene
peak301	chr1	10427438	10428296	859	*	20.2076718182319	0.0832576948925907	1.05940754967831	0.203376266012726	0.409377635477784	0.682262549556337	0.999972532416526	ENSMUSG00000083422	10554098	10555553	-	downstream	128115	125802	NearestLocation	Gm15604	pseudogene
peak302	chr1	10465773	10467085	1313	*	48.9524086797585	0.277636442340793	1.21220730558068	0.186148662410234	1.49147696655987	0.135836314127838	0.999972532416526	ENSMUSG00000083422	10554098	10555553	-	downstream	89780	87013	NearestLocation	Gm15604	pseudogene
peak303	chr1	10468252	10469573	1322	*	46.9100533194129	0.299720028356547	1.23090551872615	0.18284556544958	1.63919768915148	0.101172094956519	0.999972532416526	ENSMUSG00000083422	10554098	10555553	-	downstream	87301	84525	NearestLocation	Gm15604	pseudogene
peak304	chr1	10514408	10515124	717	*	18.4957885332959	0.407865515146934	1.32672146078122	0.205238935143143	1.98727163957691	0.0468923027086401	0.999972532416526	ENSMUSG00000083422	10554098	10555553	-	downstream	41145	38974	NearestLocation	Gm15604	pseudogene
peak305	chr1	10534645	10535754	1110	*	51.4176987077557	-0.0654797490924218	-1.04643285930334	0.182566287963989	-0.358662871566615	0.719847306975536	0.999972532416526	ENSMUSG00000083422	10554098	10555553	-	downstream	20908	18344	NearestLocation	Gm15604	pseudogene
peak306	chr1	10610545	10611245	701	*	21.6225260138235	0.174172963749498	1.12831740257133	0.201622931380634	0.863854932357299	0.387667586876121	0.999972532416526	ENSMUSG00000094979	10555554	10555660	-	upstream	-54885	54885	NearestLocation	Gm25253	snRNA
peak307	chr1	10630165	10631019	855	*	22.9567185763928	-0.15184400769796	-1.11098859582493	0.210013714543451	-0.723019484837235	0.469667913362531	0.999972532416526	ENSMUSG00000081417	10695123	10695614	+	upstream	-64958	64104	NearestLocation	Gm15603	pseudogene
peak308	chr1	10686471	10687372	902	*	26.5016406565187	0.0142071089780867	1.00989626487327	0.199345027322465	0.0712689409357823	0.94318371389543	0.999972532416526	ENSMUSG00000081417	10695123	10695614	+	upstream	-8652	7751	NearestLocation	Gm15603	pseudogene
peak309	chr1	10694671	10695889	1219	*	48.8319795645483	0.0306253642341281	1.02145479921339	0.182485746722999	0.167823322007803	0.866722274404702	0.999972532416526	ENSMUSG00000081417	10695123	10695614	+	includeFeature	-452	275	NearestLocation	Gm15603	pseudogene
peak310	chr1	10708007	10708757	751	*	19.7855042827454	0.218859585448098	1.16381325733031	0.206470755256604	1.06000283273094	0.289143310609222	0.999972532416526	ENSMUSG00000042501	10324720	10719945	-	inside	11938	11188	NearestLocation	Cpa6	protein_coding
peak311	chr1	10729577	10732517	2941	*	166.404379584124	-0.329532672747059	-1.25660626043487	0.137152395752986	-2.40267529369704	0.0162756319548902	0.999972532416526	ENSMUSG00000042501	10324720	10719945	-	upstream	-9632	9632	NearestLocation	Cpa6	protein_coding
peak312	chr1	10734106	10737372	3267	*	255.62656768837	-0.0587747197185965	-1.0415807709801	0.148313247888734	-0.396287725845568	0.691892780994151	0.999972532416526	ENSMUSG00000042501	10324720	10719945	-	upstream	-14161	14161	NearestLocation	Cpa6	protein_coding
peak313	chr1	10792305	10793230	926	*	28.7856227050953	0.212771244901703	1.15891217911751	0.201357386639902	1.05668457687233	0.29065556619971	0.999972532416526	ENSMUSG00000042501	10324720	10719945	-	upstream	-72360	72360	NearestLocation	Cpa6	protein_coding
peak314	chr1	10804869	10806586	1718	*	139.575051634349	-0.149189167382562	-1.10894604000454	0.171506005628656	-0.8698772199592	0.384367505715747	0.999972532416526	ENSMUSG00000042501	10324720	10719945	-	upstream	-84924	84924	NearestLocation	Cpa6	protein_coding
peak315	chr1	10817399	10818069	671	*	15.8474238927046	-0.389100521683102	-1.30957666638926	0.210446628830169	-1.84892732112666	0.0644683080028192	0.999972532416526	ENSMUSG00000042501	10324720	10719945	-	upstream	-97454	97454	NearestLocation	Cpa6	protein_coding
peak316	chr1	10821328	10822556	1229	*	69.4735753187003	-0.16064401283969	-1.1177860015655	0.156959287737127	-1.02347567420626	0.306082995707729	0.999972532416526	ENSMUSG00000088585	10921670	10921760	+	upstream	-100342	99114	NearestLocation	Gm22963	snoRNA
peak317	chr1	10823399	10824371	973	*	23.6242197792345	0.162496072228558	1.11922188051586	0.207598527261783	0.782741931611343	0.433778673291551	0.999972532416526	ENSMUSG00000088585	10921670	10921760	+	upstream	-98271	97299	NearestLocation	Gm22963	snoRNA
peak318	chr1	10868343	10869307	965	*	24.9456850718561	0.16410987975899	1.12047454947405	0.203291247621815	0.807264856105784	0.419513906980875	0.999972532416526	ENSMUSG00000088585	10921670	10921760	+	upstream	-53327	52363	NearestLocation	Gm22963	snoRNA
peak319	chr1	10888085	10889086	1002	*	31.7084681284771	0.131781538230936	1.09564584444338	0.196779247965397	0.669692254612686	0.503053990182271	0.999972532416526	ENSMUSG00000088585	10921670	10921760	+	upstream	-33585	32584	NearestLocation	Gm22963	snoRNA
peak320	chr1	10922958	10925584	2627	*	132.245759358698	-0.0319839481754098	-1.02241715485021	0.129830614927486	-0.246351357060688	0.80541025743822	0.999972532416526	ENSMUSG00000088585	10921670	10921760	+	downstream	1288	1198	NearestLocation	Gm22963	snoRNA
peak321	chr1	10933625	10934616	992	*	25.8708703131196	-0.229988576706944	-1.1728256627341	0.190841030335144	-1.20513170728041	0.228152461121808	0.999972532416526	ENSMUSG00000088585	10921670	10921760	+	downstream	11955	11865	NearestLocation	Gm22963	snoRNA
peak322	chr1	10970315	10971322	1008	*	41.0475241283003	0.0244815293529623	1.01711409954211	0.191471416047805	0.127859969170802	0.898259790930227	0.999972532416526	ENSMUSG00000048960	10993465	11303682	+	upstream	-23150	22143	NearestLocation	Prex2	protein_coding
peak323	chr1	10979497	10980308	812	*	21.2490413222551	0.425996257667884	1.34349994069546	0.206610494240412	2.06183262488203	0.0392236738234305	0.999972532416526	ENSMUSG00000048960	10993465	11303682	+	upstream	-13968	13157	NearestLocation	Prex2	protein_coding
peak324	chr1	10980477	10981213	737	*	20.5176110587842	0.272640467981849	1.20801675770428	0.205882932817198	1.32424997182221	0.185420039504865	0.999972532416526	ENSMUSG00000048960	10993465	11303682	+	upstream	-12988	12252	NearestLocation	Prex2	protein_coding
peak325	chr1	10981322	10982688	1367	*	50.6230379750885	-0.0271538980108179	-1.01899989158536	0.175828136201806	-0.154434316357947	0.877267297667864	0.999972532416526	ENSMUSG00000048960	10993465	11303682	+	upstream	-12143	10777	NearestLocation	Prex2	protein_coding
peak326	chr1	10988495	10990162	1668	*	55.3420737816987	0.176581690930462	1.1302028175846	0.169671104565111	1.04072930616598	0.298001197881811	0.999972532416526	ENSMUSG00000048960	10993465	11303682	+	upstream	-4970	3303	NearestLocation	Prex2	protein_coding
peak327	chr1	11029186	11030543	1358	*	42.4729029346483	-0.106177254733051	-1.07637236366336	0.18505015223085	-0.573775560047063	0.566119689250735	0.999972532416526	ENSMUSG00000048960	10993465	11303682	+	inside	35721	35721	NearestLocation	Prex2	protein_coding
peak328	chr1	11031093	11031929	837	*	25.3544923831293	0.222158341072502	1.16647738793504	0.207858564029745	1.06879570783867	0.285161733820028	0.999972532416526	ENSMUSG00000048960	10993465	11303682	+	inside	37628	37628	NearestLocation	Prex2	protein_coding
peak329	chr1	11032047	11033102	1056	*	44.1963364944001	-0.292721789019406	-1.22494908852743	0.179205395615937	-1.63344294413295	0.1023758713476	0.999972532416526	ENSMUSG00000048960	10993465	11303682	+	inside	38582	38582	NearestLocation	Prex2	protein_coding
peak330	chr1	11093767	11094432	666	*	15.5851424365084	0.467251448054975	1.38247313748068	0.209672025171887	2.22848731332626	0.0258480364119214	0.999972532416526	ENSMUSG00000077318	11134111	11134238	-	downstream	40471	39679	NearestLocation	Gm24173	snoRNA
peak331	chr1	11122972	11123401	430	*	13.7180737553736	0.0786402731871538	1.05602228009693	0.209601249087675	0.375189907166341	0.70751923579002	0.999972532416526	ENSMUSG00000077318	11134111	11134238	-	downstream	11266	10710	NearestLocation	Gm24173	snoRNA
peak332	chr1	11164238	11165004	767	*	16.1688826038004	-0.300040062008595	-1.23117860130667	0.209672201666846	-1.43099590514787	0.152431388717168	0.999972532416526	ENSMUSG00000077318	11134111	11134238	-	upstream	-30000	30000	NearestLocation	Gm24173	snoRNA
peak333	chr1	11165578	11166197	620	*	13.5819465827454	-0.183566282301174	-1.13568779141267	0.209729749331473	-0.87525152195291	0.381437065156085	0.999972532416526	ENSMUSG00000077318	11134111	11134238	-	upstream	-31340	31340	NearestLocation	Gm24173	snoRNA
peak334	chr1	11167258	11167887	630	*	14.4867979151965	0.0456909425968014	1.03217739641515	0.210335815643457	0.217228542162561	0.828030242292039	0.999972532416526	ENSMUSG00000077318	11134111	11134238	-	upstream	-33020	33020	NearestLocation	Gm24173	snoRNA
peak335	chr1	11257712	11258337	626	*	14.6344726230459	0.290424487087684	1.2230000705492	0.21055330363915	1.37933949298377	0.167790105375348	0.999972532416526	ENSMUSG00000077318	11134111	11134238	-	upstream	-123474	123474	NearestLocation	Gm24173	snoRNA
peak336	chr1	11261391	11262035	645	*	15.9135661182344	-0.0172021026504675	-1.0119949583162	0.210619560201748	-0.0816738133627762	0.934906102680833	0.999972532416526	ENSMUSG00000077318	11134111	11134238	-	upstream	-127153	127153	NearestLocation	Gm24173	snoRNA
peak337	chr1	11263087	11264556	1470	*	48.7643475857016	-0.194373538274647	-1.14422719472851	0.190004471714103	-1.02299454597636	0.306310424554348	0.999972532416526	ENSMUSG00000077318	11134111	11134238	-	upstream	-128849	128849	NearestLocation	Gm24173	snoRNA
peak338	chr1	11294928	11295778	851	*	22.4636846326989	0.448551324303364	1.36466924207665	0.205501391699836	2.18271672319639	0.0290566776172845	0.999972532416526	ENSMUSG00000057715	11414105	11975901	+	upstream	-119177	118327	NearestLocation	A830018L16Rik	protein_coding
peak339	chr1	11318798	11319661	864	*	23.9914612317955	0.00175348672504022	1.00121616330716	0.200186554670652	0.00875926321787726	0.993011208483374	0.999972532416526	ENSMUSG00000057715	11414105	11975901	+	upstream	-95307	94444	NearestLocation	A830018L16Rik	protein_coding
peak340	chr1	11324903	11325703	801	*	21.5409627509784	0.16026878869853	1.11749531937508	0.201725443209117	0.794489709126025	0.426910397541941	0.999972532416526	ENSMUSG00000057715	11414105	11975901	+	upstream	-89202	88402	NearestLocation	A830018L16Rik	protein_coding
peak341	chr1	11326014	11326940	927	*	25.1936472457325	-0.189043648808668	-1.14000776316205	0.201962520898827	-0.936033319287839	0.349256032853469	0.999972532416526	ENSMUSG00000057715	11414105	11975901	+	upstream	-88091	87165	NearestLocation	A830018L16Rik	protein_coding
peak342	chr1	11327439	11328238	800	*	26.8244841958873	-0.0386050307531096	-1.02712020431602	0.18729664555286	-0.206117043042365	0.836699486179392	0.999972532416526	ENSMUSG00000057715	11414105	11975901	+	upstream	-86666	85867	NearestLocation	A830018L16Rik	protein_coding
peak343	chr1	11343385	11343861	477	*	16.2215957027309	0.0131366541836383	1.0091472172176	0.207624202565073	0.0632713047002363	0.949550465498414	0.999972532416526	ENSMUSG00000057715	11414105	11975901	+	upstream	-70720	70244	NearestLocation	A830018L16Rik	protein_coding
peak344	chr1	11367008	11369110	2103	*	92.5902752750979	0.0932273735369594	1.06675389154543	0.146456906348997	0.63655156906568	0.524416980232581	0.999972532416526	ENSMUSG00000057715	11414105	11975901	+	upstream	-47097	44995	NearestLocation	A830018L16Rik	protein_coding
peak345	chr1	11369191	11370438	1248	*	75.7230837087949	0.0265625076067742	1.01858226814947	0.15629213665989	0.169954216344085	0.865046142798163	0.999972532416526	ENSMUSG00000057715	11414105	11975901	+	upstream	-44914	43667	NearestLocation	A830018L16Rik	protein_coding
peak346	chr1	11377967	11379005	1039	*	30.9235219780582	0.151523489048422	1.11074179868396	0.195997884780078	0.773087368868499	0.439470675902988	0.999972532416526	ENSMUSG00000057715	11414105	11975901	+	upstream	-36138	35100	NearestLocation	A830018L16Rik	protein_coding
peak347	chr1	11403681	11404406	726	*	18.1814609403137	0.174705154465626	1.12873370040115	0.20704694028085	0.843794910606486	0.398784019968482	0.999972532416526	ENSMUSG00000057715	11414105	11975901	+	upstream	-10424	9699	NearestLocation	A830018L16Rik	protein_coding
peak348	chr1	11487439	11488378	940	*	36.3606346178341	0.185200509617595	1.13697498208119	0.199684770285143	0.927464369732025	0.353685482939194	0.999972532416526	ENSMUSG00000095719	11414112	11537707	+	inside	73327	49329	NearestLocation	A830018L16Rik	protein_coding
peak349	chr1	11534441	11535600	1160	*	35.185370562555	-0.253330601306423	-1.19195568631884	0.192745813010833	-1.31432479569445	0.188736926392696	0.999972532416526	ENSMUSG00000095719	11414112	11537707	+	inside	120329	2107	NearestLocation	A830018L16Rik	protein_coding
peak350	chr1	11536778	11537848	1071	*	33.702018570622	-0.0536968452705849	-1.03792114837781	0.190551853645024	-0.281796499186074	0.77809955544341	0.999972532416526	ENSMUSG00000095719	11414112	11537707	+	overlapEnd	122666	141	NearestLocation	A830018L16Rik	protein_coding
peak351	chr1	11618933	11620680	1748	*	56.0450356550016	-0.28383708161947	-1.21742853105924	0.175716589259754	-1.61531180872106	0.106243187670252	0.999972532416526	ENSMUSG00000095719	11414112	11537707	+	downstream	204821	81226	NearestLocation	A830018L16Rik	protein_coding
peak352	chr1	11623581	11625246	1666	*	117.806820581251	-0.227364459961369	-1.17069435007292	0.160425183447305	-1.41726164854942	0.156406443520211	0.999972532416526	ENSMUSG00000095719	11414112	11537707	+	downstream	209469	85874	NearestLocation	A830018L16Rik	protein_coding
peak353	chr1	11625936	11627369	1434	*	150.849009773413	-0.127683137128614	-1.09253775583346	0.201496263469026	-0.633674962157509	0.52629296823311	0.999972532416526	ENSMUSG00000095719	11414112	11537707	+	downstream	211824	88229	NearestLocation	A830018L16Rik	protein_coding
peak354	chr1	11654585	11655449	865	*	21.8646418475355	0.375365829440502	1.29716844068084	0.204604169747773	1.8345952084126	0.0665656891756149	0.999972532416526	ENSMUSG00000095719	11414112	11537707	+	downstream	240473	116878	NearestLocation	A830018L16Rik	protein_coding
peak355	chr1	11673620	11674884	1265	*	77.9576044009333	-0.100490748014401	-1.07213809965718	0.1814906771087	-0.553696474195278	0.579786588651857	0.999972532416526	ENSMUSG00000095719	11414112	11537707	+	downstream	259508	135913	NearestLocation	A830018L16Rik	protein_coding
peak356	chr1	11719977	11721109	1133	*	54.3992731451213	-0.00973648888883659	-1.00677164442383	0.18473503418594	-0.052705156505596	0.957966830441025	0.999972532416526	ENSMUSG00000095719	11414112	11537707	+	downstream	305865	182270	NearestLocation	A830018L16Rik	protein_coding
peak357	chr1	11728763	11730253	1491	*	108.627676345707	0.0272158233508806	1.01904363143842	0.172014303628924	0.158218373569628	0.874284726093883	0.999972532416526	ENSMUSG00000095719	11414112	11537707	+	downstream	314651	191056	NearestLocation	A830018L16Rik	protein_coding
peak358	chr1	11775794	11776547	754	*	19.2691695938158	-0.555560853665778	-1.46973988969461	0.204346673866671	-2.71871737940918	0.00655355773705126	0.999972532416526	ENSMUSG00000095719	11414112	11537707	+	downstream	361682	238087	NearestLocation	A830018L16Rik	protein_coding
peak359	chr1	11782325	11784119	1795	*	212.218204167895	-0.155096979947839	-1.11349646647918	0.204237912858865	-0.759393678562586	0.447617093862771	0.999972532416526	ENSMUSG00000095719	11414112	11537707	+	downstream	368213	244618	NearestLocation	A830018L16Rik	protein_coding
peak360	chr1	11804977	11806016	1040	*	42.9260418455651	0.0433414410792284	1.0304978115677	0.186968174463104	0.231811864258113	0.816684141692188	0.999972532416526	ENSMUSG00000095719	11414112	11537707	+	downstream	390865	267270	NearestLocation	A830018L16Rik	protein_coding
peak361	chr1	11853401	11854382	982	*	31.2519678381248	-0.204385796526729	-1.1521957141614	0.187030877288406	-1.09279173305465	0.274485252147264	0.999972532416526	ENSMUSG00000095719	11414112	11537707	+	downstream	439289	315694	NearestLocation	A830018L16Rik	protein_coding
peak362	chr1	11860987	11861882	896	*	19.916176946789	-0.264144153635944	-1.20092341738159	0.204934469557169	-1.28892008360876	0.197425871143295	0.999972532416526	ENSMUSG00000095719	11414112	11537707	+	downstream	446875	323280	NearestLocation	A830018L16Rik	protein_coding
peak363	chr1	11880711	11881326	616	*	13.2313999622185	-0.559556580213163	-1.47381616264566	0.210643064949478	-2.65642061535408	0.00789750425131347	0.999972532416526	ENSMUSG00000095719	11414112	11537707	+	downstream	466599	343004	NearestLocation	A830018L16Rik	protein_coding
peak364	chr1	11886836	11889527	2692	*	101.577476685504	-0.149035760731542	-1.10882812828449	0.148546635993916	-1.00329273520301	0.315719640284763	0.999972532416526	ENSMUSG00000095719	11414112	11537707	+	downstream	472724	349129	NearestLocation	A830018L16Rik	protein_coding
peak365	chr1	11890748	11892023	1276	*	73.2303317534255	-0.187738828322798	-1.13897716905188	0.17897972715437	-1.04893906872969	0.294206162751309	0.999972532416526	ENSMUSG00000095719	11414112	11537707	+	downstream	476636	353041	NearestLocation	A830018L16Rik	protein_coding
peak366	chr1	11946285	11947773	1489	*	63.4515268282371	-0.309114486843919	-1.23894701205079	0.160204475919573	-1.9294996913763	0.0536688583547163	0.999972532416526	ENSMUSG00000093864	12374936	12375042	+	upstream	-428651	427163	NearestLocation	Gm22633	snRNA
peak367	chr1	11947817	11948867	1051	*	44.1408115521856	0.0883623975942263	1.06316270183658	0.189012528786333	0.467494923017058	0.640145823600817	0.999972532416526	ENSMUSG00000093864	12374936	12375042	+	upstream	-427119	426069	NearestLocation	Gm22633	snRNA
peak368	chr1	11948872	11951273	2402	*	146.575062459585	-0.336162637295653	-1.26239433580267	0.155035075178862	-2.1683005404282	0.0301358273498508	0.999972532416526	ENSMUSG00000093864	12374936	12375042	+	upstream	-426064	423663	NearestLocation	Gm22633	snRNA
peak369	chr1	11964885	11966072	1188	*	44.8835712900574	0.0340267454314488	1.02386588121103	0.186954768813121	0.182005228577303	0.855578622626141	0.999972532416526	ENSMUSG00000093864	12374936	12375042	+	upstream	-410051	408864	NearestLocation	Gm22633	snRNA
peak370	chr1	12038225	12041719	3495	*	215.053948188392	-0.095217689130783	-1.0682265812453	0.13274236587968	-0.717311978732472	0.473181617610862	0.999972532416526	ENSMUSG00000093864	12374936	12375042	+	upstream	-336711	333217	NearestLocation	Gm22633	snRNA
peak371	chr1	12075256	12076155	900	*	31.6380373027661	-0.428615500360076	-1.34594130813713	0.196217897169884	-2.18438535190796	0.0289339436733697	0.999972532416526	ENSMUSG00000093864	12374936	12375042	+	upstream	-299680	298781	NearestLocation	Gm22633	snRNA
peak372	chr1	12094922	12095979	1058	*	31.612610402522	-0.129565174566092	-1.09396393300024	0.190515766148288	-0.680075865559836	0.496456425149879	0.999972532416526	ENSMUSG00000093864	12374936	12375042	+	upstream	-280014	278957	NearestLocation	Gm22633	snRNA
peak373	chr1	12170271	12171448	1178	*	43.6433086780266	-0.0187995740459806	-1.01311614354098	0.189859920737824	-0.0990181285914514	0.921123876304833	0.999972532416526	ENSMUSG00000093864	12374936	12375042	+	upstream	-204665	203488	NearestLocation	Gm22633	snRNA
peak374	chr1	12172180	12173026	847	*	20.748324872501	-0.0145480337620056	-1.01013494272279	0.205863079024905	-0.0706684939859737	0.943661596281147	0.999972532416526	ENSMUSG00000093864	12374936	12375042	+	upstream	-202756	201910	NearestLocation	Gm22633	snRNA
peak375	chr1	12216912	12217967	1056	*	31.4042068732185	0.039916761027344	1.02805450942858	0.188850128987428	0.211367401448803	0.832600591965923	0.999972532416526	ENSMUSG00000093864	12374936	12375042	+	upstream	-158024	156969	NearestLocation	Gm22633	snRNA
peak376	chr1	12234127	12234930	804	*	25.4859299116176	-0.0512369510674591	-1.03615292937793	0.204640804000767	-0.250375047721505	0.802297324245417	0.999972532416526	ENSMUSG00000093864	12374936	12375042	+	upstream	-140809	140006	NearestLocation	Gm22633	snRNA
peak377	chr1	12269441	12270517	1077	*	42.1632938288173	-0.243894358954177	-1.1841848969848	0.194700757763173	-1.2526626077688	0.210328519547265	0.999972532416526	ENSMUSG00000093864	12374936	12375042	+	upstream	-105495	104419	NearestLocation	Gm22633	snRNA
peak378	chr1	12320967	12321735	769	*	16.4771171182596	0.0217350992441987	1.0151796813228	0.208576365218613	0.104206913479471	0.917005147681971	0.999972532416526	ENSMUSG00000093864	12374936	12375042	+	upstream	-53969	53201	NearestLocation	Gm22633	snRNA
peak379	chr1	12344237	12345183	947	*	23.7633797732721	0.191175592958913	1.14169365622003	0.202625858373298	0.943490601316589	0.345430020445398	0.999972532416526	ENSMUSG00000093864	12374936	12375042	+	upstream	-30699	29753	NearestLocation	Gm22633	snRNA
peak380	chr1	12421951	12422814	864	*	27.5959946090133	-0.0174918115027999	-1.01219819831416	0.197263994511237	-0.0886720941961027	0.92934251075711	0.999972532416526	ENSMUSG00000098555	12425986	12426106	+	upstream	-4035	3172	NearestLocation	mmu-mir-6341	miRNA
peak381	chr1	12439885	12440602	718	*	16.7011171755533	-0.0400805443043293	-1.02817122688425	0.210203916625372	-0.190674583746037	0.848780552565864	0.999972532416526	ENSMUSG00000098555	12425986	12426106	+	downstream	13899	13779	NearestLocation	mmu-mir-6341	miRNA
peak382	chr1	12478033	12478934	902	*	19.1056891663198	0.219988913531996	1.16472463604466	0.209601101465455	1.04955991163173	0.293920496414051	0.999972532416526	ENSMUSG00000098555	12425986	12426106	+	downstream	52047	51927	NearestLocation	mmu-mir-6341	miRNA
peak383	chr1	12498210	12499154	945	*	37.1815796221448	0.315206158969098	1.24418943340983	0.185986657167057	1.69477834469584	0.0901174770102438	0.999972532416526	ENSMUSG00000097628	12565577	12566383	+	upstream	-67367	66423	NearestLocation	Gm2383	pseudogene
peak384	chr1	12506246	12507283	1038	*	31.9368097531565	0.161499412071754	1.11844895303918	0.18513683630436	0.872324575138861	0.383031334632472	0.999972532416526	ENSMUSG00000097628	12565577	12566383	+	upstream	-59331	58294	NearestLocation	Gm2383	pseudogene
peak385	chr1	12535142	12535713	572	*	19.0517699627274	-0.0949646537159587	-1.06803924057673	0.201775670831676	-0.470644718089821	0.637894468119184	0.999972532416526	ENSMUSG00000097628	12565577	12566383	+	upstream	-30435	29864	NearestLocation	Gm2383	pseudogene
peak386	chr1	12545469	12546306	838	*	27.4099440430185	0.27230779425566	1.20773823099306	0.197976062382226	1.37545817902936	0.168989442704042	0.999972532416526	ENSMUSG00000097628	12565577	12566383	+	upstream	-20108	19271	NearestLocation	Gm2383	pseudogene
peak387	chr1	12550612	12551634	1023	*	35.1755424698306	-0.0481760360890974	-1.03395689085313	0.181269324382163	-0.265770484075561	0.790415976216681	0.999972532416526	ENSMUSG00000097628	12565577	12566383	+	upstream	-14965	13943	NearestLocation	Gm2383	pseudogene
peak388	chr1	12565243	12566373	1131	*	40.4281212813216	-0.220798474852725	-1.16537839903252	0.175995546251561	-1.2545685362806	0.209635431315786	0.999972532416526	ENSMUSG00000097628	12565577	12566383	+	overlapStart	-334	10	NearestLocation	Gm2383	pseudogene
peak389	chr1	12586827	12587841	1015	*	25.6776194036256	-0.154994353085641	-1.11341726014604	0.198025368782021	-0.782699479561396	0.433803607931475	0.999972532416526	ENSMUSG00000097628	12565577	12566383	+	downstream	21250	20444	NearestLocation	Gm2383	pseudogene
peak390	chr1	12595047	12596292	1246	*	54.380213346751	0.157079350663476	1.11502754543905	0.169762533216199	0.925288682299703	0.354815764262986	0.999972532416526	ENSMUSG00000097628	12565577	12566383	+	downstream	29470	28664	NearestLocation	Gm2383	pseudogene
peak391	chr1	12601553	12602634	1082	*	38.4751527477522	0.103754803671149	1.07456652707695	0.179868149850897	0.576838110344479	0.56404882215174	0.999972532416526	ENSMUSG00000097628	12565577	12566383	+	downstream	35976	35170	NearestLocation	Gm2383	pseudogene
peak392	chr1	12610633	12611545	913	*	32.8547770249854	0.107274663945087	1.07719143511317	0.196932647919645	0.54472767760102	0.585940826113178	0.999972532416526	ENSMUSG00000098163	12655867	12656553	+	upstream	-45234	44322	NearestLocation	Gm6216	pseudogene
peak393	chr1	12618613	12619243	631	*	16.4959657746711	-0.110327686193445	-1.079473394593	0.208330236650104	-0.529580765459134	0.596402633242231	0.999972532416526	ENSMUSG00000098163	12655867	12656553	+	upstream	-37254	36624	NearestLocation	Gm6216	pseudogene
peak394	chr1	12652847	12653714	868	*	24.9135748215824	-0.247312376512758	-1.18699378116882	0.198812329789	-1.24394888775375	0.213518374958994	0.999972532416526	ENSMUSG00000098163	12655867	12656553	+	upstream	-3020	2153	NearestLocation	Gm6216	pseudogene
peak395	chr1	12667894	12668951	1058	*	37.5819205746944	-0.168640129185005	-1.12399851475002	0.184803226954055	-0.912538876969564	0.361485113766763	0.999972532416526	ENSMUSG00000097171	12667563	12673090	+	inside	331	331	NearestLocation	Gm17644	lincRNA
peak396	chr1	12676223	12677037	815	*	19.6643517197274	-0.269505805382266	-1.20539484943137	0.206628622888373	-1.30430044790001	0.192131162669616	0.999972532416526	ENSMUSG00000097171	12667563	12673090	+	downstream	8660	3133	NearestLocation	Gm17644	lincRNA
peak397	chr1	12700221	12700805	585	*	19.9672163903139	-0.224970986294345	-1.16875374378919	0.207245815900661	-1.08552727743454	0.277688189160031	0.999972532416526	ENSMUSG00000016918	12692430	12860371	+	inside	7791	7791	NearestLocation	Sulf1	protein_coding
peak398	chr1	12705706	12706555	850	*	22.6042936839499	-0.142926525386577	-1.1041426131599	0.207125527057093	-0.690047853672715	0.49016409442624	0.999972532416526	ENSMUSG00000016918	12692430	12860371	+	inside	13276	13276	NearestLocation	Sulf1	protein_coding
peak399	chr1	12707373	12708799	1427	*	44.8467694084143	0.00618055379204447	1.00429322302464	0.17847900952106	0.0346290233715981	0.972375558070027	0.999972532416526	ENSMUSG00000016918	12692430	12860371	+	inside	14943	14943	NearestLocation	Sulf1	protein_coding
peak400	chr1	12716763	12717631	869	*	23.1575970527588	0.124334475658441	1.09000479056924	0.197188262070657	0.630536900892657	0.528343367675895	0.999972532416526	ENSMUSG00000016918	12692430	12860371	+	inside	24333	24333	NearestLocation	Sulf1	protein_coding
peak401	chr1	12745959	12746611	653	*	16.6305000393693	-0.0434552416726668	-1.0305791010187	0.20704036695886	-0.209887773630644	0.833755264925271	0.999972532416526	ENSMUSG00000016918	12692430	12860371	+	inside	53529	53529	NearestLocation	Sulf1	protein_coding
peak402	chr1	12751853	12752724	872	*	23.3544129424351	-0.0279407857630971	-1.01955583530479	0.197739062085996	-0.14130129610378	0.88763192574607	0.999972532416526	ENSMUSG00000016918	12692430	12860371	+	inside	59423	59423	NearestLocation	Sulf1	protein_coding
peak403	chr1	12772317	12772968	652	*	15.6023872057722	-0.00935643816285739	-1.00650646440285	0.210565287003568	-0.0444348557922506	0.964557778172478	0.999972532416526	ENSMUSG00000016918	12692430	12860371	+	inside	79887	79887	NearestLocation	Sulf1	protein_coding
peak404	chr1	12773969	12774496	528	*	10.702351263079	-0.156026829289049	-1.11421437127696	0.206646884705583	-0.755040800694117	0.450224501647477	0.999972532416526	ENSMUSG00000016918	12692430	12860371	+	inside	81539	81539	NearestLocation	Sulf1	protein_coding
peak405	chr1	12778621	12779096	476	*	12.1745375648429	-0.385886882115556	-1.30666279791882	0.2103648388656	-1.83436967982133	0.0665991371983895	0.999972532416526	ENSMUSG00000016918	12692430	12860371	+	inside	86191	81275	NearestLocation	Sulf1	protein_coding
peak406	chr1	12796471	12797371	901	*	26.4669927031526	-0.059622309800906	-1.04219288434542	0.198548961310297	-0.300290212587548	0.763955798171881	0.999972532416526	ENSMUSG00000016918	12692430	12860371	+	inside	104041	63000	NearestLocation	Sulf1	protein_coding
peak407	chr1	12804824	12805486	663	*	21.9717318060441	-0.420892575078706	-1.33875556781205	0.198540962708356	-2.11992814650027	0.0340121053215188	0.999972532416526	ENSMUSG00000016918	12692430	12860371	+	inside	112394	54885	NearestLocation	Sulf1	protein_coding
peak408	chr1	12806096	12806608	513	*	12.6984466197687	-0.283411520815925	-1.21706947149041	0.210573590606551	-1.34590249422811	0.178333964344874	0.999972532416526	ENSMUSG00000016918	12692430	12860371	+	inside	113666	53763	NearestLocation	Sulf1	protein_coding
peak409	chr1	12807936	12809160	1225	*	38.5611732460144	0.199312323073274	1.14815094539439	0.188287023356559	1.05855581292947	0.289802119653849	0.999972532416526	ENSMUSG00000016918	12692430	12860371	+	inside	115506	51211	NearestLocation	Sulf1	protein_coding
peak410	chr1	12816381	12817925	1545	*	43.2368340372962	-0.181505408651544	-1.1340666323475	0.184491779800705	-0.983812985313564	0.325207473463078	0.999972532416526	ENSMUSG00000016918	12692430	12860371	+	inside	123951	42446	NearestLocation	Sulf1	protein_coding
peak411	chr1	12817992	12818938	947	*	30.0904776948119	-0.147054143612229	-1.10730614034161	0.187983464096542	-0.782271697773944	0.43405491611765	0.999972532416526	ENSMUSG00000016918	12692430	12860371	+	inside	125562	41433	NearestLocation	Sulf1	protein_coding
peak412	chr1	12825727	12826977	1251	*	39.843921761735	0.255508864106076	1.19375672793475	0.191676025566665	1.33302463545296	0.182523719416796	0.999972532416526	ENSMUSG00000016918	12692430	12860371	+	inside	133297	33394	NearestLocation	Sulf1	protein_coding
peak413	chr1	12829101	12830098	998	*	31.761233415653	0.138256344721213	1.10057414709354	0.181123265225343	0.76332736464972	0.445268186245494	0.999972532416526	ENSMUSG00000016918	12692430	12860371	+	inside	136671	30273	NearestLocation	Sulf1	protein_coding
peak414	chr1	12831008	12831799	792	*	16.5495351880865	0.0794121133938931	1.05658740197254	0.209271485585457	0.379469344195318	0.70433936477269	0.999972532416526	ENSMUSG00000016918	12692430	12860371	+	inside	138578	28572	NearestLocation	Sulf1	protein_coding
peak415	chr1	12832205	12832891	687	*	16.2104458669597	0.0484637359037631	1.03416310135487	0.209315076640038	0.231534854926417	0.816899310649099	0.999972532416526	ENSMUSG00000016918	12692430	12860371	+	inside	139775	27480	NearestLocation	Sulf1	protein_coding
peak416	chr1	12833505	12834115	611	*	16.7055965724091	0.130822043771946	1.09491740455746	0.202726440577954	0.645313178680516	0.518724254099806	0.999972532416526	ENSMUSG00000016918	12692430	12860371	+	inside	141075	26256	NearestLocation	Sulf1	protein_coding
peak417	chr1	12837292	12837986	695	*	18.041020422103	-0.28013025680933	-1.21430451552779	0.208425373096324	-1.34403145187063	0.178938216539177	0.999972532416526	ENSMUSG00000016918	12692430	12860371	+	inside	144862	22385	NearestLocation	Sulf1	protein_coding
peak418	chr1	12838108	12839966	1859	*	56.5151744771283	0.0822242496076525	1.05864893634248	0.168735084576178	0.487297883627346	0.626047247298108	0.999972532416526	ENSMUSG00000016918	12692430	12860371	+	inside	145678	20405	NearestLocation	Sulf1	protein_coding
peak419	chr1	12840042	12841695	1654	*	88.6151683028038	-0.09205535976465	-1.065887636019	0.168034763919746	-0.547835207532508	0.583805061245867	0.999972532416526	ENSMUSG00000016918	12692430	12860371	+	inside	147612	18676	NearestLocation	Sulf1	protein_coding
peak420	chr1	12847902	12848579	678	*	15.1043878854945	-0.0654936085175341	-1.04644291203597	0.210446296316943	-0.311212930157238	0.755638753946365	0.999972532416526	ENSMUSG00000025938	12866549	12991177	-	downstream	143275	17970	NearestLocation	Slco5a1	protein_coding
peak421	chr1	12856696	12857452	757	*	18.5855254050013	0.313287046607575	1.24253547894266	0.204294516189356	1.53350688237366	0.125151012206077	0.999972532416526	ENSMUSG00000025938	12866549	12991177	-	downstream	134481	9097	NearestLocation	Slco5a1	protein_coding
peak422	chr1	12858997	12860732	1736	*	47.8345520475601	-0.178386166054056	-1.13161732221952	0.175761390578882	-1.01493374322158	0.310137412038175	0.999972532416526	ENSMUSG00000025938	12866549	12991177	-	downstream	132180	5817	NearestLocation	Slco5a1	protein_coding
peak423	chr1	12876807	12877656	850	*	26.1779198115396	0.130174542860793	1.09442610118051	0.190483826590898	0.683388953227874	0.494361098524453	0.999972532416526	ENSMUSG00000025938	12866549	12991177	-	inside	114370	10258	NearestLocation	Slco5a1	protein_coding
peak424	chr1	12878954	12880174	1221	*	34.3008676487376	0.00869708228473056	1.00604656518319	0.183107943157265	0.0474970235303278	0.962117102538934	0.999972532416526	ENSMUSG00000025938	12866549	12991177	-	inside	112223	12405	NearestLocation	Slco5a1	protein_coding
peak425	chr1	12928162	12928902	741	*	24.9805468823277	-0.022745245728235	-1.01589073892745	0.194023918520248	-0.117229081350923	0.906678522212481	0.999972532416526	ENSMUSG00000025938	12866549	12991177	-	inside	63015	61613	NearestLocation	Slco5a1	protein_coding
peak426	chr1	12933054	12933806	753	*	15.5767461664471	-0.13279578146308	-1.09641637602385	0.210481371502666	-0.630914652992927	0.528096330384632	0.999972532416526	ENSMUSG00000025938	12866549	12991177	-	inside	58123	57371	NearestLocation	Slco5a1	protein_coding
peak427	chr1	12976403	12977696	1294	*	43.2585936654857	0.050904869182268	1.03591445346299	0.179088270561197	0.284244574045809	0.776222958406861	0.999972532416526	ENSMUSG00000025938	12866549	12991177	-	inside	14774	13481	NearestLocation	Slco5a1	protein_coding
peak428	chr1	12989374	12990453	1080	*	34.3286516599821	0.291762252389976	1.22413464562778	0.192256895609194	1.51756456623043	0.129124205176823	0.999972532416526	ENSMUSG00000025938	12866549	12991177	-	inside	1803	724	NearestLocation	Slco5a1	protein_coding
peak429	chr1	12994210	12994857	648	*	15.6889562514625	-0.136847249959024	-1.09949973003298	0.206491541879982	-0.662725691876346	0.507506252159934	0.999972532416526	ENSMUSG00000025938	12866549	12991177	-	upstream	-3033	3033	NearestLocation	Slco5a1	protein_coding
peak430	chr1	12995697	12997009	1313	*	71.7061045601146	-0.0267004187351308	-1.01867964184265	0.179443339075071	-0.148795819743192	0.881714749281262	0.999972532416526	ENSMUSG00000025938	12866549	12991177	-	upstream	-4520	4520	NearestLocation	Slco5a1	protein_coding
peak431	chr1	12997690	12998579	890	*	34.8130416324728	-0.12571803895133	-1.09105062073086	0.17920944269873	-0.701514591296817	0.482981931865072	0.999972532416526	ENSMUSG00000025938	12866549	12991177	-	upstream	-6513	6513	NearestLocation	Slco5a1	protein_coding
peak432	chr1	12998709	12999492	784	*	23.3874483295704	0.0827264688108649	1.05901752870741	0.201463167868458	0.4106282537207	0.681345143037227	0.999972532416526	ENSMUSG00000025938	12866549	12991177	-	upstream	-7532	7532	NearestLocation	Slco5a1	protein_coding
peak433	chr1	13002377	13003001	625	*	14.4311381700182	-0.126566564198523	-1.09169251404584	0.210545872546413	-0.601135337718969	0.54774984839726	0.999972532416526	ENSMUSG00000025938	12866549	12991177	-	upstream	-11200	11200	NearestLocation	Slco5a1	protein_coding
peak434	chr1	13009967	13010668	702	*	14.7304476328163	0.358938823754074	1.28248221905059	0.209853409506219	1.71042645720481	0.0871870420701946	0.999972532416526	ENSMUSG00000025938	12866549	12991177	-	upstream	-18790	18790	NearestLocation	Slco5a1	protein_coding
peak435	chr1	13014925	13016101	1177	*	49.2882681865902	-0.0895381835110881	-1.06402952484951	0.170690633759123	-0.524564128324952	0.599886228998224	0.999972532416526	ENSMUSG00000025938	12866549	12991177	-	upstream	-23748	23748	NearestLocation	Slco5a1	protein_coding
peak436	chr1	13020388	13021230	843	*	23.9203701794593	0.113277716227715	1.08168296548943	0.203136788669865	0.557642547021912	0.57708849691338	0.999972532416526	ENSMUSG00000025938	12866549	12991177	-	upstream	-29211	29211	NearestLocation	Slco5a1	protein_coding
peak437	chr1	13028973	13029935	963	*	29.6313853350968	-0.0573697968623982	-1.04056695426378	0.190371789281493	-0.301356608975127	0.763142578214379	0.999972532416526	ENSMUSG00000069620	13062019	13062348	+	upstream	-33046	32084	NearestLocation	Gm5250	protein_coding
peak438	chr1	13030491	13031194	704	*	15.3572183530136	-0.201167245181837	-1.14962811155403	0.210448254673564	-0.955898852636613	0.339123338729116	0.999972532416526	ENSMUSG00000069620	13062019	13062348	+	upstream	-31528	30825	NearestLocation	Gm5250	protein_coding
peak439	chr1	13040618	13041486	869	*	15.6072678668139	0.209338888487202	1.15615825577131	0.210388728712514	0.99500999777062	0.319731401848097	0.999972532416526	ENSMUSG00000069620	13062019	13062348	+	upstream	-21401	20533	NearestLocation	Gm5250	protein_coding
peak440	chr1	13041573	13042251	679	*	12.8877448623853	0.255426479040163	1.19368856043163	0.210223767541429	1.21502188847332	0.224357743206337	0.999972532416526	ENSMUSG00000069620	13062019	13062348	+	upstream	-20446	19768	NearestLocation	Gm5250	protein_coding
peak441	chr1	13045704	13048821	3118	*	87.1085329631048	0.0265356023048609	1.0185632724455	0.154710043742017	0.171518291010955	0.863816249401577	0.999972532416526	ENSMUSG00000069620	13062019	13062348	+	upstream	-16315	13198	NearestLocation	Gm5250	protein_coding
peak442	chr1	13049414	13050038	625	*	15.4819616069392	0.389970397081001	1.31036651593631	0.209121627927003	1.86480184257712	0.0622091849412822	0.999972532416526	ENSMUSG00000069620	13062019	13062348	+	upstream	-12605	11981	NearestLocation	Gm5250	protein_coding
peak443	chr1	13056891	13057844	954	*	27.5736243675649	0.0534404594733511	1.03773671258958	0.198219699553123	0.269602161610729	0.787466337181913	0.999972532416526	ENSMUSG00000069620	13062019	13062348	+	upstream	-5128	4175	NearestLocation	Gm5250	protein_coding
peak444	chr1	13061392	13063164	1773	*	45.0534083407248	-0.221464306431184	-1.16591636776565	0.185508431559319	-1.19382339966778	0.232547056342696	0.999972532416526	ENSMUSG00000069620	13062019	13062348	+	includeFeature	-627	627	NearestLocation	Gm5250	protein_coding
peak445	chr1	13067434	13068219	786	*	20.8620592345077	0.0204103664740111	1.01424793587275	0.205776455744976	0.0991870833819113	0.920989730252392	0.999972532416526	ENSMUSG00000069620	13062019	13062348	+	downstream	5415	5086	NearestLocation	Gm5250	protein_coding
peak446	chr1	13075775	13076976	1202	*	47.2726162563932	0.00568895427239082	1.00395106758254	0.179856617482098	0.0316304974041728	0.974766722140994	0.999972532416526	ENSMUSG00000069620	13062019	13062348	+	downstream	13756	13427	NearestLocation	Gm5250	protein_coding
peak447	chr1	13087108	13087770	663	*	19.5887999679392	0.0769317433668064	1.05477241260816	0.197333523430333	0.3898564320419	0.696642711997136	0.999972532416526	ENSMUSG00000069620	13062019	13062348	+	downstream	25089	24760	NearestLocation	Gm5250	protein_coding
peak448	chr1	13090267	13091219	953	*	29.8640697314547	0.143867728120287	1.10486318201213	0.186892587626843	0.769788304325577	0.441425478573067	0.999972532416526	ENSMUSG00000069620	13062019	13062348	+	downstream	28248	27919	NearestLocation	Gm5250	protein_coding
peak449	chr1	13098940	13099900	961	*	35.0200627970595	0.0758446685350792	1.05397793794129	0.198271455679888	0.382529438113025	0.702068697699094	0.999972532416526	ENSMUSG00000042414	13113457	13127163	-	downstream	28223	13557	NearestLocation	Prdm14	protein_coding
peak450	chr1	13100764	13101614	851	*	22.4775108996907	-0.24978629697908	-1.18903097359769	0.201493372438292	-1.23967500248961	0.215095626683884	0.999972532416526	ENSMUSG00000042414	13113457	13127163	-	downstream	26399	11843	NearestLocation	Prdm14	protein_coding
peak451	chr1	13104514	13105564	1051	*	28.9203488391628	0.246826185564192	1.18659382942286	0.192894979259114	1.27958843984546	0.200689917627916	0.999972532416526	ENSMUSG00000042414	13113457	13127163	-	downstream	22649	7893	NearestLocation	Prdm14	protein_coding
peak452	chr1	13105729	13106609	881	*	27.8979559414027	-0.263084788924095	-1.20004190820816	0.189572982240526	-1.38777575693935	0.16520533917545	0.999972532416526	ENSMUSG00000042414	13113457	13127163	-	downstream	21434	6848	NearestLocation	Prdm14	protein_coding
peak453	chr1	13107550	13108103	554	*	15.307637945887	-0.333732068224911	-1.26026931747673	0.210573986408385	-1.58486845368295	0.112996225327491	0.999972532416526	ENSMUSG00000042414	13113457	13127163	-	downstream	19613	5354	NearestLocation	Prdm14	protein_coding
peak454	chr1	13113663	13114855	1193	*	35.2746612411255	-0.162669662841496	-1.11935655769701	0.185785824895002	-0.875576287552774	0.381260420948143	0.999972532416526	ENSMUSG00000042414	13113457	13127163	-	inside	13500	206	NearestLocation	Prdm14	protein_coding
peak455	chr1	13118099	13119807	1709	*	68.7529851982535	0.0360724733802178	1.02531874319402	0.156593118916218	0.23035797249506	0.817813616078616	0.999972532416526	ENSMUSG00000042414	13113457	13127163	-	inside	9064	4642	NearestLocation	Prdm14	protein_coding
peak456	chr1	13120177	13121177	1001	*	26.4129429249712	0.267421413088444	1.20365456371041	0.194012567963322	1.37837159672563	0.168088588168245	0.999972532416526	ENSMUSG00000042414	13113457	13127163	-	inside	6986	5986	NearestLocation	Prdm14	protein_coding
peak457	chr1	13121984	13122853	870	*	24.9789794113334	-0.0632589565014551	-1.04482328655724	0.200204040928097	-0.315972425972034	0.752023437626525	0.999972532416526	ENSMUSG00000042414	13113457	13127163	-	inside	5179	4310	NearestLocation	Prdm14	protein_coding
peak458	chr1	13139806	13140459	654	*	14.9204301703832	-0.0840390387479131	-1.05998146568161	0.210022430374646	-0.400143158985452	0.689051077439342	0.999972532416526	ENSMUSG00000042414	13113457	13127163	-	upstream	-12643	12643	NearestLocation	Prdm14	protein_coding
peak459	chr1	13145953	13146648	696	*	18.2427652490189	0.214219847318986	1.16007642107941	0.207577418737679	1.03199976481884	0.302072227676178	0.999972532416526	ENSMUSG00000042414	13113457	13127163	-	upstream	-18790	18790	NearestLocation	Prdm14	protein_coding
peak460	chr1	13147229	13148094	866	*	25.6098021775534	-0.0347635072506156	-1.02438888705552	0.198225872687328	-0.175373208246382	0.860786391048882	0.999972532416526	ENSMUSG00000042414	13113457	13127163	-	upstream	-20066	20066	NearestLocation	Prdm14	protein_coding
peak461	chr1	13150426	13150925	500	*	14.6461203854344	0.329236320986699	1.25634816068313	0.208150321197035	1.58172381908094	0.113712632669833	0.999972532416526	ENSMUSG00000042414	13113457	13127163	-	upstream	-23263	23263	NearestLocation	Prdm14	protein_coding
peak462	chr1	13157686	13158201	516	*	14.3014924361008	0.141455645294958	1.10301747324575	0.209314905906379	0.675803018817148	0.499165717789426	0.999972532416526	ENSMUSG00000042414	13113457	13127163	-	upstream	-30523	30523	NearestLocation	Prdm14	protein_coding
peak463	chr1	13159742	13160331	590	*	15.5684161922175	0.0611299237908858	1.04328254347487	0.210235421774458	0.290768906946929	0.771228067017298	0.999972532416526	ENSMUSG00000042414	13113457	13127163	-	upstream	-32579	32579	NearestLocation	Prdm14	protein_coding
peak464	chr1	13174793	13175266	474	*	14.4906925257941	0.285042154850097	1.2184458655529	0.210518705484923	1.35399918118208	0.175736638949377	0.999972532416526	ENSMUSG00000042414	13113457	13127163	-	upstream	-47630	47630	NearestLocation	Prdm14	protein_coding
peak465	chr1	13177618	13178323	706	*	20.1296646314287	-0.00510793134209918	-1.00354682335271	0.201976116966733	-0.0252897789046043	0.979823826577835	0.999972532416526	ENSMUSG00000042414	13113457	13127163	-	upstream	-50455	50455	NearestLocation	Prdm14	protein_coding
peak466	chr1	13182251	13183085	835	*	25.6164356231419	-0.214775784855983	-1.16052353865223	0.193715968113634	-1.10871492395503	0.267553181716876	0.999972532416526	ENSMUSG00000042414	13113457	13127163	-	upstream	-55088	55088	NearestLocation	Prdm14	protein_coding
peak467	chr1	13202191	13203860	1670	*	47.6305379888747	-0.209603632854715	-1.15637043815475	0.173253650675039	-1.20980788594091	0.22635261952254	0.999972532416526	ENSMUSG00000099183	13262198	13262279	+	upstream	-60007	58338	NearestLocation	AC121538.1	miRNA
peak468	chr1	13207706	13208481	776	*	20.3711781489171	-0.0552036922708085	-1.03900578884299	0.205938817513589	-0.26805870276091	0.788654133264951	0.999972532416526	ENSMUSG00000099183	13262198	13262279	+	upstream	-54492	53717	NearestLocation	AC121538.1	miRNA
peak469	chr1	13208699	13209682	984	*	24.1357886761682	-0.118200258342989	-1.08538002140487	0.209758271355951	-0.563507019670313	0.573089681447051	0.999972532416526	ENSMUSG00000099183	13262198	13262279	+	upstream	-53499	52516	NearestLocation	AC121538.1	miRNA
peak470	chr1	13224340	13225106	767	*	15.9378419438761	0.0167011365427377	1.01164361090786	0.207440218094472	0.0805106005776167	0.93583116556346	0.999972532416526	ENSMUSG00000099183	13262198	13262279	+	upstream	-37858	37092	NearestLocation	AC121538.1	miRNA
peak471	chr1	13259096	13259907	812	*	19.1498392936797	-0.358645039392422	-1.28222108634429	0.201899662849886	-1.77635283947491	0.0756747790856656	0.999972532416526	ENSMUSG00000099183	13262198	13262279	+	upstream	-3102	2291	NearestLocation	AC121538.1	miRNA
peak472	chr1	13268304	13268934	631	*	15.4748964572151	0.24289014484654	1.18336091037057	0.210128269769657	1.15591369553843	0.247716460123483	0.999972532416526	ENSMUSG00000099183	13262198	13262279	+	downstream	6106	6025	NearestLocation	AC121538.1	miRNA
peak473	chr1	13317698	13319218	1521	*	90.8489697909283	-0.0133580104533814	-1.00930206505108	0.159483916862422	-0.0837577275262471	0.933249058414229	0.999972532416526	ENSMUSG00000087782	13334498	13334609	-	downstream	16911	15280	NearestLocation	Gm23169	snRNA
peak474	chr1	13386895	13387643	749	*	17.8861750262788	0.318151171538424	1.24673182513516	0.204240505859769	1.5577280823857	0.119297720546955	0.999972532416526	ENSMUSG00000005886	13139105	13374083	-	upstream	-12812	12812	NearestLocation	Ncoa2	protein_coding
peak475	chr1	13399991	13400664	674	*	20.2956415622553	-0.0122337238291966	-1.00851582628053	0.204559104305086	-0.0598053255598482	0.952310683988075	0.999972532416526	ENSMUSG00000005886	13139105	13374083	-	upstream	-25908	25908	NearestLocation	Ncoa2	protein_coding
peak476	chr1	13407226	13408010	785	*	20.9884575412261	-0.0568985663938508	-1.04022712722706	0.205775069235194	-0.27650855181498	0.78215749220152	0.999972532416526	ENSMUSG00000005886	13139105	13374083	-	upstream	-33143	33143	NearestLocation	Ncoa2	protein_coding
peak477	chr1	13424635	13425512	878	*	23.0574138088367	-0.0690443626392686	-1.04902158432312	0.208498158486501	-0.331150947041763	0.740530470301012	0.999972532416526	ENSMUSG00000005886	13139105	13374083	-	upstream	-50552	50552	NearestLocation	Ncoa2	protein_coding
peak478	chr1	13435043	13436150	1108	*	48.559386066047	-0.0155072880564269	-1.01080680923927	0.173510910381812	-0.0893735617103444	0.928785034070598	0.999972532416526	ENSMUSG00000005886	13139105	13374083	-	upstream	-60960	60960	NearestLocation	Ncoa2	protein_coding
peak479	chr1	13459297	13460215	919	*	28.4088275777611	-0.0950551282857534	-1.06810622175992	0.199418410046664	-0.476661749853038	0.633603004437149	0.999972532416526	ENSMUSG00000005886	13139105	13374083	-	upstream	-85214	85214	NearestLocation	Ncoa2	protein_coding
peak480	chr1	13465334	13466319	986	*	29.179217176763	0.444392646532333	1.36074114382324	0.192246638070394	2.31157564570577	0.0208010800348708	0.999972532416526	ENSMUSG00000005886	13139105	13374083	-	upstream	-91251	91251	NearestLocation	Ncoa2	protein_coding
peak481	chr1	13472161	13473284	1124	*	51.7497313447446	0.166899791610194	1.12264344149177	0.180327939279346	0.925534846553363	0.354687766320297	0.999972532416526	ENSMUSG00000005886	13139105	13374083	-	upstream	-98078	98078	NearestLocation	Ncoa2	protein_coding
peak482	chr1	13503517	13504380	864	*	25.7902527316061	-0.072313086135566	-1.05140105389155	0.196683065118565	-0.367663001855163	0.713124531329442	0.999972532416526	ENSMUSG00000025935	13564702	13589864	-	downstream	86347	60322	NearestLocation	Tram1	protein_coding
peak483	chr1	13513619	13515320	1702	*	56.7941453263921	-0.00888400112539518	-1.00617691930159	0.158608559514286	-0.0560121165755558	0.955332154684474	0.999972532416526	ENSMUSG00000025935	13564702	13589864	-	downstream	76245	49382	NearestLocation	Tram1	protein_coding
peak484	chr1	13516041	13516880	840	*	22.1198957513972	0.03354142139281	1.02352150964266	0.20144321370298	0.166505591209767	0.867759083443046	0.999972532416526	ENSMUSG00000025935	13564702	13589864	-	downstream	73823	47822	NearestLocation	Tram1	protein_coding
peak485	chr1	13517745	13518622	878	*	24.0612297738027	0.162258408333773	1.11903751950044	0.198368558651457	0.817964345946923	0.413377546295185	0.999972532416526	ENSMUSG00000025935	13564702	13589864	-	downstream	72119	46080	NearestLocation	Tram1	protein_coding
peak486	chr1	13529490	13530793	1304	*	51.0005661100004	0.147178596117752	1.10740166501155	0.162922129124635	0.903367743280356	0.366330753778809	0.999972532416526	ENSMUSG00000025935	13564702	13589864	-	downstream	60374	33909	NearestLocation	Tram1	protein_coding
peak487	chr1	13532687	13533640	954	*	27.3073479690302	0.178013464020374	1.13132502094142	0.189608835742273	0.938845826058126	0.347809906782506	0.999972532416526	ENSMUSG00000025935	13564702	13589864	-	downstream	57177	31062	NearestLocation	Tram1	protein_coding
peak488	chr1	13534842	13535632	791	*	23.7595379273179	-0.0457845775123362	-1.03224438976926	0.201064053484814	-0.227711402007491	0.81987060777326	0.999972532416526	ENSMUSG00000025935	13564702	13589864	-	downstream	55022	29070	NearestLocation	Tram1	protein_coding
peak489	chr1	13550166	13553454	3289	*	243.380594614688	-0.221390065334148	-1.16585637124482	0.153495528850493	-1.44232256790871	0.149211396518756	0.999972532416526	ENSMUSG00000025935	13564702	13589864	-	downstream	39698	11248	NearestLocation	Tram1	protein_coding
peak490	chr1	13555097	13558160	3064	*	145.159311885612	-0.0597464732030083	-1.04228258298516	0.145348625563067	-0.411056334186554	0.681031227447262	0.999972532416526	ENSMUSG00000025935	13564702	13589864	-	downstream	34767	6542	NearestLocation	Tram1	protein_coding
peak491	chr1	13568612	13570455	1844	*	61.5621726973616	-0.250903391046656	-1.18995200942616	0.152287927493947	-1.64755929885925	0.0994431383277269	0.999972532416526	ENSMUSG00000025935	13564702	13589864	-	inside	21252	3910	NearestLocation	Tram1	protein_coding
peak492	chr1	13571617	13572438	822	*	22.6337978288968	-0.149793381429104	-1.10941057414686	0.197297837485091	-0.759224649081233	0.44771818339575	0.999972532416526	ENSMUSG00000025935	13564702	13589864	-	inside	18247	6915	NearestLocation	Tram1	protein_coding
peak493	chr1	13577212	13577861	650	*	16.2232385740984	-0.177470700734102	-1.13089947973036	0.208630337513529	-0.850646664570504	0.394965659107733	0.999972532416526	ENSMUSG00000025935	13564702	13589864	-	inside	12652	12003	NearestLocation	Tram1	protein_coding
peak494	chr1	13584210	13585151	942	*	25.7797585696392	0.150166458049071	1.10969750149884	0.198682529254719	0.755811085213998	0.449762469527681	0.999972532416526	ENSMUSG00000025935	13564702	13589864	-	inside	5654	4713	NearestLocation	Tram1	protein_coding
peak495	chr1	13604684	13605667	984	*	27.0463106470832	-0.13898845906611	-1.10113278947854	0.1922021489419	-0.723136863095762	0.469595803608272	0.999972532416526	ENSMUSG00000025935	13564702	13589864	-	upstream	-14820	14820	NearestLocation	Tram1	protein_coding
peak496	chr1	13618924	13620095	1172	*	56.3285470471186	-0.0744227098831703	-1.05293962099823	0.178213098175083	-0.417605162837439	0.676235821408787	0.999972532416526	ENSMUSG00000025935	13564702	13589864	-	upstream	-29060	29060	NearestLocation	Tram1	protein_coding
peak497	chr1	13621524	13622393	870	*	28.3590519432633	0.10754326606086	1.07739200614615	0.196298063297172	0.547856989796442	0.583790103384119	0.999972532416526	ENSMUSG00000025935	13564702	13589864	-	upstream	-31660	31660	NearestLocation	Tram1	protein_coding
peak498	chr1	13633373	13634228	856	*	21.9982189028361	0.0178977851660213	1.01248307046067	0.201082678967503	0.0890070952800155	0.929076271285419	0.999972532416526	ENSMUSG00000025937	13624845	13660546	-	inside	27173	8528	NearestLocation	Lactb2	protein_coding
peak499	chr1	13640805	13642004	1200	*	34.579727023717	0.40706966023918	1.32598978390234	0.188156323528043	2.1634652113008	0.0305054166555475	0.999972532416526	ENSMUSG00000025937	13624845	13660546	-	inside	19741	15960	NearestLocation	Lactb2	protein_coding
peak500	chr1	13648674	13649413	740	*	18.0742205023347	0.0723208178855654	1.05140668861799	0.208338334804801	0.347131592240695	0.728492460287721	0.999972532416526	ENSMUSG00000025937	13624845	13660546	-	inside	11872	11133	NearestLocation	Lactb2	protein_coding
peak501	chr1	13650603	13651496	894	*	23.193134567015	0.271181057782006	1.2067953626628	0.201177361126669	1.34797005121894	0.177668015323847	0.999972532416526	ENSMUSG00000025937	13624845	13660546	-	inside	9943	9050	NearestLocation	Lactb2	protein_coding
peak502	chr1	13653003	13653735	733	*	21.4605005481885	0.298359728714024	1.22974545984202	0.201148266885386	1.48328262198764	0.137999337479597	0.999972532416526	ENSMUSG00000025937	13624845	13660546	-	inside	7543	6811	NearestLocation	Lactb2	protein_coding
peak503	chr1	13663063	13663898	836	*	23.6473185682435	0.124444571671362	1.09008797499643	0.196254384488062	0.634098300509214	0.526016671817968	0.999972532416526	ENSMUSG00000025937	13624845	13660546	-	upstream	-2517	2517	NearestLocation	Lactb2	protein_coding
peak504	chr1	13736406	13737687	1282	*	98.549995119517	-0.13130279368436	-1.09528232517084	0.200192646950219	-0.655882199894238	0.511899921957826	0.999972532416526	ENSMUSG00000077368	13774334	13774464	-	downstream	38058	36647	NearestLocation	Gm26273	snoRNA
peak505	chr1	13769234	13770263	1030	*	39.6533723222858	0.229370704318941	1.17232347660476	0.193016966993834	1.18834477554643	0.234697603960766	0.999972532416526	ENSMUSG00000077368	13774334	13774464	-	downstream	5230	4071	NearestLocation	Gm26273	snoRNA
peak506	chr1	13780173	13781152	980	*	29.6772656076928	-0.110597812241551	-1.07967553099339	0.201419264145927	-0.549092524543348	0.582941955110009	0.999972532416526	ENSMUSG00000077368	13774334	13774464	-	upstream	-5709	5709	NearestLocation	Gm26273	snoRNA
peak507	chr1	13782862	13783738	877	*	26.7774965376268	0.0606424845381148	1.04293011212262	0.19132196268829	0.316965620078423	0.751269689389758	0.999972532416526	ENSMUSG00000097711	13785883	13786879	-	downstream	4017	2145	NearestLocation	Gm5523	pseudogene
peak508	chr1	13785832	13787106	1275	*	36.8787686366641	0.287959719290222	1.22091242375625	0.187013825047838	1.53977771010545	0.123614546988303	0.999972532416526	ENSMUSG00000097711	13785883	13786879	-	includeFeature	1047	51	NearestLocation	Gm5523	pseudogene
peak509	chr1	13787879	13788655	777	*	19.5701533478603	-0.101329529221732	-1.07276162073246	0.203206441136718	-0.498653136460165	0.61802376447185	0.999972532416526	ENSMUSG00000097711	13785883	13786879	-	upstream	-1000	1000	NearestLocation	Gm5523	pseudogene
peak510	chr1	13802631	13803141	511	*	11.9849291338094	-0.172363455557483	-1.12690309140092	0.20973324603814	-0.82182228527631	0.41117804839302	0.999972532416526	ENSMUSG00000097711	13785883	13786879	-	upstream	-15752	15752	NearestLocation	Gm5523	pseudogene
peak511	chr1	13814490	13817276	2787	*	142.174125864392	-0.143028101127667	-1.10422035519777	0.134870098314329	-1.06048785398172	0.288922712781301	0.999972532416526	ENSMUSG00000097711	13785883	13786879	-	upstream	-27611	27611	NearestLocation	Gm5523	pseudogene
peak512	chr1	13818385	13819243	859	*	27.8037668631808	0.352213491048974	1.27651765485282	0.192026855831771	1.83418871034132	0.0666259866921428	0.999972532416526	ENSMUSG00000097711	13785883	13786879	-	upstream	-31506	31506	NearestLocation	Gm5523	pseudogene
peak513	chr1	13819650	13820945	1296	*	67.7311950704621	-0.17127056598434	-1.12604974801252	0.177027361355848	-0.967480759316428	0.333303755219496	0.999972532416526	ENSMUSG00000097711	13785883	13786879	-	upstream	-32771	32771	NearestLocation	Gm5523	pseudogene
peak514	chr1	13842712	13843642	931	*	32.1772046839707	-0.135238310993283	-1.09827421678375	0.190619237934513	-0.709468322603116	0.478033902492657	0.999972532416526	ENSMUSG00000097711	13785883	13786879	-	upstream	-55833	55833	NearestLocation	Gm5523	pseudogene
peak515	chr1	13846142	13847032	891	*	22.1129845186568	-0.0817941833043563	-1.05833340092599	0.202537711720082	-0.403846684203682	0.68632546449246	0.999972532416526	ENSMUSG00000097711	13785883	13786879	-	upstream	-59263	59263	NearestLocation	Gm5523	pseudogene
peak516	chr1	13848409	13849347	939	*	25.0843426458359	0.0339161659036101	1.02378740706117	0.204126223820188	0.16615290906222	0.868036617360843	0.999972532416526	ENSMUSG00000097711	13785883	13786879	-	upstream	-61530	61530	NearestLocation	Gm5523	pseudogene
peak517	chr1	13861994	13862884	891	*	27.18425279257	-0.249937961998197	-1.18915597845284	0.196932220402313	-1.26915728410313	0.204384972679066	0.999972532416526	ENSMUSG00000089358	13932378	13932685	+	upstream	-70384	69494	NearestLocation	Gm25491	misc_RNA
peak518	chr1	13889044	13889614	571	*	14.1954001640401	0.268244977640302	1.20434186781555	0.208805832361829	1.28466228460264	0.198910323214488	0.999972532416526	ENSMUSG00000089358	13932378	13932685	+	upstream	-43334	42764	NearestLocation	Gm25491	misc_RNA
peak519	chr1	13896649	13897864	1216	*	71.9465756010669	0.0521246402739665	1.03679066970017	0.192431006508081	0.270874435569601	0.786487607671145	0.999972532416526	ENSMUSG00000089358	13932378	13932685	+	upstream	-35729	34514	NearestLocation	Gm25491	misc_RNA
peak520	chr1	13941993	13942767	775	*	20.382813186405	0.0471779419460634	1.03324181982812	0.204783010693604	0.230380155982036	0.817796379705334	0.999972532416526	ENSMUSG00000089358	13932378	13932685	+	downstream	9615	9308	NearestLocation	Gm25491	misc_RNA
peak521	chr1	13955656	13956482	827	*	29.9206877292513	-0.264749223290447	-1.20142719309003	0.195330344693483	-1.35539218806938	0.175292637230439	0.999972532416526	ENSMUSG00000089358	13932378	13932685	+	downstream	23278	22971	NearestLocation	Gm25491	misc_RNA
peak522	chr1	13960439	13961736	1298	*	73.7554185917351	0.0353712277598631	1.02482049127999	0.16048738615294	0.220398802720579	0.825560577779631	0.999972532416526	ENSMUSG00000089358	13932378	13932685	+	downstream	28061	27754	NearestLocation	Gm25491	misc_RNA
peak523	chr1	13961998	13963720	1723	*	60.5384909653722	0.128439276899474	1.09311052260113	0.170413702680277	0.753691017091777	0.451034777068976	0.999972532416526	ENSMUSG00000089358	13932378	13932685	+	downstream	29620	29313	NearestLocation	Gm25491	misc_RNA
peak524	chr1	13994093	13994986	894	*	23.3847622056121	-0.423391621092828	-1.3410765788297	0.201445417267172	-2.10176844346523	0.0355735647067738	0.999972532416526	ENSMUSG00000089358	13932378	13932685	+	downstream	61715	61408	NearestLocation	Gm25491	misc_RNA
peak525	chr1	13998221	13999132	912	*	41.507931297346	-0.19364286085443	-1.14364782814847	0.194590303170491	-0.995131091834357	0.319672510535679	0.999972532416526	ENSMUSG00000089358	13932378	13932685	+	downstream	65843	65536	NearestLocation	Gm25491	misc_RNA
peak526	chr1	14013209	14013981	773	*	19.7004336126023	-0.273279208693907	-1.20855171505773	0.202504396514526	-1.34949765732273	0.177177172298261	0.999972532416526	ENSMUSG00000089358	13932378	13932685	+	downstream	80831	80524	NearestLocation	Gm25491	misc_RNA
peak527	chr1	14033708	14034650	943	*	28.4252299286266	-0.0459930922252287	-1.03239359226289	0.197420823206855	-0.232969812799523	0.815784846745932	0.999972532416526	ENSMUSG00000089358	13932378	13932685	+	downstream	101330	101023	NearestLocation	Gm25491	misc_RNA
peak528	chr1	14051247	14052120	874	*	21.2865777289881	-0.211812698797993	-1.15814243792807	0.210495667436167	-1.00625680983304	0.314292050774131	0.999972532416526	ENSMUSG00000089358	13932378	13932685	+	downstream	118869	118562	NearestLocation	Gm25491	misc_RNA
peak529	chr1	14080414	14081091	678	*	18.7152857424182	0.165747821972357	1.12174738588822	0.208174292428983	0.796197359618267	0.425917332008326	0.999972532416526	ENSMUSG00000095853	14182578	14182677	+	upstream	-102164	101487	NearestLocation	Gm22616	miRNA
peak530	chr1	14084453	14086165	1713	*	147.315489767763	-0.0412503166039809	-1.02900523124282	0.183209002559632	-0.225154419420816	0.821859147062296	0.999972532416526	ENSMUSG00000095853	14182578	14182677	+	upstream	-98125	96413	NearestLocation	Gm22616	miRNA
peak531	chr1	14112848	14114586	1739	*	173.681838664168	-0.132795357500878	-1.09641605382198	0.196939491020203	-0.67429522038957	0.500123642140881	0.999972532416526	ENSMUSG00000095853	14182578	14182677	+	upstream	-69730	67992	NearestLocation	Gm22616	miRNA
peak532	chr1	14179503	14180355	853	*	22.6379839206261	-0.0635594632262669	-1.04504094109763	0.201995711366361	-0.314657488499786	0.753021725030917	0.999972532416526	ENSMUSG00000095853	14182578	14182677	+	upstream	-3075	2223	NearestLocation	Gm22616	miRNA
peak533	chr1	14186963	14187777	815	*	18.5900933107768	-0.204788576268528	-1.15251743556995	0.204393080353186	-1.00193497702886	0.316374998246472	0.999972532416526	ENSMUSG00000095853	14182578	14182677	+	downstream	4385	4286	NearestLocation	Gm22616	miRNA
peak534	chr1	14230999	14231912	914	*	24.0970005301866	-0.195619278894705	-1.14521564054664	0.202284398720372	-0.967050747028295	0.333518665558565	0.999972532416526	ENSMUSG00000095853	14182578	14182677	+	downstream	48421	48322	NearestLocation	Gm22616	miRNA
peak535	chr1	14252092	14252994	903	*	28.0760778900629	0.320357632273716	1.24864003816947	0.190229977994323	1.68405440431306	0.0921711550468604	0.999972532416526	ENSMUSG00000025932	14168954	14310200	-	inside	58108	57206	NearestLocation	Eya1	protein_coding
peak536	chr1	14299248	14299919	672	*	18.5591336568229	-0.369775604095129	-1.29215183449993	0.2036382300763	-1.81584569830812	0.0693940450198115	0.999972532416526	ENSMUSG00000025932	14168954	14310200	-	inside	10952	10281	NearestLocation	Eya1	protein_coding
peak537	chr1	14302417	14303406	990	*	27.4792473402889	-0.163596195625082	-1.12007566576958	0.189301911753511	-0.864207836622906	0.387473728020243	0.999972532416526	ENSMUSG00000025932	14168954	14310200	-	inside	7783	6794	NearestLocation	Eya1	protein_coding
peak538	chr1	14306133	14306907	775	*	19.4146239009302	-0.173337555440738	-1.12766422719752	0.206600855155008	-0.83899727961284	0.401470836173989	0.999972532416526	ENSMUSG00000025932	14168954	14310200	-	inside	4067	3293	NearestLocation	Eya1	protein_coding
peak539	chr1	14364143	14365287	1145	*	78.9507166882867	-0.313009352122329	-1.24229633481665	0.167718258801792	-1.86628071599671	0.0620021013333171	0.999972532416526	ENSMUSG00000025932	14168954	14310200	-	upstream	-53943	53943	NearestLocation	Eya1	protein_coding
peak540	chr1	14398027	14398689	663	*	18.6375298010969	-0.280348107197471	-1.21448789224732	0.203598567983576	-1.37696502472496	0.168523061494016	0.999972532416526	ENSMUSG00000025932	14168954	14310200	-	upstream	-87827	87827	NearestLocation	Eya1	protein_coding
peak541	chr1	14415518	14416265	748	*	22.4478452930422	-0.127549345817683	-1.09243644178102	0.203869943711858	-0.625640756530331	0.531550599755669	0.999972532416526	ENSMUSG00000025932	14168954	14310200	-	upstream	-105318	105318	NearestLocation	Eya1	protein_coding
peak542	chr1	14432461	14433746	1286	*	31.7829361678992	0.181006015744091	1.13367413995852	0.203156200629038	0.890969683345314	0.372945434637522	0.999972532416526	ENSMUSG00000025932	14168954	14310200	-	upstream	-122261	122261	NearestLocation	Eya1	protein_coding
peak543	chr1	14440874	14441608	735	*	26.2958524443479	0.0678085116385369	1.04812334927243	0.190110429313527	0.356679598712117	0.72133168015994	0.999972532416526	ENSMUSG00000025932	14168954	14310200	-	upstream	-130674	130674	NearestLocation	Eya1	protein_coding
peak544	chr1	14445999	14446670	672	*	17.149511095282	0.0869981059546815	1.06215779203829	0.207999992864247	0.418260139131166	0.675756930020735	0.999972532416526	ENSMUSG00000025932	14168954	14310200	-	upstream	-135799	135799	NearestLocation	Eya1	protein_coding
peak545	chr1	14447169	14448135	967	*	34.4570942185034	0.43200589923009	1.34910805087806	0.19733362638179	2.18921583285694	0.0285811564085451	0.999972532416526	ENSMUSG00000025932	14168954	14310200	-	upstream	-136969	136969	NearestLocation	Eya1	protein_coding
peak546	chr1	14481780	14482829	1050	*	50.4109711004571	-0.000935900032712657	-1.000648926931	0.192636998915403	-0.00485836074057436	0.996123604223818	0.999972532416526	ENSMUSG00000025932	14168954	14310200	-	upstream	-171580	171580	NearestLocation	Eya1	protein_coding
peak547	chr1	14502106	14503033	928	*	24.4863503096488	-0.159627027136261	-1.11699832864934	0.201402669844534	-0.792576519762519	0.428024593312104	0.999972532416526	ENSMUSG00000025932	14168954	14310200	-	upstream	-191906	191906	NearestLocation	Eya1	protein_coding
peak548	chr1	14643293	14644425	1133	*	37.902131412699	0.105902658286482	1.07616751101532	0.201454452096476	0.525690334387674	0.599103380568685	0.999972532416526	ENSMUSG00000054493	14755454	14758373	+	upstream	-112161	111029	NearestLocation	Gm9947	protein_coding
peak549	chr1	14681458	14682253	796	*	20.9944253744133	0.20572318127716	1.15326429995307	0.197977718235228	1.039122902875	0.29874758059039	0.999972532416526	ENSMUSG00000054493	14755454	14758373	+	upstream	-73996	73201	NearestLocation	Gm9947	protein_coding
peak550	chr1	14688779	14689831	1053	*	36.8017594115133	0.0421014676405268	1.02961249560278	0.193694698805308	0.217359937572918	0.82792785000069	0.999972532416526	ENSMUSG00000054493	14755454	14758373	+	upstream	-66675	65623	NearestLocation	Gm9947	protein_coding
peak551	chr1	14696760	14697475	716	*	21.0012424812751	0.115574187500723	1.08340615153013	0.198273470395267	0.582902933359266	0.559958645829854	0.999972532416526	ENSMUSG00000054493	14755454	14758373	+	upstream	-58694	57979	NearestLocation	Gm9947	protein_coding
peak552	chr1	14712393	14713125	733	*	17.1486950143932	0.0830142533555935	1.05922879946661	0.209489501365252	0.396269277527446	0.691906389071368	0.999972532416526	ENSMUSG00000054493	14755454	14758373	+	upstream	-43061	42329	NearestLocation	Gm9947	protein_coding
peak553	chr1	14753518	14754908	1391	*	33.3739983791471	-0.00261088346513065	-1.00181136505594	0.189739160899484	-0.0137603826893373	0.989021149573335	0.999972532416526	ENSMUSG00000054493	14755454	14758373	+	upstream	-1936	546	NearestLocation	Gm9947	protein_coding
peak554	chr1	14759973	14760970	998	*	29.9612561902974	-0.40725451892104	-1.32615969952658	0.190275994118089	-2.14033578333739	0.0323276401256588	0.999972532416526	ENSMUSG00000025930	14753346	14755966	-	upstream	-4007	4007	NearestLocation	Msc	protein_coding
peak555	chr1	14800915	14801638	724	*	17.4781102849435	0.169748399934195	1.12486229623627	0.210491573920778	0.806437981209082	0.419990354434574	0.999972532416526	ENSMUSG00000081201	14839869	14840156	-	downstream	39241	38231	NearestLocation	Smt3h2-ps4	pseudogene
peak556	chr1	14826535	14827391	857	*	17.9994798756024	0.152329484325656	1.11136251390239	0.20732499082026	0.734737687545432	0.462499263102659	0.999972532416526	ENSMUSG00000081201	14839869	14840156	-	downstream	13621	12478	NearestLocation	Smt3h2-ps4	pseudogene
peak557	chr1	14831272	14832561	1290	*	41.8982922172883	-0.373807413264804	-1.29576798058567	0.184287152798494	-2.0283964866153	0.0425197983988935	0.999972532416526	ENSMUSG00000081201	14839869	14840156	-	downstream	8884	7308	NearestLocation	Smt3h2-ps4	pseudogene
peak558	chr1	14839598	14840616	1019	*	35.5214867888583	-0.327902061030979	-1.25518677862971	0.186439323402447	-1.75876019633031	0.0786182481227472	0.999972532416526	ENSMUSG00000081201	14839869	14840156	-	includeFeature	558	271	NearestLocation	Smt3h2-ps4	pseudogene
peak559	chr1	14864524	14865658	1135	*	38.2040022423855	0.255151973686447	1.19346145579793	0.187610920495849	1.36000597946052	0.173828031704088	0.999972532416526	ENSMUSG00000082193	14865072	14865965	+	overlapStart	-548	307	NearestLocation	Rpl5-ps1	pseudogene
peak560	chr1	14929152	14929864	713	*	15.6343926663493	0.0866800314312227	1.06192364131073	0.210380255807985	0.41201599978249	0.680327696058664	0.999972532416526	ENSMUSG00000032769	14872648	14918862	-	upstream	-10290	10290	NearestLocation	Trpa1	protein_coding
peak561	chr1	14966050	14966654	605	*	12.7697379741522	0.11014451616178	1.07933634925861	0.210282337573597	0.523793474205745	0.600422192776662	0.999972532416526	ENSMUSG00000032769	14872648	14918862	-	upstream	-47188	47188	NearestLocation	Trpa1	protein_coding
peak562	chr1	14974834	14976623	1790	*	201.4895038189	-0.0782042752932615	-1.05570318707205	0.202605516674238	-0.385992822786772	0.699501984284524	0.999972532416526	ENSMUSG00000088159	15019040	15019159	-	downstream	44325	42417	NearestLocation	Gm26345	snoRNA
peak563	chr1	14994066	14995218	1153	*	52.4517768119546	-0.274995261008786	-1.20999011461497	0.174351556267599	-1.57724580666614	0.11473897674844	0.999972532416526	ENSMUSG00000088159	15019040	15019159	-	downstream	25093	23822	NearestLocation	Gm26345	snoRNA
peak564	chr1	15019938	15021029	1092	*	45.7152986417711	0.117844159257193	1.0851121511161	0.183810281584921	0.641118430596324	0.52144574054577	0.999972532416526	ENSMUSG00000088159	15019040	15019159	-	upstream	-779	779	NearestLocation	Gm26345	snoRNA
peak565	chr1	15072399	15073278	880	*	23.50416365147	0.248817745433333	1.18823298700594	0.192937417750817	1.28962929189135	0.19717940039854	0.999972532416526	ENSMUSG00000088159	15019040	15019159	-	upstream	-53240	53240	NearestLocation	Gm26345	snoRNA
peak566	chr1	15074708	15075639	932	*	26.9461020437536	0.0341264522901266	1.02393664459178	0.202715681038032	0.168346386009103	0.866310783792109	0.999972532416526	ENSMUSG00000088159	15019040	15019159	-	upstream	-55549	55549	NearestLocation	Gm26345	snoRNA
peak567	chr1	15080027	15084831	4805	*	309.503127694908	-0.0716397505583081	-1.05091045779554	0.158026716170596	-0.45333948774187	0.650304302694401	0.999972532416526	ENSMUSG00000088159	15019040	15019159	-	upstream	-60868	60868	NearestLocation	Gm26345	snoRNA
peak568	chr1	15095266	15096732	1467	*	40.3612447056545	0.21925977302185	1.16413613097482	0.184400615980218	1.18904035030648	0.234423789110842	0.999972532416526	ENSMUSG00000088159	15019040	15019159	-	upstream	-76107	76107	NearestLocation	Gm26345	snoRNA
peak569	chr1	15103028	15104025	998	*	30.8355039343584	-0.142083509466471	-1.10349761343675	0.192971614786735	-0.736292276060894	0.461552845770552	0.999972532416526	ENSMUSG00000088159	15019040	15019159	-	upstream	-83869	83869	NearestLocation	Gm26345	snoRNA
peak570	chr1	15135673	15136724	1052	*	36.9310826308514	-0.0543189006490163	-1.03836877149122	0.187883205165612	-0.289109931891657	0.772497253441017	0.999972532416526	ENSMUSG00000088159	15019040	15019159	-	upstream	-116514	116514	NearestLocation	Gm26345	snoRNA
peak571	chr1	15152014	15152922	909	*	26.5486512416885	-0.471377952427715	-1.38643305117748	0.192835887174651	-2.44445138990539	0.0145072629209694	0.999972532416526	ENSMUSG00000073737	15268799	15269797	-	downstream	117783	115877	NearestLocation	Gm10566	pseudogene
peak572	chr1	15171411	15172542	1132	*	42.0408036778208	-0.108354303871172	-1.07799785234913	0.186179698886905	-0.581987749034829	0.560574932869845	0.999972532416526	ENSMUSG00000073737	15268799	15269797	-	downstream	98386	96257	NearestLocation	Gm10566	pseudogene
peak573	chr1	15219175	15220155	981	*	31.588152836453	0.0868438206004835	1.06204420834652	0.189744518233606	0.457688166219194	0.647176491064545	0.999972532416526	ENSMUSG00000073737	15268799	15269797	-	downstream	50622	48644	NearestLocation	Gm10566	pseudogene
peak574	chr1	15263424	15264685	1262	*	102.93541266714	-0.125997073150889	-1.09126166316955	0.188775007243351	-0.667445733366946	0.504487461772885	0.999972532416526	ENSMUSG00000073737	15268799	15269797	-	downstream	6373	4114	NearestLocation	Gm10566	pseudogene
peak575	chr1	15268619	15270167	1549	*	84.260902143787	-0.0632331450482139	-1.04480459364891	0.161203482509167	-0.392256693614655	0.694868558251157	0.999972532416526	ENSMUSG00000073737	15268799	15269797	-	includeFeature	1178	180	NearestLocation	Gm10566	pseudogene
peak576	chr1	15312120	15313439	1320	*	54.6536139026223	-0.194004996393165	-1.14393493491341	0.177582659121898	-1.0924771447419	0.274623430944681	0.999972532416526	ENSMUSG00000092083	15287259	15714295	+	inside	24861	24861	NearestLocation	Kcnb2	protein_coding
peak577	chr1	15367408	15368228	821	*	24.518920590096	0.275895281880228	1.21074519873665	0.196523812204935	1.40387711181037	0.160355446404077	0.999972532416526	ENSMUSG00000092083	15287259	15714295	+	inside	80149	80149	NearestLocation	Kcnb2	protein_coding
peak578	chr1	15497054	15498006	953	*	45.1289072836127	-0.0293064242414404	-1.02052139201408	0.189656843785138	-0.154523420597685	0.877197046024289	0.999972532416526	ENSMUSG00000088829	15685935	15686046	-	downstream	188992	187929	NearestLocation	Gm25227	snoRNA
peak579	chr1	15529399	15530488	1090	*	37.3779872520858	-0.117151256774342	-1.08459111489272	0.183886292387147	-0.637085316439443	0.524069272450636	0.999972532416526	ENSMUSG00000088829	15685935	15686046	-	downstream	156647	155447	NearestLocation	Gm25227	snoRNA
peak580	chr1	15569275	15570112	838	*	23.3238877783689	0.048976964143782	1.03453106278252	0.200711186083403	0.244017112845072	0.807217566335418	0.999972532416526	ENSMUSG00000088829	15685935	15686046	-	downstream	116771	115823	NearestLocation	Gm25227	snoRNA
peak581	chr1	15630668	15631485	818	*	16.5000068364924	-0.261253682372435	-1.1985197495911	0.205981603668542	-1.26833502467936	0.204678334346698	0.999972532416526	ENSMUSG00000088829	15685935	15686046	-	downstream	55378	54450	NearestLocation	Gm25227	snoRNA
peak582	chr1	15650784	15651612	829	*	20.7657352646178	-0.260234715648983	-1.19767354126029	0.209701253990403	-1.24097834751571	0.214613747758278	0.999972532416526	ENSMUSG00000088829	15685935	15686046	-	downstream	35262	34323	NearestLocation	Gm25227	snoRNA
peak583	chr1	15653290	15654143	854	*	25.9848358719194	-0.0875583103402531	-1.06257031234006	0.198026460705214	-0.442154599079535	0.658377337026005	0.999972532416526	ENSMUSG00000088829	15685935	15686046	-	downstream	32756	31792	NearestLocation	Gm25227	snoRNA
peak584	chr1	15670761	15671474	714	*	15.9263935667188	0.259705703879268	1.19723445522083	0.210362563918596	1.2345623624352	0.216993423842479	0.999972532416526	ENSMUSG00000088829	15685935	15686046	-	downstream	15285	14461	NearestLocation	Gm25227	snoRNA
peak585	chr1	15671807	15672591	785	*	17.9884405044332	-0.201172148239455	-1.14963201861844	0.208682107254268	-0.9640124440297	0.335039687023743	0.999972532416526	ENSMUSG00000088829	15685935	15686046	-	downstream	14239	13344	NearestLocation	Gm25227	snoRNA
peak586	chr1	15709282	15710085	804	*	17.3635171171496	0.0860379910281023	1.06145116017217	0.209609801997852	0.410467402802966	0.681463110853759	0.999972532416526	ENSMUSG00000090498	15712303	15716367	+	upstream	-3021	2218	NearestLocation	Kcnb2	protein_coding
peak587	chr1	15741999	15743990	1992	*	203.229373924706	-0.0889440308991548	-1.06359141025075	0.184454100033691	-0.482201430507151	0.629662860743166	0.999972532416526	ENSMUSG00000077377	15757832	15757963	+	upstream	-15833	13842	NearestLocation	Gm25168	snoRNA
peak588	chr1	15760808	15761890	1083	*	51.582468142131	-0.228627100211988	-1.17171938502242	0.193889143468959	-1.17916401156618	0.23833287345836	0.999972532416526	ENSMUSG00000077377	15757832	15757963	+	downstream	2976	2845	NearestLocation	Gm25168	snoRNA
peak589	chr1	15785505	15786297	793	*	26.7282060020721	-0.342546045468681	-1.26799235349303	0.197614691709705	-1.73340373888739	0.0830239335147423	0.999972532416526	ENSMUSG00000025925	15805658	15843428	+	upstream	-20153	19361	NearestLocation	Terf1	protein_coding
peak590	chr1	15793036	15794012	977	*	31.4306143884235	-0.15173334166284	-1.11090337754661	0.190826315233863	-0.795138456018955	0.426532966993879	0.999972532416526	ENSMUSG00000025925	15805658	15843428	+	upstream	-12622	11646	NearestLocation	Terf1	protein_coding
peak591	chr1	15800982	15801528	547	*	13.326851807118	0.268231281238141	1.20433043430272	0.210185696941873	1.27616334099233	0.201897784507741	0.999972532416526	ENSMUSG00000025925	15805658	15843428	+	upstream	-4676	4130	NearestLocation	Terf1	protein_coding
peak592	chr1	15804103	15804960	858	*	22.3445110817839	0.135103005694595	1.09817121833397	0.198151504104883	0.681816705378547	0.495354859694883	0.999972532416526	ENSMUSG00000025925	15805658	15843428	+	upstream	-1555	698	NearestLocation	Terf1	protein_coding
peak593	chr1	15855260	15856184	925	*	27.5516219684102	-0.224265061908788	-1.16818200137297	0.199503151891182	-1.12411788877958	0.260963017293326	0.999972532416526	ENSMUSG00000088943	15879530	15879832	+	upstream	-24270	23346	NearestLocation	Gm23259	misc_RNA
peak594	chr1	15861996	15863450	1455	*	73.2886355018156	-0.0727841012202879	-1.05174437426944	0.159861353565053	-0.455295164197829	0.648896904776134	0.999972532416526	ENSMUSG00000088943	15879530	15879832	+	upstream	-17534	16080	NearestLocation	Gm23259	misc_RNA
peak595	chr1	15866712	15867308	597	*	12.4400143307966	0.06214002301352	1.04401325083621	0.210075827885595	0.295798063199165	0.767384302191087	0.999972532416526	ENSMUSG00000088943	15879530	15879832	+	upstream	-12818	12222	NearestLocation	Gm23259	misc_RNA
peak596	chr1	15867421	15867932	512	*	14.1788497393838	0.322389170679341	1.2503995555758	0.209271311074128	1.54053209216597	0.123430706389485	0.999972532416526	ENSMUSG00000088943	15879530	15879832	+	upstream	-12109	11598	NearestLocation	Gm23259	misc_RNA
peak597	chr1	15881929	15882827	899	*	26.2525924455605	-0.159637939966653	-1.1170067778774	0.189475202924008	-0.842526818829579	0.399493134474989	0.999972532416526	ENSMUSG00000088943	15879530	15879832	+	downstream	2399	2097	NearestLocation	Gm23259	misc_RNA
peak598	chr1	15883251	15884606	1356	*	48.2780394378991	-0.150233394697861	-1.10974898927208	0.168729653108417	-0.890379325330142	0.373262239898447	0.999972532416526	ENSMUSG00000088943	15879530	15879832	+	downstream	3721	3419	NearestLocation	Gm23259	misc_RNA
peak599	chr1	15897018	15897751	734	*	18.4036232211931	0.000214416512587852	1.00014863324599	0.20788207970926	0.00103143336302836	0.999177035390062	0.999972532416526	ENSMUSG00000032719	15853862	15892722	-	upstream	-4296	4296	NearestLocation	Sbspon	protein_coding
peak600	chr1	15901170	15902082	913	*	28.7631397479317	-0.0311740955936257	-1.02184338507014	0.188845982059072	-0.165076827442769	0.868883511793818	0.999972532416526	ENSMUSG00000032719	15853862	15892722	-	upstream	-8448	8448	NearestLocation	Sbspon	protein_coding
peak601	chr1	15907384	15908219	836	*	26.2937007110981	-0.289806286228212	-1.2224761221685	0.197721543624029	-1.46572943401294	0.142722012081974	0.999972532416526	ENSMUSG00000032719	15853862	15892722	-	upstream	-14662	14662	NearestLocation	Sbspon	protein_coding
peak602	chr1	15917396	15918338	943	*	31.1158466114668	-0.0782927953099023	-1.055767964262	0.204413391822852	-0.383012064971517	0.701710818419989	0.999972532416526	ENSMUSG00000032719	15853862	15892722	-	upstream	-24674	24674	NearestLocation	Sbspon	protein_coding
peak603	chr1	15920091	15920952	862	*	27.9918008611035	-0.047910649110777	-1.03376670966402	0.193521270433052	-0.247573039405771	0.804464772853164	0.999972532416526	ENSMUSG00000032719	15853862	15892722	-	upstream	-27369	27369	NearestLocation	Sbspon	protein_coding
peak604	chr1	15933657	15935081	1425	*	115.213613768566	-0.00250006739752446	-1.00173441703212	0.198745709622181	-0.0125792270045836	0.989963493677935	0.999972532416526	ENSMUSG00000032719	15853862	15892722	-	upstream	-40935	40935	NearestLocation	Sbspon	protein_coding
peak605	chr1	15955538	15956616	1079	*	43.8912145598291	-0.170483628974464	-1.12543569683414	0.183911714115438	-0.926986243342035	0.353933676858481	0.999972532416526	ENSMUSG00000032719	15853862	15892722	-	upstream	-62816	62816	NearestLocation	Sbspon	protein_coding
peak606	chr1	15965172	15966040	869	*	22.3947320841068	0.181103480120158	1.13375073034801	0.205013791066444	0.883372182808247	0.377035215212617	0.999972532416526	ENSMUSG00000032719	15853862	15892722	-	upstream	-72450	72450	NearestLocation	Sbspon	protein_coding
peak607	chr1	15968454	15969359	906	*	24.353888845934	0.081700484279965	1.05826466735155	0.201916006643109	0.40462609001758	0.685752377829132	0.999972532416526	ENSMUSG00000032719	15853862	15892722	-	upstream	-75732	75732	NearestLocation	Sbspon	protein_coding
peak608	chr1	16035921	16036960	1040	*	39.2069958345398	0.500397925778958	1.41460368615813	0.193773105972274	2.582391004511	0.00981183498171572	0.999972532416526	ENSMUSG00000067795	16065979	16093325	-	downstream	57404	29019	NearestLocation	4930444P10Rik	protein_coding
peak609	chr1	16067340	16068087	748	*	17.8836699063365	0.212992643803587	1.15909004177411	0.207270983984914	1.02760473129751	0.304135797731208	0.999972532416526	ENSMUSG00000067795	16065979	16093325	-	inside	25985	1361	NearestLocation	4930444P10Rik	protein_coding
peak610	chr1	16089565	16090387	823	*	25.3900065371018	-0.167265784009185	-1.12292827721683	0.203529842545059	-0.821824366970433	0.411176863450932	0.999972532416526	ENSMUSG00000067795	16065979	16093325	-	inside	3760	2938	NearestLocation	4930444P10Rik	protein_coding
peak611	chr1	16111124	16111716	593	*	13.574116762908	0.111242330432452	1.08015797944028	0.210531435422138	0.528388220074589	0.59722991189986	0.999972532416526	ENSMUSG00000025921	16105774	16133734	+	inside	5350	5350	NearestLocation	Rdh10	protein_coding
peak612	chr1	16119015	16119728	714	*	16.5638515455534	0.266454623073957	1.20284823156145	0.208843109690138	1.27586025447188	0.202004923170227	0.999972532416526	ENSMUSG00000025921	16105774	16133734	+	inside	13241	13241	NearestLocation	Rdh10	protein_coding
peak613	chr1	16151361	16152307	947	*	22.8958235340366	0.125907153551747	1.09119364965968	0.198346248118929	0.634784649297992	0.525568876351521	0.999972532416526	ENSMUSG00000025921	16105774	16133734	+	downstream	45587	17627	NearestLocation	Rdh10	protein_coding
peak614	chr1	16157428	16158415	988	*	23.9026632727603	0.142523933193457	1.10383453891931	0.205351074818308	0.694050096010261	0.48765079300479	0.999972532416526	ENSMUSG00000025921	16105774	16133734	+	downstream	51654	23694	NearestLocation	Rdh10	protein_coding
peak615	chr1	16169255	16170405	1151	*	59.3721853605526	0.0793515913626869	1.05654307834723	0.180139615958156	0.440500502571957	0.65957464836826	0.999972532416526	ENSMUSG00000025921	16105774	16133734	+	downstream	63481	35521	NearestLocation	Rdh10	protein_coding
peak616	chr1	16172081	16172812	732	*	19.5686806060477	0.00106608126433959	1.00073922431434	0.207567406648584	0.00513607257301473	0.995902025007748	0.999972532416526	ENSMUSG00000025921	16105774	16133734	+	downstream	66307	38347	NearestLocation	Rdh10	protein_coding
peak617	chr1	16175376	16176954	1579	*	48.0233253658515	-0.21827023718144	-1.16333793078484	0.179263372529656	-1.21759528509	0.223377807036699	0.999972532416526	ENSMUSG00000025921	16105774	16133734	+	downstream	69602	41642	NearestLocation	Rdh10	protein_coding
peak618	chr1	16205194	16206243	1050	*	49.3621325820191	-0.102099333722177	-1.07333418600939	0.179950209032202	-0.567375466087434	0.570459114722906	0.999972532416526	ENSMUSG00000089982	16253592	16267921	+	upstream	-48398	47349	NearestLocation	Gm7568	antisense
peak619	chr1	16214891	16215751	861	*	25.7389461510381	0.104486903483032	1.07511195737778	0.195746779236926	0.533786067338379	0.593489554314655	0.999972532416526	ENSMUSG00000089982	16253592	16267921	+	upstream	-38701	37841	NearestLocation	Gm7568	antisense
peak620	chr1	16235049	16235689	641	*	14.0659893721682	-0.0591484625821123	-1.04185063661136	0.210626770525792	-0.280821200621644	0.778847541936459	0.999972532416526	ENSMUSG00000089982	16253592	16267921	+	upstream	-18543	17903	NearestLocation	Gm7568	antisense
peak621	chr1	16274862	16275730	869	*	19.1900883991685	-0.319831118519866	-1.24818442822743	0.207318793150459	-1.54270200814719	0.122903094434265	0.999972532416526	ENSMUSG00000089982	16253592	16267921	+	downstream	21270	6941	NearestLocation	Gm7568	antisense
peak622	chr1	16282815	16283396	582	*	17.2498263024298	0.0665969515572996	1.04724351582594	0.204491465414265	0.325671056356242	0.744673245043265	0.999972532416526	ENSMUSG00000089982	16253592	16267921	+	downstream	29223	14894	NearestLocation	Gm7568	antisense
peak623	chr1	16342409	16343500	1092	*	63.0911413895274	0.0629832759077669	1.04462365324779	0.173878709877044	0.362225346348065	0.71718364015872	0.999972532416526	ENSMUSG00000089982	16253592	16267921	+	downstream	88817	74488	NearestLocation	Gm7568	antisense
peak624	chr1	16452564	16453655	1092	*	47.7133547836433	-0.303757965628443	-1.23435550732438	0.1919801554021	-1.58223627328682	0.113595642538557	0.999972532416526	ENSMUSG00000025920	16228674	16520112	-	inside	67548	66457	NearestLocation	Stau2	protein_coding
peak625	chr1	16474614	16475345	732	*	20.3371219993712	0.0800776501184748	1.0570749339329	0.203053008404085	0.394368203396014	0.693309215565605	0.999972532416526	ENSMUSG00000025920	16228674	16520112	-	inside	45498	44767	NearestLocation	Stau2	protein_coding
peak626	chr1	16500214	16501145	932	*	24.0364612358877	0.13765349991962	1.10011435705901	0.200947964213238	0.68502062441174	0.493330906467829	0.999972532416526	ENSMUSG00000025920	16228674	16520112	-	inside	19898	18967	NearestLocation	Stau2	protein_coding
peak627	chr1	16503061	16504183	1123	*	50.3591729982165	-0.118735566343747	-1.08578282338155	0.196319256764602	-0.604808556738364	0.545306207496371	0.999972532416526	ENSMUSG00000025920	16228674	16520112	-	inside	17051	15929	NearestLocation	Stau2	protein_coding
peak628	chr1	16516001	16517088	1088	*	41.2522559087842	-0.214843671744565	-1.1605781490748	0.203327312132539	-1.05663951139294	0.290676140810698	0.999972532416526	ENSMUSG00000025920	16228674	16520112	-	inside	4111	3024	NearestLocation	Stau2	protein_coding
peak629	chr1	16600218	16600956	739	*	20.0276498617442	0.089720255462944	1.06416381667977	0.205596530615791	0.436389929315533	0.662553844388346	0.999972532416526	ENSMUSG00000025939	16540790	16619489	-	inside	19271	18533	NearestLocation	Ube2w	protein_coding
peak630	chr1	16622042	16622910	869	*	24.0495644745788	-0.1909556744178	-1.14151963436485	0.200569158333661	-0.952068982112055	0.341061998572769	0.999972532416526	ENSMUSG00000025939	16540790	16619489	-	upstream	-2553	2553	NearestLocation	Ube2w	protein_coding
peak631	chr1	16664013	16664715	703	*	17.461562545084	-0.351561274309109	-1.2759406943769	0.207436001406051	-1.69479392162471	0.0901145209732158	0.999972532416526	ENSMUSG00000025940	16665207	16678275	+	upstream	-1194	492	NearestLocation	Tmem70	protein_coding
peak632	chr1	16680306	16680989	684	*	22.2296783837312	0.137553652222648	1.10003822171451	0.201104113448719	0.683992235980411	0.493980068482911	0.999972532416526	ENSMUSG00000025779	16688456	16709605	+	upstream	-8150	7467	NearestLocation	Ly96	protein_coding
peak633	chr1	16701741	16702925	1185	*	47.8602986916155	0.0346577392260968	1.02431378898259	0.166198207200578	0.208532569694147	0.834813154626509	0.999972532416526	ENSMUSG00000025779	16688456	16709605	+	inside	13285	6680	NearestLocation	Ly96	protein_coding
peak634	chr1	16711030	16714169	3140	*	173.447023759938	3.90786438325386e-05	1.00002708761866	0.124789807734566	0.000313155733965555	0.999750137878826	0.999972532416526	ENSMUSG00000025779	16688456	16709605	+	downstream	22574	1425	NearestLocation	Ly96	protein_coding
peak635	chr1	16723763	16724374	612	*	17.1948666250093	0.106335692428824	1.07649057805857	0.207516100155869	0.512421408984429	0.60835611067403	0.999972532416526	ENSMUSG00000025779	16688456	16709605	+	downstream	35307	14158	NearestLocation	Ly96	protein_coding
peak636	chr1	16727775	16728627	853	*	27.7844101343895	-0.0388947184360457	-1.02732646685835	0.198734070553186	-0.195712382520925	0.844835291990979	0.999972532416526	ENSMUSG00000025779	16688456	16709605	+	downstream	39319	18170	NearestLocation	Ly96	protein_coding
peak637	chr1	16737869	16741037	3169	*	233.651805139129	-0.148975524586015	-1.10878183288853	0.146654045994896	-1.01582962526107	0.309710525859168	0.999972532416526	ENSMUSG00000091020	16768270	16770138	-	downstream	32269	27233	NearestLocation	Gm5828	protein_coding
peak638	chr1	16742678	16745776	3099	*	160.846910426728	-0.0629593290322826	-1.04460631398743	0.143625920644473	-0.438356313051112	0.661128010136761	0.999972532416526	ENSMUSG00000091020	16768270	16770138	-	downstream	27460	22494	NearestLocation	Gm5828	protein_coding
peak639	chr1	16757959	16758910	952	*	26.4284904458068	-0.0951126044404341	-1.0681487753555	0.199154743764175	-0.47758141555021	0.6329481608891	0.999972532416526	ENSMUSG00000091020	16768270	16770138	-	downstream	12179	9360	NearestLocation	Gm5828	protein_coding
peak640	chr1	16761793	16762901	1109	*	38.8882530250318	-0.00963431233165097	-1.00670034396537	0.174748346355023	-0.0551324949998534	0.956032908238658	0.999972532416526	ENSMUSG00000091020	16768270	16770138	-	downstream	8345	5369	NearestLocation	Gm5828	protein_coding
peak641	chr1	16783441	16784184	744	*	20.4259645033787	-0.459056109612741	-1.37464215741743	0.203341265381793	-2.25756493031957	0.0239727971387404	0.999972532416526	ENSMUSG00000091020	16768270	16770138	-	upstream	-13303	13303	NearestLocation	Gm5828	protein_coding
peak642	chr1	16797801	16798634	834	*	23.9048092088284	-0.580006527517677	-1.49485601214122	0.202519587994639	-2.86395273297233	0.00418390439431686	0.999972532416526	ENSMUSG00000091020	16768270	16770138	-	upstream	-27663	27663	NearestLocation	Gm5828	protein_coding
peak643	chr1	16816534	16817775	1242	*	33.3361307603609	0.135133601210649	1.09819450771285	0.193861807036869	0.697061495898204	0.48576430940041	0.999972532416526	ENSMUSG00000091020	16768270	16770138	-	upstream	-46396	46396	NearestLocation	Gm5828	protein_coding
peak644	chr1	16827639	16829590	1952	*	71.7761970301059	-0.171399257303583	-1.12615019841053	0.159171205340494	-1.07682326672674	0.281559228818193	0.999972532416526	ENSMUSG00000091020	16768270	16770138	-	upstream	-57501	57501	NearestLocation	Gm5828	protein_coding
peak645	chr1	16833230	16835464	2235	*	103.693451616783	-0.0886958254479954	-1.06340844263049	0.147130774839541	-0.602836663809636	0.546617353584284	0.999972532416526	ENSMUSG00000091020	16768270	16770138	-	upstream	-63092	63092	NearestLocation	Gm5828	protein_coding
peak646	chr1	16847740	16848877	1138	*	51.9400588919081	-0.202774567381958	-1.15090963845699	0.170732235978093	-1.18767593138051	0.234961109780023	0.999972532416526	ENSMUSG00000091020	16768270	16770138	-	upstream	-77602	77602	NearestLocation	Gm5828	protein_coding
peak647	chr1	16870759	16871626	868	*	26.8943180740525	-0.125885836029184	-1.0911775261043	0.199437312281338	-0.631205036756625	0.527906469094692	0.999972532416526	ENSMUSG00000091020	16768270	16770138	-	upstream	-100621	100621	NearestLocation	Gm5828	protein_coding
peak648	chr1	16877446	16878212	767	*	19.8164568594912	0.152158411344401	1.11123073773264	0.208642213188202	0.729279128222958	0.465830936871761	0.999972532416526	ENSMUSG00000091020	16768270	16770138	-	upstream	-107308	107308	NearestLocation	Gm5828	protein_coding
peak649	chr1	16881203	16881963	761	*	22.383860559752	0.140164374050678	1.10203066903987	0.196451954112557	0.713479154146617	0.475549308001883	0.999972532416526	ENSMUSG00000091020	16768270	16770138	-	upstream	-111065	111065	NearestLocation	Gm5828	protein_coding
peak650	chr1	16882649	16883186	538	*	12.0740035332776	0.205913727841241	1.15341662948649	0.208671392839129	0.986784652364811	0.32374822019089	0.999972532416526	ENSMUSG00000091020	16768270	16770138	-	upstream	-112511	112511	NearestLocation	Gm5828	protein_coding
peak651	chr1	16888803	16889687	885	*	20.4984020291908	-0.00400277919760513	-1.00277836764443	0.205149259498569	-0.0195115459221682	0.984433026483143	0.999972532416526	ENSMUSG00000091020	16768270	16770138	-	upstream	-118665	118665	NearestLocation	Gm5828	protein_coding
peak652	chr1	16897500	16898056	557	*	18.0676887499202	-0.191393318412114	-1.14186596881529	0.201558576742237	-0.94956672896573	0.342332450784897	0.999972532416526	ENSMUSG00000091020	16768270	16770138	-	upstream	-127362	127362	NearestLocation	Gm5828	protein_coding
peak653	chr1	16937327	16937914	588	*	15.4466796848203	-0.233193594657364	-1.17543404885149	0.209598186373409	-1.11257448688949	0.265891222912892	0.999972532416526	ENSMUSG00000042686	16994938	17097889	-	downstream	160562	57024	NearestLocation	Jph1	protein_coding
peak654	chr1	16941161	16942427	1267	*	70.5831040326009	-0.00811458926341416	-1.00564045245676	0.152285431915086	-0.0532853941533871	0.957504517445608	0.999972532416526	ENSMUSG00000042686	16994938	17097889	-	downstream	156728	52511	NearestLocation	Jph1	protein_coding
peak655	chr1	16952584	16954337	1754	*	173.954253906274	-0.00694212406300937	-1.00482350957015	0.196834785208133	-0.0352687867424896	0.971865412410251	0.999972532416526	ENSMUSG00000042686	16994938	17097889	-	downstream	145305	40601	NearestLocation	Jph1	protein_coding
peak656	chr1	17017597	17018475	879	*	22.6475625038951	0.125990813279946	1.09125692818248	0.20144305249544	0.625441342946279	0.531681434995935	0.999972532416526	ENSMUSG00000042686	16994938	17097889	-	inside	80292	22659	NearestLocation	Jph1	protein_coding
peak657	chr1	17091068	17092481	1414	*	91.7468622758311	-0.0558769911799658	-1.03949080106719	0.201812177610995	-0.276876211541962	0.781875159219804	0.999972532416526	ENSMUSG00000042686	16994938	17097889	-	inside	6821	5408	NearestLocation	Jph1	protein_coding
peak658	chr1	17124330	17125201	872	*	29.130038521857	0.000721182521629855	1.00050001059518	0.203672767238881	0.00354088831514722	0.997174785785522	0.999972532416526	ENSMUSG00000025777	17145362	17164271	+	upstream	-21032	20161	NearestLocation	Gdap1	protein_coding
peak659	chr1	17222372	17222872	501	*	12.3462324358284	0.430401863243826	1.34760890155396	0.210603787209372	2.04365680668383	0.0409874630946503	0.999972532416526	ENSMUSG00000025777	17145362	17164271	+	downstream	77010	58101	NearestLocation	Gdap1	protein_coding
peak660	chr1	17223064	17223759	696	*	19.0403139156359	0.0482880620474172	1.03403718121632	0.20286319054086	0.238032646132967	0.811855773833353	0.999972532416526	ENSMUSG00000025777	17145362	17164271	+	downstream	77702	58793	NearestLocation	Gdap1	protein_coding
peak661	chr1	17226783	17228035	1253	*	44.2476434847495	-0.00954260106210814	-1.00663635065459	0.18661308746631	-0.0511357546872532	0.959217345129671	0.999972532416526	ENSMUSG00000025777	17145362	17164271	+	downstream	81421	62512	NearestLocation	Gdap1	protein_coding
peak662	chr1	17239183	17239871	689	*	18.6393556787112	0.069703726454288	1.04950113470717	0.206025510839088	0.338325706221539	0.735117753942232	0.999972532416526	ENSMUSG00000025777	17145362	17164271	+	downstream	93821	74912	NearestLocation	Gdap1	protein_coding
peak663	chr1	17241383	17242174	792	*	20.1410067152912	0.633113486548348	1.55090840681922	0.206638017928841	3.06387707786847	0.00218488663884259	0.999972532416526	ENSMUSG00000025777	17145362	17164271	+	downstream	96021	77112	NearestLocation	Gdap1	protein_coding
peak664	chr1	17294109	17295182	1074	*	43.8044632025236	0.00399594926501112	1.00277362035394	0.195135140574547	0.0204778557734175	0.983662176905495	0.999972532416526	ENSMUSG00000025777	17145362	17164271	+	downstream	148747	129838	NearestLocation	Gdap1	protein_coding
peak665	chr1	17334391	17335441	1051	*	35.3917312305618	-0.145899579725006	-1.10642033688421	0.193023036535797	-0.755866151229823	0.449729450123567	0.999972532416526	ENSMUSG00000089534	17520001	17520111	+	upstream	-185610	184560	NearestLocation	Gm25166	snoRNA
peak666	chr1	17373720	17374585	866	*	23.7714884650885	-0.195898000251718	-1.14543691176743	0.200012837015377	-0.979427136652524	0.327368974252823	0.999972532416526	ENSMUSG00000089534	17520001	17520111	+	upstream	-146281	145416	NearestLocation	Gm25166	snoRNA
peak667	chr1	17388820	17390578	1759	*	191.269006015982	-0.116900252888418	-1.08440243128606	0.199495962182407	-0.585978039904044	0.55789027223375	0.999972532416526	ENSMUSG00000089534	17520001	17520111	+	upstream	-131181	129423	NearestLocation	Gm25166	snoRNA
peak668	chr1	17394342	17395217	876	*	23.4169164368139	0.114524276468283	1.08261799724752	0.196649076056815	0.582378919671075	0.560311477547125	0.999972532416526	ENSMUSG00000089534	17520001	17520111	+	upstream	-125659	124784	NearestLocation	Gm25166	snoRNA
peak669	chr1	17395885	17396783	899	*	20.2504532730678	-0.0281897347035906	-1.01973178326203	0.207577309375024	-0.135803546102725	0.891976587651107	0.999972532416526	ENSMUSG00000089534	17520001	17520111	+	upstream	-124116	123218	NearestLocation	Gm25166	snoRNA
peak670	chr1	17400802	17401729	928	*	29.6116127584909	0.0402063686406496	1.02826090252615	0.195317227115246	0.205851625248223	0.836906813548593	0.999972532416526	ENSMUSG00000089534	17520001	17520111	+	upstream	-119199	118272	NearestLocation	Gm25166	snoRNA
peak671	chr1	17412597	17413119	523	*	13.8767352655618	0.084845939743528	1.06057448035589	0.210461969750578	0.403141431414332	0.686844182920279	0.999972532416526	ENSMUSG00000089534	17520001	17520111	+	upstream	-107404	106882	NearestLocation	Gm25166	snoRNA
peak672	chr1	17422133	17423169	1037	*	41.4528536839329	-0.35855157680812	-1.28213802248723	0.194966232212848	-1.83904449882728	0.0659086412754765	0.999972532416526	ENSMUSG00000089534	17520001	17520111	+	upstream	-97868	96832	NearestLocation	Gm25166	snoRNA
peak673	chr1	17440830	17441576	747	*	20.6398221447406	0.104349753340054	1.07500975646494	0.209878608541562	0.497190990855027	0.619054373935066	0.999972532416526	ENSMUSG00000089534	17520001	17520111	+	upstream	-79171	78425	NearestLocation	Gm25166	snoRNA
peak674	chr1	17466509	17467985	1477	*	111.669438019828	-0.219652277383151	-1.16445289276992	0.200381033646833	-1.09617299295044	0.273003076099567	0.999972532416526	ENSMUSG00000089534	17520001	17520111	+	upstream	-53492	52016	NearestLocation	Gm25166	snoRNA
peak675	chr1	17473175	17474471	1297	*	71.9575330216786	-0.162476092087489	-1.11920638031964	0.172492837722655	-0.941929498248088	0.346228736464854	0.999972532416526	ENSMUSG00000089534	17520001	17520111	+	upstream	-46826	45530	NearestLocation	Gm25166	snoRNA
peak676	chr1	17524043	17527628	3586	*	191.43386530519	-0.0166192825361274	-1.01158621504012	0.119505017139143	-0.139067655350211	0.889396687114195	0.999972532416526	ENSMUSG00000089534	17520001	17520111	+	downstream	4042	3932	NearestLocation	Gm25166	snoRNA
peak677	chr1	17539443	17540435	993	*	26.3019658129294	-0.286619211971762	-1.21977851681826	0.200071097989046	-1.43258678965942	0.151975959201591	0.999972532416526	ENSMUSG00000089534	17520001	17520111	+	downstream	19442	19332	NearestLocation	Gm25166	snoRNA
peak678	chr1	17541958	17542502	545	*	15.2746531016733	0.0702571369681076	1.04990379525352	0.209963832219249	0.334615425073512	0.737915207536601	0.999972532416526	ENSMUSG00000089534	17520001	17520111	+	downstream	21957	21847	NearestLocation	Gm25166	snoRNA
peak679	chr1	17573882	17574751	870	*	17.903117441015	-0.110557087011393	-1.07964505371811	0.210469313636914	-0.525288390506741	0.599382726688752	0.999972532416526	ENSMUSG00000067780	17601901	17630938	+	upstream	-28019	27150	NearestLocation	Pi15	protein_coding
peak680	chr1	17668277	17669147	871	*	20.5263200751795	0.0752488179804416	1.05354272214697	0.208258510678521	0.361324095400834	0.717857183188243	0.999972532416526	ENSMUSG00000025776	17727045	17766344	+	upstream	-58768	57898	NearestLocation	Crispld1	protein_coding
peak681	chr1	17685335	17686500	1166	*	56.5661150790333	-0.179332342249027	-1.13235972482381	0.181454718460822	-0.988303549062831	0.32300400780183	0.999972532416526	ENSMUSG00000025776	17727045	17766344	+	upstream	-41710	40545	NearestLocation	Crispld1	protein_coding
peak682	chr1	17704322	17705836	1515	*	153.264146060235	-0.072468987578023	-1.0515146772098	0.174516251970131	-0.415256383058389	0.677954227402639	0.999972532416526	ENSMUSG00000025776	17727045	17766344	+	upstream	-22723	21209	NearestLocation	Crispld1	protein_coding
peak683	chr1	17792660	17793515	856	*	27.4139942822806	-0.0146569048373105	-1.01021117409806	0.19621622133287	-0.074697722429614	0.940455219850203	0.999972532416526	ENSMUSG00000085125	17676027	17727646	-	upstream	-65014	65014	NearestLocation	Gm16070	lincRNA
peak684	chr1	17903203	17904383	1181	*	72.7910197249683	0.19844451818535	1.14746052131478	0.186093357813563	1.06637077495351	0.286256067362236	0.999972532416526	ENSMUSG00000085125	17676027	17727646	-	upstream	-175557	175557	NearestLocation	Gm16070	lincRNA
peak685	chr1	17921679	17922959	1281	*	96.5349598685161	-0.200020398517372	-1.1487145967587	0.192115952833758	-1.04114414012486	0.297808656257938	0.999972532416526	ENSMUSG00000085125	17676027	17727646	-	upstream	-194033	194033	NearestLocation	Gm16070	lincRNA
peak686	chr1	17939629	17940486	858	*	18.2571753853188	0.276668897776213	1.21139461034499	0.208256183032605	1.32850268235684	0.184012098028931	0.999972532416526	ENSMUSG00000025774	18115191	18145902	-	downstream	206273	174705	NearestLocation	Crisp4	protein_coding
peak687	chr1	17940533	17941387	855	*	26.2412352202711	0.332993798960688	1.25962456577599	0.19491450077532	1.70840957258759	0.0875603722876512	0.999972532416526	ENSMUSG00000025774	18115191	18145902	-	downstream	205369	173804	NearestLocation	Crisp4	protein_coding
peak688	chr1	17942207	17943051	845	*	21.7004441466594	-0.117587314058164	-1.08491898413986	0.196165525317576	-0.599429047829884	0.548886811283235	0.999972532416526	ENSMUSG00000025774	18115191	18145902	-	downstream	203695	172140	NearestLocation	Crisp4	protein_coding
peak689	chr1	17944010	17944919	910	*	29.4351963257137	0.209539123690836	1.15631873296395	0.186313248535798	1.1246603520553	0.260732988706413	0.999972532416526	ENSMUSG00000025774	18115191	18145902	-	downstream	201892	170272	NearestLocation	Crisp4	protein_coding
peak690	chr1	17952766	17953752	987	*	33.1505528035495	0.083533798865249	1.05961031922883	0.189442786032901	0.440944733840335	0.659253007460752	0.999972532416526	ENSMUSG00000025774	18115191	18145902	-	downstream	193136	161439	NearestLocation	Crisp4	protein_coding
peak691	chr1	17956403	17959701	3299	*	262.841435305176	-0.245542213238489	-1.18553825230556	0.157093983157229	-1.56302748395357	0.118046130456077	0.999972532416526	ENSMUSG00000025774	18115191	18145902	-	downstream	189499	155490	NearestLocation	Crisp4	protein_coding
peak692	chr1	17961467	17964309	2843	*	127.020398269722	-0.276493846651548	-1.21124763325113	0.146165238318323	-1.89165255592025	0.0585372885423636	0.999972532416526	ENSMUSG00000025774	18115191	18145902	-	downstream	184435	150882	NearestLocation	Crisp4	protein_coding
peak693	chr1	18016133	18016947	815	*	27.7396359485144	0.22280228116448	1.1669981557996	0.199263244263327	1.11813035057307	0.263511325597876	0.999972532416526	ENSMUSG00000025774	18115191	18145902	-	downstream	129769	98244	NearestLocation	Crisp4	protein_coding
peak694	chr1	18046391	18047196	806	*	19.2200888044193	-0.143363389872992	-1.10447701074323	0.210359667211534	-0.681515576504634	0.495545314058943	0.999972532416526	ENSMUSG00000025774	18115191	18145902	-	downstream	99511	67995	NearestLocation	Crisp4	protein_coding
peak695	chr1	18047255	18048385	1131	*	45.5625418554008	0.00854076554693712	1.00593756543392	0.183910956560987	0.0464396776931825	0.962959812385885	0.999972532416526	ENSMUSG00000025774	18115191	18145902	-	downstream	98647	66806	NearestLocation	Crisp4	protein_coding
peak696	chr1	18060588	18061464	877	*	15.9880405579414	-0.179937704376662	-1.13283496838534	0.204639731269428	-0.879290171368319	0.379243963650503	0.999972532416526	ENSMUSG00000025774	18115191	18145902	-	downstream	85314	53727	NearestLocation	Crisp4	protein_coding
peak697	chr1	18072987	18074368	1382	*	39.9605220493638	0.0607810046528469	1.04303025368434	0.187500036211815	0.324165295542577	0.745812894757327	0.999972532416526	ENSMUSG00000025774	18115191	18145902	-	downstream	72915	40823	NearestLocation	Crisp4	protein_coding
peak698	chr1	18077268	18079681	2414	*	223.942524877177	-0.00354119360079074	-1.00245758327939	0.192269834770473	-0.0184178324437535	0.98530552662247	0.999972532416526	ENSMUSG00000025774	18115191	18145902	-	downstream	68634	35510	NearestLocation	Crisp4	protein_coding
peak699	chr1	18094238	18095073	836	*	21.8926307287523	-0.128998078681302	-1.0935340011625	0.203630855617359	-0.6334898426381	0.52641381181329	0.999972532416526	ENSMUSG00000025774	18115191	18145902	-	downstream	51664	20118	NearestLocation	Crisp4	protein_coding
peak700	chr1	18099501	18100196	696	*	17.358607109817	0.0984756484106193	1.07064162474417	0.210463142297309	0.467899734536456	0.639856293339562	0.999972532416526	ENSMUSG00000025774	18115191	18145902	-	downstream	46401	14995	NearestLocation	Crisp4	protein_coding
peak701	chr1	18107546	18108012	467	*	14.2363533129383	0.450632817245207	1.36663958192389	0.207909500711049	2.16744696949416	0.030200789130004	0.999972532416526	ENSMUSG00000025774	18115191	18145902	-	downstream	38356	7179	NearestLocation	Crisp4	protein_coding
peak702	chr1	18114487	18115074	588	*	18.7500868324447	-0.0331348890335715	-1.02323313546601	0.205937066510881	-0.160898130652069	0.872173634646507	0.999972532416526	ENSMUSG00000025774	18115191	18145902	-	downstream	31415	117	NearestLocation	Crisp4	protein_coding
peak703	chr1	18141251	18141730	480	*	14.9479561331371	-0.105842724883518	-1.07612280507292	0.209834943887932	-0.504409432110822	0.613973691287917	0.999972532416526	ENSMUSG00000025774	18115191	18145902	-	inside	4651	4172	NearestLocation	Crisp4	protein_coding
peak704	chr1	18192927	18193665	739	*	16.4018422137076	0.138710714674045	1.10092082228434	0.208979546071881	0.663752588620963	0.506848674935833	0.999972532416526	ENSMUSG00000070977	18210053	18223564	-	downstream	30637	16388	NearestLocation	Defb44-ps	pseudogene
peak705	chr1	18213832	18214531	700	*	14.016362925456	0.0802113198969122	1.0571728794545	0.203259361116506	0.394625465003483	0.693119317341889	0.999972532416526	ENSMUSG00000070977	18210053	18223564	-	inside	9732	3779	NearestLocation	Defb44-ps	pseudogene
peak706	chr1	18245467	18246235	769	*	19.1766252230611	-0.0690164035642458	-1.04900125473985	0.207579206339168	-0.332482259574104	0.739525133335336	0.999972532416526	ENSMUSG00000073735	18236473	18237443	-	upstream	-8024	8024	NearestLocation	Defb18	protein_coding
peak707	chr1	18252168	18253662	1495	*	55.6148373527016	-0.0821331326400666	-1.05858207686626	0.16754583086361	-0.490212929899323	0.623983232231147	0.999972532416526	ENSMUSG00000089923	18260524	18265080	-	downstream	12912	6862	NearestLocation	Gm15386	protein_coding
peak708	chr1	18254073	18255388	1316	*	65.7228271063772	-0.214308186833907	-1.1601474573851	0.178863532179813	-1.19816591018934	0.230852433811992	0.999972532416526	ENSMUSG00000089923	18260524	18265080	-	downstream	11007	5136	NearestLocation	Gm15386	protein_coding
peak709	chr1	18292109	18292772	664	*	14.2764092922945	-0.281118727461284	-1.21513678820753	0.210629802983595	-1.33465788544264	0.181988343232876	0.999972532416526	ENSMUSG00000067773	18250980	18265138	-	upstream	-26971	26971	NearestLocation	Defb41	protein_coding
peak710	chr1	18324588	18325240	653	*	13.2303474144514	-0.177225009312315	-1.13070690358962	0.210598419114216	-0.841530577758987	0.400050762287959	0.999972532416526	ENSMUSG00000067773	18250980	18265138	-	upstream	-59450	59450	NearestLocation	Defb41	protein_coding
peak711	chr1	18408307	18409458	1152	*	39.401430745383	-0.349935499934591	-1.27450364548747	0.200537945903883	-1.74498396479195	0.0809876602342357	0.999972532416526	ENSMUSG00000067773	18250980	18265138	-	upstream	-143169	143169	NearestLocation	Defb41	protein_coding
peak712	chr1	18472237	18473583	1347	*	86.96475317464	-0.0799873140695738	-1.05700874601334	0.172143807180727	-0.464654031879278	0.642179232120507	0.999972532416526	ENSMUSG00000067773	18250980	18265138	-	upstream	-207099	207099	NearestLocation	Defb41	protein_coding
peak713	chr1	18516544	18519706	3163	*	250.951939260268	-0.0636239314906975	-1.04508764083606	0.14714165743648	-0.432399176407017	0.665451316604215	0.999972532416526	ENSMUSG00000067773	18250980	18265138	-	upstream	-251406	251406	NearestLocation	Defb41	protein_coding
peak714	chr1	18520129	18521590	1462	*	71.5014975069855	-0.275871321081366	-1.21072509041129	0.152310475608987	-1.81124325151203	0.0701032057775995	0.999972532416526	ENSMUSG00000067773	18250980	18265138	-	upstream	-254991	254991	NearestLocation	Defb41	protein_coding
peak715	chr1	18536660	18539022	2363	*	315.490545570122	-0.0808564905184222	-1.05764575098617	0.205383801933833	-0.393684846405127	0.693813730571493	0.999972532416526	ENSMUSG00000067773	18250980	18265138	-	upstream	-271522	271522	NearestLocation	Defb41	protein_coding
peak716	chr1	18658379	18659749	1371	*	106.930426630959	-0.193920762402729	-1.14386814644552	0.200352577914751	-0.967897515574972	0.333095555241072	0.999972532416526	ENSMUSG00000088800	18969762	18969833	-	downstream	311454	310013	NearestLocation	Gm24075	snoRNA
peak717	chr1	18681444	18682402	959	*	24.313713235893	0.0958099427629492	1.06866519850829	0.195178024597179	0.490884888094795	0.623507865939827	0.999972532416526	ENSMUSG00000088800	18969762	18969833	-	downstream	288389	287360	NearestLocation	Gm24075	snoRNA
peak718	chr1	18695802	18696996	1195	*	34.589408309895	-0.0207461773507222	-1.01448404615355	0.176331987754026	-0.117654077487416	0.906341754822049	0.999972532416526	ENSMUSG00000088800	18969762	18969833	-	downstream	274031	272766	NearestLocation	Gm24075	snoRNA
peak719	chr1	18760714	18763362	2649	*	139.386188479171	0.17991752903276	1.13281912638504	0.137682546068914	1.30675626046824	0.191295504490292	0.999972532416526	ENSMUSG00000088800	18969762	18969833	-	downstream	209119	206400	NearestLocation	Gm24075	snoRNA
peak720	chr1	18814669	18815422	754	*	18.1900487906143	-0.0688698767896597	-1.04889471873555	0.206790388805458	-0.333041961899159	0.739102608424941	0.999972532416526	ENSMUSG00000088800	18969762	18969833	-	downstream	155164	154340	NearestLocation	Gm24075	snoRNA
peak721	chr1	18871980	18873104	1125	*	53.3488839474575	0.00658090542089937	1.00457195568071	0.186272332747585	0.0353294841151588	0.971817013076605	0.999972532416526	ENSMUSG00000088800	18969762	18969833	-	downstream	97853	96658	NearestLocation	Gm24075	snoRNA
peak722	chr1	18927266	18928237	972	*	38.0686227166699	0.0344635960656324	1.0241759565712	0.186265813625187	0.18502373245464	0.853210421136344	0.999972532416526	ENSMUSG00000088800	18969762	18969833	-	downstream	42567	41525	NearestLocation	Gm24075	snoRNA
peak723	chr1	18950920	18951724	805	*	17.394046378314	-0.02990131662189	-1.02094228871678	0.206378940014637	-0.144885503432517	0.884801272244234	0.999972532416526	ENSMUSG00000088800	18969762	18969833	-	downstream	18913	18038	NearestLocation	Gm24075	snoRNA
peak724	chr1	19006602	19007685	1084	*	29.1817089276603	0.0362551407302174	1.02544857251343	0.194386122694046	0.186510951644842	0.852044091369777	0.999972532416526	ENSMUSG00000088800	18969762	18969833	-	upstream	-36769	36769	NearestLocation	Gm24075	snoRNA
peak725	chr1	19009250	19009785	536	*	15.873441350395	0.131188836262154	1.09519581304083	0.20953127423449	0.626106230401379	0.531245265898643	0.999972532416526	ENSMUSG00000088800	18969762	18969833	-	upstream	-39417	39417	NearestLocation	Gm24075	snoRNA
peak726	chr1	19066548	19067298	751	*	17.7387986165309	0.253769686023876	1.19231851364051	0.206465575288344	1.22911379134012	0.219029145041082	0.999972532416526	ENSMUSG00000042596	19103022	19166346	+	upstream	-36474	35724	NearestLocation	Tfap2d	protein_coding
peak727	chr1	19094874	19095859	986	*	36.9397686495876	-0.151074879015753	-1.11039646412871	0.197477908315945	-0.765021669026634	0.44425864147093	0.999972532416526	ENSMUSG00000042596	19103022	19166346	+	upstream	-8148	7163	NearestLocation	Tfap2d	protein_coding
peak728	chr1	19131222	19132620	1399	*	101.676344696342	-0.12027607231719	-1.08694283864747	0.185129741360097	-0.649685304119988	0.515895518541985	0.999972532416526	ENSMUSG00000060128	19153310	19153966	-	downstream	22744	20690	NearestLocation	Gm10075	pseudogene
peak729	chr1	19138969	19139762	794	*	18.4615422808436	0.241606465775943	1.18230844953898	0.209355141161933	1.15405078869816	0.248479347237353	0.999972532416526	ENSMUSG00000060128	19153310	19153966	-	downstream	14997	13548	NearestLocation	Gm10075	pseudogene
peak730	chr1	19153562	19154328	767	*	24.1093228270936	-0.109905587200779	-1.07915761199824	0.200915909512682	-0.547022818986077	0.584363055183011	0.999972532416526	ENSMUSG00000060128	19153310	19153966	-	overlapStart	404	252	NearestLocation	Gm10075	pseudogene
peak731	chr1	19184272	19184804	533	*	12.4126107243189	-0.102612998564899	-1.07371640968232	0.208563448476073	-0.491998954345402	0.622720082746362	0.999972532416526	ENSMUSG00000025927	19208914	19238734	+	upstream	-24642	24110	NearestLocation	Tfap2b	protein_coding
peak732	chr1	19199543	19200059	517	*	15.8735184023014	0.121535172143742	1.08789187283577	0.205446069669933	0.591567277675349	0.554140391267413	0.999972532416526	ENSMUSG00000025927	19208914	19238734	+	upstream	-9371	8855	NearestLocation	Tfap2b	protein_coding
peak733	chr1	19265665	19266632	968	*	29.4385689347801	0.0314568644616436	1.02204368645586	0.194307084602091	0.161892524536931	0.871390489718623	0.999972532416526	ENSMUSG00000025927	19208914	19238734	+	downstream	56751	26931	NearestLocation	Tfap2b	protein_coding
peak734	chr1	19283178	19286224	3047	*	158.058128489161	-0.0474687684270204	-1.03345012744933	0.143031638152466	-0.3318760033806	0.739982890943557	0.999972532416526	ENSMUSG00000025927	19208914	19238734	+	downstream	74264	44444	NearestLocation	Tfap2b	protein_coding
peak735	chr1	19330708	19332790	2083	*	104.376627544301	-0.0175915693889522	-1.01226819109912	0.137819180384219	-0.127642388671225	0.89843198417437	0.999972532416526	ENSMUSG00000025927	19208914	19238734	+	downstream	121794	91974	NearestLocation	Tfap2b	protein_coding
peak736	chr1	19371894	19373235	1342	*	89.1088623978765	-0.223164036570821	-1.16729081697452	0.182175730390553	-1.22499323094463	0.220577770935362	0.999972532416526	ENSMUSG00000084668	19513855	19513919	-	downstream	142025	140620	NearestLocation	Gm24633	snoRNA
peak737	chr1	19398438	19399479	1042	*	46.8759530982638	-0.175864191838382	-1.12964087077142	0.195648107480996	-0.898880107263315	0.36871652488925	0.999972532416526	ENSMUSG00000084668	19513855	19513919	-	downstream	115481	114376	NearestLocation	Gm24633	snoRNA
peak738	chr1	19440155	19441309	1155	*	48.17348531954	0.091788902469542	1.06569079101563	0.187927703489795	0.488426670283481	0.625247654668129	0.999972532416526	ENSMUSG00000084668	19513855	19513919	-	downstream	73764	72546	NearestLocation	Gm24633	snoRNA
peak739	chr1	19449425	19450607	1183	*	53.0288752847094	-0.105656318164276	-1.07598377114184	0.18187863430566	-0.580916601708772	0.561296662734296	0.999972532416526	ENSMUSG00000084668	19513855	19513919	-	downstream	64494	63248	NearestLocation	Gm24633	snoRNA
peak740	chr1	19540620	19541370	751	*	16.4970511701044	-0.215121642194699	-1.16080178435625	0.20588900768262	-1.04484277531859	0.296095641377564	0.999972532416526	ENSMUSG00000084668	19513855	19513919	-	upstream	-26701	26701	NearestLocation	Gm24633	snoRNA
peak741	chr1	19622097	19625327	3231	*	230.713025893293	-0.0654183946216065	-1.04638835788944	0.154077375061282	-0.424581445495078	0.671141821299343	0.999972532416526	ENSMUSG00000084668	19513855	19513919	-	upstream	-108178	108178	NearestLocation	Gm24633	snoRNA
peak742	chr1	19627063	19629897	2835	*	145.61817682507	-0.113791094078784	-1.08206794698257	0.164076937608259	-0.693522781065462	0.487981534410514	0.999972532416526	ENSMUSG00000084668	19513855	19513919	-	upstream	-113144	113144	NearestLocation	Gm24633	snoRNA
peak743	chr1	19651225	19652790	1566	*	51.2482487662182	0.124715288045921	1.09029254515544	0.183541186751722	0.679494833029627	0.496824380398788	0.999972532416526	ENSMUSG00000084668	19513855	19513919	-	upstream	-137306	137306	NearestLocation	Gm24633	snoRNA
peak744	chr1	19655877	19656554	678	*	19.2848664056436	0.251914761356523	1.19078649213705	0.204479954178789	1.23197778661599	0.217957382044068	0.999972532416526	ENSMUSG00000084668	19513855	19513919	-	upstream	-141958	141958	NearestLocation	Gm24633	snoRNA
peak745	chr1	19692591	19693923	1333	*	94.6873487344424	-0.0562096333218732	-1.03973050405562	0.161685093955251	-0.347648827401679	0.728103931880832	0.999972532416526	ENSMUSG00000084668	19513855	19513919	-	upstream	-178672	178672	NearestLocation	Gm24633	snoRNA
peak746	chr1	19706566	19707631	1066	*	42.8961541081858	0.175246828170426	1.12915757387494	0.189108509550139	0.92669985389506	0.354082393418974	0.999972532416526	ENSMUSG00000084668	19513855	19513919	-	upstream	-192647	192647	NearestLocation	Gm24633	snoRNA
peak747	chr1	19779921	19780858	938	*	29.7411611448503	0.0432798739274514	1.03045383591128	0.188502650825325	0.229598224417314	0.818403986730612	0.999972532416526	ENSMUSG00000077860	19921310	19921399	-	downstream	141478	140452	NearestLocation	Gm25568	miRNA
peak748	chr1	19799008	19800325	1318	*	103.779834069371	-0.0218475758066549	-1.01525883067091	0.188080466178674	-0.116160791444976	0.907525110231884	0.999972532416526	ENSMUSG00000077860	19921310	19921399	-	downstream	122391	120985	NearestLocation	Gm25568	miRNA
peak749	chr1	19836836	19837250	415	*	12.3678725947621	-0.158218015457582	-1.11590794202101	0.209849805523856	-0.753958361136512	0.450874224856492	0.999972532416526	ENSMUSG00000077860	19921310	19921399	-	downstream	84563	84060	NearestLocation	Gm25568	miRNA
peak750	chr1	19838473	19840237	1765	*	137.692782426748	-0.0811572301516372	-1.05786624744666	0.165407024976172	-0.490651652572364	0.62367284699777	0.999972532416526	ENSMUSG00000077860	19921310	19921399	-	downstream	82926	81073	NearestLocation	Gm25568	miRNA
peak751	chr1	19898581	19899185	605	*	14.2946604451842	-0.2123227096392	-1.15855192822113	0.210376554046468	-1.00925081980524	0.312854359716878	0.999972532416526	ENSMUSG00000077860	19921310	19921399	-	downstream	22818	22125	NearestLocation	Gm25568	miRNA
peak752	chr1	19930545	19931196	652	*	16.0771633737003	-0.247732445968837	-1.18733944842108	0.210650445269217	-1.17603571002296	0.239580606462793	0.999972532416526	ENSMUSG00000077860	19921310	19921399	-	upstream	-9146	9146	NearestLocation	Gm25568	miRNA
peak753	chr1	19966199	19967034	836	*	19.6152696996071	0.0912793847317119	1.06531448661785	0.202571972115412	0.450602241655164	0.65227625073016	0.999972532416526	ENSMUSG00000077860	19921310	19921399	-	upstream	-44800	44800	NearestLocation	Gm25568	miRNA
peak754	chr1	19968734	19969925	1192	*	27.1645980456287	0.360513870788	1.28388312000305	0.200645129942599	1.79677359171956	0.0723715704219105	0.999972532416526	ENSMUSG00000077860	19921310	19921399	-	upstream	-47335	47335	NearestLocation	Gm25568	miRNA
peak755	chr1	19998432	20000055	1624	*	155.516653740763	0.0294515981864943	1.02062408909602	0.203170440114061	0.1449600550649	0.884742410034836	0.999972532416526	ENSMUSG00000077860	19921310	19921399	-	upstream	-77033	77033	NearestLocation	Gm25568	miRNA
peak756	chr1	20028582	20029517	936	*	25.1943887617243	0.0305032470760987	1.02136834166377	0.204237395319537	0.149351919751891	0.881275948602494	0.999972532416526	ENSMUSG00000077860	19921310	19921399	-	upstream	-107183	107183	NearestLocation	Gm25568	miRNA
peak757	chr1	20044521	20045957	1437	*	47.5562973795086	-0.297361728168415	-1.2288950637373	0.181940359622009	-1.63439123010529	0.102176728518493	0.999972532416526	ENSMUSG00000077860	19921310	19921399	-	upstream	-123122	123122	NearestLocation	Gm25568	miRNA
peak758	chr1	20101848	20103063	1216	*	41.8772876050013	0.140560797997544	1.10233352679032	0.175595204136247	0.800481987472055	0.423431595611343	0.999972532416526	ENSMUSG00000077860	19921310	19921399	-	upstream	-180449	180449	NearestLocation	Gm25568	miRNA
peak759	chr1	20201200	20201915	716	*	15.1785418537141	0.0486780692346005	1.03431675273771	0.210395623173938	0.231364457588348	0.817031674842871	0.999972532416526	ENSMUSG00000089914	20381093	20392300	+	upstream	-179893	179178	NearestLocation	4930486I03Rik	antisense
peak760	chr1	20222934	20223718	785	*	14.5731105632161	0.167269276494843	1.12293099561229	0.210599558553791	0.794252740335726	0.427048310710133	0.999972532416526	ENSMUSG00000089914	20381093	20392300	+	upstream	-158159	157375	NearestLocation	4930486I03Rik	antisense
peak761	chr1	20225392	20226022	631	*	14.7092433740465	0.0151494487029277	1.01055612452033	0.209138995788489	0.0724372259980106	0.942253960530743	0.999972532416526	ENSMUSG00000089914	20381093	20392300	+	upstream	-155701	155071	NearestLocation	4930486I03Rik	antisense
peak762	chr1	20234504	20235506	1003	*	27.3054348346361	0.178797555387985	1.13194005270936	0.193077843285394	0.926038702036351	0.354425867680746	0.999972532416526	ENSMUSG00000089914	20381093	20392300	+	upstream	-146589	145587	NearestLocation	4930486I03Rik	antisense
peak763	chr1	20283487	20285074	1588	*	184.843253730039	-0.102313815091046	-1.07349376741234	0.205235878340819	-0.498518172934372	0.618118863560066	0.999972532416526	ENSMUSG00000089914	20381093	20392300	+	upstream	-97606	96019	NearestLocation	4930486I03Rik	antisense
peak764	chr1	20320823	20322046	1224	*	59.8308567021753	-0.0397446834590601	-1.02793189545594	0.185157370755044	-0.214653531193423	0.83003745472908	0.999972532416526	ENSMUSG00000089914	20381093	20392300	+	upstream	-60270	59047	NearestLocation	4930486I03Rik	antisense
peak765	chr1	20410053	20410807	755	*	14.5877480909395	0.0166348841068706	1.01159715457951	0.210606177506152	0.0789857368090954	0.937043967993827	0.999972532416526	ENSMUSG00000089914	20381093	20392300	+	downstream	28960	17753	NearestLocation	4930486I03Rik	antisense
peak766	chr1	20431763	20433964	2202	*	280.226897790533	-0.095219977237971	-1.06822827544871	0.201150857384036	-0.473375945180177	0.635944988410221	0.999972532416526	ENSMUSG00000090142	20444258	20444560	-	downstream	12797	10294	NearestLocation	Gm15795	pseudogene
peak767	chr1	20452282	20452902	621	*	15.4798568341199	0.000455480981333798	1.00031576520135	0.210621612445488	0.00216255576075643	0.998274531491519	0.999972532416526	ENSMUSG00000070175	20444811	20444912	-	upstream	-7370	7370	NearestLocation	Gm24162	snRNA
peak768	chr1	20457710	20458333	624	*	16.1600619344015	0.303529115130644	1.23415972064682	0.208751412434353	1.45402185111488	0.145940248151244	0.999972532416526	ENSMUSG00000070175	20444811	20444912	-	upstream	-12798	12798	NearestLocation	Gm24162	snRNA
peak769	chr1	20471764	20472269	506	*	14.261867887509	-0.222512758079049	-1.16676398364476	0.209713012556886	-1.06103457942883	0.288674186594106	0.999972532416526	ENSMUSG00000070175	20444811	20444912	-	upstream	-26852	26852	NearestLocation	Gm24162	snRNA
peak770	chr1	20485979	20488141	2163	*	238.692502259344	0.0289772466941648	1.02028856775287	0.180695031031991	0.16036548724483	0.872593174916917	0.999972532416526	ENSMUSG00000070175	20444811	20444912	-	upstream	-41067	41067	NearestLocation	Gm24162	snRNA
peak771	chr1	20500098	20501177	1080	*	46.8479206041503	-0.0790920226779273	-1.05635300295367	0.184889479936944	-0.427780005140916	0.668811295537501	0.999972532416526	ENSMUSG00000070175	20444811	20444912	-	upstream	-55186	55186	NearestLocation	Gm24162	snRNA
peak772	chr1	20504527	20505191	665	*	16.1235199546699	-0.118545995572434	-1.08564016040787	0.210275349750164	-0.563765537488265	0.57291370848861	0.999972532416526	ENSMUSG00000070175	20444811	20444912	-	upstream	-59615	59615	NearestLocation	Gm24162	snRNA
peak773	chr1	20512167	20513027	861	*	22.1398885903079	0.196236757114344	1.14570590151428	0.20160854955331	0.973355334132069	0.330376729904554	0.999972532416526	ENSMUSG00000070175	20444811	20444912	-	upstream	-67255	67255	NearestLocation	Gm24162	snRNA
peak774	chr1	20525244	20526343	1100	*	36.8289118247526	-0.267407793439237	-1.20364320075769	0.190855614883883	-1.401099955073	0.161184185050574	0.999972532416526	ENSMUSG00000070175	20444811	20444912	-	upstream	-80332	80332	NearestLocation	Gm24162	snRNA
peak775	chr1	20548404	20549597	1194	*	49.1724261261233	-0.142744170959624	-1.10400306005723	0.189003259343929	-0.755247139415054	0.450100709177577	0.999972532416526	ENSMUSG00000043760	20057779	20618064	-	inside	69660	68467	NearestLocation	Pkhd1	protein_coding
peak776	chr1	20552229	20553171	943	*	30.0799973980841	-0.102879072666106	-1.07391445186497	0.187815795694094	-0.54776581642617	0.583852713248411	0.999972532416526	ENSMUSG00000043760	20057779	20618064	-	inside	65835	64893	NearestLocation	Pkhd1	protein_coding
peak777	chr1	20570394	20571286	893	*	16.5253447633666	0.062949091664642	1.04459890148469	0.210420030337177	0.299159217702671	0.764818564683249	0.999972532416526	ENSMUSG00000043760	20057779	20618064	-	inside	47670	46778	NearestLocation	Pkhd1	protein_coding
peak778	chr1	20574113	20575602	1490	*	104.874196367271	0.0477699789755274	1.0336659170437	0.184599871667681	0.258775797317582	0.795808232890124	0.999972532416526	ENSMUSG00000043760	20057779	20618064	-	inside	43951	42462	NearestLocation	Pkhd1	protein_coding
peak779	chr1	20588321	20588968	648	*	14.7558536644167	0.126647839596834	1.09175401716377	0.210470732358943	0.60173610923178	0.54734980987148	0.999972532416526	ENSMUSG00000043760	20057779	20618064	-	inside	29743	29096	NearestLocation	Pkhd1	protein_coding
peak780	chr1	20595249	20596126	878	*	21.4631441621979	-0.248629739333287	-1.18807815144599	0.206600896975659	-1.20343010593308	0.22880992347595	0.999972532416526	ENSMUSG00000043760	20057779	20618064	-	inside	22815	21938	NearestLocation	Pkhd1	protein_coding
peak781	chr1	20616818	20617694	877	*	20.2982130440697	-0.137690317667715	-1.10014243246577	0.209131629884771	-0.658390687929803	0.510287117535671	0.999972532416526	ENSMUSG00000043760	20057779	20618064	-	inside	1246	370	NearestLocation	Pkhd1	protein_coding
peak782	chr1	20647849	20648920	1072	*	41.7429991779489	-0.185512114275017	-1.13722058143055	0.197305421310233	-0.94022816526327	0.347100537547174	0.999972532416526	ENSMUSG00000043760	20057779	20618064	-	upstream	-29785	29785	NearestLocation	Pkhd1	protein_coding
peak783	chr1	20705022	20706114	1093	*	48.8800895513604	0.158867389853607	1.11641033867093	0.168733745181769	0.941527076770961	0.34643482019697	0.999972532416526	ENSMUSG00000065480	20682769	20682887	+	downstream	22253	22135	NearestLocation	Mir133b	miRNA
peak784	chr1	20721536	20723383	1848	*	63.0078149560148	-0.176078824453605	-1.12980894219597	0.172372013566674	-1.02150471419478	0.307015376749844	0.999972532416526	ENSMUSG00000025929	20730905	20734496	+	upstream	-9369	7522	NearestLocation	Il17a	protein_coding
peak785	chr1	20730540	20731339	800	*	19.3461407752579	0.151334089765747	1.11059598831832	0.206536232480035	0.732724171195363	0.463726678496243	0.999972532416526	ENSMUSG00000025929	20730905	20734496	+	overlapStart	-365	365	NearestLocation	Il17a	protein_coding
peak786	chr1	20743706	20744546	841	*	20.3642069865841	0.0857767634898156	1.06125898153164	0.207885480625498	0.412615461319018	0.679888371559857	0.999972532416526	ENSMUSG00000025929	20730905	20734496	+	downstream	12801	9210	NearestLocation	Il17a	protein_coding
peak787	chr1	20761550	20762458	909	*	21.5959582951999	0.15139252037489	1.11064096949064	0.205613052009094	0.736298201381661	0.461549240567366	0.999972532416526	ENSMUSG00000041872	20777151	20784270	-	downstream	22720	14693	NearestLocation	Il17f	protein_coding
peak788	chr1	20769501	20770549	1049	*	45.3426572840209	0.303289339442595	1.23395462054035	0.179829960834708	1.68653397929261	0.0916929960495319	0.999972532416526	ENSMUSG00000041872	20777151	20784270	-	downstream	14769	6602	NearestLocation	Il17f	protein_coding
peak789	chr1	20789329	20789916	588	*	17.9016296731403	-0.177366726329722	-1.13081797923341	0.205217740256037	-0.864285544263538	0.387431049273418	0.999972532416526	ENSMUSG00000041872	20777151	20784270	-	upstream	-5059	5059	NearestLocation	Il17f	protein_coding
peak790	chr1	20791557	20792241	685	*	18.1762188242694	0.0252202661521254	1.01763504956899	0.207005999592413	0.121833503385327	0.90303087972438	0.999972532416526	ENSMUSG00000041872	20777151	20784270	-	upstream	-7287	7287	NearestLocation	Il17f	protein_coding
peak791	chr1	20803727	20805591	1865	*	59.2046336388894	-0.0136152129711053	-1.00948201865631	0.162984720089967	-0.0835367448162612	0.933424761345488	0.999972532416526	ENSMUSG00000041859	20802974	20820278	-	inside	16551	753	NearestLocation	Mcm3	protein_coding
peak792	chr1	20806381	20807236	856	*	23.659600016249	0.2525049581639	1.19127373451375	0.200422115525563	1.25986574636118	0.207717797308971	0.999972532416526	ENSMUSG00000041859	20802974	20820278	-	inside	13897	3407	NearestLocation	Mcm3	protein_coding
peak793	chr1	20807419	20809289	1871	*	42.271463346087	0.0633107530404688	1.04486079912927	0.194385195344495	0.32569740163734	0.744653310327706	0.999972532416526	ENSMUSG00000041859	20802974	20820278	-	inside	12859	4445	NearestLocation	Mcm3	protein_coding
peak794	chr1	20809699	20810658	960	*	25.0871208731596	0.195699222071133	1.14527910143755	0.199214509898397	0.982354258085637	0.325925352809374	0.999972532416526	ENSMUSG00000041859	20802974	20820278	-	inside	10579	6725	NearestLocation	Mcm3	protein_coding
peak795	chr1	20811606	20814190	2585	*	82.5157009013476	-0.00961015974018109	-1.00668349063329	0.139015286561425	-0.0691302372414615	0.944885952756537	0.999972532416526	ENSMUSG00000041859	20802974	20820278	-	inside	8672	6088	NearestLocation	Mcm3	protein_coding
peak796	chr1	20814294	20814942	649	*	17.9293699102414	0.312291719747914	1.24167853940608	0.207612487212031	1.50420489606184	0.132528617496048	0.999972532416526	ENSMUSG00000041859	20802974	20820278	-	inside	5984	5336	NearestLocation	Mcm3	protein_coding
peak797	chr1	20815343	20818142	2800	*	69.1926383512023	0.123151587397739	1.08911144485302	0.164205630121218	0.749983951870758	0.453264370196765	0.999972532416526	ENSMUSG00000041859	20802974	20820278	-	inside	4935	2136	NearestLocation	Mcm3	protein_coding
peak798	chr1	20873297	20874214	918	*	24.8904267326696	-0.18419074152605	-1.13617947136151	0.201571386494065	-0.913774245093429	0.360835482145988	0.999972532416526	ENSMUSG00000097934	20888650	20890473	-	downstream	17176	14436	NearestLocation	6720483E21Rik	lincRNA
peak799	chr1	20888424	20889732	1309	*	36.7781455359983	0.0270338013620752	1.01891506882307	0.189086733764818	0.142970375677964	0.886313577588713	0.999972532416526	ENSMUSG00000097934	20888650	20890473	-	overlapEnd	2049	226	NearestLocation	6720483E21Rik	lincRNA
peak800	chr1	20898362	20899017	656	*	15.9294032970499	0.0315037994472237	1.02207693699366	0.210280206896858	0.149818187418259	0.88090805982591	0.999972532416526	ENSMUSG00000025931	20890622	20938755	+	inside	7740	7740	NearestLocation	Paqr8	protein_coding
peak801	chr1	20902576	20903447	872	*	27.96631621862	-0.162608857174983	-1.11930938086108	0.195511479312585	-0.831710024120899	0.405572641155735	0.999972532416526	ENSMUSG00000025931	20890622	20938755	+	inside	11954	11954	NearestLocation	Paqr8	protein_coding
peak802	chr1	20909142	20909990	849	*	18.5543842808442	-0.331023537488137	-1.25790549432572	0.206128764308882	-1.60590657300066	0.108294439110516	0.999972532416526	ENSMUSG00000077314	20915410	20915540	-	downstream	6398	5420	NearestLocation	Gm24171	snoRNA
peak803	chr1	20915070	20915758	689	*	11.7708994615282	0.129985315968101	1.0942825633824	0.206854139930315	0.628391174631023	0.529747717058557	0.999972532416526	ENSMUSG00000077314	20915410	20915540	-	includeFeature	470	218	NearestLocation	Gm24171	snoRNA
peak804	chr1	20919988	20920527	540	*	12.4227278516686	-0.321799364445043	-1.24988846854707	0.210357685898231	-1.52977231647588	0.126073096240986	0.999972532416526	ENSMUSG00000077314	20915410	20915540	-	upstream	-4448	4448	NearestLocation	Gm24171	snoRNA
peak805	chr1	20920882	20921380	499	*	9.62383702452714	0.276067861323371	1.21089004031741	0.206181051742087	1.33895844933756	0.180584199929778	0.999972532416526	ENSMUSG00000077314	20915410	20915540	-	upstream	-5342	5342	NearestLocation	Gm24171	snoRNA
peak806	chr1	20934230	20935848	1619	*	68.739395801327	0.028019410042906	1.01961140077454	0.171764099791276	0.163127277917531	0.870418222785991	0.999972532416526	ENSMUSG00000041809	20951626	20990838	+	upstream	-17396	15778	NearestLocation	Efhc1	protein_coding
peak807	chr1	20936574	20937375	802	*	23.2658216302849	0.485448484390958	1.40002101645581	0.196341701090154	2.47246754864396	0.013418389550162	0.999972532416526	ENSMUSG00000041809	20951626	20990838	+	upstream	-15052	14251	NearestLocation	Efhc1	protein_coding
peak808	chr1	20955040	20956498	1459	*	49.658534023596	0.289764558280663	1.22244076425824	0.17160487093266	1.68855672164674	0.0913044103337319	0.999972532416526	ENSMUSG00000041809	20951626	20990838	+	inside	3414	3414	NearestLocation	Efhc1	protein_coding
peak809	chr1	20958359	20959203	845	*	25.9256514006731	-0.0732704044733701	-1.05209895573561	0.201465346097671	-0.363687382930106	0.716091466064411	0.999972532416526	ENSMUSG00000041809	20951626	20990838	+	inside	6733	6733	NearestLocation	Efhc1	protein_coding
peak810	chr1	20959904	20960840	937	*	25.1052638913917	-0.203586211669443	-1.1515573096707	0.191112666751814	-1.06526801770721	0.286754661329434	0.999972532416526	ENSMUSG00000041809	20951626	20990838	+	inside	8278	8278	NearestLocation	Efhc1	protein_coding
peak811	chr1	20966979	20967908	930	*	31.7349627970631	-0.212827325858107	-1.15895722964086	0.186470496117392	-1.14134584446068	0.253726031434439	0.999972532416526	ENSMUSG00000041809	20951626	20990838	+	inside	15353	15353	NearestLocation	Efhc1	protein_coding
peak812	chr1	20984858	20985685	828	*	19.074612884971	-0.102851543412734	-1.07389395981354	0.207563922500614	-0.495517439512783	0.620234914839105	0.999972532416526	ENSMUSG00000041809	20951626	20990838	+	inside	33232	5153	NearestLocation	Efhc1	protein_coding
peak813	chr1	20990182	20991146	965	*	31.3601019296371	-0.152782726441667	-1.11171171828454	0.193991708220506	-0.787573488800883	0.430946226936783	0.999972532416526	ENSMUSG00000041809	20951626	20990838	+	overlapEnd	38556	308	NearestLocation	Efhc1	protein_coding
peak814	chr1	20996487	20997350	864	*	20.7728909368607	0.0473403233980551	1.03335812212673	0.198558834426605	0.238419627788226	0.811555645522885	0.999972532416526	ENSMUSG00000041809	20951626	20990838	+	downstream	44861	5649	NearestLocation	Efhc1	protein_coding
peak815	chr1	21000058	21000946	889	*	19.4437501048637	0.0206562594928243	1.0144208190771	0.207750216172884	0.0994283417526497	0.920798180788751	0.999972532416526	ENSMUSG00000041809	20951626	20990838	+	downstream	48432	9220	NearestLocation	Efhc1	protein_coding
peak816	chr1	21002836	21004316	1481	*	43.0284438228048	0.0301463062667904	1.02111567361091	0.18190258003094	0.165727755272425	0.868371202543868	0.999972532416526	ENSMUSG00000041809	20951626	20990838	+	downstream	51210	11998	NearestLocation	Efhc1	protein_coding
peak817	chr1	21012997	21013883	887	*	24.3523254051375	0.312137429218188	1.24154575389687	0.202551924638586	1.54102425723743	0.123310882372563	0.999972532416526	ENSMUSG00000041809	20951626	20990838	+	downstream	61371	22159	NearestLocation	Efhc1	protein_coding
peak818	chr1	21016188	21017062	875	*	16.8148363490195	-0.00162484500929888	-1.00112689120233	0.210610108257932	-0.00771494313705469	0.993844427047173	0.999972532416526	ENSMUSG00000041779	20996296	21079229	-	inside	63041	19892	NearestLocation	Tram2	protein_coding
peak819	chr1	21024339	21025366	1028	*	33.3163242218329	0.308676079709887	1.23857057720258	0.199904094295349	1.54412084853966	0.122559059041966	0.999972532416526	ENSMUSG00000041779	20996296	21079229	-	inside	54890	28043	NearestLocation	Tram2	protein_coding
peak820	chr1	21031756	21032646	891	*	24.955703014707	-0.47410706341965	-1.38905821493312	0.191589775244508	-2.47459480974176	0.0133387411518641	0.999972532416526	ENSMUSG00000041779	20996296	21079229	-	inside	47473	35460	NearestLocation	Tram2	protein_coding
peak821	chr1	21032691	21033742	1052	*	27.5819907554333	0.188079558673031	1.13924620021263	0.188125964644302	0.999753325005624	0.317429898840702	0.999972532416526	ENSMUSG00000041779	20996296	21079229	-	inside	46538	36395	NearestLocation	Tram2	protein_coding
peak822	chr1	21051308	21052028	721	*	21.846797930634	0.379549016353422	1.30093512209985	0.198940775474295	1.90784928554008	0.0564106985987615	0.999972532416526	ENSMUSG00000041779	20996296	21079229	-	inside	27921	27201	NearestLocation	Tram2	protein_coding
peak823	chr1	21053121	21055251	2131	*	56.2211441409251	-0.147829165092114	-1.1079011493844	0.166127240730405	-0.889855055932792	0.37354371950737	0.999972532416526	ENSMUSG00000041779	20996296	21079229	-	inside	26108	23978	NearestLocation	Tram2	protein_coding
peak824	chr1	21057711	21058358	648	*	17.5550366670157	0.00570608403089479	1.0039629880099	0.207415519927298	0.0275104005375049	0.978052644558612	0.999972532416526	ENSMUSG00000041779	20996296	21079229	-	inside	21518	20871	NearestLocation	Tram2	protein_coding
peak825	chr1	21064308	21065855	1548	*	48.5803626104316	0.0887096716844119	1.06341864872044	0.183327935861123	0.483885182406746	0.62846735690817	0.999972532416526	ENSMUSG00000041779	20996296	21079229	-	inside	14921	13374	NearestLocation	Tram2	protein_coding
peak826	chr1	21072290	21073877	1588	*	45.7234212890829	0.14547896434099	1.10609780885973	0.176225506074476	0.825527289332956	0.409072296200385	0.999972532416526	ENSMUSG00000041779	20996296	21079229	-	inside	6939	5352	NearestLocation	Tram2	protein_coding
peak827	chr1	21080223	21080796	574	*	14.945969791115	0.169351149181212	1.1245526043984	0.208975772991726	0.810386518766062	0.417718063577068	0.999972532416526	ENSMUSG00000041779	20996296	21079229	-	upstream	-994	994	NearestLocation	Tram2	protein_coding
peak828	chr1	21089938	21090618	681	*	17.1915414434637	0.00104085322638575	1.00072172479734	0.206146960551759	0.00504908354505867	0.995971431310082	0.999972532416526	ENSMUSG00000041779	20996296	21079229	-	upstream	-10709	10709	NearestLocation	Tram2	protein_coding
peak829	chr1	21095726	21096665	940	*	24.7007504611806	-0.184394842036546	-1.13634021996575	0.202968795322967	-0.908488626259689	0.363620120216078	0.999972532416526	ENSMUSG00000041779	20996296	21079229	-	upstream	-16497	16497	NearestLocation	Tram2	protein_coding
peak830	chr1	21099697	21100909	1213	*	38.2372285997534	0.0606448397743165	1.04293181473383	0.187384898194913	0.323637819047912	0.746212252187976	0.999972532416526	ENSMUSG00000041779	20996296	21079229	-	upstream	-20468	20468	NearestLocation	Tram2	protein_coding
peak831	chr1	21106181	21106975	795	*	16.8729674128792	0.167881871738242	1.12340791432054	0.208310011644593	0.805923202695958	0.420287131669501	0.999972532416526	ENSMUSG00000041779	20996296	21079229	-	upstream	-26952	26952	NearestLocation	Tram2	protein_coding
peak832	chr1	21112939	21113603	665	*	21.2193372441274	0.372158320897903	1.29428768141089	0.204462809677202	1.82017610677195	0.0687321904970747	0.999972532416526	ENSMUSG00000041779	20996296	21079229	-	upstream	-33710	33710	NearestLocation	Tram2	protein_coding
peak833	chr1	21114900	21118535	3636	*	139.871879187567	-0.0695667451442565	-1.04940149118482	0.147150489906787	-0.472759181354571	0.636384998803347	0.999972532416526	ENSMUSG00000041779	20996296	21079229	-	upstream	-35671	35671	NearestLocation	Tram2	protein_coding
peak834	chr1	21121031	21122038	1008	*	42.7926123195523	0.0716528212376088	1.05091997898706	0.187867591454905	0.38140064863081	0.702905979788139	0.999972532416526	ENSMUSG00000041779	20996296	21079229	-	upstream	-41802	41802	NearestLocation	Tram2	protein_coding
peak835	chr1	21141203	21142237	1035	*	43.8264609275265	-0.0147694171892422	-1.01028996113491	0.178857392484675	-0.0825764984274141	0.934188288976996	0.999972532416526	ENSMUSG00000041779	20996296	21079229	-	upstream	-61974	61974	NearestLocation	Tram2	protein_coding
peak836	chr1	21191267	21192305	1039	*	26.4137619949424	-0.0295484250663156	-1.02069259086499	0.206076104574139	-0.143385984160454	0.885985351615483	0.999972532416526	ENSMUSG00000025933	21218575	21230167	+	upstream	-27308	26270	NearestLocation	Tmem14a	protein_coding
peak837	chr1	21200898	21202587	1690	*	168.569112122412	-0.0565570018891151	-1.03998087795276	0.20524871485787	-0.275553500679795	0.782891028389401	0.999972532416526	ENSMUSG00000025933	21218575	21230167	+	upstream	-17677	15988	NearestLocation	Tmem14a	protein_coding
peak838	chr1	21210002	21211005	1004	*	34.9381636032819	0.18939942001885	1.14028892580749	0.19266453496388	0.983052849110807	0.325581428708877	0.999972532416526	ENSMUSG00000025933	21218575	21230167	+	upstream	-8573	7570	NearestLocation	Tmem14a	protein_coding
peak839	chr1	21236142	21236584	443	*	12.9945116751159	0.282863896956194	1.21660757914101	0.210465165076999	1.34399389491704	0.178950361109191	0.999972532416526	ENSMUSG00000025934	21240589	21265361	+	upstream	-4447	4005	NearestLocation	Gsta3	protein_coding
peak840	chr1	21249724	21250615	892	*	26.3604290710693	-0.111348706702654	-1.08023762718987	0.19208522941379	-0.579683857225623	0.562127831346506	0.999972532416526	ENSMUSG00000025934	21240589	21265361	+	inside	9135	9135	NearestLocation	Gsta3	protein_coding
peak841	chr1	21273082	21273904	823	*	24.2139725963432	-0.136857729035608	-1.09950771632488	0.19739629059284	-0.6933145938284	0.488112146497383	0.999972532416526	ENSMUSG00000096375	21272338	21273082	+	overlapEnd	744	0	NearestLocation	Gm7094	protein_coding
peak842	chr1	21279150	21279726	577	*	13.8404561547861	0.394687083911975	1.31465758411925	0.210378949772839	1.87607688097191	0.0606447237632918	0.999972532416526	ENSMUSG00000096375	21272338	21273082	+	downstream	6812	6068	NearestLocation	Gm7094	protein_coding
peak843	chr1	21285715	21286374	660	*	17.723352634005	-0.116547740162682	-1.08413749729252	0.210201638518228	-0.554456858587118	0.579266222741074	0.999972532416526	ENSMUSG00000025936	21285246	21298312	-	inside	12597	469	NearestLocation	Gm4956	pseudogene
peak844	chr1	21330351	21330940	590	*	13.9576799663022	-0.0947584092443508	-1.06788656697755	0.210598976962746	-0.449947148893858	0.652748549526514	0.999972532416526	ENSMUSG00000093963	21312517	21316320	-	upstream	-14031	14031	NearestLocation	Gm21909	pseudogene
peak845	chr1	21360070	21362034	1965	*	80.0419990437906	0.0496327188145536	1.03500139972718	0.150334994110551	0.330147475697211	0.741288531994247	0.999972532416526	ENSMUSG00000094436	21364803	21365030	+	upstream	-4733	2769	NearestLocation	Gm16327	pseudogene
peak846	chr1	21363450	21364730	1281	*	69.3340408229346	-0.0793386617775861	-1.05653360953917	0.179288938657063	-0.442518441861837	0.65811408819725	0.999972532416526	ENSMUSG00000094436	21364803	21365030	+	upstream	-1353	73	NearestLocation	Gm16327	pseudogene
peak847	chr1	21378657	21379462	806	*	23.5616349594461	0.447676169834661	1.36384166993678	0.201551460360579	2.22115071274482	0.0263407551812293	0.999972532416526	ENSMUSG00000094926	21379555	21379782	+	upstream	-898	93	NearestLocation	Gm16533	pseudogene
peak848	chr1	21401659	21402906	1248	*	40.8476830536767	-0.115711242883627	-1.0835090795184	0.189699929800807	-0.609969877190407	0.54188176198283	0.999972532416526	ENSMUSG00000085679	21390906	21391101	+	downstream	10753	10558	NearestLocation	Gm16328	pseudogene
peak849	chr1	21404780	21406103	1324	*	37.821206229971	-0.177332000165244	-1.13079076038436	0.191663568912932	-0.925225389316428	0.354848679406151	0.999972532416526	ENSMUSG00000085679	21390906	21391101	+	downstream	13874	13679	NearestLocation	Gm16328	pseudogene
peak850	chr1	21420849	21421674	826	*	20.3895487407214	0.199894774171904	1.14861457545647	0.204960268859853	0.97528547988287	0.329418670955701	0.999972532416526	ENSMUSG00000085679	21390906	21391101	+	downstream	29943	29748	NearestLocation	Gm16328	pseudogene
peak851	chr1	21512090	21513530	1441	*	43.4143694413046	-0.197827537435459	-1.1469699050226	0.183420622660705	-1.07854577400167	0.280790265758957	0.999972532416526	ENSMUSG00000082935	21511870	21513127	-	overlapStart	1037	220	NearestLocation	Gm7658	pseudogene
peak852	chr1	21521182	21521981	800	*	18.525375769939	0.208934705817661	1.15583439406506	0.202580814974259	1.03136472150242	0.302369817983933	0.999972532416526	ENSMUSG00000082935	21511870	21513127	-	upstream	-8055	8055	NearestLocation	Gm7658	pseudogene
peak853	chr1	21526861	21527475	615	*	17.1134805578033	0.0545376102315185	1.03852619798051	0.205545757411352	0.265330751256393	0.790754677106813	0.999972532416526	ENSMUSG00000082935	21511870	21513127	-	upstream	-13734	13734	NearestLocation	Gm7658	pseudogene
peak854	chr1	21576177	21576778	602	*	17.0791268200803	0.0865988121581099	1.06186385997366	0.207608191029829	0.417126182394545	0.676586114901838	0.999972532416526	ENSMUSG00000082935	21511870	21513127	-	upstream	-63050	63050	NearestLocation	Gm7658	pseudogene
peak855	chr1	21581293	21582710	1418	*	96.4599121204516	-0.151738537348919	-1.11090737833364	0.182452340368009	-0.831661227490206	0.405600191621029	0.999972532416526	ENSMUSG00000082935	21511870	21513127	-	upstream	-68166	68166	NearestLocation	Gm7658	pseudogene
peak856	chr1	21583798	21585406	1609	*	100.738114960085	-0.0752312002882227	-1.05352985672665	0.155235140819851	-0.484627384565766	0.627940684776807	0.999972532416526	ENSMUSG00000082935	21511870	21513127	-	upstream	-70671	70671	NearestLocation	Gm7658	pseudogene
peak857	chr1	21588215	21589393	1179	*	61.1606426799652	0.159609335809254	1.11698463132525	0.193358981599847	0.825456022206217	0.409112740494605	0.999972532416526	ENSMUSG00000082935	21511870	21513127	-	upstream	-75088	75088	NearestLocation	Gm7658	pseudogene
peak858	chr1	21632414	21633356	943	*	26.9946990337237	-0.00894153170655315	-1.00621704357974	0.207710384869693	-0.0430480724984579	0.965663213034344	0.999972532416526	ENSMUSG00000082935	21511870	21513127	-	upstream	-119287	119287	NearestLocation	Gm7658	pseudogene
peak859	chr1	21718818	21719195	378	*	11.3563253449772	0.0843032822915695	1.06017562931511	0.20903070222453	0.403305741187317	0.686723318729864	0.999972532416526	ENSMUSG00000082935	21511870	21513127	-	upstream	-205691	205691	NearestLocation	Gm7658	pseudogene
peak860	chr1	21973623	21974403	781	*	19.820639625833	0.00959641059275618	1.00667389680134	0.20484695419284	0.0468467331162866	0.962635382255903	0.999972532416526	ENSMUSG00000028033	21398403	21961942	-	upstream	-11681	11681	NearestLocation	Kcnq5	protein_coding
peak861	chr1	21986229	21986643	415	*	14.8548087414176	-0.2886766789085	-1.22151931739737	0.207144968063618	-1.39359735168581	0.163439228702404	0.999972532416526	ENSMUSG00000028033	21398403	21961942	-	upstream	-24287	24287	NearestLocation	Kcnq5	protein_coding
peak862	chr1	21994979	21997741	2763	*	114.455407411248	-0.121962993402015	-1.08821452750121	0.158675703116561	-0.768630552797504	0.442112662593523	0.999972532416526	ENSMUSG00000028033	21398403	21961942	-	upstream	-33037	33037	NearestLocation	Kcnq5	protein_coding
peak863	chr1	21999494	22002802	3309	*	240.51798936119	-0.311171053940291	-1.2407143949875	0.139947109368898	-2.2234903982193	0.0261827501292969	0.999972532416526	ENSMUSG00000028033	21398403	21961942	-	upstream	-37552	37552	NearestLocation	Kcnq5	protein_coding
peak864	chr1	22006226	22007136	911	*	26.18771222101	0.0843177056843177	1.06018622851001	0.208484753542242	0.404431039928461	0.685895778607909	0.999972532416526	ENSMUSG00000028033	21398403	21961942	-	upstream	-44284	44284	NearestLocation	Kcnq5	protein_coding
peak865	chr1	22030066	22031040	975	*	37.9014657278406	-0.0401685390961179	-1.02823394039589	0.191076654484987	-0.210222118470647	0.833494317221596	0.999972532416526	ENSMUSG00000028033	21398403	21961942	-	upstream	-68124	68124	NearestLocation	Kcnq5	protein_coding
peak866	chr1	22060788	22061815	1028	*	38.6040379855642	-0.0455634058425332	-1.03208615416867	0.184329627481986	-0.247184386280962	0.804765528389605	0.999972532416526	ENSMUSG00000028033	21398403	21961942	-	upstream	-98846	98846	NearestLocation	Kcnq5	protein_coding
peak867	chr1	22077888	22079074	1187	*	52.5579354306847	-0.0239002586846606	-1.01670438058639	0.175830532245886	-0.13592780718674	0.891878352532567	0.999972532416526	ENSMUSG00000028033	21398403	21961942	-	upstream	-115946	115946	NearestLocation	Kcnq5	protein_coding
peak868	chr1	22079923	22080917	995	*	37.3080899864294	0.0248212973641263	1.01735366751878	0.184566442521049	0.134484346260808	0.893019588516261	0.999972532416526	ENSMUSG00000028033	21398403	21961942	-	upstream	-117981	117981	NearestLocation	Kcnq5	protein_coding
peak869	chr1	22088901	22089597	697	*	23.4776463267952	-0.207712905157802	-1.15485594652968	0.205867674850834	-1.00896318622292	0.312992289889576	0.999972532416526	ENSMUSG00000028033	21398403	21961942	-	upstream	-126959	126959	NearestLocation	Kcnq5	protein_coding
peak870	chr1	22091985	22093005	1021	*	43.0219256095346	-0.216187828479354	-1.16165996182187	0.178058929412854	-1.21413640524645	0.224695640142348	0.999972532416526	ENSMUSG00000028033	21398403	21961942	-	upstream	-130043	130043	NearestLocation	Kcnq5	protein_coding
peak871	chr1	22110578	22111231	654	*	16.5579561445944	-0.120033375607007	-1.0867600035671	0.210568715504613	-0.570043728097764	0.568648039940031	0.999972532416526	ENSMUSG00000028033	21398403	21961942	-	upstream	-148636	148636	NearestLocation	Kcnq5	protein_coding
peak872	chr1	22129384	22130098	715	*	17.7488168119105	-0.469092269191162	-1.38423824374117	0.206838048428052	-2.26792059176837	0.0233340470347098	0.999972532416526	ENSMUSG00000028033	21398403	21961942	-	upstream	-167442	167442	NearestLocation	Kcnq5	protein_coding
peak873	chr1	22157291	22160275	2985	*	162.198360616354	0.157246720221603	1.11515690922548	0.135365507135557	1.1616454113686	0.245379527972732	0.999972532416526	ENSMUSG00000028033	21398403	21961942	-	upstream	-195349	195349	NearestLocation	Kcnq5	protein_coding
peak874	chr1	22236352	22237435	1084	*	43.8153599239938	-0.182812268928512	-1.13509438807994	0.190624876887364	-0.959015800632	0.337550785334998	0.999972532416526	ENSMUSG00000028033	21398403	21961942	-	upstream	-274410	274410	NearestLocation	Kcnq5	protein_coding
peak875	chr1	22247402	22248267	866	*	28.5407269154461	-0.205471602797044	-1.15306321020376	0.201991389596412	-1.01722951264203	0.309044259494192	0.999972532416526	ENSMUSG00000028033	21398403	21961942	-	upstream	-285460	285460	NearestLocation	Kcnq5	protein_coding
peak876	chr1	22282875	22283734	860	*	26.3815211161796	-0.213460657303208	-1.15946611417345	0.20273909140849	-1.05288356488249	0.292394359455427	0.999972532416526	ENSMUSG00000028033	21398403	21961942	-	upstream	-320933	320933	NearestLocation	Kcnq5	protein_coding
peak877	chr1	22290962	22291650	689	*	17.594419482759	-0.148298511926982	-1.10826163755098	0.210256699678304	-0.705321219984336	0.480610357779423	0.999972532416526	ENSMUSG00000028033	21398403	21961942	-	upstream	-329020	329020	NearestLocation	Kcnq5	protein_coding
peak878	chr1	22311924	22312516	593	*	15.0911168534848	-0.348451654100637	-1.27319346235824	0.210105997966528	-1.65845648136208	0.0972253644243374	0.999972532416526	ENSMUSG00000028033	21398403	21961942	-	upstream	-349982	349982	NearestLocation	Kcnq5	protein_coding
peak879	chr1	22345947	22346703	757	*	20.9654308724029	0.182603308575513	1.1349299925973	0.195882416683716	0.932208779465669	0.35122863913587	0.999972532416526	ENSMUSG00000028033	21398403	21961942	-	upstream	-384005	384005	NearestLocation	Kcnq5	protein_coding
peak880	chr1	22398251	22399107	857	*	32.2474373364087	0.145400987989353	1.1060380268972	0.195282016685423	0.744569266834117	0.456532152814212	0.999972532416526	ENSMUSG00000097642	22740764	22741565	+	upstream	-342513	341657	NearestLocation	Gm26866	pseudogene
peak881	chr1	22427197	22427816	620	*	17.9101823863685	-0.198697992537652	-1.1476621421399	0.206759433850666	-0.96101052724474	0.336546874706743	0.999972532416526	ENSMUSG00000097642	22740764	22741565	+	upstream	-313567	312948	NearestLocation	Gm26866	pseudogene
peak882	chr1	22428311	22429022	712	*	24.5939767990679	-0.0512854478012757	-1.03618776063192	0.201027432426329	-0.255116663344295	0.798632994411308	0.999972532416526	ENSMUSG00000097642	22740764	22741565	+	upstream	-312453	311742	NearestLocation	Gm26866	pseudogene
peak883	chr1	22512169	22512985	817	*	23.5910780822393	-0.3497663974925	-1.27435426599816	0.196902041122343	-1.7763472409876	0.0756757012750719	0.999972532416526	ENSMUSG00000097642	22740764	22741565	+	upstream	-228595	227779	NearestLocation	Gm26866	pseudogene
peak884	chr1	22782996	22783730	735	*	17.7098162892978	-0.101253700080786	-1.07270523705327	0.210460135073351	-0.48110631519597	0.630440939949079	0.999972532416526	ENSMUSG00000041670	22286251	22805994	-	inside	22998	22264	NearestLocation	Rims1	protein_coding
peak885	chr1	22857726	22858316	591	*	16.8483033383183	0.0936606116707342	1.06707428348662	0.210041663549643	0.445914444248331	0.655659048063951	0.999972532416526	ENSMUSG00000041670	22286251	22805994	-	upstream	-51732	51732	NearestLocation	Rims1	protein_coding
peak886	chr1	22873423	22875002	1580	*	100.061974989935	0.0873612325579613	1.06242517099532	0.17424111226815	0.501381283789763	0.616102809286816	0.999972532416526	ENSMUSG00000041670	22286251	22805994	-	upstream	-67429	67429	NearestLocation	Rims1	protein_coding
peak887	chr1	22884347	22885090	744	*	13.9671436983838	-0.230011253804667	-1.17284409801699	0.210494047210596	-1.09272094319391	0.274516341525363	0.999972532416526	ENSMUSG00000041670	22286251	22805994	-	upstream	-78353	78353	NearestLocation	Rims1	protein_coding
peak888	chr1	22908086	22909132	1047	*	47.310217507539	0.0392374820456442	1.02757057386079	0.204132090220288	0.192216138105975	0.847572905224549	0.999972532416526	ENSMUSG00000041670	22286251	22805994	-	upstream	-102092	102092	NearestLocation	Rims1	protein_coding
peak889	chr1	22921686	22922931	1246	*	74.4666429062768	-0.321047861505336	-1.24923756850657	0.183847162429447	-1.74627585904972	0.0807630286330647	0.999972532416526	ENSMUSG00000041670	22286251	22805994	-	upstream	-115692	115692	NearestLocation	Rims1	protein_coding
peak890	chr1	22941186	22941735	550	*	14.1733864958394	0.0941258258663189	1.06741842978013	0.208986217619168	0.450392504054227	0.652427448986946	0.999972532416526	ENSMUSG00000041670	22286251	22805994	-	upstream	-135192	135192	NearestLocation	Rims1	protein_coding
peak891	chr1	22973211	22974111	901	*	22.3017841617075	-0.209515019835908	-1.15629941390803	0.19881524600315	-1.05381767267782	0.291966400739667	0.999972532416526	ENSMUSG00000073730	23100473	23102253	-	downstream	129042	126362	NearestLocation	4933415F23Rik	protein_coding
peak892	chr1	22997154	22998014	861	*	30.8953316970494	0.111327811156609	1.08022198147752	0.196259150921049	0.567249020665507	0.570545007335396	0.999972532416526	ENSMUSG00000073730	23100473	23102253	-	downstream	105099	102459	NearestLocation	4933415F23Rik	protein_coding
peak893	chr1	23013578	23014103	526	*	14.2128523237144	0.157334175569225	1.11522451144802	0.210238205647533	0.748361483987345	0.454242147925002	0.999972532416526	ENSMUSG00000073730	23100473	23102253	-	downstream	88675	86370	NearestLocation	4933415F23Rik	protein_coding
peak894	chr1	23026788	23027350	563	*	18.3332001673963	-0.138485496207193	-1.10074897144948	0.200499759603431	-0.690701557354006	0.48975311046783	0.999972532416526	ENSMUSG00000073730	23100473	23102253	-	downstream	75465	73123	NearestLocation	4933415F23Rik	protein_coding
peak895	chr1	23060350	23061573	1224	*	80.336502427951	0.0160351757726179	1.01117673504937	0.174742802811051	0.0917644418806575	0.926885196089687	0.999972532416526	ENSMUSG00000073730	23100473	23102253	-	downstream	41903	38900	NearestLocation	4933415F23Rik	protein_coding
peak896	chr1	23100808	23102726	1919	*	103.362444670183	0.0129353141807547	1.00900639221947	0.17191851603307	0.0752409599572538	0.940022995365344	0.999972532416526	ENSMUSG00000073730	23100473	23102253	-	overlapStart	1445	335	NearestLocation	4933415F23Rik	protein_coding
peak897	chr1	23105620	23106530	911	*	21.318399727471	0.0615492471048725	1.043585820511	0.202431599121222	0.304049601801619	0.761090102073356	0.999972532416526	ENSMUSG00000073730	23100473	23102253	-	upstream	-3367	3367	NearestLocation	4933415F23Rik	protein_coding
peak898	chr1	23106881	23107745	865	*	41.7546305762833	-0.175432074898881	-1.12930257068323	0.176902454097099	-0.991688192197654	0.321349652807621	0.999972532416526	ENSMUSG00000073730	23100473	23102253	-	upstream	-4628	4628	NearestLocation	4933415F23Rik	protein_coding
peak899	chr1	23175751	23176718	968	*	30.6564396109861	0.0537068658405943	1.03792835752274	0.197905124207536	0.271376832993338	0.786101218309472	0.999972532416526	ENSMUSG00000089553	23245211	23245331	+	upstream	-69460	68493	NearestLocation	Gm24176	snoRNA
peak900	chr1	23211729	23212737	1009	*	21.1838022777161	0.298013009460371	1.22944995373362	0.209977215583018	1.41926355501436	0.155822193124669	0.999972532416526	ENSMUSG00000089553	23245211	23245331	+	upstream	-33482	32474	NearestLocation	Gm24176	snoRNA
peak901	chr1	23300791	23303038	2248	*	181.01543313918	-0.192974067935253	-1.14311778798712	0.173957253079392	-1.10931889598867	0.26729263627356	0.999972532416526	ENSMUSG00000065567	23291701	23291784	+	downstream	9090	9007	NearestLocation	Mir30c-2	miRNA
peak902	chr1	23303657	23307675	4019	*	225.554838837748	-0.189326771328711	-1.14023150659639	0.145566683143514	-1.30061884519312	0.193388953220593	0.999972532416526	ENSMUSG00000065567	23291701	23291784	+	downstream	11956	11873	NearestLocation	Mir30c-2	miRNA
peak903	chr1	23322959	23323695	737	*	14.7010030087967	0.147898671670279	1.10795452745164	0.209464534658712	0.706079775801927	0.480138527933588	0.999972532416526	ENSMUSG00000065567	23291701	23291784	+	downstream	31258	31175	NearestLocation	Mir30c-2	miRNA
peak904	chr1	23324965	23325645	681	*	16.8042892818799	-0.0209878124306806	-1.01465397497182	0.208732828888267	-0.100548689645342	0.919908729913261	0.999972532416526	ENSMUSG00000065567	23291701	23291784	+	downstream	33264	33181	NearestLocation	Mir30c-2	miRNA
peak905	chr1	23325836	23326546	711	*	21.9296499771351	-0.273623511267886	-1.20884017319403	0.197811824357814	-1.38325154300654	0.166587750402015	0.999972532416526	ENSMUSG00000065567	23291701	23291784	+	downstream	34135	34052	NearestLocation	Mir30c-2	miRNA
peak906	chr1	23335878	23336740	863	*	19.9097492888681	-0.120521216351354	-1.08712754864123	0.203729493700177	-0.591574710968075	0.554135412414859	0.999972532416526	ENSMUSG00000065567	23291701	23291784	+	downstream	44177	44094	NearestLocation	Mir30c-2	miRNA
peak907	chr1	23347696	23348592	897	*	19.151942092139	-0.217746401046999	-1.16291560464806	0.206973028222622	-1.05205206164732	0.292775664459642	0.999972532416526	ENSMUSG00000026158	23366424	23383175	-	downstream	35479	17832	NearestLocation	Ogfrl1	protein_coding
peak908	chr1	23355496	23356579	1084	*	43.6473803292393	0.0895279926558969	1.06402200882415	0.190327443000968	0.470389299852262	0.638076907483273	0.999972532416526	ENSMUSG00000026158	23366424	23383175	-	downstream	27679	9845	NearestLocation	Ogfrl1	protein_coding
peak909	chr1	23378353	23379248	896	*	26.0694946483247	0.265199561415528	1.20180227784967	0.193571452676927	1.37003446400823	0.170676143634087	0.999972532416526	ENSMUSG00000026158	23366424	23383175	-	inside	4822	3927	NearestLocation	Ogfrl1	protein_coding
peak910	chr1	23410541	23411154	614	*	16.9599056281802	0.134069749223802	1.09738499099589	0.207185994178891	0.647098515298488	0.51756818614771	0.999972532416526	ENSMUSG00000026158	23366424	23383175	-	upstream	-27366	27366	NearestLocation	Ogfrl1	protein_coding
peak911	chr1	23488286	23489060	775	*	15.9057650386722	0.358344370314227	1.28195388915376	0.209485345376267	1.7105939781639	0.0871560914041307	0.999972532416526	ENSMUSG00000097920	23479539	23480527	+	downstream	8747	7759	NearestLocation	Gm7784	pseudogene
peak912	chr1	23519040	23519954	915	*	22.1592595628474	0.331616942693175	1.25842299884402	0.207178887014238	1.60063096907353	0.109458678808074	0.999972532416526	ENSMUSG00000097920	23479539	23480527	+	downstream	39501	38513	NearestLocation	Gm7784	pseudogene
peak913	chr1	23542146	23543203	1058	*	33.9088980932	-0.03791827381415	-1.02663138717527	0.182800278713022	-0.207430065649287	0.835674004185365	0.999972532416526	ENSMUSG00000097920	23479539	23480527	+	downstream	62607	61619	NearestLocation	Gm7784	pseudogene
peak914	chr1	23584162	23584820	659	*	14.8574568394101	0.143063846707879	1.10424771474719	0.210117902621134	0.680874142199291	0.495951131006926	0.999972532416526	ENSMUSG00000097920	23479539	23480527	+	downstream	104623	103635	NearestLocation	Gm7784	pseudogene
peak915	chr1	23587482	23588260	779	*	18.4662049683167	0.120306276266822	1.08696559488457	0.210155466501888	0.57246322576977	0.567008192586066	0.999972532416526	ENSMUSG00000097920	23479539	23480527	+	downstream	107943	106955	NearestLocation	Gm7784	pseudogene
peak916	chr1	23594203	23595219	1017	*	41.0173097081992	0.0605338891065957	1.04285161099807	0.190486765155927	0.317785275302692	0.750647820782288	0.999972532416526	ENSMUSG00000097920	23479539	23480527	+	downstream	114664	113676	NearestLocation	Gm7784	pseudogene
peak917	chr1	23600844	23601628	785	*	21.5360857562932	-0.183025965057014	-1.13526253397007	0.205357588859741	-0.89125493765911	0.372792417613521	0.999972532416526	ENSMUSG00000097920	23479539	23480527	+	downstream	121305	120317	NearestLocation	Gm7784	pseudogene
peak918	chr1	23612868	23613672	805	*	19.7038994697391	0.176447643737123	1.13009781030778	0.206724524464966	0.853539966744611	0.393359933874656	0.999972532416526	ENSMUSG00000097920	23479539	23480527	+	downstream	133329	132341	NearestLocation	Gm7784	pseudogene
peak919	chr1	23614033	23614986	954	*	37.0322581546736	-0.0282290904340274	-1.01975960122455	0.19101606660159	-0.147783853663504	0.882513352319423	0.999972532416526	ENSMUSG00000097920	23479539	23480527	+	downstream	134494	133506	NearestLocation	Gm7784	pseudogene
peak920	chr1	23654040	23655526	1487	*	61.3090783254344	-0.0984208598927157	-1.07060096628736	0.168983910183222	-0.58242740262077	0.560278828224476	0.999972532416526	ENSMUSG00000026156	23761753	23849158	+	upstream	-107713	106227	NearestLocation	B3gat2	protein_coding
peak921	chr1	23662848	23663942	1095	*	46.2020058006715	0.00281595544715649	1.00195377772009	0.176074677209471	0.0159929610082796	0.987240007279725	0.999972532416526	ENSMUSG00000026156	23761753	23849158	+	upstream	-98905	97811	NearestLocation	B3gat2	protein_coding
peak922	chr1	23669660	23670417	758	*	23.1293610481867	-0.033508988343629	-1.02349850024055	0.202222167945433	-0.165703832987642	0.868390029472656	0.999972532416526	ENSMUSG00000026156	23761753	23849158	+	upstream	-92093	91336	NearestLocation	B3gat2	protein_coding
peak923	chr1	23673654	23674711	1058	*	42.3886669683191	0.130062632266787	1.09434120927931	0.180185518447142	0.721826223259674	0.470401324826918	0.999972532416526	ENSMUSG00000026156	23761753	23849158	+	upstream	-88099	87042	NearestLocation	B3gat2	protein_coding
peak924	chr1	23706717	23708774	2058	*	74.1538507136925	0.0201834240399711	1.01408840264788	0.165606878180418	0.12187551786335	0.902997604980735	0.999972532416526	ENSMUSG00000026156	23761753	23849158	+	upstream	-55036	52979	NearestLocation	B3gat2	protein_coding
peak925	chr1	23716103	23716708	606	*	17.240157518586	-0.420749412740547	-1.33862272624625	0.208855371845312	-2.01454915438887	0.0439519095979342	0.999972532416526	ENSMUSG00000026156	23761753	23849158	+	upstream	-45650	45045	NearestLocation	B3gat2	protein_coding
peak926	chr1	23720236	23720813	578	*	11.0570018299165	0.0997687135694846	1.07160165437	0.210274067748751	0.474469888929407	0.635164865326268	0.999972532416526	ENSMUSG00000026156	23761753	23849158	+	upstream	-41517	40940	NearestLocation	B3gat2	protein_coding
peak927	chr1	23721217	23722585	1369	*	54.1387247560258	0.123159921204742	1.08911773618317	0.177078227330467	0.695511374048819	0.486734885697066	0.999972532416526	ENSMUSG00000026156	23761753	23849158	+	upstream	-40536	39168	NearestLocation	B3gat2	protein_coding
peak928	chr1	23724031	23724710	680	*	17.2146851367618	0.0644098625860021	1.0456571240726	0.210548520746502	0.305914581387874	0.759669683518469	0.999972532416526	ENSMUSG00000026156	23761753	23849158	+	upstream	-37722	37043	NearestLocation	B3gat2	protein_coding
peak929	chr1	23730498	23731175	678	*	20.6566001979302	-0.0318003941013924	-1.02228708100178	0.209548749592382	-0.151756544304135	0.879378957684199	0.999972532416526	ENSMUSG00000026156	23761753	23849158	+	upstream	-31255	30578	NearestLocation	B3gat2	protein_coding
peak930	chr1	23746320	23747419	1100	*	30.1199680308086	0.279231380533871	1.21354817442629	0.201652116150847	1.38471832512281	0.166138613464609	0.999972532416526	ENSMUSG00000026156	23761753	23849158	+	upstream	-15433	14334	NearestLocation	B3gat2	protein_coding
peak931	chr1	23756664	23757169	506	*	12.0360949188492	0.0671004963342808	1.04760909969935	0.206883916412548	0.324338873208856	0.745681492395186	0.999972532416526	ENSMUSG00000026156	23761753	23849158	+	upstream	-5089	4584	NearestLocation	B3gat2	protein_coding
peak932	chr1	23759994	23760957	964	*	29.4012813365552	0.208878446539168	1.15578932207177	0.193220685672087	1.08103563452649	0.279681262771171	0.999972532416526	ENSMUSG00000026156	23761753	23849158	+	upstream	-1759	796	NearestLocation	B3gat2	protein_coding
peak933	chr1	23781894	23783427	1534	*	98.4284596174382	-0.241069089416911	-1.18186814422172	0.163825406559963	-1.47150002236482	0.141155941473107	0.999972532416526	ENSMUSG00000026156	23761753	23849158	+	inside	20141	20141	NearestLocation	B3gat2	protein_coding
peak934	chr1	23784218	23785284	1067	*	37.1681660804148	-0.212476741585076	-1.15867562971706	0.197014001433273	-1.07848548854047	0.280817154338144	0.999972532416526	ENSMUSG00000026156	23761753	23849158	+	inside	22465	22465	NearestLocation	B3gat2	protein_coding
peak935	chr1	23785539	23786916	1378	*	88.1751530286709	0.0880990840916164	1.06296867639018	0.155198838606002	0.567652985569502	0.570270621211642	0.999972532416526	ENSMUSG00000026156	23761753	23849158	+	inside	23786	23786	NearestLocation	B3gat2	protein_coding
peak936	chr1	23797939	23798735	797	*	17.4249150918575	0.0713663800290064	1.05071134382956	0.206117666329431	0.346240966627983	0.729161629580447	0.999972532416526	ENSMUSG00000026156	23761753	23849158	+	inside	36186	36186	NearestLocation	B3gat2	protein_coding
peak937	chr1	23884993	23886175	1183	*	54.1674482246705	-0.0393682456892506	-1.02766371548682	0.193028334062656	-0.203950605906757	0.838392098302485	0.999972532416526	ENSMUSG00000026155	23844846	23922317	-	inside	37324	36142	NearestLocation	Smap1	protein_coding
peak938	chr1	23933844	23934764	921	*	19.1389989045985	0.0163612849702536	1.01140532896304	0.204818450848061	0.0798818900470581	0.936331193443573	0.999972532416526	ENSMUSG00000026155	23844846	23922317	-	upstream	-11527	11527	NearestLocation	Smap1	protein_coding
peak939	chr1	23937189	23938038	850	*	21.1471912770575	0.00214013980307542	1.00148453269983	0.206094204408	0.0103842794086467	0.991714692690327	0.999972532416526	ENSMUSG00000026155	23844846	23922317	-	upstream	-14872	14872	NearestLocation	Smap1	protein_coding
peak940	chr1	23947006	23947876	871	*	20.6049215117113	0.0939131348437	1.06726107595505	0.206491484853571	0.454803910729281	0.649250316531311	0.999972532416526	ENSMUSG00000026155	23844846	23922317	-	upstream	-24689	24689	NearestLocation	Smap1	protein_coding
peak941	chr1	23950975	23951853	879	*	21.5167281468359	-0.0550730527234122	-1.03891170859958	0.201930516229145	-0.272732689203433	0.785058704601173	0.999972532416526	ENSMUSG00000026155	23844846	23922317	-	upstream	-28658	28658	NearestLocation	Smap1	protein_coding
peak942	chr1	23954193	23955117	925	*	27.3374866990252	0.358622169177461	1.28220076019177	0.193141784069094	1.85678190198951	0.0633421895669757	0.999972532416526	ENSMUSG00000026155	23844846	23922317	-	upstream	-31876	31876	NearestLocation	Smap1	protein_coding
peak943	chr1	23957609	23958318	710	*	16.0999295328823	-0.114841773408182	-1.08285627749157	0.208078610787001	-0.551915321684551	0.581006370473315	0.999972532416526	ENSMUSG00000026155	23844846	23922317	-	upstream	-35292	35292	NearestLocation	Smap1	protein_coding
peak944	chr1	23995940	23996785	846	*	26.3075053344946	0.0381796465718655	1.0268173986175	0.198230397154345	0.192602381470982	0.847270379706883	0.999972532416526	ENSMUSG00000096985	24005505	24005894	+	upstream	-9565	8720	NearestLocation	Gm26524	protein_coding
peak945	chr1	24000693	24001492	800	*	24.271670627025	0.30069669726652	1.23173909348347	0.19449741658165	1.54601897830498	0.122099984460708	0.999972532416526	ENSMUSG00000096985	24005505	24005894	+	upstream	-4812	4013	NearestLocation	Gm26524	protein_coding
peak946	chr1	24001710	24002690	981	*	38.8181996017448	-0.037458696879472	-1.02630440125586	0.182386344362091	-0.205381038862785	0.837274433309714	0.999972532416526	ENSMUSG00000096985	24005505	24005894	+	upstream	-3795	2815	NearestLocation	Gm26524	protein_coding
peak947	chr1	24015880	24016813	934	*	28.1361994502338	-0.178468228642878	-1.13168169208671	0.199838807321079	-0.893060917623148	0.371824550909338	0.999972532416526	ENSMUSG00000026154	23995939	24005656	-	upstream	-10224	10224	NearestLocation	1110058L19Rik	protein_coding
peak948	chr1	24068286	24069276	991	*	30.6002219134972	0.0265736229782264	1.01859011593681	0.191647588006476	0.138658791663626	0.889719782941751	0.999972532416526	ENSMUSG00000026153	24010758	24100341	-	inside	32055	31065	NearestLocation	Fam135a	protein_coding
peak949	chr1	24075564	24076791	1228	*	76.0268538541281	0.206929754349706	1.15422921606503	0.182781733156989	1.1321139742776	0.257586520550451	0.999972532416526	ENSMUSG00000026153	24010758	24100341	-	inside	24777	23550	NearestLocation	Fam135a	protein_coding
peak950	chr1	24104262	24104699	438	*	12.9651959181891	-0.0382444671703307	-1.0268635347805	0.210365541170921	-0.181800056023706	0.855739640553682	0.999972532416526	ENSMUSG00000026153	24010758	24100341	-	upstream	-3921	3921	NearestLocation	Fam135a	protein_coding
peak951	chr1	24158966	24159648	683	*	15.1880728404157	0.0695730159078277	1.04940605248347	0.210564223516283	0.330412330955393	0.741088425495469	0.999972532416526	ENSMUSG00000026147	24177610	24252684	+	upstream	-18644	17962	NearestLocation	Col9a1	protein_coding
peak952	chr1	24160560	24161224	665	*	15.8489978100171	0.380756760889268	1.30202464905043	0.208586467715941	1.82541449145107	0.0679385041025479	0.999972532416526	ENSMUSG00000026147	24177610	24252684	+	upstream	-17050	16386	NearestLocation	Col9a1	protein_coding
peak953	chr1	24176007	24177201	1195	*	38.6466806733399	-0.0717799013412301	-1.05101255357708	0.183824493686734	-0.390480614969377	0.696181186927913	0.999972532416526	ENSMUSG00000026147	24177610	24252684	+	upstream	-1603	409	NearestLocation	Col9a1	protein_coding
peak954	chr1	24195193	24195811	619	*	19.3335315405819	0.000562755434248184	1.0003901484307	0.205139808180775	0.00274327756878991	0.997811183927215	0.999972532416526	ENSMUSG00000026147	24177610	24252684	+	inside	17583	17583	NearestLocation	Col9a1	protein_coding
peak955	chr1	24225050	24226133	1084	*	21.3026522099875	0.231179422887021	1.17379414983707	0.208674149912463	1.10784887818639	0.267927086818469	0.999972532416526	ENSMUSG00000026147	24177610	24252684	+	inside	47440	26551	NearestLocation	Col9a1	protein_coding
peak956	chr1	24246178	24247076	899	*	30.3471534598992	-0.169766989361757	-1.12487679041578	0.19023888708255	-0.892388469914094	0.37218474906287	0.999972532416526	ENSMUSG00000026147	24177610	24252684	+	inside	68568	5608	NearestLocation	Col9a1	protein_coding
peak957	chr1	24250232	24251089	858	*	17.403995756614	0.192463190119661	1.14271306618928	0.210478888143131	0.914406151693377	0.36050347058268	0.999972532416526	ENSMUSG00000026147	24177610	24252684	+	inside	72622	1595	NearestLocation	Col9a1	protein_coding
peak958	chr1	24251326	24252172	847	*	21.2464029659485	-0.278296662429234	-1.21276217459019	0.201309740579661	-1.38243018757012	0.16683965241902	0.999972532416526	ENSMUSG00000026147	24177610	24252684	+	inside	73716	512	NearestLocation	Col9a1	protein_coding
peak959	chr1	24263115	24264125	1011	*	31.9238112053375	0.0381924473056184	1.02682650939564	0.187303357021474	0.203906902219802	0.838426251207445	0.999972532416526	ENSMUSG00000026147	24177610	24252684	+	downstream	85505	10431	NearestLocation	Col9a1	protein_coding
peak960	chr1	24264170	24265441	1272	*	53.132486118816	-0.0428907806418535	-1.03017596110388	0.16774136872256	-0.255695902379298	0.798185659443304	0.999972532416526	ENSMUSG00000026147	24177610	24252684	+	downstream	86560	11486	NearestLocation	Col9a1	protein_coding
peak961	chr1	24265606	24266415	810	*	18.5267179515634	0.0969689838238904	1.0695240941802	0.204429134675704	0.474340333033828	0.635257234283016	0.999972532416526	ENSMUSG00000026147	24177610	24252684	+	downstream	87996	12922	NearestLocation	Col9a1	protein_coding
peak962	chr1	24268087	24269138	1052	*	39.9013196108633	-0.172208544290796	-1.12678209520396	0.198495619384271	-0.867568487531273	0.385630603845337	0.999972532416526	ENSMUSG00000026147	24177610	24252684	+	downstream	90477	15403	NearestLocation	Col9a1	protein_coding
peak963	chr1	24286977	24287903	927	*	24.7224542619836	-0.33573942426464	-1.2620240681001	0.204317124351938	-1.64322704388853	0.10033596646081	0.999972532416526	ENSMUSG00000026147	24177610	24252684	+	downstream	109367	34293	NearestLocation	Col9a1	protein_coding
peak964	chr1	24317589	24318479	891	*	29.366035335976	0.205306670948215	1.15293139719312	0.188967415551695	1.08646599387951	0.277272878106658	0.999972532416526	ENSMUSG00000026147	24177610	24252684	+	downstream	139979	64905	NearestLocation	Col9a1	protein_coding
peak965	chr1	24329494	24330947	1454	*	52.3264477501554	0.0326023120898859	1.02285547436125	0.174474175362828	0.186860387917512	0.851770097953127	0.999972532416526	ENSMUSG00000026147	24177610	24252684	+	downstream	151884	76810	NearestLocation	Col9a1	protein_coding
peak966	chr1	24331000	24332012	1013	*	39.5408519336395	-0.147631092774701	-1.10774905245576	0.188220137024589	-0.784353338109699	0.432832810199476	0.999972532416526	ENSMUSG00000026147	24177610	24252684	+	downstream	153390	78316	NearestLocation	Col9a1	protein_coding
peak967	chr1	24338097	24338964	868	*	22.1981290579768	0.503832161247357	1.41797506317782	0.201055468619333	2.50593612154506	0.0122127681409702	0.999972532416526	ENSMUSG00000026147	24177610	24252684	+	downstream	160487	85413	NearestLocation	Col9a1	protein_coding
peak968	chr1	24361071	24362369	1299	*	38.5216825065414	-0.110293904754323	-1.07944811846964	0.19136111970572	-0.576365276937843	0.564368309286172	0.999972532416526	ENSMUSG00000026147	24177610	24252684	+	downstream	183461	108387	NearestLocation	Col9a1	protein_coding
peak969	chr1	24363064	24364063	1000	*	28.9404926171555	0.0592318618651021	1.04191086563074	0.201823753570007	0.293483105022899	0.769152911483959	0.999972532416526	ENSMUSG00000077463	24548841	24548977	-	downstream	185913	184778	NearestLocation	Gm26418	snoRNA
peak970	chr1	24365602	24366527	926	*	25.0672335865568	-0.346332986299565	-1.27132508810019	0.192812102024555	-1.79622016804453	0.0724595084204008	0.999972532416526	ENSMUSG00000077463	24548841	24548977	-	downstream	183375	182314	NearestLocation	Gm26418	snoRNA
peak971	chr1	24379770	24380475	706	*	16.93136128353	-0.0160502492677084	-1.0111873000314	0.208606919565094	-0.0769401575996143	0.938671151068752	0.999972532416526	ENSMUSG00000077463	24548841	24548977	-	downstream	169207	168366	NearestLocation	Gm26418	snoRNA
peak972	chr1	24385479	24386466	988	*	26.3909127602994	0.11889553463633	1.0859032233617	0.201590583664148	0.589787144197226	0.555333362616327	0.999972532416526	ENSMUSG00000077463	24548841	24548977	-	downstream	163498	162375	NearestLocation	Gm26418	snoRNA
peak973	chr1	24405912	24406804	893	*	17.4265853508423	0.241832658860606	1.18249383241843	0.209096987617357	1.1565573546337	0.247453253967225	0.999972532416526	ENSMUSG00000077463	24548841	24548977	-	downstream	143065	142037	NearestLocation	Gm26418	snoRNA
peak974	chr1	24418543	24420635	2093	*	98.9345225161959	-0.0732842496118434	-1.05210905248178	0.148173722353262	-0.494583306999104	0.620894287909103	0.999972532416526	ENSMUSG00000077463	24548841	24548977	-	downstream	130434	128206	NearestLocation	Gm26418	snoRNA
peak975	chr1	24420759	24421701	943	*	34.3651894921313	0.0347403703038482	1.0243724587457	0.183244297416419	0.189585000972235	0.849634341536546	0.999972532416526	ENSMUSG00000077463	24548841	24548977	-	downstream	128218	127140	NearestLocation	Gm26418	snoRNA
peak976	chr1	24453088	24454176	1089	*	33.3922359093562	-0.158196066984792	-1.11589096526009	0.205076057035756	-0.771401933855249	0.440468729197669	0.999972532416526	ENSMUSG00000077463	24548841	24548977	-	downstream	95889	94665	NearestLocation	Gm26418	snoRNA
peak977	chr1	24457091	24457980	890	*	25.5123857937066	-0.156409310737133	-1.11450980642497	0.202184945937119	-0.773595234858768	0.439170190891984	0.999972532416526	ENSMUSG00000077463	24548841	24548977	-	downstream	91886	90861	NearestLocation	Gm26418	snoRNA
peak978	chr1	24492004	24492554	551	*	13.9562295676919	-0.0419716450946482	-1.02951984892572	0.210104971169991	-0.199765121505335	0.841664280473395	0.999972532416526	ENSMUSG00000077463	24548841	24548977	-	downstream	56973	56287	NearestLocation	Gm26418	snoRNA
peak979	chr1	24495942	24497432	1491	*	93.1670625837714	0.0595748221992307	1.04215858019614	0.180943744384544	0.329244994911908	0.741970516004899	0.999972532416526	ENSMUSG00000077463	24548841	24548977	-	downstream	53035	51409	NearestLocation	Gm26418	snoRNA
peak980	chr1	24503841	24504533	693	*	15.9678441097376	-0.090566137347518	-1.06478794084399	0.208913764190866	-0.433509671793458	0.664644541193743	0.999972532416526	ENSMUSG00000077463	24548841	24548977	-	downstream	45136	44308	NearestLocation	Gm26418	snoRNA
peak981	chr1	24518661	24519388	728	*	19.4720686379984	0.0555779320615013	1.03927534528778	0.203070426727683	0.273687966077066	0.784324426464891	0.999972532416526	ENSMUSG00000077463	24548841	24548977	-	downstream	30316	29453	NearestLocation	Gm26418	snoRNA
peak982	chr1	24533832	24534666	835	*	23.3579930215087	-0.197285617137404	-1.1465391490207	0.198893547709451	-0.99191562224836	0.321238687694309	0.999972532416526	ENSMUSG00000077463	24548841	24548977	-	downstream	15145	14175	NearestLocation	Gm26418	snoRNA
peak983	chr1	24558305	24559258	954	*	23.2915564032737	0.113570659494239	1.08190262654412	0.197732830948441	0.574364201177358	0.56572137262331	0.999972532416526	ENSMUSG00000077463	24548841	24548977	-	upstream	-9328	9328	NearestLocation	Gm26418	snoRNA
peak984	chr1	24560057	24560728	672	*	15.2141115822407	0.0511527284122433	1.03609244188666	0.209830566069735	0.243781110494851	0.807400350681344	0.999972532416526	ENSMUSG00000077463	24548841	24548977	-	upstream	-11080	11080	NearestLocation	Gm26418	snoRNA
peak985	chr1	24566195	24566804	610	*	15.1598208758888	0.0991971724082276	1.07117721044042	0.206917263950497	0.479405007172139	0.631650532037191	0.999972532416526	ENSMUSG00000077463	24548841	24548977	-	upstream	-17218	17218	NearestLocation	Gm26418	snoRNA
peak986	chr1	24584706	24585782	1077	*	31.7466797545055	-0.125819495233307	-1.09112735062083	0.190394240850449	-0.660836665391241	0.508717066339148	0.999972532416526	ENSMUSG00000026141	24261890	24587472	-	inside	2766	1690	NearestLocation	Col19a1	protein_coding
peak987	chr1	24593931	24595851	1921	*	76.5084345117809	-0.0843331139802171	-1.06019755158931	0.152636114004781	-0.552510882041818	0.580598380858001	0.999972532416526	ENSMUSG00000026141	24261890	24587472	-	upstream	-6459	6459	NearestLocation	Col19a1	protein_coding
peak988	chr1	24611160	24616620	5461	*	4060.70807969536	0.0237008001934677	1.01656382676292	0.209105833184987	0.113343563077461	0.909758181399395	0.999972532416526	ENSMUSG00000067736	24612404	24612700	-	includeFeature	1540	1244	NearestLocation	Gm10222	protein_coding
peak989	chr1	24620142	24621129	988	*	29.8189444130953	-0.0575652857328735	-1.04070796330264	0.191419122107621	-0.300729023825053	0.763621134868311	0.999972532416526	ENSMUSG00000067736	24612404	24612700	-	upstream	-7442	7442	NearestLocation	Gm10222	protein_coding
peak990	chr1	24645304	24646444	1141	*	76.2720778279065	0.108772609542764	1.078310460338	0.196903759252172	0.552415098400737	0.58066398854563	0.999972532416526	ENSMUSG00000073725	24678544	24766299	+	upstream	-33240	32100	NearestLocation	Lmbrd1	protein_coding
peak991	chr1	24647793	24649195	1403	*	48.7992320884983	0.00647366110729029	1.00449728250126	0.178484113784209	0.0362702369977704	0.971066881753144	0.999972532416526	ENSMUSG00000073725	24678544	24766299	+	upstream	-30751	29349	NearestLocation	Lmbrd1	protein_coding
peak992	chr1	24675055	24676021	967	*	32.7236719111937	-0.252436724180758	-1.19121739313362	0.210587502280697	-1.19872604711499	0.230634486458669	0.999972532416526	ENSMUSG00000073725	24678544	24766299	+	upstream	-3489	2523	NearestLocation	Lmbrd1	protein_coding
peak993	chr1	24683833	24684480	648	*	19.3990395537326	0.0244524479990967	1.01709359711014	0.208833158717151	0.117090830542939	0.906788075919458	0.999972532416526	ENSMUSG00000073725	24678544	24766299	+	inside	5289	5289	NearestLocation	Lmbrd1	protein_coding
peak994	chr1	24692758	24693478	721	*	18.0902463675595	-0.290694498395765	-1.2232289856999	0.207680406652468	-1.39972038326279	0.16159706746854	0.999972532416526	ENSMUSG00000073725	24678544	24766299	+	inside	14214	14214	NearestLocation	Lmbrd1	protein_coding
peak995	chr1	24707030	24708439	1410	*	52.4251527470537	-0.197091329191018	-1.14638475482678	0.17252662081824	-1.14238213358771	0.253295214419666	0.999972532416526	ENSMUSG00000073725	24678544	24766299	+	inside	28486	28486	NearestLocation	Lmbrd1	protein_coding
peak996	chr1	24709248	24710161	914	*	23.4643918155101	-0.0818394506485915	-1.05836660870215	0.201639221778895	-0.405870692847304	0.684837612821742	0.999972532416526	ENSMUSG00000073725	24678544	24766299	+	inside	30704	30704	NearestLocation	Lmbrd1	protein_coding
peak997	chr1	24720890	24722334	1445	*	114.235517598069	-0.112790961746233	-1.08131807533239	0.189554842866244	-0.595030757540826	0.551822911503767	0.999972532416526	ENSMUSG00000073725	24678544	24766299	+	inside	42346	42346	NearestLocation	Lmbrd1	protein_coding
peak998	chr1	24728138	24729143	1006	*	33.2149912953694	-0.00417409451141333	-1.00289745136351	0.190179835437586	-0.021948144511794	0.982489320244221	0.999972532416526	ENSMUSG00000073725	24678544	24766299	+	inside	49594	37156	NearestLocation	Lmbrd1	protein_coding
peak999	chr1	24736818	24737648	831	*	16.4737764237801	-0.0910209655254021	-1.0651236818658	0.210108794157996	-0.43320873783587	0.664863131531622	0.999972532416526	ENSMUSG00000073725	24678544	24766299	+	inside	58274	28651	NearestLocation	Lmbrd1	protein_coding
peak1000	chr1	24783937	24784657	721	*	19.6761200876889	-0.0822906180305921	-1.05869763857995	0.206848482649549	-0.397830416624386	0.690755194666369	0.999972532416526	ENSMUSG00000073725	24678544	24766299	+	downstream	105393	17638	NearestLocation	Lmbrd1	protein_coding
peak1001	chr1	24801401	24802378	978	*	34.1473105214622	-0.207254101373864	-1.1544887393094	0.192344562863144	-1.07751473859611	0.281250369902198	0.999972532416526	ENSMUSG00000073725	24678544	24766299	+	downstream	122857	35102	NearestLocation	Lmbrd1	protein_coding
peak1002	chr1	24803731	24804907	1177	*	49.2476736055483	-0.0984550366644053	-1.07062632862462	0.176530221481803	-0.55772340757276	0.577033271150009	0.999972532416526	ENSMUSG00000073725	24678544	24766299	+	downstream	125187	37432	NearestLocation	Lmbrd1	protein_coding
peak1003	chr1	24805922	24808848	2927	*	144.313434579737	-0.114470111668309	-1.0825773520073	0.133206000675529	-0.859346509074637	0.390149371768167	0.999972532416526	ENSMUSG00000073725	24678544	24766299	+	downstream	127378	39623	NearestLocation	Lmbrd1	protein_coding
peak1004	chr1	24837031	24837970	940	*	27.2183395010402	0.0326222206734781	1.02286958943314	0.189082809880399	0.172528749144952	0.863021861672882	0.999972532416526	ENSMUSG00000073725	24678544	24766299	+	downstream	158487	70732	NearestLocation	Lmbrd1	protein_coding
peak1005	chr1	24853225	24853848	624	*	17.3933325498077	0.139266717318927	1.10134518976242	0.207474615882709	0.67124701846735	0.502063180196281	0.999972532416526	ENSMUSG00000073725	24678544	24766299	+	downstream	174681	86926	NearestLocation	Lmbrd1	protein_coding
peak1006	chr1	24941981	24942421	441	*	14.0880557004383	-0.141292638779561	-1.10289285309215	0.209211045497872	-0.675359364718618	0.499447475880863	0.999972532416526	ENSMUSG00000073725	24678544	24766299	+	downstream	263437	175682	NearestLocation	Lmbrd1	protein_coding
peak1007	chr1	24964088	24964846	759	*	19.0564635612112	0.115323814471003	1.08321814773399	0.208674974425006	0.552648034527248	0.580504443330793	0.999972532416526	ENSMUSG00000080849	25223730	25224173	+	upstream	-259642	258884	NearestLocation	Gm15702	pseudogene
peak1008	chr1	25014793	25016530	1738	*	153.037220636722	-0.137862887693925	-1.10027403544364	0.178543898883035	-0.772151210746434	0.44002487430288	0.999972532416526	ENSMUSG00000080849	25223730	25224173	+	upstream	-208937	207200	NearestLocation	Gm15702	pseudogene
peak1009	chr1	25019225	25021259	2035	*	61.8956470664843	0.0173463214417938	1.01209612729557	0.169316694962443	0.10244897259329	0.918400313621336	0.999972532416526	ENSMUSG00000080849	25223730	25224173	+	upstream	-204505	202471	NearestLocation	Gm15702	pseudogene
peak1010	chr1	25049207	25049845	639	*	16.4838818873335	0.304585497650841	1.23506373858212	0.209173768450506	1.45613620630883	0.145354970391384	0.999972532416526	ENSMUSG00000080849	25223730	25224173	+	upstream	-174523	173885	NearestLocation	Gm15702	pseudogene
peak1011	chr1	25104623	25105321	699	*	17.1973475801463	-0.0170002702226907	-1.0118533905512	0.209930998340717	-0.0809802761719796	0.935457638314755	0.999972532416526	ENSMUSG00000080849	25223730	25224173	+	upstream	-119107	118409	NearestLocation	Gm15702	pseudogene
peak1012	chr1	25119447	25120955	1509	*	133.4768049407	-0.236658395839107	-1.17826038397481	0.2036967875586	-1.16181702556809	0.245309796771568	0.999972532416526	ENSMUSG00000080849	25223730	25224173	+	upstream	-104283	102775	NearestLocation	Gm15702	pseudogene
peak1013	chr1	25402895	25403852	958	*	27.4888968550876	0.310889966111501	1.24047268365323	0.20254215314803	1.53493957321706	0.124798671729706	0.999972532416526	ENSMUSG00000084740	25451071	25451174	+	upstream	-48176	47219	NearestLocation	Gm25294	snRNA
peak1014	chr1	25525891	25526784	894	*	31.065851999667	-0.0364031546198946	-1.0255537842275	0.188343087137527	-0.19328107642896	0.846738845716132	0.999972532416526	ENSMUSG00000084740	25451071	25451174	+	downstream	74820	74717	NearestLocation	Gm25294	snRNA
peak1015	chr1	25590442	25591733	1292	*	82.1134906799381	-0.149393177744595	-1.10910286627301	0.192526189670626	-0.775962885881537	0.437770900015057	0.999972532416526	ENSMUSG00000084740	25451071	25451174	+	downstream	139371	139268	NearestLocation	Gm25294	snRNA
peak1016	chr1	25618589	25619118	530	*	13.1281530774757	0.108132637482178	1.0778322334706	0.210624690633995	0.513390130837421	0.60767844776539	0.999972532416526	ENSMUSG00000084740	25451071	25451174	+	downstream	167518	167415	NearestLocation	Gm25294	snRNA
peak1017	chr1	25661767	25663794	2028	*	252.849219720276	-0.114512565431476	-1.08260920916175	0.207974419767899	-0.550608894878863	0.581901810011669	0.999972532416526	ENSMUSG00000033569	25067476	25829707	-	inside	167940	165913	NearestLocation	Bai3	protein_coding
peak1018	chr1	25909461	25910540	1080	*	39.8679536002378	-0.169242237416757	-1.12446771300972	0.18343822826007	-0.922611600766301	0.356209647980893	0.999972532416526	ENSMUSG00000052558	25830657	25831878	+	downstream	78804	77583	NearestLocation	Gm9884	protein_coding
peak1019	chr1	25917387	25918035	649	*	18.1627685215051	0.157949226930632	1.11570005656777	0.206814605143357	0.76372375549177	0.44503188116041	0.999972532416526	ENSMUSG00000052558	25830657	25831878	+	downstream	86730	85509	NearestLocation	Gm9884	protein_coding
peak1020	chr1	25918054	25919120	1067	*	43.4309737699217	-0.0861520401446077	-1.06153507420022	0.178425711190879	-0.482845435053039	0.629205487406142	0.999972532416526	ENSMUSG00000052558	25830657	25831878	+	downstream	87397	86176	NearestLocation	Gm9884	protein_coding
peak1021	chr1	25932692	25933361	670	*	17.2819770879521	-0.234891638543812	-1.17681834255816	0.208030331770222	-1.12912206861862	0.258846342907388	0.999972532416526	ENSMUSG00000052558	25830657	25831878	+	downstream	102035	100814	NearestLocation	Gm9884	protein_coding
peak1022	chr1	25933483	25934313	831	*	24.0007287016618	-0.0916706799065104	-1.06560346588373	0.202768562664266	-0.452095131030219	0.651200451155865	0.999972532416526	ENSMUSG00000052558	25830657	25831878	+	downstream	102826	101605	NearestLocation	Gm9884	protein_coding
peak1023	chr1	25934757	25936025	1269	*	32.5788388736389	-0.149945473394147	-1.10952753672305	0.194521530749016	-0.770842553093084	0.44080026117746	0.999972532416526	ENSMUSG00000052558	25830657	25831878	+	downstream	104100	102879	NearestLocation	Gm9884	protein_coding
peak1024	chr1	25994476	25995200	725	*	17.3270574036665	-0.166180829426291	-1.1220841153184	0.210542850314528	-0.789296949186519	0.429938469326113	0.999972532416526	ENSMUSG00000052558	25830657	25831878	+	downstream	163819	162598	NearestLocation	Gm9884	protein_coding
peak1025	chr1	26010710	26011690	981	*	32.0629904052846	0.183923803357295	1.13596926643105	0.189959350114842	0.9682271667391	0.332930930050801	0.999972532416526	ENSMUSG00000052558	25830657	25831878	+	downstream	180053	178832	NearestLocation	Gm9884	protein_coding
peak1026	chr1	26030630	26031217	588	*	19.1623747453725	0.33408718922992	1.26057957236822	0.205020650554605	1.62952945630684	0.103200984374725	0.999972532416526	ENSMUSG00000052558	25830657	25831878	+	downstream	199973	198752	NearestLocation	Gm9884	protein_coding
peak1027	chr1	26201665	26202979	1315	*	43.0977102174195	-0.0651437319933266	-1.04618916373408	0.183582528232534	-0.354847123092306	0.722704123472229	0.999972532416526	ENSMUSG00000088111	26566833	26566938	+	upstream	-365168	363854	NearestLocation	Gm24064	snoRNA
peak1028	chr1	26232218	26233226	1009	*	42.8910416811447	0.0601786388724375	1.04259485010305	0.181351930048808	0.331833462462965	0.740015015195145	0.999972532416526	ENSMUSG00000088111	26566833	26566938	+	upstream	-334615	333607	NearestLocation	Gm24064	snoRNA
peak1029	chr1	26262925	26263716	792	*	22.1215621463853	-0.0963064430671889	-1.06903304056275	0.204516619902889	-0.470897881614308	0.637713660885101	0.999972532416526	ENSMUSG00000088111	26566833	26566938	+	upstream	-303908	303117	NearestLocation	Gm24064	snoRNA
peak1030	chr1	26348840	26351831	2992	*	146.696163127118	-0.154918213040229	-1.11335849970027	0.134476341182871	-1.15201091640022	0.249316587529638	0.999972532416526	ENSMUSG00000088111	26566833	26566938	+	upstream	-217993	215002	NearestLocation	Gm24064	snoRNA
peak1031	chr1	26352512	26354684	2173	*	151.574303060119	-0.0246581649504491	-1.01723863698782	0.162903243079902	-0.151366937110973	0.879686269277604	0.999972532416526	ENSMUSG00000088111	26566833	26566938	+	upstream	-214321	212149	NearestLocation	Gm24064	snoRNA
peak1032	chr1	26413690	26416839	3150	*	222.459324696465	-0.0726001069778705	-1.05161024850867	0.156719960202028	-0.463247354608063	0.643187076566111	0.999972532416526	ENSMUSG00000088111	26566833	26566938	+	upstream	-153143	149994	NearestLocation	Gm24064	snoRNA
peak1033	chr1	26418679	26421325	2647	*	139.803547962601	-0.147210980567792	-1.10742652334639	0.150355482789224	-0.979086215127651	0.327537382175416	0.999972532416526	ENSMUSG00000088111	26566833	26566938	+	upstream	-148154	145508	NearestLocation	Gm24064	snoRNA
peak1034	chr1	26446449	26447462	1014	*	35.5559421249286	-0.129589632281777	-1.09398247890557	0.198028480682438	-0.654398962387585	0.512854802729864	0.999972532416526	ENSMUSG00000088111	26566833	26566938	+	upstream	-120384	119371	NearestLocation	Gm24064	snoRNA
peak1035	chr1	26469982	26471477	1496	*	97.6835910668728	-0.228065641802202	-1.17126347182695	0.166463095628455	-1.37006728693334	0.170665898363897	0.999972532416526	ENSMUSG00000088111	26566833	26566938	+	upstream	-96851	95356	NearestLocation	Gm24064	snoRNA
peak1036	chr1	26473342	26476607	3266	*	264.0581751774	-0.204678607297235	-1.15242958864256	0.153276280972884	-1.33535734295018	0.181759419010148	0.999972532416526	ENSMUSG00000088111	26566833	26566938	+	upstream	-93491	90226	NearestLocation	Gm24064	snoRNA
peak1037	chr1	26486300	26487185	886	*	27.5794513996614	0.22598462146582	1.16957519679623	0.199005873843306	1.13556759457139	0.256137577487631	0.999972532416526	ENSMUSG00000088111	26566833	26566938	+	upstream	-80533	79648	NearestLocation	Gm24064	snoRNA
peak1038	chr1	26488715	26489261	547	*	16.9436168253338	-0.27376118926606	-1.20895553966583	0.207912985504052	-1.31671039498745	0.187935717905835	0.999972532416526	ENSMUSG00000088111	26566833	26566938	+	upstream	-78118	77572	NearestLocation	Gm24064	snoRNA
peak1039	chr1	26504597	26505610	1014	*	37.2124247388853	-0.209649486784972	-1.15640719226464	0.189692642461727	-1.10520621181852	0.269070245842784	0.999972532416526	ENSMUSG00000088111	26566833	26566938	+	upstream	-62236	61223	NearestLocation	Gm24064	snoRNA
peak1040	chr1	26548024	26548822	799	*	30.0490774031621	-0.00586015998169625	-1.00407021428289	0.190850828409831	-0.0307054469216775	0.975504447196879	0.999972532416526	ENSMUSG00000088111	26566833	26566938	+	upstream	-18809	18011	NearestLocation	Gm24064	snoRNA
peak1041	chr1	26591744	26592954	1211	*	72.6380563749607	0.208575151466442	1.155546368189	0.191402173433757	1.08972195939367	0.275835639937041	0.999972532416526	ENSMUSG00000088111	26566833	26566938	+	downstream	24911	24806	NearestLocation	Gm24064	snoRNA
peak1042	chr1	26615237	26616254	1018	*	39.1758009304128	0.091442854687516	1.06543520289792	0.183078848808049	0.499472523903568	0.617446538505305	0.999972532416526	ENSMUSG00000088111	26566833	26566938	+	downstream	48404	48299	NearestLocation	Gm24064	snoRNA
peak1043	chr1	26686716	26688498	1783	*	61.0960012417607	0.116236574029698	1.08390369147385	0.193045638997079	0.602119657473625	0.547094490432884	0.999972532416526	ENSMUSG00000073722	26681814	26687460	-	overlapStart	744	744	NearestLocation	4931408C20Rik	protein_coding
peak1044	chr1	26705802	26706370	569	*	14.7125207320561	0.254032308053637	1.19253557795512	0.209721933198409	1.21128154876061	0.225787517815282	0.999972532416526	ENSMUSG00000073722	26681814	26687460	-	upstream	-18342	18342	NearestLocation	4931408C20Rik	protein_coding
peak1045	chr1	26739396	26740158	763	*	17.1700911472368	-0.0291196993622251	-1.0203893166987	0.208549227460187	-0.139629859658839	0.888952447131204	0.999972532416526	ENSMUSG00000073722	26681814	26687460	-	upstream	-51936	51936	NearestLocation	4931408C20Rik	protein_coding
peak1046	chr1	26757788	26758405	618	*	14.3209051499748	-0.0611122478456574	-1.04326976122248	0.210602861389865	-0.290177671102613	0.771680317533535	0.999972532416526	ENSMUSG00000073722	26681814	26687460	-	upstream	-70328	70328	NearestLocation	4931408C20Rik	protein_coding
peak1047	chr1	27009987	27010585	599	*	17.6085526774597	0.343182245732189	1.26855163659965	0.209321152922098	1.6395010295969	0.101108956423455	0.999972532416526	ENSMUSG00000095256	26959103	26959221	-	upstream	-50766	50766	NearestLocation	n-R5s209	rRNA
peak1048	chr1	27032105	27033358	1254	*	49.5185043872973	-0.0712520720169749	-1.05062809687606	0.172286585360377	-0.413567149571947	0.679191135580031	0.999972532416526	ENSMUSG00000095256	26959103	26959221	-	upstream	-72884	72884	NearestLocation	n-R5s209	rRNA
peak1049	chr1	27057036	27057845	810	*	16.9528263244407	0.16582691205963	1.12180888296696	0.205796800286082	0.805779836368256	0.420369806350312	0.999972532416526	ENSMUSG00000095256	26959103	26959221	-	upstream	-97815	97815	NearestLocation	n-R5s209	rRNA
peak1050	chr1	27073158	27074028	871	*	23.35128602189	-0.267616671206383	-1.20381748048987	0.204483222326818	-1.30874635171125	0.19062028501089	0.999972532416526	ENSMUSG00000095256	26959103	26959221	-	upstream	-113937	113937	NearestLocation	n-R5s209	rRNA
peak1051	chr1	27092412	27093375	964	*	33.2970655787297	0.0637039193789284	1.04514558563275	0.194038240828004	0.32830600353358	0.742680305363188	0.999972532416526	ENSMUSG00000095256	26959103	26959221	-	upstream	-133191	133191	NearestLocation	n-R5s209	rRNA
peak1052	chr1	27106773	27107295	523	*	14.1085596371746	-0.11366327694165	-1.08197208424186	0.210549926787589	-0.539840021204651	0.589307364333533	0.999972532416526	ENSMUSG00000095256	26959103	26959221	-	upstream	-147552	147552	NearestLocation	n-R5s209	rRNA
peak1053	chr1	27108657	27109235	579	*	19.9085795636523	-0.00749945526612229	-1.00521176049279	0.205699247009395	-0.0364583506024198	0.970916888018328	0.999972532416526	ENSMUSG00000095256	26959103	26959221	-	upstream	-149436	149436	NearestLocation	n-R5s209	rRNA
peak1054	chr1	27136150	27137468	1319	*	69.1716030673197	-0.312955284588433	-1.2422497784491	0.183572178268022	-1.70480781750875	0.0882302730527719	0.999972532416526	ENSMUSG00000095256	26959103	26959221	-	upstream	-176929	176929	NearestLocation	n-R5s209	rRNA
peak1055	chr1	27138043	27138698	656	*	20.863215878182	-0.0232146025663275	-1.01622129585177	0.1997962399145	-0.116191388668084	0.907500861375373	0.999972532416526	ENSMUSG00000095256	26959103	26959221	-	upstream	-178822	178822	NearestLocation	n-R5s209	rRNA
peak1056	chr1	27139416	27140849	1434	*	151.356452491173	-0.0209168548196962	-1.01460407138896	0.202510244796499	-0.103287884722649	0.917734490780817	0.999972532416526	ENSMUSG00000095256	26959103	26959221	-	upstream	-180195	180195	NearestLocation	n-R5s209	rRNA
peak1057	chr1	27159068	27160682	1615	*	162.738986015197	-0.0606158307111062	-1.04291084414067	0.197870923522466	-0.306340262793709	0.759345586524829	0.999972532416526	ENSMUSG00000095256	26959103	26959221	-	upstream	-199847	199847	NearestLocation	n-R5s209	rRNA
peak1058	chr1	27179798	27182943	3146	*	214.999048549139	-0.0732737116298193	-1.05210136751338	0.141995004637649	-0.516030206955542	0.605833311919004	0.999972532416526	ENSMUSG00000095256	26959103	26959221	-	upstream	-220577	220577	NearestLocation	n-R5s209	rRNA
peak1059	chr1	27184733	27187567	2835	*	141.23957944062	-0.268097176319348	-1.20421849163683	0.147138679094658	-1.82207138169886	0.068444155400646	0.999972532416526	ENSMUSG00000095256	26959103	26959221	-	upstream	-225512	225512	NearestLocation	n-R5s209	rRNA
peak1060	chr1	27193619	27195647	2029	*	194.018080696786	0.0229410563415821	1.01602863063919	0.172494404076422	0.13299594537234	0.894196587138629	0.999972532416526	ENSMUSG00000095256	26959103	26959221	-	upstream	-234398	234398	NearestLocation	n-R5s209	rRNA
peak1061	chr1	27196162	27196728	567	*	13.1055066267693	-0.128956505856509	-1.09350249024637	0.210506440233254	-0.612601237822545	0.540140039574798	0.999972532416526	ENSMUSG00000095256	26959103	26959221	-	upstream	-236941	236941	NearestLocation	n-R5s209	rRNA
peak1062	chr1	27275926	27277159	1234	*	58.1143324199552	-0.170629701528659	-1.12554965271874	0.165741435001014	-1.02949332813255	0.303247913361957	0.999972532416526	ENSMUSG00000095256	26959103	26959221	-	upstream	-316705	316705	NearestLocation	n-R5s209	rRNA
peak1063	chr1	27281068	27282084	1017	*	39.7120169412146	-0.0192668613896369	-1.01344434389927	0.178526251566755	-0.107921727032019	0.914057782100952	0.999972532416526	ENSMUSG00000095256	26959103	26959221	-	upstream	-321847	321847	NearestLocation	n-R5s209	rRNA
peak1064	chr1	27307285	27308358	1074	*	56.8589985910091	-0.044432560050002	-1.03127747808107	0.193441161918846	-0.229695477473624	0.818328409412117	0.999972532416526	ENSMUSG00000095256	26959103	26959221	-	upstream	-348064	348064	NearestLocation	n-R5s209	rRNA
peak1065	chr1	27366706	27367678	973	*	36.6713308610051	-0.142479420698944	-1.10380048205387	0.192150766579804	-0.741498060273254	0.458391507454058	0.999972532416526	ENSMUSG00000095256	26959103	26959221	-	upstream	-407485	407485	NearestLocation	n-R5s209	rRNA
peak1066	chr1	27442679	27443707	1029	*	41.9166305070652	-0.0299242521323698	-1.02095851946411	0.193618297104019	-0.154552811278437	0.877173874009869	0.999972532416526	ENSMUSG00000095256	26959103	26959221	-	upstream	-483458	483458	NearestLocation	n-R5s209	rRNA
peak1067	chr1	27676264	27677382	1119	*	34.2824527867567	0.275032869531452	1.21002165734056	0.18926568505678	1.45315760460721	0.14618000017898	0.999972532416526	ENSMUSG00000095256	26959103	26959221	-	upstream	-717043	717043	NearestLocation	n-R5s209	rRNA
peak1068	chr1	27727769	27728659	891	*	30.1269267981055	0.190015750880501	1.1407761704278	0.190988296848728	0.994907824278903	0.31978109709524	0.999972532416526	ENSMUSG00000095256	26959103	26959221	-	upstream	-768548	768548	NearestLocation	n-R5s209	rRNA
peak1069	chr1	27729554	27734586	5033	*	354.496609711425	-0.0199830880561826	-1.01394759375399	0.118542381293315	-0.168573364548309	0.866132232706788	0.999972532416526	ENSMUSG00000095256	26959103	26959221	-	upstream	-770333	770333	NearestLocation	n-R5s209	rRNA
peak1070	chr1	27734703	27736805	2103	*	119.68945992127	-0.0867947689839395	-1.06200809946822	0.138951712110236	-0.624639795118765	0.532207495070993	0.999972532416526	ENSMUSG00000095256	26959103	26959221	-	upstream	-775482	775482	NearestLocation	n-R5s209	rRNA
peak1071	chr1	27753593	27754274	682	*	21.3841546053352	0.106707112027915	1.07676775456489	0.20048223029634	0.5322522194121	0.594551320183671	0.999972532416526	ENSMUSG00000095256	26959103	26959221	-	upstream	-794372	794372	NearestLocation	n-R5s209	rRNA
peak1072	chr1	27754764	27755842	1079	*	55.1859709777584	-0.0958568501661594	-1.06869994536946	0.196520922998778	-0.487769183573168	0.625713341508521	0.999972532416526	ENSMUSG00000095256	26959103	26959221	-	upstream	-795543	795543	NearestLocation	n-R5s209	rRNA
peak1073	chr1	27803510	27804211	702	*	20.0794078699899	-0.109059309277029	-1.07852476899906	0.207319932239322	-0.526043531362605	0.598857961672226	0.999972532416526	ENSMUSG00000086240	28580498	28580768	-	downstream	777258	776287	NearestLocation	Gm7846	pseudogene
peak1074	chr1	27941923	27943073	1151	*	53.0580260637959	-0.161587195971229	-1.11851700955478	0.184900806294857	-0.873912879068517	0.382165700377027	0.999972532416526	ENSMUSG00000086240	28580498	28580768	-	downstream	638845	637425	NearestLocation	Gm7846	pseudogene
peak1075	chr1	28119187	28119920	734	*	21.7726325148068	-0.0831622117247804	-1.05933743628732	0.20159042522753	-0.412530563546941	0.679950583581375	0.999972532416526	ENSMUSG00000086240	28580498	28580768	-	downstream	461581	460578	NearestLocation	Gm7846	pseudogene
peak1076	chr1	28142562	28143078	517	*	12.859834591647	-0.114885170782393	-1.08288885112949	0.198320123230335	-0.579291545966627	0.562392468908092	0.999972532416526	ENSMUSG00000086240	28580498	28580768	-	downstream	438206	437420	NearestLocation	Gm7846	pseudogene
peak1077	chr1	28170663	28171675	1013	*	34.5134529421598	-0.00941509763049912	-1.00654738942998	0.189461776840226	-0.049693916036895	0.960366304770517	0.999972532416526	ENSMUSG00000086240	28580498	28580768	-	downstream	410105	408823	NearestLocation	Gm7846	pseudogene
peak1078	chr1	28175002	28176066	1065	*	48.0054340020705	-0.242753646754505	-1.18324895402439	0.179237283006108	-1.35437026651555	0.175618278743789	0.999972532416526	ENSMUSG00000086240	28580498	28580768	-	downstream	405766	404432	NearestLocation	Gm7846	pseudogene
peak1079	chr1	28191800	28193297	1498	*	112.316479651781	-0.232050036613812	-1.17450270547663	0.201291539123396	-1.15280571465828	0.248990138275734	0.999972532416526	ENSMUSG00000086240	28580498	28580768	-	downstream	388968	387201	NearestLocation	Gm7846	pseudogene
peak1080	chr1	28248811	28251646	2836	*	183.500794755022	-0.193203464548378	-1.14329956458609	0.134387453203173	-1.43765998940603	0.150530550754012	0.999972532416526	ENSMUSG00000086240	28580498	28580768	-	downstream	331957	328852	NearestLocation	Gm7846	pseudogene
peak1081	chr1	28287317	28289313	1997	*	234.637274476253	-0.0178712926081637	-1.01246447815995	0.203462219743197	-0.0878359266438766	0.930007082772509	0.999972532416526	ENSMUSG00000086240	28580498	28580768	-	downstream	293451	291185	NearestLocation	Gm7846	pseudogene
peak1082	chr1	28328663	28329509	847	*	22.1373531729435	-0.0746958436538616	-1.05313898440243	0.198150658284827	-0.376964902869472	0.70619968755804	0.999972532416526	ENSMUSG00000086240	28580498	28580768	-	downstream	252105	250989	NearestLocation	Gm7846	pseudogene
peak1083	chr1	28384672	28385435	764	*	17.5337105243062	-0.09226166932803	-1.06604007193282	0.209499016922032	-0.440391896265396	0.659653293182835	0.999972532416526	ENSMUSG00000086240	28580498	28580768	-	downstream	196096	195063	NearestLocation	Gm7846	pseudogene
peak1084	chr1	28397721	28398505	785	*	18.2527239283303	0.175639087334016	1.12946462603233	0.207502792970882	0.846442039739978	0.397306194613786	0.999972532416526	ENSMUSG00000086240	28580498	28580768	-	downstream	183047	181993	NearestLocation	Gm7846	pseudogene
peak1085	chr1	28398567	28399641	1075	*	47.3963612640152	-0.111987525937763	-1.08071605773771	0.196766610173475	-0.569138868830598	0.569261902418347	0.999972532416526	ENSMUSG00000086240	28580498	28580768	-	downstream	182201	180857	NearestLocation	Gm7846	pseudogene
peak1086	chr1	28455740	28457879	2140	*	102.137220803575	-0.228708321217971	-1.17178535246767	0.136674676581184	-1.67337744590982	0.0942530150026352	0.999972532416526	ENSMUSG00000086240	28580498	28580768	-	downstream	125028	122619	NearestLocation	Gm7846	pseudogene
peak1087	chr1	28457962	28459475	1514	*	93.8600454199015	-0.153151301131303	-1.11199577079389	0.168612687752096	-0.908302353595564	0.363718499376812	0.999972532416526	ENSMUSG00000086240	28580498	28580768	-	downstream	122806	121023	NearestLocation	Gm7846	pseudogene
peak1088	chr1	28622137	28622959	823	*	25.6296565237189	-0.170538482445896	-1.12547848843369	0.194631621838513	-0.876211587998755	0.380915018042321	0.999972532416526	ENSMUSG00000086240	28580498	28580768	-	upstream	-41369	41369	NearestLocation	Gm7846	pseudogene
peak1089	chr1	28708250	28709074	825	*	18.4900020765688	-0.126960497022165	-1.09199064512798	0.209335900577746	-0.606491751638234	0.544188257965354	0.999972532416526	ENSMUSG00000048411	28776144	28780252	-	downstream	72002	67070	NearestLocation	Gm597	protein_coding
peak1090	chr1	28800646	28802309	1664	*	53.545303437437	0.0838538684310912	1.05984542549107	0.173198748451574	0.484148235369822	0.628280670928855	0.999972532416526	ENSMUSG00000081557	28800238	28802721	-	inside	2075	408	NearestLocation	Gm5697	pseudogene
peak1091	chr1	28802356	28803124	769	*	21.4046458178491	0.169959293734304	1.12502674112401	0.200435730966275	0.847949080310943	0.396466329263155	0.999972532416526	ENSMUSG00000081557	28800238	28802721	-	overlapStart	365	365	NearestLocation	Gm5697	pseudogene
peak1092	chr1	28888676	28890145	1470	*	78.2474654247732	0.000578208504575576	1.0004008639192	0.170233533288785	0.00339656055657789	0.997289941982895	0.999972532416526	ENSMUSG00000058590	28938035	28938340	+	upstream	-49359	47890	NearestLocation	Gm6462	pseudogene
peak1093	chr1	28890877	28891978	1102	*	48.5673830467828	-0.182326373856391	-1.13471215629397	0.172809273574076	-1.0550728562506	0.291392005137781	0.999972532416526	ENSMUSG00000058590	28938035	28938340	+	upstream	-47158	46057	NearestLocation	Gm6462	pseudogene
peak1094	chr1	28907388	28908337	950	*	30.5291002349798	0.232143700670162	1.17457896016358	0.184199450126426	1.26028443901884	0.207566771435612	0.999972532416526	ENSMUSG00000058590	28938035	28938340	+	upstream	-30647	29698	NearestLocation	Gm6462	pseudogene
peak1095	chr1	28908693	28910151	1459	*	38.4641396922872	-0.00964800874530054	-1.00670990125183	0.180438180980958	-0.0534698847707777	0.957357524783532	0.999972532416526	ENSMUSG00000058590	28938035	28938340	+	upstream	-29342	27884	NearestLocation	Gm6462	pseudogene
peak1096	chr1	28910257	28911119	863	*	24.1987532171372	0.218681834594073	1.16366987563759	0.189882640875131	1.15166838625275	0.249457367902034	0.999972532416526	ENSMUSG00000058590	28938035	28938340	+	upstream	-27778	26916	NearestLocation	Gm6462	pseudogene
peak1097	chr1	29082294	29083280	987	*	44.4346029846018	-0.0379479726455284	-1.02665252127875	0.179259082675794	-0.211693444366	0.832346202835618	0.999972532416526	ENSMUSG00000058590	28938035	28938340	+	downstream	144259	143954	NearestLocation	Gm6462	pseudogene
peak1098	chr1	29217978	29218868	891	*	25.8812118833761	0.116922979394651	1.0844195138101	0.208022034188582	0.562070166512528	0.57406821373387	0.999972532416526	ENSMUSG00000064433	29280964	29281075	-	downstream	63097	62096	NearestLocation	Gm25586	misc_RNA
peak1099	chr1	29270881	29271541	661	*	17.3081366483584	0.0786464955168108	1.05602683472056	0.207410337515828	0.379183103690813	0.704551897680069	0.999972532416526	ENSMUSG00000064433	29280964	29281075	-	downstream	10194	9423	NearestLocation	Gm25586	misc_RNA
peak1100	chr1	29332738	29333445	708	*	18.3221195185078	-0.0290006241985123	-1.02030510069504	0.20445511234106	-0.141843477849236	0.887203640886505	0.999972532416526	ENSMUSG00000080391	29361275	29361370	-	downstream	28632	27830	NearestLocation	Gm23785	miRNA
peak1101	chr1	29368024	29369349	1326	*	104.072438669854	0.0208307468613303	1.01454351605642	0.185953116976062	0.112021498752354	0.910806360319618	0.999972532416526	ENSMUSG00000080391	29361275	29361370	-	upstream	-6654	6654	NearestLocation	Gm23785	miRNA
peak1102	chr1	29412839	29413742	904	*	22.6148276634479	-0.0777649890881378	-1.05538178494873	0.19692738663256	-0.394891692912357	0.692922820920527	0.999972532416526	ENSMUSG00000099257	29421488	29421612	+	upstream	-8649	7746	NearestLocation	mmu-mir-6342	miRNA
peak1103	chr1	29485273	29486251	979	*	35.4960690084597	0.108062396126148	1.07777975768569	0.193326930728124	0.558961939338481	0.576187695845013	0.999972532416526	ENSMUSG00000099257	29421488	29421612	+	downstream	63785	63661	NearestLocation	mmu-mir-6342	miRNA
peak1104	chr1	29570717	29571464	748	*	17.4690948640185	-0.068423625649861	-1.0485703271859	0.209703291983594	-0.326287799312249	0.744206618299733	0.999972532416526	ENSMUSG00000099257	29421488	29421612	+	downstream	149229	149105	NearestLocation	mmu-mir-6342	miRNA
peak1105	chr1	29585668	29586948	1281	*	73.5895952073487	-0.117106216452235	-1.08455725495057	0.178474756672765	-0.656150027238587	0.5117275986153	0.999972532416526	ENSMUSG00000099257	29421488	29421612	+	downstream	164180	164056	NearestLocation	mmu-mir-6342	miRNA
peak1106	chr1	29604532	29605658	1127	*	47.8878416867807	0.0526875417090955	1.03719527691718	0.175185998428321	0.300752013184736	0.763603603045007	0.999972532416526	ENSMUSG00000099257	29421488	29421612	+	downstream	183044	182920	NearestLocation	mmu-mir-6342	miRNA
peak1107	chr1	29610822	29612336	1515	*	48.9311719959252	-0.0335491537801654	-1.02352699540768	0.188522807314795	-0.177958063843942	0.858755910174586	0.999972532416526	ENSMUSG00000099257	29421488	29421612	+	downstream	189334	189210	NearestLocation	mmu-mir-6342	miRNA
peak1108	chr1	29612581	29613546	966	*	40.879569091944	0.19561162501762	1.14520956489222	0.186076886090454	1.05124085601116	0.293147983117158	0.999972532416526	ENSMUSG00000099257	29421488	29421612	+	downstream	191093	190969	NearestLocation	mmu-mir-6342	miRNA
peak1109	chr1	29643313	29644283	971	*	25.7353304400341	-0.0896441429324777	-1.0641076758724	0.203682249952118	-0.440117599611902	0.6598519356817	0.999972532416526	ENSMUSG00000099257	29421488	29421612	+	downstream	221825	221701	NearestLocation	mmu-mir-6342	miRNA
peak1110	chr1	29654365	29655511	1147	*	57.7754758299899	-0.0575570287001958	-1.04070200699529	0.174856123661343	-0.329167932440679	0.7420287597442	0.999972532416526	ENSMUSG00000099257	29421488	29421612	+	downstream	232877	232753	NearestLocation	mmu-mir-6342	miRNA
peak1111	chr1	29655753	29659321	3569	*	149.47866583059	-0.0679891700668294	-1.04825460651508	0.132188445530312	-0.514335196197151	0.607017658293093	0.999972532416526	ENSMUSG00000099257	29421488	29421612	+	downstream	234265	234141	NearestLocation	mmu-mir-6342	miRNA
peak1112	chr1	29697961	29700836	2876	*	181.516034070572	0.041804093972612	1.02940028991661	0.138073869925399	0.302766149708114	0.762068081946513	0.999972532416526	ENSMUSG00000099257	29421488	29421612	+	downstream	276473	276349	NearestLocation	mmu-mir-6342	miRNA
peak1113	chr1	29702559	29704337	1779	*	90.2636115217906	-0.0834496754710496	-1.05954853526528	0.200937171596985	-0.415302329617851	0.677920596036563	0.999972532416526	ENSMUSG00000099257	29421488	29421612	+	downstream	281071	280947	NearestLocation	mmu-mir-6342	miRNA
peak1114	chr1	29711751	29712334	584	*	13.1055231861678	0.221919578482718	1.16628435468201	0.210152882672672	1.05599112255992	0.29097227070563	0.999972532416526	ENSMUSG00000096829	29985934	29986043	+	upstream	-274183	273600	NearestLocation	Gm23771	miRNA
peak1115	chr1	29736782	29737655	874	*	30.1489509050326	-0.038126008225662	-1.02677922300747	0.204069917116178	-0.186828165387829	0.851795362930494	0.999972532416526	ENSMUSG00000096829	29985934	29986043	+	upstream	-249152	248279	NearestLocation	Gm23771	miRNA
peak1116	chr1	29787520	29788234	715	*	16.7911401202104	-0.0199505197770006	-1.01392470453996	0.205928170240099	-0.0968809646282954	0.922820925713755	0.999972532416526	ENSMUSG00000096829	29985934	29986043	+	upstream	-198414	197700	NearestLocation	Gm23771	miRNA
peak1117	chr1	29790861	29791876	1016	*	39.2200813669926	0.0175731510744783	1.01225526795574	0.183085223811948	0.0959834480827802	0.923533718377685	0.999972532416526	ENSMUSG00000096829	29985934	29986043	+	upstream	-195073	194058	NearestLocation	Gm23771	miRNA
peak1118	chr1	29839272	29840165	894	*	27.1179099668945	-0.0141168496636901	-1.00983308472045	0.193381620962397	-0.0729999551841339	0.941806153174918	0.999972532416526	ENSMUSG00000096829	29985934	29986043	+	upstream	-146662	145769	NearestLocation	Gm23771	miRNA
peak1119	chr1	29894549	29895734	1186	*	57.2852294245901	0.00278775393902876	1.00193419192362	0.188088656871231	0.0148214888946616	0.988174595805056	0.999972532416526	ENSMUSG00000096829	29985934	29986043	+	upstream	-91385	90200	NearestLocation	Gm23771	miRNA
peak1120	chr1	29908480	29909352	873	*	33.1949832718086	0.125956727447485	1.0912311459067	0.187394902238713	0.672145965246349	0.501490776575781	0.999972532416526	ENSMUSG00000096829	29985934	29986043	+	upstream	-77454	76582	NearestLocation	Gm23771	miRNA
peak1121	chr1	29942430	29945171	2742	*	154.920871598738	-0.230179331722434	-1.17298074552167	0.132996368955878	-1.73071891758788	0.0835019094923976	0.999972532416526	ENSMUSG00000096829	29985934	29986043	+	upstream	-43504	40763	NearestLocation	Gm23771	miRNA
peak1122	chr1	29946493	29949743	3251	*	239.952900974029	-0.131573635410078	-1.0954879653053	0.149747549675513	-0.878636316221429	0.379598498373476	0.999972532416526	ENSMUSG00000096829	29985934	29986043	+	upstream	-39441	36191	NearestLocation	Gm23771	miRNA
peak1123	chr1	29978597	29979542	946	*	24.40382682022	-0.0632506561740682	-1.04481727534202	0.19091047549964	-0.331310558043148	0.740409917076294	0.999972532416526	ENSMUSG00000096829	29985934	29986043	+	upstream	-7337	6392	NearestLocation	Gm23771	miRNA
peak1124	chr1	29996386	29997403	1018	*	36.4145238939215	-0.209461597255277	-1.15625659726749	0.194966751470649	-1.07434521873751	0.282667985304819	0.999972532416526	ENSMUSG00000096829	29985934	29986043	+	downstream	10452	10343	NearestLocation	Gm23771	miRNA
peak1125	chr1	30041562	30043861	2300	*	270.440388052758	-0.0793938379073607	-1.05657401762867	0.179405845004524	-0.442537632513358	0.658100204484951	0.999972532416526	ENSMUSG00000096829	29985934	29986043	+	downstream	55628	55519	NearestLocation	Gm23771	miRNA
peak1126	chr1	30046581	30047705	1125	*	49.3160599198642	-0.033625318818599	-1.02358103249008	0.174837091704077	-0.192323713983484	0.847488644047936	0.999972532416526	ENSMUSG00000096829	29985934	29986043	+	downstream	60647	60538	NearestLocation	Gm23771	miRNA
peak1127	chr1	30059188	30060052	865	*	27.5566316447783	-0.145564305405343	-1.10616324081424	0.202818418807875	-0.717707525090375	0.472937642426693	0.999972532416526	ENSMUSG00000096829	29985934	29986043	+	downstream	73254	73145	NearestLocation	Gm23771	miRNA
peak1128	chr1	30066343	30067884	1542	*	131.29761614796	-0.0573272298167354	-1.0405362525518	0.200088244657443	-0.286509734316883	0.774487738926235	0.999972532416526	ENSMUSG00000096829	29985934	29986043	+	downstream	80409	80300	NearestLocation	Gm23771	miRNA
peak1129	chr1	30085212	30085988	777	*	24.2515196766017	-0.113722747676542	-1.08201668618434	0.199945135124194	-0.568769765795523	0.569512395166054	0.999972532416526	ENSMUSG00000096829	29985934	29986043	+	downstream	99278	99169	NearestLocation	Gm23771	miRNA
peak1130	chr1	30086670	30088581	1912	*	63.5344780673856	0.224991692362031	1.16877051827521	0.162909963658361	1.38107999848224	0.167254364738837	0.999972532416526	ENSMUSG00000096829	29985934	29986043	+	downstream	100736	100627	NearestLocation	Gm23771	miRNA
peak1131	chr1	30089411	30091550	2140	*	112.827552918516	-0.106348995997145	-1.07650050478014	0.166300751822061	-0.639497986821711	0.522499022887923	0.999972532416526	ENSMUSG00000096829	29985934	29986043	+	downstream	103477	103368	NearestLocation	Gm23771	miRNA
peak1132	chr1	30165059	30166077	1019	*	44.5295985784951	0.242545608094404	1.18307834015769	0.190045484857774	1.27625030542514	0.201867050925629	0.999972532416526	ENSMUSG00000098883	30333291	30333397	-	downstream	168338	167214	NearestLocation	AC132241.1	miRNA
peak1133	chr1	30274247	30275212	966	*	34.4350258175296	0.100714636285016	1.07230449502466	0.193932933386381	0.519327143288026	0.603532628163754	0.999972532416526	ENSMUSG00000098883	30333291	30333397	-	downstream	59150	58079	NearestLocation	AC132241.1	miRNA
peak1134	chr1	30291062	30292048	987	*	31.4538842528042	-0.0752099383994747	-1.05351433032023	0.199678158202337	-0.376655809912186	0.706429406756296	0.999972532416526	ENSMUSG00000098883	30333291	30333397	-	downstream	42335	41243	NearestLocation	AC132241.1	miRNA
peak1135	chr1	30309803	30311640	1838	*	180.008442152771	-0.0436456321711564	-1.03071511411275	0.182025695058387	-0.239777313621336	0.810502895096914	0.999972532416526	ENSMUSG00000098883	30333291	30333397	-	downstream	23594	21651	NearestLocation	AC132241.1	miRNA
peak1136	chr1	30332657	30334070	1414	*	88.5646943239138	-0.0823701971659391	-1.05875603800876	0.172791155421482	-0.476703781307654	0.633573069876866	0.999972532416526	ENSMUSG00000098883	30333291	30333397	-	includeFeature	740	634	NearestLocation	AC132241.1	miRNA
peak1137	chr1	30370487	30372343	1857	*	179.398541359218	0.0364642292515173	1.02559720064166	0.174474132139118	0.208995045881313	0.834452106037983	0.999972532416526	ENSMUSG00000098883	30333291	30333397	-	upstream	-37090	37090	NearestLocation	AC132241.1	miRNA
peak1138	chr1	30418410	30419183	774	*	20.3240311601384	0.36467708290983	1.28759339642032	0.207202194963001	1.76000588688237	0.0784068084432026	0.999972532416526	ENSMUSG00000098883	30333291	30333397	-	upstream	-85013	85013	NearestLocation	AC132241.1	miRNA
peak1139	chr1	30496437	30497048	612	*	13.6402846390887	0.197613001821668	1.14679935782383	0.210025777272768	0.940898800079291	0.346756722601801	0.999972532416526	ENSMUSG00000098883	30333291	30333397	-	upstream	-163040	163040	NearestLocation	AC132241.1	miRNA
peak1140	chr1	30515775	30516682	908	*	25.1831673772126	-0.233203943423947	-1.17544248052685	0.192495010413394	-1.21148045823696	0.225711319716741	0.999972532416526	ENSMUSG00000098883	30333291	30333397	-	upstream	-182378	182378	NearestLocation	AC132241.1	miRNA
peak1141	chr1	30526120	30526840	721	*	14.141638316433	-0.148281866010555	-1.10824885042435	0.21016906477926	-0.705536117631275	0.480476663499933	0.999972532416526	ENSMUSG00000098883	30333291	30333397	-	upstream	-192723	192723	NearestLocation	AC132241.1	miRNA
peak1142	chr1	30540149	30541030	882	*	21.5908812706705	-0.50223718309842	-1.41640828055558	0.201307726134189	-2.49487286326822	0.0126002267200355	0.999972532416526	ENSMUSG00000053185	30718554	30719961	-	downstream	179812	177524	NearestLocation	Gm9898	protein_coding
peak1143	chr1	30541784	30542837	1054	*	41.3494174504568	0.223213302437346	1.16733067888149	0.189232914209832	1.17956912183805	0.238171630028957	0.999972532416526	ENSMUSG00000053185	30718554	30719961	-	downstream	178177	175717	NearestLocation	Gm9898	protein_coding
peak1144	chr1	30571385	30572222	838	*	20.5135757878583	-0.398175945798075	-1.31784066094982	0.201432140991335	-1.9767249845952	0.0480727250734846	0.999972532416526	ENSMUSG00000053185	30718554	30719961	-	downstream	148576	146332	NearestLocation	Gm9898	protein_coding
peak1145	chr1	30573735	30576554	2820	*	137.783176266335	0.0567134076246632	1.04009363067388	0.132754199001065	0.427206130212186	0.669229196700774	0.999972532416526	ENSMUSG00000053185	30718554	30719961	-	downstream	146226	142000	NearestLocation	Gm9898	protein_coding
peak1146	chr1	30593310	30594048	739	*	21.7379279491311	-0.329693506947052	-1.25674635693677	0.206401581186067	-1.59734002546153	0.110189933382695	0.999972532416526	ENSMUSG00000053185	30718554	30719961	-	downstream	126651	124506	NearestLocation	Gm9898	protein_coding
peak1147	chr1	30618021	30618547	527	*	16.1304556664832	0.241516874598076	1.18223503061487	0.20844413051297	1.15866478947484	0.246592848471309	0.999972532416526	ENSMUSG00000053185	30718554	30719961	-	downstream	101940	100007	NearestLocation	Gm9898	protein_coding
peak1148	chr1	30666153	30668641	2489	*	153.194179910816	0.186134366216298	1.13771118431108	0.166582845459895	1.11736815217933	0.263836946503961	0.999972532416526	ENSMUSG00000053185	30718554	30719961	-	downstream	53808	49913	NearestLocation	Gm9898	protein_coding
peak1149	chr1	30687303	30690666	3364	*	168.878904265894	-0.332440684171014	-1.25914173093083	0.135497234951962	-2.45348685003701	0.014147871213468	0.999972532416526	ENSMUSG00000053185	30718554	30719961	-	downstream	32658	27888	NearestLocation	Gm9898	protein_coding
peak1150	chr1	30698059	30699169	1111	*	30.687862296832	-0.0121194533844086	-1.0084359487008	0.190828334544504	-0.0635097162763433	0.94936062239527	0.999972532416526	ENSMUSG00000053185	30718554	30719961	-	downstream	21902	19385	NearestLocation	Gm9898	protein_coding
peak1151	chr1	30705510	30706632	1123	*	39.6127541339855	0.115640785533548	1.08345616513785	0.189801548240505	0.609272087638689	0.542344105111874	0.999972532416526	ENSMUSG00000053185	30718554	30719961	-	downstream	14451	11922	NearestLocation	Gm9898	protein_coding
peak1152	chr1	30722184	30723216	1033	*	36.2207816955517	0.232523813379281	1.17488847201472	0.190277789538869	1.22202288529204	0.221698972766273	0.999972532416526	ENSMUSG00000053185	30718554	30719961	-	upstream	-2223	2223	NearestLocation	Gm9898	protein_coding
peak1153	chr1	30729960	30731325	1366	*	86.9326638038398	-0.0603089894133703	-1.0426890550033	0.180786394411372	-0.33359252287614	0.738687061243747	0.999972532416526	ENSMUSG00000053185	30718554	30719961	-	upstream	-9999	9999	NearestLocation	Gm9898	protein_coding
peak1154	chr1	30760123	30761392	1270	*	82.1575181671011	-0.0638505997850655	-1.04525185214653	0.1817814955413	-0.351249171951933	0.725401423367203	0.999972532416526	ENSMUSG00000053185	30718554	30719961	-	upstream	-40162	40162	NearestLocation	Gm9898	protein_coding
peak1155	chr1	30768856	30771394	2539	*	96.6206444748874	-0.0036306348079629	-1.00251973348662	0.141769024407571	-0.0256095068942931	0.979568803153003	0.999972532416526	ENSMUSG00000053185	30718554	30719961	-	upstream	-48895	48895	NearestLocation	Gm9898	protein_coding
peak1156	chr1	30782636	30783228	593	*	13.1561667395257	0.310524396242869	1.24015839548173	0.210555472721318	1.47478663095054	0.140269916593832	0.999972532416526	ENSMUSG00000053185	30718554	30719961	-	upstream	-62675	62675	NearestLocation	Gm9898	protein_coding
peak1157	chr1	30803826	30805022	1197	*	34.9950524674024	0.188853774884229	1.1398577359572	0.192422371876516	0.98145435503426	0.326368733012969	0.999972532416526	ENSMUSG00000048874	30802342	30863256	-	inside	59430	1484	NearestLocation	Phf3	protein_coding
peak1158	chr1	30853361	30854399	1039	*	50.9745588601775	-0.119925502845178	-1.08667874771122	0.201948930348096	-0.593840742996084	0.552618635579403	0.999972532416526	ENSMUSG00000048874	30802342	30863256	-	inside	9895	8857	NearestLocation	Phf3	protein_coding
peak1159	chr1	30913570	30915068	1499	*	56.9482991578	-0.156073688429809	-1.11425056186091	0.158947359670957	-0.981920610401472	0.326138961137139	0.999972532416526	ENSMUSG00000026064	30940303	30949770	-	downstream	36200	25235	NearestLocation	Ptp4a1	protein_coding
peak1160	chr1	30924440	30924912	473	*	15.7680429040144	0.151817050872166	1.11096783714385	0.205862595630751	0.737467874661771	0.46083787243954	0.999972532416526	ENSMUSG00000026064	30940303	30949770	-	downstream	25330	15391	NearestLocation	Ptp4a1	protein_coding
peak1161	chr1	30962355	30963189	835	*	25.8442804730299	0.129415667758507	1.0938505711488	0.19902003316105	0.650264527158338	0.515521366381745	0.999972532416526	ENSMUSG00000026064	30940303	30949770	-	upstream	-12585	12585	NearestLocation	Ptp4a1	protein_coding
peak1162	chr1	30963657	30964519	863	*	21.0840622866332	0.24970043262042	1.18896020857739	0.207697936729239	1.20222875851645	0.229274909991226	0.999972532416526	ENSMUSG00000026064	30940303	30949770	-	upstream	-13887	13887	NearestLocation	Ptp4a1	protein_coding
peak1163	chr1	30977312	30978127	816	*	26.1887285452294	0.101264186383841	1.07271303409475	0.200804919976686	0.504291360966643	0.614056647370747	0.999972532416526	ENSMUSG00000086151	30976950	30978965	-	inside	1653	362	NearestLocation	Gm5698	protein_coding
peak1164	chr1	30998390	30999255	866	*	18.2497607156065	0.0337362482066747	1.02365973906336	0.207657466201049	0.162461041367095	0.870942805149774	0.999972532416526	ENSMUSG00000087346	30997867	30999905	-	inside	1515	523	NearestLocation	Gm5699	protein_coding
peak1165	chr1	31004815	31006071	1257	*	59.0487922168044	-0.0168703833161775	-1.01176229673928	0.177402609177746	-0.095096590711777	0.924238106023088	0.999972532416526	ENSMUSG00000087346	30997867	30999905	-	upstream	-4910	4910	NearestLocation	Gm5699	protein_coding
peak1166	chr1	31006525	31007859	1335	*	52.8066510354868	-0.0144141361834884	-1.01004119571277	0.182980451516695	-0.0787741863352723	0.937212236547734	0.999972532416526	ENSMUSG00000087346	30997867	30999905	-	upstream	-6620	6620	NearestLocation	Gm5699	protein_coding
peak1167	chr1	31038228	31038970	743	*	19.8063649989862	-0.0670915633048675	-1.0476026130243	0.204885831599144	-0.327458286311038	0.743321288011187	0.999972532416526	ENSMUSG00000087346	30997867	30999905	-	upstream	-38323	38323	NearestLocation	Gm5699	protein_coding
peak1168	chr1	31045456	31046291	836	*	23.3007815887336	-0.261518931461508	-1.19874012568528	0.208221599284864	-1.25596447419333	0.209128850685694	0.999972532416526	ENSMUSG00000087346	30997867	30999905	-	upstream	-45551	45551	NearestLocation	Gm5699	protein_coding
peak1169	chr1	31074727	31076473	1747	*	209.658565840914	-0.16143939072358	-1.11840242247263	0.205516385087422	-0.785530509671564	0.43214258938189	0.999972532416526	ENSMUSG00000098529	31122725	31122862	-	downstream	48135	46252	NearestLocation	5S_rRNA	rRNA
peak1170	chr1	31127432	31128567	1136	*	43.7148559860835	-0.187955075128169	-1.13914790411869	0.185760682488419	-1.01181300913818	0.31162746865305	0.999972532416526	ENSMUSG00000098529	31122725	31122862	-	upstream	-4570	4570	NearestLocation	5S_rRNA	rRNA
peak1171	chr1	31164325	31165000	676	*	19.1036374090775	-0.0584239874525528	-1.04132758401299	0.20362329338694	-0.286921925683283	0.774172101749091	0.999972532416526	ENSMUSG00000050217	31176406	31204656	+	upstream	-12081	11406	NearestLocation	Lgsn	protein_coding
peak1172	chr1	31165738	31166573	836	*	19.988390856476	0.158236797663436	1.11592246993476	0.202319428908403	0.782113702659152	0.434147754490079	0.999972532416526	ENSMUSG00000050217	31176406	31204656	+	upstream	-10668	9833	NearestLocation	Lgsn	protein_coding
peak1173	chr1	31176231	31177127	897	*	22.1063236563655	0.285526497482507	1.21885499176068	0.20375681534129	1.40131016969545	0.161121341403059	0.999972532416526	ENSMUSG00000050217	31176406	31204656	+	overlapStart	-175	175	NearestLocation	Lgsn	protein_coding
peak1174	chr1	31203165	31204577	1413	*	49.4754518003098	-0.0612576222407854	-1.04337489248568	0.164860011542683	-0.371573565157281	0.710210374020618	0.999972532416526	ENSMUSG00000086727	31141078	31222661	-	inside	19496	18084	NearestLocation	4931428L18Rik	protein_coding
peak1175	chr1	31232424	31233376	953	*	19.2704237755887	-0.124532825633629	-1.09015466097157	0.208395837414173	-0.597578277852682	0.550121361855725	0.999972532416526	ENSMUSG00000026063	31222839	31224287	+	downstream	9585	8137	NearestLocation	Pih1d3	protein_coding
peak1176	chr1	31234243	31235333	1091	*	33.1011707957584	-0.118986483035401	-1.0859716815389	0.195217139613036	-0.609508382672025	0.542187518140689	0.999972532416526	ENSMUSG00000026063	31222839	31224287	+	downstream	11404	9956	NearestLocation	Pih1d3	protein_coding
peak1177	chr1	31255302	31256003	702	*	17.1474745365383	0.0251032857204397	1.0175525383259	0.20402917091288	0.123037728419525	0.902077221967475	0.999972532416526	ENSMUSG00000077664	31259593	31259719	-	downstream	4417	3590	NearestLocation	Gm26145	snoRNA
peak1178	chr1	31261178	31261770	593	*	16.1439090744372	0.28228869517158	1.21612261499718	0.207697138603304	1.35913617813842	0.174103440558017	0.999972532416526	ENSMUSG00000077664	31259593	31259719	-	upstream	-1459	1459	NearestLocation	Gm26145	snoRNA
peak1179	chr1	31274778	31275536	759	*	19.6805524524349	0.165983593116666	1.12193072142991	0.204373127575533	0.812159578344377	0.416700070362593	0.999972532416526	ENSMUSG00000094215	31286945	31287706	+	upstream	-12167	11409	NearestLocation	Gm6489	protein_coding
peak1180	chr1	31276183	31276860	678	*	20.2248467662184	0.246380427647062	1.18622725722745	0.203171422103639	1.2126726539394	0.225254998994619	0.999972532416526	ENSMUSG00000094215	31286945	31287706	+	upstream	-10762	10085	NearestLocation	Gm6489	protein_coding
peak1181	chr1	31276944	31277808	865	*	22.4540254614341	-0.125473575577943	-1.09086575885007	0.207049902656378	-0.606006445635378	0.544510473048312	0.999972532416526	ENSMUSG00000094215	31286945	31287706	+	upstream	-10001	9137	NearestLocation	Gm6489	protein_coding
peak1182	chr1	31286799	31287563	765	*	18.9687520316745	0.0378944642986676	1.02661444430549	0.210575688095692	0.179956502297868	0.857186716766932	0.999972532416526	ENSMUSG00000094215	31286945	31287706	+	overlapStart	-146	143	NearestLocation	Gm6489	protein_coding
peak1183	chr1	31300620	31301683	1064	*	36.9401777677595	-0.249142685396817	-1.18850064431196	0.192035084758757	-1.29738107861801	0.194500099604348	0.999972532416526	ENSMUSG00000094215	31286945	31287706	+	downstream	13675	12914	NearestLocation	Gm6489	protein_coding
peak1184	chr1	31305609	31306365	757	*	20.5433376252438	-0.016706519683001	-1.0116473856693	0.20337335177823	-0.0821470440297351	0.934529783782974	0.999972532416526	ENSMUSG00000094215	31286945	31287706	+	downstream	18664	17903	NearestLocation	Gm6489	protein_coding
peak1185	chr1	31345995	31346608	614	*	12.892915294186	-0.307181790169291	-1.23728837628603	0.209728564064863	-1.46466358332711	0.143012725168101	0.999972532416526	ENSMUSG00000094215	31286945	31287706	+	downstream	59050	58289	NearestLocation	Gm6489	protein_coding
peak1186	chr1	31383543	31384605	1063	*	43.2001016493014	-0.018897775523056	-1.01318510675568	0.189101873070151	-0.099934364563621	0.920396433924263	0.999972532416526	ENSMUSG00000094215	31286945	31287706	+	downstream	96598	95837	NearestLocation	Gm6489	protein_coding
peak1187	chr1	31395198	31395921	724	*	17.5435535957784	0.284519884961981	1.21800485591616	0.208416533590289	1.36515025972603	0.172205828066029	0.999972532416526	ENSMUSG00000094215	31286945	31287706	+	downstream	108253	107492	NearestLocation	Gm6489	protein_coding
peak1188	chr1	31415857	31417042	1186	*	63.89593703621	-0.0167398414195058	-1.01167075182498	0.17883684642739	-0.0936039846033762	0.925423744258791	0.999972532416526	ENSMUSG00000094215	31286945	31287706	+	downstream	128912	128151	NearestLocation	Gm6489	protein_coding
peak1189	chr1	31436497	31437097	601	*	19.0109555758546	0.100107908921823	1.07185363072214	0.203048398944989	0.493024862259293	0.621995020220728	0.999972532416526	ENSMUSG00000094215	31286945	31287706	+	downstream	149552	148791	NearestLocation	Gm6489	protein_coding
peak1190	chr1	31454154	31455136	983	*	28.1267294169705	-0.347532876396735	-1.27238288955859	0.189522661709412	-1.83372728760846	0.06669448590891	0.999972532416526	ENSMUSG00000070960	31615458	31616843	+	upstream	-161304	160322	NearestLocation	Gm10307	pseudogene
peak1191	chr1	31469783	31471138	1356	*	78.700565402143	0.257468732338628	1.19537952117416	0.165836344576001	1.55254707884998	0.120531377087766	0.999972532416526	ENSMUSG00000070960	31615458	31616843	+	upstream	-145675	144320	NearestLocation	Gm10307	pseudogene
peak1192	chr1	31471575	31474201	2627	*	113.51197616187	-0.124458413715905	-1.09009843397651	0.153067005931075	-0.813097590554218	0.41616210778865	0.999972532416526	ENSMUSG00000070960	31615458	31616843	+	upstream	-143883	141257	NearestLocation	Gm10307	pseudogene
peak1193	chr1	31491814	31493070	1257	*	62.0829550087361	0.0938491918761601	1.0672137739778	0.183713133275302	0.51084639515414	0.609458619131575	0.999972532416526	ENSMUSG00000070960	31615458	31616843	+	upstream	-123644	122388	NearestLocation	Gm10307	pseudogene
peak1194	chr1	31540115	31540809	695	*	18.1688069177397	-0.200272278381883	-1.14891516813934	0.207116785221554	-0.966953393794955	0.333567332894745	0.999972532416526	ENSMUSG00000070960	31615458	31616843	+	upstream	-75343	74649	NearestLocation	Gm10307	pseudogene
peak1195	chr1	31551854	31552575	722	*	21.1859573369397	0.0886755233167764	1.06339347806402	0.20264828856545	0.437583381258789	0.661688320382633	0.999972532416526	ENSMUSG00000070960	31615458	31616843	+	upstream	-63604	62883	NearestLocation	Gm10307	pseudogene
peak1196	chr1	31572505	31573159	655	*	11.522959175072	0.152719434544637	1.11166294789426	0.209329875964811	0.729563488444953	0.465657046901392	0.999972532416526	ENSMUSG00000070960	31615458	31616843	+	upstream	-42953	42299	NearestLocation	Gm10307	pseudogene
peak1197	chr1	31615143	31616903	1761	*	62.1176417972158	0.0218267988739928	1.01524420955427	0.169383736325086	0.128860062645579	0.897468378521006	0.999972532416526	ENSMUSG00000070960	31615458	31616843	+	includeFeature	-315	60	NearestLocation	Gm10307	pseudogene
peak1198	chr1	31700309	31701829	1521	*	145.907638326664	-0.0768619688934517	-1.05472140085042	0.201717493470658	-0.381037695695103	0.703175277576223	0.999972532416526	ENSMUSG00000082159	31736056	31736892	+	upstream	-35747	34227	NearestLocation	Gm7910	pseudogene
peak1199	chr1	31726101	31726980	880	*	24.6054671698942	0.0947761153987206	1.06789967319882	0.199543308466696	0.474965139783371	0.634811820621928	0.999972532416526	ENSMUSG00000082159	31736056	31736892	+	upstream	-9955	9076	NearestLocation	Gm7910	pseudogene
peak1200	chr1	31730248	31731518	1271	*	70.1800301217696	-0.0864094576968775	-1.0617244989453	0.181605219120191	-0.475809330345786	0.634210222069335	0.999972532416526	ENSMUSG00000082159	31736056	31736892	+	upstream	-5808	4538	NearestLocation	Gm7910	pseudogene
peak1201	chr1	31731529	31732092	564	*	14.8526586903958	-0.323191373520208	-1.25109502688189	0.207975518981422	-1.55398758037997	0.120187379141392	0.999972532416526	ENSMUSG00000082159	31736056	31736892	+	upstream	-4527	3964	NearestLocation	Gm7910	pseudogene
peak1202	chr1	31732609	31735069	2461	*	125.780921673666	-0.119403981738147	-1.08628599424174	0.151084245545507	-0.790313915968045	0.429344461762406	0.999972532416526	ENSMUSG00000082159	31736056	31736892	+	upstream	-3447	987	NearestLocation	Gm7910	pseudogene
peak1203	chr1	31736969	31737719	751	*	15.710970824737	0.0441651417200736	1.03108633793358	0.210305386079363	0.210004805599258	0.833663922344853	0.999972532416526	ENSMUSG00000082159	31736056	31736892	+	downstream	913	77	NearestLocation	Gm7910	pseudogene
peak1204	chr1	31765395	31766215	821	*	20.8949678935269	-0.172673983416213	-1.12714567382964	0.204724867110404	-0.843444110397656	0.398980110914601	0.999972532416526	ENSMUSG00000082159	31736056	31736892	+	downstream	29339	28503	NearestLocation	Gm7910	pseudogene
peak1205	chr1	31819800	31820760	961	*	39.220710123351	-0.2706415835053	-1.20634418391073	0.188852379805081	-1.43308537485541	0.15183344045894	0.999972532416526	ENSMUSG00000082159	31736056	31736892	+	downstream	83744	82908	NearestLocation	Gm7910	pseudogene
peak1206	chr1	31893644	31894346	703	*	17.6086992964347	-0.223710323822268	-1.16773290405434	0.204786020618277	-1.0924101320337	0.274652871535784	0.999972532416526	ENSMUSG00000082159	31736056	31736892	+	downstream	157588	156752	NearestLocation	Gm7910	pseudogene
peak1207	chr1	31935804	31936766	963	*	36.460572796457	-0.408538549710296	-1.32734053666856	0.182164960180218	-2.24268459371179	0.0249171608126926	0.999972532416526	ENSMUSG00000082159	31736056	31736892	+	downstream	199748	198912	NearestLocation	Gm7910	pseudogene
peak1208	chr1	31937373	31938146	774	*	21.3225012704676	0.349598783898914	1.27420621898587	0.200793017122532	1.74109034720851	0.0816677430956173	0.999972532416526	ENSMUSG00000082159	31736056	31736892	+	downstream	201317	200481	NearestLocation	Gm7910	pseudogene
peak1209	chr1	32017286	32018049	764	*	20.5072667629825	-0.016588318102265	-1.01156450368919	0.20313295163466	-0.0816623692452396	0.934915203365552	0.999972532416526	ENSMUSG00000026058	32172806	32657738	+	upstream	-155520	154757	NearestLocation	Khdrbs2	protein_coding
peak1210	chr1	32054230	32055068	839	*	27.0827972349642	0.0792620521194912	1.05647750722559	0.19835152233459	0.399603951543097	0.68944824552044	0.999972532416526	ENSMUSG00000026058	32172806	32657738	+	upstream	-118576	117738	NearestLocation	Khdrbs2	protein_coding
peak1211	chr1	32065931	32069240	3310	*	187.912538525263	-0.349828511132064	-1.27440913309293	0.131537372410199	-2.65953701767071	0.00782481308132943	0.999972532416526	ENSMUSG00000026058	32172806	32657738	+	upstream	-106875	103566	NearestLocation	Khdrbs2	protein_coding
peak1212	chr1	32072830	32074940	2111	*	288.999399497777	-0.0705536311989612	-1.05011958750268	0.196242768349988	-0.3595221968798	0.719204475590431	0.999972532416526	ENSMUSG00000026058	32172806	32657738	+	upstream	-99976	97866	NearestLocation	Khdrbs2	protein_coding
peak1213	chr1	32080862	32081478	617	*	15.9997013610619	0.046114981853731	1.03248082025209	0.209828506563008	0.219774627428345	0.826046680906597	0.999972532416526	ENSMUSG00000026058	32172806	32657738	+	upstream	-91944	91328	NearestLocation	Khdrbs2	protein_coding
peak1214	chr1	32265104	32266364	1261	*	74.7351487023316	-0.0388010783067221	-1.0272597889683	0.150484488198223	-0.257841049076181	0.796529582723302	0.999972532416526	ENSMUSG00000064688	32213133	32213239	-	upstream	-51865	51865	NearestLocation	Gm25814	snRNA
peak1215	chr1	32366950	32367494	545	*	16.28881886782	0.10999720355137	1.07922614458388	0.209467463450499	0.525127873032958	0.59949430086899	0.999972532416526	ENSMUSG00000049830	32519563	32520999	-	downstream	154049	152069	NearestLocation	Gm9839	pseudogene
peak1216	chr1	32377792	32379060	1269	*	73.0574626596059	0.0117657723147789	1.00818875786716	0.176025805625174	0.0668411786157802	0.946708140897811	0.999972532416526	ENSMUSG00000049830	32519563	32520999	-	downstream	143207	140503	NearestLocation	Gm9839	pseudogene
peak1217	chr1	32436331	32437375	1045	*	33.9809191543001	-0.131138280303381	-1.09515743507273	0.184490268789389	-0.71081407796682	0.477199455608752	0.999972532416526	ENSMUSG00000049830	32519563	32520999	-	downstream	84668	82188	NearestLocation	Gm9839	pseudogene
peak1218	chr1	32472400	32473012	613	*	19.1765000276793	-0.186740989876962	-1.13818966910778	0.207699681599086	-0.899091363256977	0.368603998067465	0.999972532416526	ENSMUSG00000049830	32519563	32520999	-	downstream	48599	46551	NearestLocation	Gm9839	pseudogene
peak1219	chr1	32588004	32589181	1178	*	53.3754432195454	-0.203077251306479	-1.15115112982056	0.180916199797125	-1.12249346125004	0.261652686174161	0.999972532416526	ENSMUSG00000089489	32568359	32568421	-	upstream	-19583	19583	NearestLocation	Gm24732	snRNA
peak1220	chr1	32665302	32666578	1277	*	74.6365574256652	0.0474074263754155	1.03340618704506	0.192506486801158	0.246264046283194	0.805477839920653	0.999972532416526	ENSMUSG00000089395	32726639	32726930	+	upstream	-61337	60061	NearestLocation	Gm23024	misc_RNA
peak1221	chr1	32741699	32742693	995	*	24.8837206109566	0.053668900194713	1.03790104398741	0.207280682641875	0.258918966836086	0.795697763658514	0.999972532416526	ENSMUSG00000089395	32726639	32726930	+	downstream	15060	14769	NearestLocation	Gm23024	misc_RNA
peak1222	chr1	32772434	32773381	948	*	25.3022459380191	0.22130371022088	1.16578658889784	0.19870163702081	1.11374880216867	0.265386966571189	0.999972532416526	ENSMUSG00000089395	32726639	32726930	+	downstream	45795	45504	NearestLocation	Gm23024	misc_RNA
peak1223	chr1	32794185	32795141	957	*	42.1271731611623	-0.298906547801708	-1.23021165382287	0.17819185002152	-1.67744230595063	0.0934560224326196	0.999972532416526	ENSMUSG00000089395	32726639	32726930	+	downstream	67546	67255	NearestLocation	Gm23024	misc_RNA
peak1224	chr1	32858384	32859326	943	*	19.8103621635906	-0.0110405920890672	-1.00768211244989	0.207932947809454	-0.053096886305794	0.957654712323224	0.999972532416526	ENSMUSG00000089395	32726639	32726930	+	downstream	131745	131454	NearestLocation	Gm23024	misc_RNA
peak1225	chr1	32899190	32900070	881	*	26.8261219846613	-0.114022978800067	-1.08224188200216	0.196516695257647	-0.580220314872354	0.561766055777788	0.999972532416526	ENSMUSG00000089395	32726639	32726930	+	downstream	172551	172260	NearestLocation	Gm23024	misc_RNA
peak1226	chr1	32915505	32916662	1158	*	42.1025239536032	0.172849840161696	1.12728307518301	0.198365266538874	0.871371501561854	0.383551341097183	0.999972532416526	ENSMUSG00000089395	32726639	32726930	+	downstream	188866	188575	NearestLocation	Gm23024	misc_RNA
peak1227	chr1	32925036	32925888	853	*	23.1723620073816	-0.163091259141057	-1.11968371314541	0.203100179383368	-0.803008936950317	0.421969569100167	0.999972532416526	ENSMUSG00000089395	32726639	32726930	+	downstream	198397	198106	NearestLocation	Gm23024	misc_RNA
peak1228	chr1	32960966	32961902	937	*	26.1960732303972	-0.266665448807133	-1.20302402054186	0.196459182759149	-1.35735802756573	0.174667477788884	0.999972532416526	ENSMUSG00000088750	33191993	33192102	+	upstream	-231027	230091	NearestLocation	Gm24901	snRNA
peak1229	chr1	32962404	32963119	716	*	16.3914062805439	-0.369681524815335	-1.29206757500852	0.207622660269307	-1.78054516947149	0.0749867839662918	0.999972532416526	ENSMUSG00000088750	33191993	33192102	+	upstream	-229589	228874	NearestLocation	Gm24901	snRNA
peak1230	chr1	32990350	32991263	914	*	22.3946137248087	0.185387897755269	1.13712267057784	0.20287832173873	0.913788600804842	0.360827937348331	0.999972532416526	ENSMUSG00000088750	33191993	33192102	+	upstream	-201643	200730	NearestLocation	Gm24901	snRNA
peak1231	chr1	33018850	33020592	1743	*	199.06658480832	-0.154485950388851	-1.11302496337268	0.201321360182139	-0.767359957478357	0.442867529226561	0.999972532416526	ENSMUSG00000088750	33191993	33192102	+	upstream	-173143	171401	NearestLocation	Gm24901	snRNA
peak1232	chr1	33036790	33037566	777	*	22.2621112607628	0.0317986559586798	1.02228584936258	0.20274573862992	0.156840070590698	0.875370891871155	0.999972532416526	ENSMUSG00000088750	33191993	33192102	+	upstream	-155203	154427	NearestLocation	Gm24901	snRNA
peak1233	chr1	33045561	33046946	1386	*	102.91644596829	-0.19235927328118	-1.1426307599158	0.177591554021649	-1.08315552696684	0.278739395948738	0.999972532416526	ENSMUSG00000088750	33191993	33192102	+	upstream	-146432	145047	NearestLocation	Gm24901	snRNA
peak1234	chr1	33088991	33089724	734	*	16.6760770817225	-0.12746158791667	-1.09236999183102	0.205430150205346	-0.620461932142193	0.534953709190129	0.999972532416526	ENSMUSG00000088750	33191993	33192102	+	upstream	-103002	102269	NearestLocation	Gm24901	snRNA
peak1235	chr1	33100122	33102843	2722	*	90.7499425961557	0.0640532894680934	1.04539871384905	0.149790622791035	0.427618820688467	0.66892866122905	0.999972532416526	ENSMUSG00000088750	33191993	33192102	+	upstream	-91871	89150	NearestLocation	Gm24901	snRNA
peak1236	chr1	33162216	33163262	1047	*	34.0685605054833	0.11362805578074	1.08194566989467	0.185837048744788	0.611439196587691	0.540908860182192	0.999972532416526	ENSMUSG00000088750	33191993	33192102	+	upstream	-29777	28731	NearestLocation	Gm24901	snRNA
peak1237	chr1	33176165	33176936	772	*	19.1719404188211	-0.223046051872158	-1.16719535894631	0.202149583771807	-1.10337131400646	0.269865948772953	0.999972532416526	ENSMUSG00000088750	33191993	33192102	+	upstream	-15828	15057	NearestLocation	Gm24901	snRNA
peak1238	chr1	33232993	33234461	1469	*	56.0420287548274	-0.220191989719522	-1.1648885961885	0.167596389055195	-1.31382299440238	0.188905777577371	0.999972532416526	ENSMUSG00000088750	33191993	33192102	+	downstream	41000	40891	NearestLocation	Gm24901	snRNA
peak1239	chr1	33239416	33240486	1071	*	33.0078628074154	0.0525503555911263	1.03709665453015	0.193784933900379	0.271178747147296	0.786253558075448	0.999972532416526	ENSMUSG00000088750	33191993	33192102	+	downstream	47423	47314	NearestLocation	Gm24901	snRNA
peak1240	chr1	33244882	33245561	680	*	15.5429055079478	0.0155448764512132	1.01083314543596	0.210620175147424	0.07380525840097	0.941165342840808	0.999972532416526	ENSMUSG00000065223	33293676	33293775	+	upstream	-48794	48115	NearestLocation	Gm25792	snRNA
peak1241	chr1	33256073	33257379	1307	*	79.0821533859915	0.234368290095327	1.17639152029764	0.176586248854425	1.32721710561131	0.184436875518019	0.999972532416526	ENSMUSG00000065223	33293676	33293775	+	upstream	-37603	36297	NearestLocation	Gm25792	snRNA
peak1242	chr1	33285650	33286375	726	*	20.2390162045561	-0.00393001061108351	-1.00272778944039	0.208217050255956	-0.018874585948905	0.984941153404134	0.999972532416526	ENSMUSG00000065223	33293676	33293775	+	upstream	-8026	7301	NearestLocation	Gm25792	snRNA
peak1243	chr1	33305064	33306277	1214	*	60.5388903343924	-0.194899721112349	-1.14464459584462	0.179399306976327	-1.08640175035943	0.277301287511083	0.999972532416526	ENSMUSG00000065223	33293676	33293775	+	downstream	11388	11289	NearestLocation	Gm25792	snRNA
peak1244	chr1	33306354	33306931	578	*	12.559839795152	-0.0752675935798884	-1.05355643330858	0.210461680167271	-0.357630869049735	0.720619574020357	0.999972532416526	ENSMUSG00000065223	33293676	33293775	+	downstream	12678	12579	NearestLocation	Gm25792	snRNA
peak1245	chr1	33363775	33364452	678	*	18.4900136752137	-0.0798582813860953	-1.05691421281535	0.20784070497636	-0.384228303089996	0.700809242516062	0.999972532416526	ENSMUSG00000065260	33422733	33422838	+	upstream	-58958	58281	NearestLocation	Gm23453	snRNA
peak1246	chr1	33370896	33371699	804	*	20.9720050655629	0.0338499694705827	1.02374043280963	0.202578316853402	0.167095718813177	0.867294734549938	0.999972532416526	ENSMUSG00000065260	33422733	33422838	+	upstream	-51837	51034	NearestLocation	Gm23453	snRNA
peak1247	chr1	33395663	33396288	626	*	14.158835980278	0.0840542244184403	1.05999262300424	0.210578314881725	0.399158975441753	0.689776069376396	0.999972532416526	ENSMUSG00000065260	33422733	33422838	+	upstream	-27070	26445	NearestLocation	Gm23453	snRNA
peak1248	chr1	33398221	33399310	1090	*	40.2675602503562	0.289532553087982	1.22224419478663	0.175542071045585	1.64936275027083	0.0990733411954444	0.999972532416526	ENSMUSG00000065260	33422733	33422838	+	upstream	-24512	23423	NearestLocation	Gm23453	snRNA
peak1249	chr1	33406369	33409381	3013	*	303.975873492114	-0.122900717560969	-1.0889220760339	0.199028016185827	-0.617504610236479	0.536901941346246	0.999972532416526	ENSMUSG00000065260	33422733	33422838	+	upstream	-16364	13352	NearestLocation	Gm23453	snRNA
peak1250	chr1	33445269	33445899	631	*	17.1968822274618	-0.356396507704445	-1.28022422001411	0.205880195090161	-1.73108689521286	0.0834362673202452	0.999972532416526	ENSMUSG00000065260	33422733	33422838	+	downstream	22536	22431	NearestLocation	Gm23453	snRNA
peak1251	chr1	33461504	33462421	918	*	24.6210302533249	0.120426570680954	1.08705623173933	0.19582788068885	0.614961313258041	0.538580269600021	0.999972532416526	ENSMUSG00000065260	33422733	33422838	+	downstream	38771	38666	NearestLocation	Gm23453	snRNA
peak1252	chr1	33462507	33463378	872	*	24.8617837395977	-0.352599925224367	-1.27685962325539	0.19509330783075	-1.80733992951854	0.0707092938585793	0.999972532416526	ENSMUSG00000065260	33422733	33422838	+	downstream	39774	39669	NearestLocation	Gm23453	snRNA
peak1253	chr1	33469126	33470850	1725	*	63.7412824204823	-0.0419982824248259	-1.02953885773391	0.159737103243008	-0.26292127234168	0.792611260017736	0.999972532416526	ENSMUSG00000065260	33422733	33422838	+	downstream	46393	46288	NearestLocation	Gm23453	snRNA
peak1254	chr1	33481731	33482737	1007	*	30.7119462584218	0.42007144883446	1.3379938166979	0.190857470994101	2.20096937597713	0.0277381918866857	0.999972532416526	ENSMUSG00000065260	33422733	33422838	+	downstream	58998	58893	NearestLocation	Gm23453	snRNA
peak1255	chr1	33489037	33490486	1450	*	37.4750610761582	-0.110401708204867	-1.07952878179514	0.182472329655202	-0.605032600907112	0.545157335417368	0.999972532416526	ENSMUSG00000065260	33422733	33422838	+	downstream	66304	66199	NearestLocation	Gm23453	snRNA
peak1256	chr1	33498835	33500771	1937	*	48.7539565367065	0.210925836873869	1.15743071662162	0.185855205837515	1.13489334841808	0.256420007223761	0.999972532416526	ENSMUSG00000065260	33422733	33422838	+	downstream	76102	75997	NearestLocation	Gm23453	snRNA
peak1257	chr1	33506701	33507495	795	*	17.5290736921512	0.212385715703695	1.15860252615723	0.208341639289864	1.01941079290542	0.308007984373474	0.999972532416526	ENSMUSG00000065260	33422733	33422838	+	downstream	83968	83863	NearestLocation	Gm23453	snRNA
peak1258	chr1	33512287	33513055	769	*	19.0267219008011	-0.171061011619809	-1.12588619889365	0.199553223061697	-0.857219988709085	0.391323317555695	0.999972532416526	ENSMUSG00000065260	33422733	33422838	+	downstream	89554	89449	NearestLocation	Gm23453	snRNA
peak1259	chr1	33521745	33522801	1057	*	39.2146021992351	0.0459499557064727	1.03236272420102	0.189033501979829	0.243078370898381	0.807944686306335	0.999972532416526	ENSMUSG00000065260	33422733	33422838	+	downstream	99012	98907	NearestLocation	Gm23453	snRNA
peak1260	chr1	33540323	33541128	806	*	20.6768683394125	-0.12761862720806	-1.09248890424243	0.204274117381634	-0.624742032147117	0.532140381706085	0.999972532416526	ENSMUSG00000065260	33422733	33422838	+	downstream	117590	117485	NearestLocation	Gm23453	snRNA
peak1261	chr1	33551195	33551819	625	*	16.8100932919452	-0.283290865110766	-1.21696768959556	0.209981990466315	-1.34911981966478	0.177298483146297	0.999972532416526	ENSMUSG00000026134	33453811	33669786	-	inside	118591	97384	NearestLocation	Prim2	protein_coding
peak1262	chr1	33556179	33556887	709	*	18.3204656310907	0.327750235766406	1.25505469317006	0.209683112861783	1.56307406587601	0.118035174783997	0.999972532416526	ENSMUSG00000026134	33453811	33669786	-	inside	113607	102368	NearestLocation	Prim2	protein_coding
peak1263	chr1	33582587	33583492	906	*	25.9236466723744	0.137243606655144	1.0998018409692	0.202101112532846	0.679083875071883	0.497084718857041	0.999972532416526	ENSMUSG00000026134	33453811	33669786	-	inside	87199	86294	NearestLocation	Prim2	protein_coding
peak1264	chr1	33612794	33613494	701	*	17.6493663094319	-0.0219976286829187	-1.01536443194223	0.208692661551557	-0.105406814592205	0.916053008927206	0.999972532416526	ENSMUSG00000026134	33453811	33669786	-	inside	56992	56292	NearestLocation	Prim2	protein_coding
peak1265	chr1	33628984	33629730	747	*	18.9658715590918	-0.26734152657293	-1.20358791545553	0.204103038747892	-1.30983609167696	0.190251290667525	0.999972532416526	ENSMUSG00000026134	33453811	33669786	-	inside	40802	40056	NearestLocation	Prim2	protein_coding
peak1266	chr1	33629929	33630637	709	*	19.6841936860459	-0.196887275343041	-1.14622262237911	0.208279284235267	-0.945304167267263	0.344503611514332	0.999972532416526	ENSMUSG00000026134	33453811	33669786	-	inside	39857	39149	NearestLocation	Prim2	protein_coding
peak1267	chr1	33637505	33638710	1206	*	64.050636909993	0.103892322316061	1.07466896035052	0.156885564297637	0.662217220438205	0.507832019508295	0.999972532416526	ENSMUSG00000026134	33453811	33669786	-	inside	32281	31076	NearestLocation	Prim2	protein_coding
peak1268	chr1	33639521	33640450	930	*	27.9772834771461	0.100770044245757	1.07234567860444	0.186699723392515	0.539743939705253	0.589373633036859	0.999972532416526	ENSMUSG00000026134	33453811	33669786	-	inside	30265	29336	NearestLocation	Prim2	protein_coding
peak1269	chr1	33641781	33642452	672	*	16.2816239465401	0.0308406651850899	1.02160724764784	0.208404560894706	0.147984598094625	0.882354923344419	0.999972532416526	ENSMUSG00000026134	33453811	33669786	-	inside	28005	27334	NearestLocation	Prim2	protein_coding
peak1270	chr1	33642812	33643566	755	*	17.9769923890347	-0.0107842635404478	-1.00750309003623	0.207509606989098	-0.0519699482685366	0.958552638850608	0.999972532416526	ENSMUSG00000026134	33453811	33669786	-	inside	26974	26220	NearestLocation	Prim2	protein_coding
peak1271	chr1	33643790	33644894	1105	*	34.4912001215011	0.0943080992646289	1.06755329839084	0.197779559940267	0.476834407423657	0.633480042536872	0.999972532416526	ENSMUSG00000026134	33453811	33669786	-	inside	25996	24892	NearestLocation	Prim2	protein_coding
peak1272	chr1	33651943	33652716	774	*	17.9008105609891	0.275960083495915	1.21079958306939	0.209072281881415	1.3199266828323	0.186859497873638	0.999972532416526	ENSMUSG00000026134	33453811	33669786	-	inside	17843	17070	NearestLocation	Prim2	protein_coding
peak1273	chr1	33656525	33657268	744	*	20.7561329661488	0.0440913922036315	1.03103363090049	0.205926520409636	0.214112257692323	0.830459517192817	0.999972532416526	ENSMUSG00000026134	33453811	33669786	-	inside	13261	12518	NearestLocation	Prim2	protein_coding
peak1274	chr1	33657289	33658158	870	*	24.1344318772306	0.00907275613409245	1.00630857107308	0.201750119846994	0.0449702639134646	0.96413101092554	0.999972532416526	ENSMUSG00000026134	33453811	33669786	-	inside	12497	11628	NearestLocation	Prim2	protein_coding
peak1275	chr1	33663502	33664121	620	*	24.1460578771321	-0.00159889282744166	-1.00110888241134	0.204205348553843	-0.00782982835055408	0.99375276467781	0.999972532416526	ENSMUSG00000026134	33453811	33669786	-	inside	6284	5665	NearestLocation	Prim2	protein_coding
peak1276	chr1	33666669	33667483	815	*	17.7331400794532	-0.015127355330879	-1.01054064902423	0.207445691769738	-0.0729220028713353	0.94186818479524	0.999972532416526	ENSMUSG00000026134	33453811	33669786	-	inside	3117	2303	NearestLocation	Prim2	protein_coding
peak1277	chr1	33680946	33681932	987	*	28.5537903483334	-0.308337932582696	-1.23828030795519	0.190302084170626	-1.62025515341303	0.105177478182075	0.999972532416526	ENSMUSG00000044744	33669843	33670712	+	downstream	11103	10234	NearestLocation	1700001G17Rik	protein_coding
peak1278	chr1	33687600	33688625	1026	*	39.9556537655689	0.15616205200252	1.1143188106405	0.180284404073939	0.866198342583607	0.386381402126003	0.999972532416526	ENSMUSG00000044744	33669843	33670712	+	downstream	17757	16888	NearestLocation	1700001G17Rik	protein_coding
peak1279	chr1	33692894	33693618	725	*	14.271056494522	-0.400667574376742	-1.32011862438792	0.210609693322493	-1.9024175386041	0.0571165899283362	0.999972532416526	ENSMUSG00000044744	33669843	33670712	+	downstream	23051	22182	NearestLocation	1700001G17Rik	protein_coding
peak1280	chr1	33699213	33699957	745	*	18.5469207703453	0.643548383572203	1.5621666683705	0.208844910898673	3.0814654798289	0.00205984359369894	0.999972532416526	ENSMUSG00000004768	33719882	33742564	+	upstream	-20669	19925	NearestLocation	Rab23	protein_coding
peak1281	chr1	33703067	33703630	564	*	11.61999891956	-0.0516245104938521	-1.0364313144604	0.207604932941741	-0.24866707048979	0.80361832278342	0.999972532416526	ENSMUSG00000004768	33719882	33742564	+	upstream	-16815	16252	NearestLocation	Rab23	protein_coding
peak1282	chr1	33723126	33724318	1193	*	40.5700380291394	-0.381468342683098	-1.3026670062605	0.181050103725702	-2.10697665912989	0.0351196028411114	0.999972532416526	ENSMUSG00000004768	33719882	33742564	+	inside	3244	3244	NearestLocation	Rab23	protein_coding
peak1283	chr1	33725964	33726568	605	*	16.2020845266236	-0.0540460462755705	-1.03817240520315	0.20673259228308	-0.26142973238378	0.793761130922144	0.999972532416526	ENSMUSG00000004768	33719882	33742564	+	inside	6082	6082	NearestLocation	Rab23	protein_coding
peak1284	chr1	33728808	33729638	831	*	19.6968230126173	0.0519434360229827	1.03666045570935	0.20564080792183	0.252593036119211	0.800582711927083	0.999972532416526	ENSMUSG00000004768	33719882	33742564	+	inside	8926	8926	NearestLocation	Rab23	protein_coding
peak1285	chr1	33738164	33739072	909	*	21.1209088177933	-0.673129114598651	-1.59452764961738	0.204031080332997	-3.29914988196917	0.000969781170262952	0.999972532416526	ENSMUSG00000004768	33719882	33742564	+	inside	18282	3492	NearestLocation	Rab23	protein_coding
peak1286	chr1	33739558	33740470	913	*	28.0826985362205	0.311822873802116	1.24127508521193	0.192174867013793	1.62259965960968	0.10467501333333	0.999972532416526	ENSMUSG00000042215	33745484	33757794	-	downstream	18236	5014	NearestLocation	Bag2	protein_coding
peak1287	chr1	33744790	33745557	768	*	23.6265678879334	-0.0526024670985362	-1.03713411611735	0.201672760601597	-0.260830798079132	0.794222992874854	0.999972532416526	ENSMUSG00000042215	33745484	33757794	-	overlapEnd	13004	73	NearestLocation	Bag2	protein_coding
peak1288	chr1	33746353	33747404	1052	*	32.6966073711236	-0.311354382982443	-1.24087206755713	0.190345903951348	-1.63572935649839	0.10189624263674	0.999972532416526	ENSMUSG00000042215	33745484	33757794	-	inside	11441	869	NearestLocation	Bag2	protein_coding
peak1289	chr1	33747558	33748526	969	*	25.0987383903736	0.165691263229704	1.12170341028955	0.203090692368726	0.815848630467415	0.414586715508891	0.999972532416526	ENSMUSG00000042215	33745484	33757794	-	inside	10236	2074	NearestLocation	Bag2	protein_coding
peak1290	chr1	33748564	33749534	971	*	35.284372396693	0.0504678633370589	1.03560071278894	0.193539465361197	0.260762647260972	0.794275551243999	0.999972532416526	ENSMUSG00000042215	33745484	33757794	-	inside	9230	3080	NearestLocation	Bag2	protein_coding
peak1291	chr1	33753906	33754865	960	*	33.8891665466061	-0.332634286855573	-1.25931071298855	0.183720856083277	-1.81054178576653	0.0702118105015357	0.999972532416526	ENSMUSG00000042215	33745484	33757794	-	inside	3888	2929	NearestLocation	Bag2	protein_coding
peak1292	chr1	33765507	33766162	656	*	14.8534331809867	-0.131793909823573	-1.09565524001333	0.209862180961385	-0.628002192771564	0.530002503526968	0.999972532416526	ENSMUSG00000042215	33745484	33757794	-	upstream	-7713	7713	NearestLocation	Bag2	protein_coding
peak1293	chr1	33771362	33772270	909	*	23.2184255881228	-0.205979864726857	-1.15346950631081	0.199066114566849	-1.03473092432156	0.300794589822705	0.999972532416526	ENSMUSG00000042215	33745484	33757794	-	upstream	-13568	13568	NearestLocation	Bag2	protein_coding
peak1294	chr1	33776905	33777907	1003	*	34.9469035119794	0.311955948127658	1.24138958582261	0.192302035917532	1.62221864495204	0.104756540864941	0.999972532416526	ENSMUSG00000042215	33745484	33757794	-	upstream	-19111	19111	NearestLocation	Bag2	protein_coding
peak1295	chr1	33825948	33826995	1048	*	46.5768282522155	-0.344021804391514	-1.26929006948387	0.193728797160792	-1.77579074166233	0.0757674142720082	0.999972532416526	ENSMUSG00000042197	33760472	33814595	-	upstream	-11353	11353	NearestLocation	Zfp451	protein_coding
peak1296	chr1	33829804	33830400	597	*	15.9185169830947	0.0492175625040441	1.03470360599263	0.209233864944387	0.235227516908536	0.81403214970093	0.999972532416526	ENSMUSG00000081402	33835899	33838914	-	downstream	9110	5499	NearestLocation	Gm15455	pseudogene
peak1297	chr1	33835939	33837118	1180	*	42.3863453040159	0.229969868901391	1.17281045449427	0.181871139815459	1.26446597923528	0.206062824192781	0.999972532416526	ENSMUSG00000081402	33835899	33838914	-	inside	2975	40	NearestLocation	Gm15455	pseudogene
peak1298	chr1	33837387	33839826	2440	*	144.03436373382	0.0261370560309361	1.01828193195475	0.139727658501645	0.187057138945962	0.851615833096922	0.999972532416526	ENSMUSG00000081402	33835899	33838914	-	overlapStart	1527	912	NearestLocation	Gm15455	pseudogene
peak1299	chr1	33844863	33845670	808	*	18.0994800227652	0.0241948137921477	1.01691198235506	0.205692337761583	0.117626227867524	0.906363822375552	0.999972532416526	ENSMUSG00000081402	33835899	33838914	-	upstream	-5949	5949	NearestLocation	Gm15455	pseudogene
peak1300	chr1	33850741	33851689	949	*	26.7211639049399	0.145488058264463	1.10610478108896	0.197145878432201	0.737971594544374	0.460531710626122	0.999972532416526	ENSMUSG00000081402	33835899	33838914	-	upstream	-11827	11827	NearestLocation	Gm15455	pseudogene
peak1301	chr1	33862228	33863152	925	*	30.9536257729492	-0.144408562005816	-1.1052774479854	0.192910256129774	-0.74857897606372	0.454111007693089	0.999972532416526	ENSMUSG00000081402	33835899	33838914	-	upstream	-23314	23314	NearestLocation	Gm15455	pseudogene
peak1302	chr1	33866639	33868045	1407	*	42.402920332299	0.121657018705808	1.08798375745357	0.170230556174061	0.714660290373567	0.474818980553425	0.999972532416526	ENSMUSG00000081402	33835899	33838914	-	upstream	-27725	27725	NearestLocation	Gm15455	pseudogene
peak1303	chr1	33872102	33872980	879	*	21.0912088128013	-0.228711534878196	-1.17178796266876	0.203353864415963	-1.12469726373315	0.260717341609314	0.999972532416526	ENSMUSG00000081402	33835899	33838914	-	upstream	-33188	33188	NearestLocation	Gm15455	pseudogene
peak1304	chr1	33937218	33938254	1037	*	25.7514258842484	0.163252428395081	1.11980880449454	0.197755538315465	0.825526454458412	0.409072769980255	0.999972532416526	ENSMUSG00000026131	33908225	34308652	+	inside	28993	28993	NearestLocation	Dst	protein_coding
peak1305	chr1	33944648	33945355	708	*	22.6400879929609	0.16386889149208	1.12028740065799	0.201441436827826	0.813481546163417	0.415942022393868	0.999972532416526	ENSMUSG00000084506	33981410	33981502	-	downstream	36854	36055	NearestLocation	Gm23792	snRNA
peak1306	chr1	33961787	33962606	820	*	21.0460283703223	0.0128366860959353	1.00893741508734	0.206760009736721	0.0620849559461763	0.950495177301155	0.999972532416526	ENSMUSG00000084506	33981410	33981502	-	downstream	19715	18804	NearestLocation	Gm23792	snRNA
peak1307	chr1	33965451	33966279	829	*	26.180223732096	-0.379090933652766	-1.30052211640091	0.190037048096464	-1.99482646910163	0.0460618094279897	0.999972532416526	ENSMUSG00000084506	33981410	33981502	-	downstream	16051	15131	NearestLocation	Gm23792	snRNA
peak1308	chr1	33968339	33969198	860	*	21.9537596645026	0.272358741581487	1.20778088180829	0.205969314283668	1.32232678702025	0.18605935658055	0.999972532416526	ENSMUSG00000084506	33981410	33981502	-	downstream	13163	12212	NearestLocation	Gm23792	snRNA
peak1309	chr1	33970129	33970864	736	*	19.0774179487902	-0.0455059456226002	-1.03204504865797	0.203643629940258	-0.223458723633782	0.823178504680131	0.999972532416526	ENSMUSG00000084506	33981410	33981502	-	downstream	11373	10546	NearestLocation	Gm23792	snRNA
peak1310	chr1	33988717	33990256	1540	*	45.5241040384567	-0.386074580058128	-1.30683280881291	0.17084032194346	-2.25985631299559	0.0238301700559276	0.999972532416526	ENSMUSG00000084506	33981410	33981502	-	upstream	-7215	7215	NearestLocation	Gm23792	snRNA
peak1311	chr1	34001192	34002008	817	*	20.059730233803	0.227597664175237	1.17088360207313	0.206424038375536	1.10257345009974	0.270212445251364	0.999972532416526	ENSMUSG00000084506	33981410	33981502	-	upstream	-19690	19690	NearestLocation	Gm23792	snRNA
peak1312	chr1	34082019	34082602	584	*	14.9334066723739	-0.0865323160477468	-1.0618149181064	0.210620457006122	-0.410844783444903	0.681186352773698	0.999972532416526	ENSMUSG00000096992	34165856	34178271	-	downstream	96252	83254	NearestLocation	Gm26788	antisense
peak1313	chr1	34083817	34084621	805	*	23.0691749558058	-0.0148633170139307	-1.01035571941012	0.208042335741478	-0.0714437134199479	0.943044620193452	0.999972532416526	ENSMUSG00000096992	34165856	34178271	-	downstream	94454	81235	NearestLocation	Gm26788	antisense
peak1314	chr1	34085928	34086812	885	*	25.0043790142488	-0.1335688376782	-1.09700403911122	0.198295865912534	-0.673583572020182	0.50057610035173	0.999972532416526	ENSMUSG00000096992	34165856	34178271	-	downstream	92343	79044	NearestLocation	Gm26788	antisense
peak1315	chr1	34107417	34108070	654	*	17.9137901344884	0.189127092730271	1.14007370188561	0.207981035999587	0.909347776932157	0.363166578703073	0.999972532416526	ENSMUSG00000096992	34165856	34178271	-	downstream	70854	57786	NearestLocation	Gm26788	antisense
peak1316	chr1	34113641	34115152	1512	*	62.5388928347136	-0.339942238490359	-1.26570591759998	0.159830120878921	-2.126897211996	0.0334286245692692	0.999972532416526	ENSMUSG00000096992	34165856	34178271	-	downstream	64630	50704	NearestLocation	Gm26788	antisense
peak1317	chr1	34116482	34117787	1306	*	30.6705215214393	0.247317319849829	1.18699784836268	0.198094293763819	1.24848280660066	0.211854300971052	0.999972532416526	ENSMUSG00000096992	34165856	34178271	-	downstream	61789	48069	NearestLocation	Gm26788	antisense
peak1318	chr1	34134945	34135521	577	*	11.3784370298168	0.317157523872032	1.24587344161043	0.209887969136337	1.5110800546458	0.130768055722246	0.999972532416526	ENSMUSG00000096992	34165856	34178271	-	downstream	43326	30335	NearestLocation	Gm26788	antisense
peak1319	chr1	34149615	34150510	896	*	22.2215743765989	-0.264407514603007	-1.2011426634545	0.207902645891498	-1.27178523134813	0.203449437713913	0.999972532416526	ENSMUSG00000096992	34165856	34178271	-	downstream	28656	15346	NearestLocation	Gm26788	antisense
peak1320	chr1	34152034	34152980	947	*	23.5691265196522	0.130928632292362	1.09499830172153	0.198149488833071	0.660756851119924	0.508768258417294	0.999972532416526	ENSMUSG00000096992	34165856	34178271	-	downstream	26237	12876	NearestLocation	Gm26788	antisense
peak1321	chr1	34156386	34157265	880	*	23.1695621320374	-0.205253835044291	-1.15288917409305	0.204665992453117	-1.0028722045325	0.315922525188515	0.999972532416526	ENSMUSG00000096992	34165856	34178271	-	downstream	21885	8591	NearestLocation	Gm26788	antisense
peak1322	chr1	34160569	34161231	663	*	13.607365291149	0.0176054969411047	1.01227796342499	0.210632564780672	0.0835839271075536	0.933387246523043	0.999972532416526	ENSMUSG00000096992	34165856	34178271	-	downstream	17702	4625	NearestLocation	Gm26788	antisense
peak1323	chr1	34163907	34164698	792	*	24.2565653416288	-0.15872537452599	-1.1163004474103	0.205158563354946	-0.773671700222324	0.439124959464184	0.999972532416526	ENSMUSG00000096992	34165856	34178271	-	downstream	14364	1158	NearestLocation	Gm26788	antisense
peak1324	chr1	34168934	34170209	1276	*	36.2221690557935	-0.0520672006650243	-1.0367493916314	0.188714631475319	-0.275904418528533	0.782621480098874	0.999972532416526	ENSMUSG00000096992	34165856	34178271	-	inside	9337	3078	NearestLocation	Gm26788	antisense
peak1325	chr1	34170889	34171733	845	*	21.1979022953504	-0.205981644195112	-1.15347092903951	0.209311264358938	-0.984092494142518	0.325070037095227	0.999972532416526	ENSMUSG00000096992	34165856	34178271	-	inside	7382	5033	NearestLocation	Gm26788	antisense
peak1326	chr1	34174253	34175086	834	*	23.2521575911997	-0.163045544075026	-1.11964823398838	0.20144044658125	-0.809398245695719	0.418286110964888	0.999972532416526	ENSMUSG00000096992	34165856	34178271	-	inside	4018	3185	NearestLocation	Gm26788	antisense
peak1327	chr1	34177469	34179044	1576	*	75.2445626016965	-0.15106550370568	-1.11038924827433	0.160582082166928	-0.940736984271039	0.346839661004522	0.999972532416526	ENSMUSG00000096992	34165856	34178271	-	overlapStart	802	773	NearestLocation	Gm26788	antisense
peak1328	chr1	34179124	34180565	1442	*	66.6017487439754	0.0521084824667612	1.03677905798081	0.149361081485056	0.348875904945658	0.727182475081572	0.999972532416526	ENSMUSG00000096992	34165856	34178271	-	upstream	-853	853	NearestLocation	Gm26788	antisense
peak1329	chr1	34182214	34182970	757	*	20.6422807160386	-0.0388814542103015	-1.0273170215999	0.202414822315454	-0.19208797935611	0.847673290663729	0.999972532416526	ENSMUSG00000096992	34165856	34178271	-	upstream	-3943	3943	NearestLocation	Gm26788	antisense
peak1330	chr1	34188464	34189851	1388	*	36.9915317143602	0.244725213455491	1.18486707075717	0.185333049774856	1.3204618051275	0.186680880213369	0.999972532416526	ENSMUSG00000096992	34165856	34178271	-	upstream	-10193	10193	NearestLocation	Gm26788	antisense
peak1331	chr1	34190551	34192809	2259	*	77.094385713704	-0.176159458371319	-1.1298720903074	0.15464751205376	-1.13910308696128	0.254660160120667	0.999972532416526	ENSMUSG00000096992	34165856	34178271	-	upstream	-12280	12280	NearestLocation	Gm26788	antisense
peak1332	chr1	34199969	34201649	1681	*	67.197528524466	-0.209966063399898	-1.15666097538128	0.165012531465578	-1.27242495788083	0.203222171116931	0.999972532416526	ENSMUSG00000096992	34165856	34178271	-	upstream	-21698	21698	NearestLocation	Gm26788	antisense
peak1333	chr1	34202333	34203505	1173	*	40.4665996968094	-0.0760723370402192	-1.05414427698687	0.177793199641357	-0.427869779011075	0.668745930629946	0.999972532416526	ENSMUSG00000096992	34165856	34178271	-	upstream	-24062	24062	NearestLocation	Gm26788	antisense
peak1334	chr1	34211838	34212711	874	*	23.655920484339	-0.0856955756460355	-1.0611992607302	0.199906390109412	-0.428678520977409	0.668157193865884	0.999972532416526	ENSMUSG00000098168	34236596	34238820	+	upstream	-24758	23885	NearestLocation	D630036G22Rik	sense_intronic
peak1335	chr1	34214922	34216046	1125	*	27.0784264418883	0.206937899934047	1.1542357329641	0.20181907775663	1.02536342071481	0.30519174120556	0.999972532416526	ENSMUSG00000098168	34236596	34238820	+	upstream	-21674	20550	NearestLocation	D630036G22Rik	sense_intronic
peak1336	chr1	34217188	34217942	755	*	20.0841129136514	-0.25767828038865	-1.19555315983859	0.199219343944594	-1.29344006102296	0.195858902076676	0.999972532416526	ENSMUSG00000098168	34236596	34238820	+	upstream	-19408	18654	NearestLocation	D630036G22Rik	sense_intronic
peak1337	chr1	34219364	34220540	1177	*	24.8004829971238	-0.144663621747676	-1.10547287161561	0.201406335005375	-0.718267485200085	0.472592374345997	0.999972532416526	ENSMUSG00000098168	34236596	34238820	+	upstream	-17232	16056	NearestLocation	D630036G22Rik	sense_intronic
peak1338	chr1	34223782	34224935	1154	*	35.1237024583077	0.246556866396569	1.18637233934582	0.189719935600801	1.29958333380083	0.193743814850733	0.999972532416526	ENSMUSG00000098168	34236596	34238820	+	upstream	-12814	11661	NearestLocation	D630036G22Rik	sense_intronic
peak1339	chr1	34228253	34229339	1087	*	41.4161576897439	0.0944290398053139	1.06764279470243	0.181909277242594	0.519099637119571	0.603691261380675	0.999972532416526	ENSMUSG00000098168	34236596	34238820	+	upstream	-8343	7257	NearestLocation	D630036G22Rik	sense_intronic
peak1340	chr1	34235238	34235766	529	*	14.843473322436	-0.101555248394318	-1.07292947450749	0.209964733320684	-0.483677648089647	0.6286146586468	0.999972532416526	ENSMUSG00000098168	34236596	34238820	+	upstream	-1358	830	NearestLocation	D630036G22Rik	sense_intronic
peak1341	chr1	34241884	34242395	512	*	14.6828673535014	0.155372983613859	1.11370951116136	0.210276247976152	0.738899353156997	0.459968115157592	0.999972532416526	ENSMUSG00000098168	34236596	34238820	+	downstream	5288	3064	NearestLocation	D630036G22Rik	sense_intronic
peak1342	chr1	34247365	34248414	1050	*	36.9560678777447	0.004100774740322	1.00284648401351	0.175527435602379	0.0233625856052011	0.981361049216146	0.999972532416526	ENSMUSG00000098168	34236596	34238820	+	downstream	10769	8545	NearestLocation	D630036G22Rik	sense_intronic
peak1343	chr1	34249118	34249820	703	*	17.6344221358337	0.515774756296823	1.42976174446918	0.205944291938397	2.50443822182314	0.0122646021759027	0.999972532416526	ENSMUSG00000098168	34236596	34238820	+	downstream	12522	10298	NearestLocation	D630036G22Rik	sense_intronic
peak1344	chr1	34250244	34251176	933	*	27.6328077686028	0.115184019460711	1.08311319058681	0.193240135265557	0.596066750328145	0.551130635365273	0.999972532416526	ENSMUSG00000098168	34236596	34238820	+	downstream	13648	11424	NearestLocation	D630036G22Rik	sense_intronic
peak1345	chr1	34252579	34253680	1102	*	42.2773096517467	0.251210061194499	1.19020498149331	0.177154362331014	1.41802921412182	0.156182235720341	0.999972532416526	ENSMUSG00000098168	34236596	34238820	+	downstream	15983	13759	NearestLocation	D630036G22Rik	sense_intronic
peak1346	chr1	34257538	34258521	984	*	30.2962144174829	-0.165825906673952	-1.12180810120078	0.190966539371988	-0.868350587591347	0.385202436356511	0.999972532416526	ENSMUSG00000098168	34236596	34238820	+	downstream	20942	18718	NearestLocation	D630036G22Rik	sense_intronic
peak1347	chr1	34258727	34259592	866	*	28.3102454827051	-0.259887514366168	-1.19738534192188	0.196935773129716	-1.31965620179625	0.186949829344372	0.999972532416526	ENSMUSG00000098168	34236596	34238820	+	downstream	22131	19907	NearestLocation	D630036G22Rik	sense_intronic
peak1348	chr1	34261679	34262527	849	*	36.9390271201977	-0.133569268733361	-1.09700436687925	0.183266423813226	-0.728825640584804	0.466108325070386	0.999972532416526	ENSMUSG00000098168	34236596	34238820	+	downstream	25083	22859	NearestLocation	D630036G22Rik	sense_intronic
peak1349	chr1	34262843	34265239	2397	*	94.2083099767219	0.122184696310417	1.08838176926568	0.162658035337075	0.75117528658953	0.452547171224237	0.999972532416526	ENSMUSG00000098168	34236596	34238820	+	downstream	26247	24023	NearestLocation	D630036G22Rik	sense_intronic
peak1350	chr1	34270656	34271441	786	*	27.3000699089749	0.21089295701139	1.15740433840026	0.195703466420197	1.07761482649765	0.281205682817255	0.999972532416526	ENSMUSG00000098168	34236596	34238820	+	downstream	34060	31836	NearestLocation	D630036G22Rik	sense_intronic
peak1351	chr1	34273850	34274432	583	*	14.8577516887172	0.369290690792939	1.29171759420319	0.209519349719539	1.76256126838533	0.0779745143592189	0.999972532416526	ENSMUSG00000098168	34236596	34238820	+	downstream	37254	35030	NearestLocation	D630036G22Rik	sense_intronic
peak1352	chr1	34274498	34276851	2354	*	79.0524397662631	0.0343926229077385	1.02412557363379	0.165831348834817	0.207395182813092	0.835701244378125	0.999972532416526	ENSMUSG00000098168	34236596	34238820	+	downstream	37902	35678	NearestLocation	D630036G22Rik	sense_intronic
peak1353	chr1	34289147	34290085	939	*	36.4309683605481	0.241833203656953	1.18249427895662	0.183234012716918	1.31980520467325	0.186900063459924	0.999972532416526	ENSMUSG00000098168	34236596	34238820	+	downstream	52551	50327	NearestLocation	D630036G22Rik	sense_intronic
peak1354	chr1	34294076	34295751	1676	*	57.5320209245663	-0.213744755152087	-1.15969446060485	0.177792855401046	-1.20221228614583	0.229281290360811	0.999972532416526	ENSMUSG00000098168	34236596	34238820	+	downstream	57480	55256	NearestLocation	D630036G22Rik	sense_intronic
peak1355	chr1	34296750	34297691	942	*	20.882837463968	-0.307358787652204	-1.23744018270141	0.206651105900456	-1.48733192746744	0.136927166011804	0.999972532416526	ENSMUSG00000098168	34236596	34238820	+	downstream	60154	57930	NearestLocation	D630036G22Rik	sense_intronic
peak1356	chr1	34301357	34303713	2357	*	87.369019784016	-0.214765299422638	-1.1605151040575	0.153873176473233	-1.39572929047837	0.162796030442369	0.999972532416526	ENSMUSG00000098168	34236596	34238820	+	downstream	64761	62537	NearestLocation	D630036G22Rik	sense_intronic
peak1357	chr1	34306090	34308618	2529	*	77.0631183862426	-0.0520318489947328	-1.03672398752825	0.160162860713762	-0.324868379366191	0.745280689540041	0.999972532416526	ENSMUSG00000098168	34236596	34238820	+	downstream	69494	67270	NearestLocation	D630036G22Rik	sense_intronic
peak1358	chr1	34333883	34334836	954	*	27.3154979049574	0.0951841864822797	1.06820177489114	0.190355863289788	0.500032858653668	0.617051940856757	0.999972532416526	ENSMUSG00000098168	34236596	34238820	+	downstream	97287	95063	NearestLocation	D630036G22Rik	sense_intronic
peak1359	chr1	34347085	34351688	4604	*	308.888444588374	-0.230995087723654	-1.17364418209768	0.137083051876754	-1.68507400850203	0.0919742935883304	0.999972532416526	ENSMUSG00000092852	34433121	34433199	-	downstream	86114	81433	NearestLocation	Mir5103	miRNA
peak1360	chr1	34377390	34378232	843	*	20.4497627683341	0.191730954379803	1.14213323260119	0.208275757614309	0.920562990988396	0.357278631756783	0.999972532416526	ENSMUSG00000092852	34433121	34433199	-	downstream	55809	54889	NearestLocation	Mir5103	miRNA
peak1361	chr1	34378907	34379786	880	*	24.5582010519785	0.0231774057779735	1.01619509510934	0.202803953056723	0.114284783055934	0.909012044823429	0.999972532416526	ENSMUSG00000092852	34433121	34433199	-	downstream	54292	53335	NearestLocation	Mir5103	miRNA
peak1362	chr1	34390819	34391675	857	*	20.4807164322954	-0.409377654348261	-1.32811277302555	0.203423299827084	-2.0124423047716	0.0441733327805633	0.999972532416526	ENSMUSG00000092852	34433121	34433199	-	downstream	42380	41446	NearestLocation	Mir5103	miRNA
peak1363	chr1	34393783	34394922	1140	*	32.9161019981521	0.228489620211309	1.17160773266195	0.185750998086087	1.23008555843891	0.218665067397039	0.999972532416526	ENSMUSG00000092852	34433121	34433199	-	downstream	39416	38199	NearestLocation	Mir5103	miRNA
peak1364	chr1	34411087	34411530	444	*	13.7904062847916	0.338387672247502	1.26434279932616	0.209366824026882	1.61624304051178	0.106041776472457	0.999972532416526	ENSMUSG00000092852	34433121	34433199	-	downstream	22112	21591	NearestLocation	Mir5103	miRNA
peak1365	chr1	34417140	34418828	1689	*	163.467714103854	-0.0275072497482031	-1.01924950045622	0.199469348975018	-0.137902138296186	0.890317760440684	0.999972532416526	ENSMUSG00000092852	34433121	34433199	-	downstream	16059	14293	NearestLocation	Mir5103	miRNA
peak1366	chr1	34430568	34430963	396	*	13.9580055039566	-0.123341957802536	-1.08925516771942	0.210537439809972	-0.585843344128542	0.557980793218363	0.999972532416526	ENSMUSG00000092852	34433121	34433199	-	downstream	2631	2158	NearestLocation	Mir5103	miRNA
peak1367	chr1	34431268	34432040	773	*	18.4622393929554	0.0631506425581438	1.0447448467769	0.202337176859793	0.312105978437681	0.754959983187675	0.999972532416526	ENSMUSG00000092852	34433121	34433199	-	downstream	1931	1081	NearestLocation	Mir5103	miRNA
peak1368	chr1	34443182	34444792	1611	*	70.6692459221252	-0.116231639733134	-1.08389998431956	0.154882838224327	-0.750448797721463	0.452984450662097	0.999972532416526	ENSMUSG00000026127	34439851	34445736	+	inside	3331	944	NearestLocation	Imp4	protein_coding
peak1369	chr1	34453843	34454745	903	*	23.4705549855127	-0.180574957865691	-1.13333546396837	0.199612994347311	-0.904625264783637	0.365663946012787	0.999972532416526	ENSMUSG00000026126	34459746	34473775	+	upstream	-5903	5001	NearestLocation	Ptpn18	protein_coding
peak1370	chr1	34457084	34457837	754	*	23.6329187063546	-0.040748158081179	-1.02864712796062	0.193547101342762	-0.210533548673591	0.833251270310961	0.999972532416526	ENSMUSG00000026126	34459746	34473775	+	upstream	-2662	1909	NearestLocation	Ptpn18	protein_coding
peak1371	chr1	34471167	34472079	913	*	24.5766867173062	0.0511320415839091	1.03607758544631	0.203579042156105	0.251165547506118	0.801686120029222	0.999972532416526	ENSMUSG00000026126	34459746	34473775	+	inside	11421	1696	NearestLocation	Ptpn18	protein_coding
peak1372	chr1	34473373	34474147	775	*	21.6317332708406	-0.0344819358824345	-1.02418897617567	0.200417826983859	-0.172050243241144	0.86339802948469	0.999972532416526	ENSMUSG00000026126	34459746	34473775	+	overlapEnd	13627	372	NearestLocation	Ptpn18	protein_coding
peak1373	chr1	34478651	34479434	784	*	17.3823497303621	-0.00605724546099547	-1.00420738892554	0.206225959888919	-0.0293718863728801	0.976567994551812	0.999972532416526	ENSMUSG00000026126	34459746	34473775	+	downstream	18905	4876	NearestLocation	Ptpn18	protein_coding
peak1374	chr1	34487814	34488499	686	*	20.154518558368	-0.228262225969129	-1.17142308112434	0.203728167419035	-1.12042546134346	0.262532499910715	0.999972532416526	ENSMUSG00000026125	34498430	34503062	+	upstream	-10616	9931	NearestLocation	Prss39	protein_coding
peak1375	chr1	34497962	34499630	1669	*	56.8096438320826	-0.0797261982304561	-1.05681745350706	0.162523016847327	-0.490553275326845	0.623742440610417	0.999972532416526	ENSMUSG00000026125	34498430	34503062	+	overlapStart	-468	468	NearestLocation	Prss39	protein_coding
peak1376	chr1	34501564	34502630	1067	*	36.4960366268238	0.323154520168068	1.25106306832143	0.185124713004898	1.74560443564073	0.0808797109657137	0.999972532416526	ENSMUSG00000026125	34498430	34503062	+	inside	3134	432	NearestLocation	Prss39	protein_coding
peak1377	chr1	34505342	34506059	718	*	19.6675012636775	-0.0526710601540913	-1.0371834279173	0.201990825053899	-0.260759666386019	0.794277850136125	0.999972532416526	ENSMUSG00000026125	34498430	34503062	+	downstream	6912	2280	NearestLocation	Prss39	protein_coding
peak1378	chr1	34506080	34507115	1036	*	28.4393490161832	0.190754842590368	1.14136073902542	0.192465814908108	0.991110253430941	0.321631746811008	0.999972532416526	ENSMUSG00000026125	34498430	34503062	+	downstream	7650	3018	NearestLocation	Prss39	protein_coding
peak1379	chr1	34508241	34509112	872	*	25.084682680247	0.191439210093245	1.14190229179479	0.195124567398778	0.981112797047226	0.326537120431036	0.999972532416526	ENSMUSG00000026125	34498430	34503062	+	downstream	9811	5179	NearestLocation	Prss39	protein_coding
peak1380	chr1	34512248	34513020	773	*	20.0863185133378	-0.514683875976392	-1.42868105216866	0.207488072050242	-2.48054681356221	0.0131181036951634	0.999972532416526	ENSMUSG00000026125	34498430	34503062	+	downstream	13818	9186	NearestLocation	Prss39	protein_coding
peak1381	chr1	34539091	34539758	668	*	13.4420880506205	0.173651315911961	1.12790950074907	0.210622848040489	0.824465709810263	0.409674991772635	0.999972532416526	ENSMUSG00000026124	34535648	34544311	+	inside	3443	3443	NearestLocation	Cfc1	protein_coding
peak1382	chr1	34555375	34556432	1058	*	27.1853841204955	-0.0117352636084295	-1.00816743790094	0.196393542014865	-0.0597538161796648	0.952351709158013	0.999972532416526	ENSMUSG00000037529	34543975	34560943	-	inside	5568	4511	NearestLocation	Prss40	protein_coding
peak1383	chr1	34559644	34561458	1815	*	72.2632354515802	-0.0752378250870805	-1.05353469450541	0.159803015278659	-0.470816054101878	0.637772099040939	0.999972532416526	ENSMUSG00000037529	34543975	34560943	-	overlapStart	1299	515	NearestLocation	Prss40	protein_coding
peak1384	chr1	34574735	34575205	471	*	12.8242311735561	0.329861038672874	1.25689230400478	0.209907509340459	1.57145897118839	0.116076077405088	0.999972532416526	ENSMUSG00000045815	34579224	34579613	-	downstream	4878	4019	NearestLocation	1700101I19Rik	protein_coding
peak1385	chr1	34587520	34588374	855	*	19.7731224258399	0.234995072202943	1.17690271727866	0.202524243898096	1.16033057415677	0.2459142410273	0.999972532416526	ENSMUSG00000045174	34579693	34590938	+	inside	7827	2564	NearestLocation	Amer3	protein_coding
peak1386	chr1	34599801	34600532	732	*	18.0687059728145	0.324091608813754	1.25187594823864	0.202687337360487	1.59897314274421	0.10982657032362	0.999972532416526	ENSMUSG00000045174	34579693	34590938	+	downstream	20108	8863	NearestLocation	Amer3	protein_coding
peak1387	chr1	34602755	34605926	3172	*	241.290023789106	0.0253366627783234	1.01771715567006	0.127666325950119	0.198460029218846	0.842685154782834	0.999972532416526	ENSMUSG00000045174	34579693	34590938	+	downstream	23062	11817	NearestLocation	Amer3	protein_coding
peak1388	chr1	34617530	34618395	866	*	25.450169242041	-0.0462075395743788	-1.0325470623436	0.198635851886417	-0.232624368338104	0.816053103157267	0.999972532416526	ENSMUSG00000045174	34579693	34590938	+	downstream	37837	26592	NearestLocation	Amer3	protein_coding
peak1389	chr1	34619941	34620745	805	*	26.9100166456717	0.00350968472143481	1.00243568955325	0.200295903182494	0.0175224987913859	0.986019784160828	0.999972532416526	ENSMUSG00000045174	34579693	34590938	+	downstream	40248	29003	NearestLocation	Amer3	protein_coding
peak1390	chr1	34623813	34624619	807	*	21.8274996839167	0.100916724066355	1.07245471028718	0.20226686725441	0.49892859585066	0.617829687916641	0.999972532416526	ENSMUSG00000045174	34579693	34590938	+	downstream	44120	32875	NearestLocation	Amer3	protein_coding
peak1391	chr1	34633776	34634600	825	*	21.3746079167863	0.485548756972768	1.40011832641851	0.204470973021527	2.37465861191774	0.0175651876601868	0.999972532416526	ENSMUSG00000037509	34678188	34813309	+	upstream	-44412	43588	NearestLocation	Arhgef4	protein_coding
peak1392	chr1	34635063	34636389	1327	*	54.0554589401619	0.139069402273504	1.10119457087904	0.174030849791733	0.799107758422899	0.424227931335494	0.999972532416526	ENSMUSG00000037509	34678188	34813309	+	upstream	-43125	41799	NearestLocation	Arhgef4	protein_coding
peak1393	chr1	34636586	34637522	937	*	26.0345238904499	0.028336949341636	1.01983584344147	0.194937768056383	0.14536408015834	0.88442342326876	0.999972532416526	ENSMUSG00000037509	34678188	34813309	+	upstream	-41602	40666	NearestLocation	Arhgef4	protein_coding
peak1394	chr1	34644771	34645685	915	*	23.822545852492	0.258993005860737	1.196643161929	0.203466828916691	1.27290038990474	0.203053390891546	0.999972532416526	ENSMUSG00000037509	34678188	34813309	+	upstream	-33417	32503	NearestLocation	Arhgef4	protein_coding
peak1395	chr1	34656316	34657021	706	*	16.7793042963257	-0.0101736881792564	-1.00707678621513	0.210001329999696	-0.0484458273634322	0.961360937203988	0.999972532416526	ENSMUSG00000037509	34678188	34813309	+	upstream	-21872	21167	NearestLocation	Arhgef4	protein_coding
peak1396	chr1	34658188	34658747	560	*	15.2346018478916	-0.287059836654338	-1.22015111573245	0.208316648450691	-1.37799757623446	0.168204036473999	0.999972532416526	ENSMUSG00000037509	34678188	34813309	+	upstream	-20000	19441	NearestLocation	Arhgef4	protein_coding
peak1397	chr1	34666566	34667471	906	*	30.6831499124863	0.267377682487117	1.20361807939555	0.198766803105241	1.34518278862466	0.178566212958694	0.999972532416526	ENSMUSG00000037509	34678188	34813309	+	upstream	-11622	10717	NearestLocation	Arhgef4	protein_coding
peak1398	chr1	34668033	34668650	618	*	12.6780247462876	-0.152442121226958	-1.11144928575163	0.209748533270353	-0.726785159591414	0.467357575576911	0.999972532416526	ENSMUSG00000037509	34678188	34813309	+	upstream	-10155	9538	NearestLocation	Arhgef4	protein_coding
peak1399	chr1	34672681	34673565	885	*	25.68214053789	-0.20766866441923	-1.15482053301871	0.198244802213487	-1.04753649074539	0.294852211312865	0.999972532416526	ENSMUSG00000037509	34678188	34813309	+	upstream	-5507	4623	NearestLocation	Arhgef4	protein_coding
peak1400	chr1	34679398	34680361	964	*	21.9309118378367	0.159057539043388	1.11655749278573	0.203361117385165	0.782143317702832	0.434130351733656	0.999972532416526	ENSMUSG00000037509	34678188	34813309	+	inside	1210	1210	NearestLocation	Arhgef4	protein_coding
peak1401	chr1	34680365	34681250	886	*	25.9976712228295	0.0173238816528123	1.01208038519744	0.196224194918837	0.0882861650163881	0.929649234733486	0.999972532416526	ENSMUSG00000037509	34678188	34813309	+	inside	2177	2177	NearestLocation	Arhgef4	protein_coding
peak1402	chr1	34710598	34711225	628	*	12.9612075074514	0.112110465298748	1.08080815495776	0.209383830658648	0.535430386129091	0.59235228303555	0.999972532416526	ENSMUSG00000046858	34723084	34724032	+	upstream	-12486	11859	NearestLocation	C230030N03Rik	pseudogene
peak1403	chr1	34717369	34718597	1229	*	42.741310015121	-0.15257200546854	-1.11154935280802	0.185042529224711	-0.824523995147409	0.40964188746807	0.999972532416526	ENSMUSG00000046858	34723084	34724032	+	upstream	-5715	4487	NearestLocation	C230030N03Rik	pseudogene
peak1404	chr1	34720419	34722358	1940	*	65.458322478299	0.176731661090316	1.13032030984903	0.161925201277385	1.09144011985859	0.275079266915672	0.999972532416526	ENSMUSG00000046858	34723084	34724032	+	upstream	-2665	726	NearestLocation	C230030N03Rik	pseudogene
peak1405	chr1	34723120	34725197	2078	*	85.6824808653181	-0.175083896252445	-1.12903005876213	0.152763901826125	-1.14610777912523	0.251750559238631	0.999972532416526	ENSMUSG00000046858	34723084	34724032	+	overlapEnd	36	36	NearestLocation	C230030N03Rik	pseudogene
peak1406	chr1	34733087	34734437	1351	*	38.0708734055419	-0.0443182273043951	-1.03119575317717	0.189095073105032	-0.234370079435009	0.81469768497468	0.999972532416526	ENSMUSG00000046858	34723084	34724032	+	downstream	10003	9055	NearestLocation	C230030N03Rik	pseudogene
peak1407	chr1	34738635	34739452	818	*	22.6543009706889	-0.0511454335363819	-1.03608720297863	0.201263896488588	-0.254121252885919	0.79940188476388	0.999972532416526	ENSMUSG00000046858	34723084	34724032	+	downstream	15551	14603	NearestLocation	C230030N03Rik	pseudogene
peak1408	chr1	34747069	34748212	1144	*	30.459544780032	0.0794001604487726	1.05657864802347	0.1907539799152	0.416243794672437	0.677231616046998	0.999972532416526	ENSMUSG00000046858	34723084	34724032	+	downstream	23985	23037	NearestLocation	C230030N03Rik	pseudogene
peak1409	chr1	34762730	34763505	776	*	21.0786923072295	0.0486121484627258	1.03426949299184	0.208492346725031	0.233160349654646	0.815636893751082	0.999972532416526	ENSMUSG00000046858	34723084	34724032	+	downstream	39646	38698	NearestLocation	C230030N03Rik	pseudogene
peak1410	chr1	34764374	34765555	1182	*	44.0950545915746	0.140605948180459	1.10236802565375	0.169546203854005	0.829307557375535	0.406930395567262	0.999972532416526	ENSMUSG00000046858	34723084	34724032	+	downstream	41290	40342	NearestLocation	C230030N03Rik	pseudogene
peak1411	chr1	34770464	34771061	598	*	15.9785585329132	-0.133667398625028	-1.09707898596213	0.207722600965311	-0.643489913971133	0.519906257245638	0.999972532416526	ENSMUSG00000046858	34723084	34724032	+	downstream	47380	46432	NearestLocation	C230030N03Rik	pseudogene
peak1412	chr1	34773483	34774281	799	*	23.5242687952816	-0.157622388533512	-1.11544732656917	0.200891174535567	-0.784615794585866	0.43267886666252	0.999972532416526	ENSMUSG00000046858	34723084	34724032	+	downstream	50399	49451	NearestLocation	C230030N03Rik	pseudogene
peak1413	chr1	34785356	34786001	646	*	15.8181145450144	0.0561543942822442	1.03969069480046	0.208075252098539	0.269875411496082	0.787256104306789	0.999972532416526	ENSMUSG00000037503	34813219	34843065	-	downstream	57709	27218	NearestLocation	Fam168b	protein_coding
peak1414	chr1	34791293	34791973	681	*	16.6810949406495	-0.466741824725682	-1.3819848734191	0.206114695193382	-2.26447621450655	0.0235448410639159	0.999972532416526	ENSMUSG00000037503	34813219	34843065	-	downstream	51772	21246	NearestLocation	Fam168b	protein_coding
peak1415	chr1	34862737	34863548	812	*	21.0872733398585	-0.0602727928585353	-1.0426628947428	0.208563287150546	-0.288990424355122	0.772588705334588	0.999972532416526	ENSMUSG00000026123	34849976	34879580	+	inside	12761	12761	NearestLocation	Plekhb2	protein_coding
peak1416	chr1	34868897	34869891	995	*	32.9040550362641	-0.345826449904626	-1.27087879877974	0.196711670806609	-1.75803727601204	0.0787411670046961	0.999972532416526	ENSMUSG00000026123	34849976	34879580	+	inside	18921	9689	NearestLocation	Plekhb2	protein_coding
peak1417	chr1	34880004	34880811	808	*	15.2669679798781	0.307157060242874	1.23726716751537	0.210395263098433	1.459904827321	0.144316232349455	0.999972532416526	ENSMUSG00000026123	34849976	34879580	+	downstream	30028	424	NearestLocation	Plekhb2	protein_coding
peak1418	chr1	34892114	34893061	948	*	22.5280100828894	0.319242985710444	1.24767569382287	0.205190512338035	1.55583697351716	0.119746863662026	0.999972532416526	ENSMUSG00000026123	34849976	34879580	+	downstream	42138	12534	NearestLocation	Plekhb2	protein_coding
peak1419	chr1	34900184	34900972	789	*	17.2013700386259	-0.339338105844616	-1.26517601061005	0.205895809644174	-1.6481059348952	0.099330934657853	0.999972532416526	ENSMUSG00000026123	34849976	34879580	+	downstream	50208	20604	NearestLocation	Plekhb2	protein_coding
peak1420	chr1	34910646	34911317	672	*	16.9328112262794	0.0291467773088304	1.02040846856791	0.209680077549632	0.139005944911153	0.889445451299634	0.999972532416526	ENSMUSG00000026123	34849976	34879580	+	downstream	60670	31066	NearestLocation	Plekhb2	protein_coding
peak1421	chr1	34914677	34916014	1338	*	96.0882509023484	-0.133568841427715	-1.09700404196229	0.186381095332985	-0.716643719627697	0.473593960805764	0.999972532416526	ENSMUSG00000026123	34849976	34879580	+	downstream	64701	35097	NearestLocation	Plekhb2	protein_coding
peak1422	chr1	34916756	34919585	2830	*	151.691116693947	-0.0925458733456833	-1.06625009741076	0.148551984920965	-0.622986447437381	0.533293427829493	0.999972532416526	ENSMUSG00000026123	34849976	34879580	+	downstream	66780	37176	NearestLocation	Plekhb2	protein_coding
peak1423	chr1	34923244	34924317	1074	*	42.0065121066182	-0.142724750760578	-1.10398819911	0.181137572119898	-0.787935650733501	0.430734346645026	0.999972532416526	ENSMUSG00000026123	34849976	34879580	+	downstream	73268	43664	NearestLocation	Plekhb2	protein_coding
peak1424	chr1	34926932	34927638	707	*	12.2372738292993	0.233466762728492	1.17565663328082	0.210284926559335	1.110240123001	0.266895567354133	0.999972532416526	ENSMUSG00000026123	34849976	34879580	+	downstream	76956	47352	NearestLocation	Plekhb2	protein_coding
peak1425	chr1	34928313	34931049	2737	*	218.829510883204	-0.0178429422296323	-1.01244458243122	0.171669010075246	-0.103938050448426	0.917218510732061	0.999972532416526	ENSMUSG00000026123	34849976	34879580	+	downstream	78337	48733	NearestLocation	Plekhb2	protein_coding
peak1426	chr1	34953625	34954260	636	*	14.5224510327029	-0.265094928228603	-1.20171511885979	0.209025725795655	-1.26824067812477	0.204712014419955	0.999972532416526	ENSMUSG00000026123	34849976	34879580	+	downstream	103649	74045	NearestLocation	Plekhb2	protein_coding
peak1427	chr1	34974634	34975587	954	*	24.5234975092925	0.0703043971456952	1.04993818883714	0.197495315869664	0.355980073938018	0.721855487719319	0.999972532416526	ENSMUSG00000026123	34849976	34879580	+	downstream	124658	95054	NearestLocation	Plekhb2	protein_coding
peak1428	chr1	34978041	34978623	583	*	19.5167528625147	-0.157057075924683	-1.11501032991194	0.199981612099728	-0.785357585008173	0.432243941776429	0.999972532416526	ENSMUSG00000026123	34849976	34879580	+	downstream	128065	98461	NearestLocation	Plekhb2	protein_coding
peak1429	chr1	34985486	34986263	778	*	20.6400361757883	-0.281727913940626	-1.21564999521894	0.197929135149782	-1.42337768377268	0.154626698150917	0.999972532416526	ENSMUSG00000026123	34849976	34879580	+	downstream	135510	105906	NearestLocation	Plekhb2	protein_coding
peak1430	chr1	34994762	34995291	530	*	12.4844783241496	-0.172318592614486	-1.1268680490658	0.207710733883355	-0.829608510801642	0.406760163287964	0.999972532416526	ENSMUSG00000026123	34849976	34879580	+	downstream	144786	115182	NearestLocation	Plekhb2	protein_coding
peak1431	chr1	35011824	35012728	905	*	21.7746754747192	-0.145537533242271	-1.10614271387885	0.207253101687566	-0.702221255350228	0.482541192043806	0.999972532416526	ENSMUSG00000026123	34849976	34879580	+	downstream	161848	132244	NearestLocation	Plekhb2	protein_coding
peak1432	chr1	35048307	35049471	1165	*	68.9602615658567	-0.0557789760267775	-1.03942018157639	0.177995586711166	-0.313372803547598	0.75399744401936	0.999972532416526	ENSMUSG00000077231	35178956	35179084	-	downstream	130777	129485	NearestLocation	Gm25096	snoRNA
peak1433	chr1	35059358	35060187	830	*	19.3575888464609	0.382428057644492	1.30353385954556	0.204564787870879	1.86947158220544	0.0615572337168718	0.999972532416526	ENSMUSG00000077231	35178956	35179084	-	downstream	119726	118769	NearestLocation	Gm25096	snoRNA
peak1434	chr1	35106504	35107211	708	*	20.6545060196312	-0.201258760860296	-1.14970103918641	0.207619307266153	-0.969364379018456	0.332363418446715	0.999972532416526	ENSMUSG00000077231	35178956	35179084	-	downstream	72580	71745	NearestLocation	Gm25096	snoRNA
peak1435	chr1	35124110	35125156	1047	*	51.9149879470613	0.0504263096454336	1.03557088499324	0.178893565321284	0.281878834237947	0.778036419556881	0.999972532416526	ENSMUSG00000077231	35178956	35179084	-	downstream	54974	53800	NearestLocation	Gm25096	snoRNA
peak1436	chr1	35135707	35136370	664	*	15.1169179787929	0.429239284515239	1.34652338430005	0.210551833740339	2.03863949741038	0.0414860202047924	0.999972532416526	ENSMUSG00000077231	35178956	35179084	-	downstream	43377	42586	NearestLocation	Gm25096	snoRNA
peak1437	chr1	35174880	35175804	925	*	28.5151791608314	0.187310669240517	1.13863919668137	0.18845661502048	0.993919312517428	0.320262151328707	0.999972532416526	ENSMUSG00000077231	35178956	35179084	-	downstream	4204	3152	NearestLocation	Gm25096	snoRNA
peak1438	chr1	35193800	35194404	605	*	15.251660198021	-0.10000580335771	-1.07177777384057	0.207538962001425	-0.481865199639107	0.629901709041789	0.999972532416526	ENSMUSG00000077231	35178956	35179084	-	upstream	-14716	14716	NearestLocation	Gm25096	snoRNA
peak1439	chr1	35210486	35211216	731	*	21.1153571273392	-0.110072005702094	-1.07928210272286	0.199098246342835	-0.552852713290885	0.580364269415791	0.999972532416526	ENSMUSG00000077231	35178956	35179084	-	upstream	-31402	31402	NearestLocation	Gm25096	snoRNA
peak1440	chr1	35212908	35213625	718	*	18.9469558017113	0.193520152738123	1.14355055956514	0.207611315399742	0.932127193383041	0.351270796052275	0.999972532416526	ENSMUSG00000077231	35178956	35179084	-	upstream	-33824	33824	NearestLocation	Gm25096	snoRNA
peak1441	chr1	35214480	35215349	870	*	26.5294411845305	0.00574803173551049	1.00399217959505	0.194257078936831	0.0295898186412021	0.976394185306978	0.999972532416526	ENSMUSG00000077231	35178956	35179084	-	upstream	-35396	35396	NearestLocation	Gm25096	snoRNA
peak1442	chr1	35215586	35216816	1231	*	44.1555232087299	-0.187629049573204	-1.13889050435223	0.173865627248658	-1.07916126115522	0.280515845625017	0.999972532416526	ENSMUSG00000077231	35178956	35179084	-	upstream	-36502	36502	NearestLocation	Gm25096	snoRNA
peak1443	chr1	35220527	35221795	1269	*	44.5785507980226	-0.20566473825967	-1.15321758260908	0.174476306511807	-1.1787545390626	0.238495931450636	0.999972532416526	ENSMUSG00000077231	35178956	35179084	-	upstream	-41443	41443	NearestLocation	Gm25096	snoRNA
peak1444	chr1	35233521	35234531	1011	*	29.9215094756992	-0.0870913473684854	-1.0622264415393	0.194322133783764	-0.448180275055018	0.65402309704363	0.999972532416526	ENSMUSG00000077231	35178956	35179084	-	upstream	-54437	54437	NearestLocation	Gm25096	snoRNA
peak1445	chr1	35244933	35245846	914	*	23.0248124656372	-0.0502720096839993	-1.03546013393463	0.199140227901583	-0.252445275441003	0.800696908308493	0.999972532416526	ENSMUSG00000077231	35178956	35179084	-	upstream	-65849	65849	NearestLocation	Gm25096	snoRNA
peak1446	chr1	35246547	35247432	886	*	30.3519944137606	-0.0610213609926315	-1.04320403941981	0.201560868704561	-0.302744086115614	0.762084897548893	0.999972532416526	ENSMUSG00000077231	35178956	35179084	-	upstream	-67463	67463	NearestLocation	Gm25096	snoRNA
peak1447	chr1	35260725	35261499	775	*	18.5730024108799	0.351839729818423	1.27618698828911	0.206895374970768	1.70056836634523	0.0890240684942372	0.999972532416526	ENSMUSG00000077231	35178956	35179084	-	upstream	-81641	81641	NearestLocation	Gm25096	snoRNA
peak1448	chr1	35263469	35264397	929	*	30.6070523734815	-0.0857703109052466	-1.0612542349651	0.198537966327782	-0.432009617564238	0.665734423131504	0.999972532416526	ENSMUSG00000077231	35178956	35179084	-	upstream	-84385	84385	NearestLocation	Gm25096	snoRNA
peak1449	chr1	35268897	35269569	673	*	20.7404179706233	-0.0116474384996333	-1.0081060668437	0.207823673846561	-0.0560448108921064	0.955306109306852	0.999972532416526	ENSMUSG00000077231	35178956	35179084	-	upstream	-89813	89813	NearestLocation	Gm25096	snoRNA
peak1450	chr1	35270881	35271799	919	*	34.8131289695281	0.100132079759403	1.07187158865248	0.188225039051938	0.531980656047433	0.594739393185113	0.999972532416526	ENSMUSG00000077231	35178956	35179084	-	upstream	-91797	91797	NearestLocation	Gm25096	snoRNA
peak1451	chr1	35271969	35273372	1404	*	37.6272941908666	-0.188983451665749	-1.13996019678343	0.178942506974545	-1.05611268591779	0.290916735262827	0.999972532416526	ENSMUSG00000077231	35178956	35179084	-	upstream	-92885	92885	NearestLocation	Gm25096	snoRNA
peak1452	chr1	35273568	35274776	1209	*	36.2759376937105	-0.0860247289211668	-1.06144140272954	0.186106790206147	-0.462233155630049	0.643914129101007	0.999972532416526	ENSMUSG00000077231	35178956	35179084	-	upstream	-94484	94484	NearestLocation	Gm25096	snoRNA
peak1453	chr1	35304058	35304885	828	*	17.5075369756648	-0.474734895069281	-1.38966283647288	0.209073661288437	-2.27065854275321	0.0231676565277337	0.999972532416526	ENSMUSG00000077231	35178956	35179084	-	upstream	-124974	124974	NearestLocation	Gm25096	snoRNA
peak1454	chr1	35316223	35319158	2936	*	181.551327894217	0.029643205825508	1.02075964952523	0.129023461296501	0.229750508377594	0.818285644530693	0.999972532416526	ENSMUSG00000077231	35178956	35179084	-	upstream	-137139	137139	NearestLocation	Gm25096	snoRNA
peak1455	chr1	35348313	35349264	952	*	23.2627431867808	0.189510297572918	1.14037656546938	0.202434858219906	0.936154470822672	0.34919366095224	0.999972532416526	ENSMUSG00000077231	35178956	35179084	-	upstream	-169229	169229	NearestLocation	Gm25096	snoRNA
peak1456	chr1	35352775	35353490	716	*	20.2522458657315	0.12527874610274	1.09071845228345	0.207951476095061	0.602442206495666	0.546879822440077	0.999972532416526	ENSMUSG00000077231	35178956	35179084	-	upstream	-173691	173691	NearestLocation	Gm25096	snoRNA
peak1457	chr1	35354120	35354835	716	*	21.3790963976434	0.0917166921609517	1.06563745199881	0.208635849947675	0.439601785522258	0.660225547288384	0.999972532416526	ENSMUSG00000077231	35178956	35179084	-	upstream	-175036	175036	NearestLocation	Gm25096	snoRNA
peak1458	chr1	35360960	35361871	912	*	21.1964025110487	0.18633238744902	1.13786735483014	0.205419308918468	0.907083119060517	0.364362844246804	0.999972532416526	ENSMUSG00000077231	35178956	35179084	-	upstream	-181876	181876	NearestLocation	Gm25096	snoRNA
peak1459	chr1	35385691	35386489	799	*	20.0729775591079	0.222424386452931	1.16669251623846	0.206173193600564	1.0788230155849	0.280666632708994	0.999972532416526	ENSMUSG00000077231	35178956	35179084	-	upstream	-206607	206607	NearestLocation	Gm25096	snoRNA
peak1460	chr1	35388950	35389708	759	*	15.7697870886394	0.599735622051564	1.51543883260931	0.20849617538047	2.87648260672959	0.0040213435705523	0.999972532416526	ENSMUSG00000077231	35178956	35179084	-	upstream	-209866	209866	NearestLocation	Gm25096	snoRNA
peak1461	chr1	35395936	35396445	510	*	12.9656903758947	-0.420952228921141	-1.33881092501683	0.210575689296686	-1.99905426085558	0.0456024832644633	0.999972532416526	ENSMUSG00000077231	35178956	35179084	-	upstream	-216852	216852	NearestLocation	Gm25096	snoRNA
peak1462	chr1	35404744	35405611	868	*	23.791052121805	0.182401732303783	1.13477142895884	0.200743880540181	0.908629103975469	0.363545938484763	0.999972532416526	ENSMUSG00000077231	35178956	35179084	-	upstream	-225660	225660	NearestLocation	Gm25096	snoRNA
peak1463	chr1	35413605	35414906	1302	*	79.9412251858677	-0.200870379253299	-1.14939157486673	0.170203794701521	-1.18017568060428	0.237930349366717	0.999972532416526	ENSMUSG00000077231	35178956	35179084	-	upstream	-234521	234521	NearestLocation	Gm25096	snoRNA
peak1464	chr1	35415162	35415844	683	*	17.2050374061624	-0.105665819776024	-1.07599085761085	0.208551656685237	-0.506664974306599	0.61238991041934	0.999972532416526	ENSMUSG00000077231	35178956	35179084	-	upstream	-236078	236078	NearestLocation	Gm25096	snoRNA
peak1465	chr1	35416421	35417302	882	*	22.0988662342355	-0.255844880495716	-1.19403479677847	0.204399961233897	-1.25168751966127	0.210683749490913	0.999972532416526	ENSMUSG00000077231	35178956	35179084	-	upstream	-237337	237337	NearestLocation	Gm25096	snoRNA
peak1466	chr1	35424655	35425685	1031	*	28.171352463109	0.0889225943412158	1.06357560679344	0.196105476728678	0.453442687193509	0.65023000421786	0.999972532416526	ENSMUSG00000077231	35178956	35179084	-	upstream	-245571	245571	NearestLocation	Gm25096	snoRNA
peak1467	chr1	35437178	35437846	669	*	17.3408538618958	0.245178245649668	1.18523919875528	0.208148731324054	1.17789930349354	0.238836752801707	0.999972532416526	ENSMUSG00000077231	35178956	35179084	-	upstream	-258094	258094	NearestLocation	Gm25096	snoRNA
peak1468	chr1	35452234	35453166	933	*	24.1213340581576	0.0847835765191608	1.06052863600702	0.201534242267204	0.420690675516821	0.673980970940887	0.999972532416526	ENSMUSG00000077231	35178956	35179084	-	upstream	-273150	273150	NearestLocation	Gm25096	snoRNA
peak1469	chr1	35465300	35465758	459	*	13.0950205409813	0.0782766542082754	1.05575615222814	0.210259884846857	0.372285251964673	0.709680477987131	0.999972532416526	ENSMUSG00000077231	35178956	35179084	-	upstream	-286216	286216	NearestLocation	Gm25096	snoRNA
peak1470	chr1	35473289	35473921	633	*	15.8957182941369	0.137596279925187	1.10007072532306	0.205393232619959	0.669916326697011	0.502911131264047	0.999972532416526	ENSMUSG00000064601	35761602	35761706	+	upstream	-288313	287681	NearestLocation	Gm25634	snRNA
peak1471	chr1	35497080	35497764	685	*	19.0353497978037	-0.211041718950789	-1.15752368905056	0.204686481454499	-1.03104864303265	0.302518009511406	0.999972532416526	ENSMUSG00000064601	35761602	35761706	+	upstream	-264522	263838	NearestLocation	Gm25634	snRNA
peak1472	chr1	35507130	35507648	519	*	11.1688804765371	-0.413110597691679	-1.33155368686615	0.208206160875398	-1.98414204437931	0.0472400072021977	0.999972532416526	ENSMUSG00000064601	35761602	35761706	+	upstream	-254472	253954	NearestLocation	Gm25634	snRNA
peak1473	chr1	35509308	35510271	964	*	29.2853066713606	-0.216362336541841	-1.16180048444403	0.180506758363314	-1.19863842497442	0.230668570279464	0.999972532416526	ENSMUSG00000064601	35761602	35761706	+	upstream	-252294	251331	NearestLocation	Gm25634	snRNA
peak1474	chr1	35526014	35526750	737	*	19.267156806247	0.165505290467054	1.12155882475249	0.207846382361529	0.796286606418645	0.425865468596382	0.999972532416526	ENSMUSG00000064601	35761602	35761706	+	upstream	-235588	234852	NearestLocation	Gm25634	snRNA
peak1475	chr1	35559591	35560467	877	*	18.3759603761322	-0.261504466356638	-1.19872810664161	0.208457359555559	-1.25447461732307	0.209669546027187	0.999972532416526	ENSMUSG00000064601	35761602	35761706	+	upstream	-202011	201135	NearestLocation	Gm25634	snRNA
peak1476	chr1	35608193	35608850	658	*	18.1366572809451	0.423192002978457	1.34089103396344	0.207179425279223	2.04263527813202	0.0410885561340321	0.999972532416526	ENSMUSG00000064601	35761602	35761706	+	upstream	-153409	152752	NearestLocation	Gm25634	snRNA
peak1477	chr1	35610894	35611673	780	*	22.4647848656578	0.139984833359615	1.10189353192414	0.203950952773305	0.686365184649126	0.492482853152806	0.999972532416526	ENSMUSG00000064601	35761602	35761706	+	upstream	-150708	149929	NearestLocation	Gm25634	snRNA
peak1478	chr1	35625290	35625970	681	*	18.5147525364114	0.25383927281676	1.19237602518669	0.208398032749733	1.2180502352515	0.223204883347945	0.999972532416526	ENSMUSG00000064601	35761602	35761706	+	upstream	-136312	135632	NearestLocation	Gm25634	snRNA
peak1479	chr1	35629206	35630310	1105	*	27.860328658456	-0.0858124550548889	-1.06128523688116	0.192622854336892	-0.445494670662522	0.655962310285746	0.999972532416526	ENSMUSG00000064601	35761602	35761706	+	upstream	-132396	131292	NearestLocation	Gm25634	snRNA
peak1480	chr1	35642337	35643700	1364	*	32.8505994497615	0.482796351077281	1.3974496957781	0.193155812266029	2.49951759366338	0.0124362523792376	0.999972532416526	ENSMUSG00000064601	35761602	35761706	+	upstream	-119265	117902	NearestLocation	Gm25634	snRNA
peak1481	chr1	35655101	35655726	626	*	14.5282446746922	-0.0185195009527977	-1.01291948449406	0.210410241734383	-0.0880161573892219	0.929863834241601	0.999972532416526	ENSMUSG00000064601	35761602	35761706	+	upstream	-106501	105876	NearestLocation	Gm25634	snRNA
peak1482	chr1	35655828	35656538	711	*	15.0284902142251	-0.177076741752517	-1.1305907054089	0.210010083924674	-0.843182091275344	0.399126612703681	0.999972532416526	ENSMUSG00000064601	35761602	35761706	+	upstream	-105774	105064	NearestLocation	Gm25634	snRNA
peak1483	chr1	35678516	35679100	585	*	17.7173248707537	-0.237193716966891	-1.17869766607229	0.206587912472536	-1.14814905735796	0.250907035222549	0.999972532416526	ENSMUSG00000064601	35761602	35761706	+	upstream	-83086	82502	NearestLocation	Gm25634	snRNA
peak1484	chr1	35681651	35682559	909	*	22.4584363695876	0.0917590003772555	1.06566870315005	0.206862267806484	0.44357533807516	0.657349639338741	0.999972532416526	ENSMUSG00000064601	35761602	35761706	+	upstream	-79951	79043	NearestLocation	Gm25634	snRNA
peak1485	chr1	35683114	35684217	1104	*	30.690904308175	-0.160782081585194	-1.11789298099757	0.187387383017059	-0.858019782316703	0.390881540034255	0.999972532416526	ENSMUSG00000064601	35761602	35761706	+	upstream	-78488	77385	NearestLocation	Gm25634	snRNA
peak1486	chr1	35687065	35688591	1527	*	49.1270781897811	0.268663874167958	1.20469160761578	0.16767169840324	1.60232094459876	0.109084656464017	0.999972532416526	ENSMUSG00000064601	35761602	35761706	+	upstream	-74537	73011	NearestLocation	Gm25634	snRNA
peak1487	chr1	35717239	35717845	607	*	15.5613231591455	-0.245619477555722	-1.18560174615139	0.209472801609375	-1.17256023535577	0.240972203504291	0.999972532416526	ENSMUSG00000064601	35761602	35761706	+	upstream	-44363	43757	NearestLocation	Gm25634	snRNA
peak1488	chr1	35729171	35729789	619	*	16.382593049641	-0.177864104492595	-1.13120790303389	0.206957460295285	-0.859423498137348	0.390106910143283	0.999972532416526	ENSMUSG00000064601	35761602	35761706	+	upstream	-32431	31813	NearestLocation	Gm25634	snRNA
peak1489	chr1	35748819	35749843	1025	*	30.0142149691731	-0.00827384533946787	-1.0057514691219	0.200298627719233	-0.0413075488019103	0.967050715134784	0.999972532416526	ENSMUSG00000064601	35761602	35761706	+	upstream	-12783	11759	NearestLocation	Gm25634	snRNA
peak1490	chr1	35750924	35751757	834	*	18.1109059739105	-0.00874191664717734	-1.00607783038889	0.20470621746559	-0.0427046953209753	0.965936936661165	0.999972532416526	ENSMUSG00000064601	35761602	35761706	+	upstream	-10678	9845	NearestLocation	Gm25634	snRNA
peak1491	chr1	35752474	35753337	864	*	28.1334222834481	0.0633425857894845	1.04488385400752	0.187152938216063	0.338453600532615	0.735021387397396	0.999972532416526	ENSMUSG00000064601	35761602	35761706	+	upstream	-9128	8265	NearestLocation	Gm25634	snRNA
peak1492	chr1	35758975	35759355	381	*	12.8149235742365	0.0578141120701783	1.04088747309238	0.209891649218882	0.275447414346094	0.782972520941221	0.999972532416526	ENSMUSG00000064601	35761602	35761706	+	upstream	-2627	2247	NearestLocation	Gm25634	snRNA
peak1493	chr1	35762776	35763700	925	*	28.0715286497666	0.258352523013838	1.19611203144419	0.192968116253744	1.33883528548373	0.180624300953006	0.999972532416526	ENSMUSG00000064601	35761602	35761706	+	downstream	1174	1070	NearestLocation	Gm25634	snRNA
peak1494	chr1	35766237	35767090	854	*	20.5539228502099	-0.0221013361453164	-1.01543742356589	0.205095552886793	-0.107761167096176	0.914185147620885	0.999972532416526	ENSMUSG00000064601	35761602	35761706	+	downstream	4635	4531	NearestLocation	Gm25634	snRNA
peak1495	chr1	35771098	35771885	788	*	20.9706204165635	-0.0808637962931783	-1.05765110689367	0.205606391826965	-0.393294175218211	0.694102219842516	0.999972532416526	ENSMUSG00000064601	35761602	35761706	+	downstream	9496	9392	NearestLocation	Gm25634	snRNA
peak1496	chr1	35788116	35791303	3188	*	234.834722219959	-0.123807789110744	-1.08960693373564	0.162007696140166	-0.764209306474105	0.444742521473622	0.999972532416526	ENSMUSG00000064601	35761602	35761706	+	downstream	26514	26410	NearestLocation	Gm25634	snRNA
peak1497	chr1	35793019	35795896	2878	*	142.768847778909	-0.205127335806156	-1.1527880902157	0.142246164438703	-1.44205881835605	0.149285781320364	0.999972532416526	ENSMUSG00000064601	35761602	35761706	+	downstream	31417	31313	NearestLocation	Gm25634	snRNA
peak1498	chr1	35798878	35799760	883	*	18.2873289067795	-0.217883029823472	-1.16302574244959	0.203806343417925	-1.06906893166069	0.285038609839949	0.999972532416526	ENSMUSG00000064601	35761602	35761706	+	downstream	37276	37172	NearestLocation	Gm25634	snRNA
peak1499	chr1	35809824	35810731	908	*	25.863093612652	0.0626380091391303	1.04437368310991	0.193898938907994	0.323044620521891	0.746661449836251	0.999972532416526	ENSMUSG00000064601	35761602	35761706	+	downstream	48222	48118	NearestLocation	Gm25634	snRNA
peak1500	chr1	35813699	35814733	1035	*	31.3354190667591	0.190757724463223	1.14136301896658	0.201095030044467	0.948594922614656	0.342826674358936	0.999972532416526	ENSMUSG00000064601	35761602	35761706	+	downstream	52097	51993	NearestLocation	Gm25634	snRNA
peak1501	chr1	35815207	35816327	1121	*	31.2023893232717	0.0463580135772965	1.03265476327014	0.191108195818879	0.242574701616836	0.808334881121056	0.999972532416526	ENSMUSG00000064601	35761602	35761706	+	downstream	53605	53501	NearestLocation	Gm25634	snRNA
peak1502	chr1	35825430	35826553	1124	*	31.1077054836153	0.148914463005762	1.10873490506512	0.198172685980631	0.751437879891869	0.452389172918236	0.999972532416526	ENSMUSG00000064601	35761602	35761706	+	downstream	63828	63724	NearestLocation	Gm25634	snRNA
peak1503	chr1	35827894	35828844	951	*	28.5880459836372	0.0106602263473926	1.00741647264324	0.195566925082482	0.054509351941268	0.956529357897048	0.999972532416526	ENSMUSG00000064601	35761602	35761706	+	downstream	66292	66188	NearestLocation	Gm25634	snRNA
peak1504	chr1	35847678	35848649	972	*	33.7328421152528	-0.0762916316037578	-1.05430452268859	0.18268017278483	-0.417624039000763	0.676222018110138	0.999972532416526	ENSMUSG00000064601	35761602	35761706	+	downstream	86076	85972	NearestLocation	Gm25634	snRNA
peak1505	chr1	35864770	35865539	770	*	20.4994166112853	-0.0559190444625286	-1.03952110174492	0.205369437509801	-0.272285132299005	0.785402787212164	0.999972532416526	ENSMUSG00000064601	35761602	35761706	+	downstream	103168	103064	NearestLocation	Gm25634	snRNA
peak1506	chr1	35865899	35867323	1425	*	48.4684134055336	-0.174972818492018	-1.12894313443018	0.170555063782588	-1.02590221956155	0.304937676339853	0.999972532416526	ENSMUSG00000064601	35761602	35761706	+	downstream	104297	104193	NearestLocation	Gm25634	snRNA
peak1507	chr1	35872325	35872979	655	*	17.6537745157195	-0.00399260665549628	-1.00277129701001	0.205593852779466	-0.0194198737049741	0.984506156473575	0.999972532416526	ENSMUSG00000064601	35761602	35761706	+	downstream	110723	110619	NearestLocation	Gm25634	snRNA
peak1508	chr1	35873181	35873947	767	*	17.0484073645113	0.08803706693069	1.06292298351628	0.208310037908489	0.422625178386099	0.672568753398797	0.999972532416526	ENSMUSG00000064601	35761602	35761706	+	downstream	111579	111475	NearestLocation	Gm25634	snRNA
peak1509	chr1	35875857	35876584	728	*	19.2145025308613	-0.00343877741812001	-1.00238642185444	0.201877855498557	-0.0170339506016032	0.986409531033506	0.999972532416526	ENSMUSG00000064601	35761602	35761706	+	downstream	114255	114151	NearestLocation	Gm25634	snRNA
peak1510	chr1	35882847	35884547	1701	*	57.4174035300499	-0.0680982859048186	-1.04833389250567	0.171789710870516	-0.396404915985606	0.691806340073005	0.999972532416526	ENSMUSG00000064601	35761602	35761706	+	downstream	121245	121141	NearestLocation	Gm25634	snRNA
peak1511	chr1	35886931	35887911	981	*	25.5793470902357	0.41315307156772	1.33159288924584	0.195063300232457	2.11804614745759	0.0341711596304284	0.999972532416526	ENSMUSG00000064601	35761602	35761706	+	downstream	125329	125225	NearestLocation	Gm25634	snRNA
peak1512	chr1	35890052	35891283	1232	*	46.2007772783965	0.264812105311908	1.20147956023268	0.17342738335976	1.52693363747857	0.126777514125428	0.999972532416526	ENSMUSG00000064601	35761602	35761706	+	downstream	128450	128346	NearestLocation	Gm25634	snRNA
peak1513	chr1	35896137	35899306	3170	*	169.741288870011	-0.246722475617682	-1.18650853269973	0.140692656822293	-1.7536272410387	0.0794944001291401	0.999972532416526	ENSMUSG00000064601	35761602	35761706	+	downstream	134535	134431	NearestLocation	Gm25634	snRNA
peak1514	chr1	35902414	35903122	709	*	20.2995089596329	-0.220153908159324	-1.16485784804806	0.204733535628342	-1.07531923132991	0.282231828976792	0.999972532416526	ENSMUSG00000064601	35761602	35761706	+	downstream	140812	140708	NearestLocation	Gm25634	snRNA
peak1515	chr1	35908112	35910153	2042	*	58.8137019288287	0.00564559114971485	1.00392089225247	0.159341548908222	0.0354307535504542	0.971736262313553	0.999972532416526	ENSMUSG00000064601	35761602	35761706	+	downstream	146510	146406	NearestLocation	Gm25634	snRNA
peak1516	chr1	35913983	35915050	1068	*	33.9010877823699	-0.262318516997549	-1.19940468811983	0.197608673369306	-1.32746459214019	0.184355045189718	0.999972532416526	ENSMUSG00000064601	35761602	35761706	+	downstream	152381	152277	NearestLocation	Gm25634	snRNA
peak1517	chr1	35917719	35918680	962	*	25.434187275932	0.0766465378652354	1.05456391590354	0.204099477860401	0.375535198172628	0.707262474279845	0.999972532416526	ENSMUSG00000045216	36068400	36106446	+	upstream	-150681	149720	NearestLocation	Hs6st1	protein_coding
peak1518	chr1	35930666	35931300	635	*	19.3492729459028	-0.259293838107465	-1.1968927132035	0.208147991328599	-1.24571866609139	0.212867698363437	0.999972532416526	ENSMUSG00000045216	36068400	36106446	+	upstream	-137734	137100	NearestLocation	Hs6st1	protein_coding
peak1519	chr1	35938892	35939405	514	*	14.871602673067	0.275559751148255	1.21046364582727	0.210597099365168	1.30846888195	0.19071432251297	0.999972532416526	ENSMUSG00000045216	36068400	36106446	+	upstream	-129508	128995	NearestLocation	Hs6st1	protein_coding
peak1520	chr1	35939674	35940537	864	*	26.2570060126193	0.288239569421336	1.22114927605884	0.19767281082583	1.45816497583629	0.144795075169967	0.999972532416526	ENSMUSG00000045216	36068400	36106446	+	upstream	-128726	127863	NearestLocation	Hs6st1	protein_coding
peak1521	chr1	35940935	35941827	893	*	23.0310049997559	0.011097627928783	1.00772195117528	0.206368330028072	0.0537758285259825	0.957113767688659	0.999972532416526	ENSMUSG00000045216	36068400	36106446	+	upstream	-127465	126573	NearestLocation	Hs6st1	protein_coding
peak1522	chr1	35942769	35943482	714	*	18.8178968824947	-0.0504623603721396	-1.03559676263775	0.205170183669389	-0.245953673529164	0.805718094201409	0.999972532416526	ENSMUSG00000045216	36068400	36106446	+	upstream	-125631	124918	NearestLocation	Hs6st1	protein_coding
peak1523	chr1	35958486	35959589	1104	*	37.4555486855848	-0.124044237737149	-1.08978552808103	0.177350163657909	-0.699431199716384	0.484282595405374	0.999972532416526	ENSMUSG00000045216	36068400	36106446	+	upstream	-109914	108811	NearestLocation	Hs6st1	protein_coding
peak1524	chr1	35961037	35961812	776	*	19.6478050433333	-0.389147982608037	-1.30961974877359	0.203985592993725	-1.90772287835057	0.0564270431264111	0.999972532416526	ENSMUSG00000045216	36068400	36106446	+	upstream	-107363	106588	NearestLocation	Hs6st1	protein_coding
peak1525	chr1	35969224	35970565	1342	*	36.6694545569582	0.0162423536080759	1.01132195524085	0.185443526442738	0.0875865225367749	0.930205314466126	0.999972532416526	ENSMUSG00000045216	36068400	36106446	+	upstream	-99176	97835	NearestLocation	Hs6st1	protein_coding
peak1526	chr1	35970609	35971349	741	*	18.6042998199125	0.0453638495628879	1.03194340395211	0.204085439166465	0.222278716934266	0.82409691912522	0.999972532416526	ENSMUSG00000045216	36068400	36106446	+	upstream	-97791	97051	NearestLocation	Hs6st1	protein_coding
peak1527	chr1	35973672	35974723	1052	*	27.9108116100836	-0.178710011220879	-1.13187136754736	0.18954427573601	-0.942840455228409	0.345762515546756	0.999972532416526	ENSMUSG00000045216	36068400	36106446	+	upstream	-94728	93677	NearestLocation	Hs6st1	protein_coding
peak1528	chr1	35979325	35980265	941	*	32.4772502261053	0.173918455439115	1.12811837171636	0.191566001789284	0.907877461630272	0.363942966655178	0.999972532416526	ENSMUSG00000045216	36068400	36106446	+	upstream	-89075	88135	NearestLocation	Hs6st1	protein_coding
peak1529	chr1	35982781	35983387	607	*	17.4443559284921	0.200426497629484	1.14903798987113	0.206884404876008	0.968784949013463	0.332652497636767	0.999972532416526	ENSMUSG00000045216	36068400	36106446	+	upstream	-85619	85013	NearestLocation	Hs6st1	protein_coding
[truncated: 186,166 more rows]
