# Supplementary material for: Identification of Cholecystokinin by Genome-Wide Profiling as Potential Mediator of Serotonin-Dependent Behavioral Effects of Maternal Separation in the Amygdala
Source: Front Neurosci. 2019 May 10;13:460. doi: 10.3389/fnins.2019.00460 (PMC6524554; doi:10.3389/fnins.2019.00460)
Supplement: Supplementary file 6 [file Data_Sheet_3.ZIP › Tab5/FiN_Tph2xMS_STable5b_GE2.tab]

	seqnames	start	end	width	strand	baseMean	log2FoldChange	FoldChange	lfcSE	stat	pvalue	padj	feature	start_position	end_position	feature_strand	insideFeature	distancetoFeature	shortestDistance	fromOverlappingOrNearest	symbol	biotype
peak1	chr1	3020388	3021407	1020	*	34.8349886985659	0.232220470028016	1.17464146406713	0.189745059156897	1.22385516155125	0.221006870921334	0.999968731569636	ENSMUSG00000090025	3054233	3054733	+	upstream	-33845	32826	NearestLocation	Gm16088	pseudogene
peak2	chr1	3026690	3027424	735	*	19.0238812081151	0.229875625568368	1.17273384373937	0.209263359054895	1.09849916682292	0.2719865812774	0.999968731569636	ENSMUSG00000090025	3054233	3054733	+	upstream	-27543	26809	NearestLocation	Gm16088	pseudogene
peak3	chr1	3031044	3032045	1002	*	56.7614058677667	0.0345298863522095	1.02422301743685	0.176915668336141	0.195177095827388	0.845254309116718	0.999968731569636	ENSMUSG00000090025	3054233	3054733	+	upstream	-23189	22188	NearestLocation	Gm16088	pseudogene
peak4	chr1	3037383	3038419	1037	*	52.2573182697357	-0.208628353404709	-1.15558898179642	0.188604813332383	-1.10616664399247	0.26865439743818	0.999968731569636	ENSMUSG00000090025	3054233	3054733	+	upstream	-16850	15814	NearestLocation	Gm16088	pseudogene
peak5	chr1	3044824	3045809	986	*	26.5546819287054	-0.104961887971071	-1.07546597923342	0.200828511084945	-0.522644356640554	0.601221766854236	0.999968731569636	ENSMUSG00000090025	3054233	3054733	+	upstream	-9409	8424	NearestLocation	Gm16088	pseudogene
peak6	chr1	3052532	3053610	1079	*	41.0298111312793	-0.03508457476521	-1.02461688714214	0.192804200982832	-0.181969970500456	0.8556062924807	0.999968731569636	ENSMUSG00000090025	3054233	3054733	+	upstream	-1701	623	NearestLocation	Gm16088	pseudogene
peak7	chr1	3058631	3060198	1568	*	49.3980069188299	-0.178143214149716	-1.13142677229196	0.169262752483066	-1.05246553973851	0.292586012825344	0.999968731569636	ENSMUSG00000090025	3054233	3054733	+	downstream	4398	3898	NearestLocation	Gm16088	pseudogene
peak8	chr1	3121508	3122346	839	*	17.5197437755842	0.0339007273782095	1.02377645139634	0.206633510981579	0.164062098239388	0.869682258684333	0.999968731569636	ENSMUSG00000064842	3102016	3102125	+	downstream	19492	19383	NearestLocation	Gm26206	snRNA
peak9	chr1	3142937	3143929	993	*	41.1003806033765	-0.106673001901263	-1.07674229648175	0.179927971791529	-0.592865027261342	0.553271484726297	0.999968731569636	ENSMUSG00000064842	3102016	3102125	+	downstream	40921	40812	NearestLocation	Gm26206	snRNA
peak10	chr1	3147292	3148445	1154	*	52.669693306133	0.121976735400881	1.08822489304181	0.171566969509976	0.710956985189323	0.477110891635413	0.999968731569636	ENSMUSG00000064842	3102016	3102125	+	downstream	45276	45167	NearestLocation	Gm26206	snRNA
peak11	chr1	3149491	3151842	2352	*	92.0278015047474	0.0549963675272353	1.03885648762176	0.149238629853548	0.368512948565694	0.712490791886547	0.999968731569636	ENSMUSG00000064842	3102016	3102125	+	downstream	47475	47366	NearestLocation	Gm26206	snRNA
peak12	chr1	3155691	3156281	591	*	14.2601177572671	-0.307511247426488	-1.23757095865507	0.209487935808596	-1.46791864762777	0.14212632221614	0.999968731569636	ENSMUSG00000064842	3102016	3102125	+	downstream	53675	53566	NearestLocation	Gm26206	snRNA
peak13	chr1	3273907	3276796	2890	*	161.003433619734	-0.108880907091583	-1.07839140798083	0.135751061209785	-0.802063027141441	0.422516500759782	0.999968731569636	ENSMUSG00000064842	3102016	3102125	+	downstream	171891	171782	NearestLocation	Gm26206	snRNA
peak14	chr1	3278533	3279374	842	*	25.0800949080833	-0.0679661375889959	-1.04823787137177	0.199214252449776	-0.341171059566286	0.732974808783045	0.999968731569636	ENSMUSG00000064842	3102016	3102125	+	downstream	176517	176408	NearestLocation	Gm26206	snRNA
peak15	chr1	3279797	3280813	1017	*	21.1799784456766	0.289573269449916	1.22227868997644	0.206698464629845	1.40094543018731	0.161230392060262	0.999968731569636	ENSMUSG00000064842	3102016	3102125	+	downstream	177781	177672	NearestLocation	Gm26206	snRNA
peak16	chr1	3301482	3302475	994	*	27.8693468192286	-0.257263665992997	-1.19520962061843	0.195772415726449	-1.31409557898325	0.188814041741232	0.999968731569636	ENSMUSG00000089699	3466587	3513553	+	upstream	-165105	164112	NearestLocation	Gm1992	antisense
peak17	chr1	3344282	3345355	1074	*	37.5571839155447	-0.220510063574159	-1.16514544981537	0.185091065441941	-1.19135984790864	0.233512348448401	0.999968731569636	ENSMUSG00000089699	3466587	3513553	+	upstream	-122305	121232	NearestLocation	Gm1992	antisense
peak18	chr1	3422823	3423503	681	*	14.4561252374429	-0.287898097174225	-1.22086027579835	0.208803717772867	-1.37879775439342	0.167957119285528	0.999968731569636	ENSMUSG00000089699	3466587	3513553	+	upstream	-43764	43084	NearestLocation	Gm1992	antisense
peak19	chr1	3531253	3533590	2338	*	91.2462639914029	-0.179044306726543	-1.13213367062744	0.175398381935121	-1.02078653606263	0.307355584713221	0.999968731569636	ENSMUSG00000089699	3466587	3513553	+	downstream	64666	17700	NearestLocation	Gm1992	antisense
peak20	chr1	3556502	3557200	699	*	20.7064949599911	-0.0726003774588608	-1.05161044566788	0.200935447266251	-0.361311945933865	0.717866264499459	0.999968731569636	ENSMUSG00000089699	3466587	3513553	+	downstream	89915	42949	NearestLocation	Gm1992	antisense
peak21	chr1	3583857	3584649	793	*	17.9532649806363	0.522507045766756	1.43644927256271	0.209231051706951	2.49727295018609	0.0125152582576957	0.999968731569636	ENSMUSG00000051951	3205901	3671498	-	inside	87641	86849	NearestLocation	Xkr4	protein_coding
peak22	chr1	3622043	3622717	675	*	16.5969316190262	-0.121205473738571	-1.0876432858341	0.209560314796056	-0.578379899154704	0.563007661806707	0.999968731569636	ENSMUSG00000051951	3205901	3671498	-	inside	49455	48781	NearestLocation	Xkr4	protein_coding
peak23	chr1	3728024	3728711	688	*	18.3981040389029	0.414252834974997	1.33260834670705	0.206416203743439	2.00688137589181	0.044762295357199	0.999968731569636	ENSMUSG00000088333	3783876	3783933	-	downstream	55909	55165	NearestLocation	Gm22848	snRNA
peak24	chr1	3734801	3735322	522	*	15.0412393934926	0.0467331288567349	1.03292329884615	0.209041491443609	0.223559105582356	0.823100387272148	0.999968731569636	ENSMUSG00000088333	3783876	3783933	-	downstream	49132	48554	NearestLocation	Gm22848	snRNA
peak25	chr1	3771569	3772550	982	*	39.4585711355893	0.115624982215756	1.08344429699675	0.200833285691111	0.5757261891019	0.564800270670488	0.999968731569636	ENSMUSG00000088333	3783876	3783933	-	downstream	12364	11326	NearestLocation	Gm22848	snRNA
peak26	chr1	3803239	3804322	1084	*	40.1885593694663	0.0562452971549274	1.03975620680803	0.189059823152446	0.297499998767981	0.766084808933306	0.999968731569636	ENSMUSG00000088333	3783876	3783933	-	upstream	-19306	19306	NearestLocation	Gm22848	snRNA
peak27	chr1	3851836	3853328	1493	*	84.9246882546295	0.0621603451570375	1.04402795715733	0.162606046104453	0.382275731107241	0.702256853972183	0.999968731569636	ENSMUSG00000088333	3783876	3783933	-	upstream	-67903	67903	NearestLocation	Gm22848	snRNA
peak28	chr1	3915278	3916060	783	*	14.3749949812059	0.480938580398202	1.39565134603851	0.210033442405811	2.28981906352307	0.0220318075868005	0.999968731569636	ENSMUSG00000088333	3783876	3783933	-	upstream	-131345	131345	NearestLocation	Gm22848	snRNA
peak29	chr1	3957222	3958035	814	*	24.2780227750487	0.0216695852938644	1.01513358223793	0.199482060024676	0.108629243608091	0.913496564958009	0.999968731569636	ENSMUSG00000088333	3783876	3783933	-	upstream	-173289	173289	NearestLocation	Gm22848	snRNA
peak30	chr1	3959993	3960560	568	*	13.9513049303323	0.307556038358102	1.23760938175566	0.210140641320461	1.46357237907675	0.143310824021662	0.999968731569636	ENSMUSG00000088333	3783876	3783933	-	upstream	-176060	176060	NearestLocation	Gm22848	snRNA
peak31	chr1	3983174	3983972	799	*	19.6783106223572	-0.000649306778887136	-1.00045016645763	0.204517856336657	-0.00317481705762803	0.997466866741783	0.999968731569636	ENSMUSG00000088333	3783876	3783933	-	upstream	-199241	199241	NearestLocation	Gm22848	snRNA
peak32	chr1	3986041	3986758	718	*	22.9989737208134	0.167558945145403	1.12315648371218	0.198587470143536	0.84375386334442	0.398806961644625	0.999968731569636	ENSMUSG00000088333	3783876	3783933	-	upstream	-202108	202108	NearestLocation	Gm22848	snRNA
peak33	chr1	3986890	3988548	1659	*	112.81102754195	-0.0870428374543507	-1.06219072529595	0.143844126807427	-0.605119161874993	0.545099823094667	0.999968731569636	ENSMUSG00000088333	3783876	3783933	-	upstream	-202957	202957	NearestLocation	Gm22848	snRNA
peak34	chr1	3997482	3998410	929	*	28.5421525711402	-0.121973573879925	-1.08822250830912	0.199221600469478	-0.612250747873156	0.540371870393704	0.999968731569636	ENSMUSG00000088333	3783876	3783933	-	upstream	-213549	213549	NearestLocation	Gm22848	snRNA
peak35	chr1	4038654	4039521	868	*	19.7200188668127	0.415498176400511	1.3337591573802	0.206724005408541	2.00991740450935	0.0444399313636911	0.999968731569636	ENSMUSG00000088333	3783876	3783933	-	upstream	-254721	254721	NearestLocation	Gm22848	snRNA
peak36	chr1	4084694	4086112	1419	*	115.462845494837	0.0806674920978165	1.05750720453109	0.177928183908277	0.453371075486282	0.650281560719037	0.999968731569636	ENSMUSG00000025900	4343507	4360314	-	downstream	275620	257395	NearestLocation	Rp1	protein_coding
peak37	chr1	4131888	4132800	913	*	47.6922680602466	0.129907904503437	1.09422384844892	0.187199125945077	0.693955721468225	0.487709977522555	0.999968731569636	ENSMUSG00000025900	4343507	4360314	-	downstream	228426	210707	NearestLocation	Rp1	protein_coding
peak38	chr1	4175927	4176666	740	*	20.2121323334619	0.0546536010937558	1.03860969753397	0.209999829363188	0.260255454775794	0.794666730825103	0.999968731569636	ENSMUSG00000025900	4343507	4360314	-	downstream	184387	166841	NearestLocation	Rp1	protein_coding
peak39	chr1	4187495	4188398	904	*	33.0352965065299	-0.255979975155164	-1.19414661200786	0.18958044194495	-1.3502446377327	0.176937524205089	0.999968731569636	ENSMUSG00000025900	4343507	4360314	-	downstream	172819	155109	NearestLocation	Rp1	protein_coding
peak40	chr1	4256737	4258654	1918	*	72.9673415340829	-0.144427888289117	-1.1052922543357	0.165300595087512	-0.87372878611027	0.3822659705288	0.999968731569636	ENSMUSG00000025900	4343507	4360314	-	downstream	103577	84853	NearestLocation	Rp1	protein_coding
peak41	chr1	4351926	4353000	1075	*	55.5495471871644	0.179152854741863	1.13221885528725	0.174913410206172	1.02423738997882	0.305723162348383	0.999968731569636	ENSMUSG00000025900	4343507	4360314	-	inside	8388	7314	NearestLocation	Rp1	protein_coding
peak42	chr1	4394657	4395577	921	*	22.1368786150247	-0.163410681466134	-1.1199316460495	0.203192891675731	-0.804214557499957	0.421273072857867	0.999968731569636	ENSMUSG00000025900	4343507	4360314	-	upstream	-34343	34343	NearestLocation	Rp1	protein_coding
peak43	chr1	4440114	4441160	1047	*	41.372960016245	-0.0295718030382146	-1.02070913068482	0.199546747709533	-0.148194863497652	0.882188985395285	0.999968731569636	ENSMUSG00000025902	4490928	4496413	-	downstream	56299	49768	NearestLocation	Sox17	protein_coding
peak44	chr1	4479394	4479991	598	*	18.2700094097795	-0.22749632115952	-1.17080135551074	0.206551290830345	-1.10140353151498	0.270721069120195	0.999968731569636	ENSMUSG00000025902	4490928	4496413	-	downstream	17019	10937	NearestLocation	Sox17	protein_coding
peak45	chr1	4480485	4481244	760	*	23.2238834674379	0.124475763578316	1.09011154358806	0.203438258899817	0.61186014986303	0.54063028922122	0.999968731569636	ENSMUSG00000025902	4490928	4496413	-	downstream	15928	9684	NearestLocation	Sox17	protein_coding
peak46	chr1	4508804	4509948	1145	*	31.7254107245266	-0.185132346512064	-1.13692126461998	0.198001746002348	-0.935003606028141	0.349786441053413	0.999968731569636	ENSMUSG00000025902	4490928	4496413	-	upstream	-12391	12391	NearestLocation	Sox17	protein_coding
peak47	chr1	4522516	4523670	1155	*	42.9110567239918	0.0644507603219777	1.04568676693816	0.171524577718316	0.375752333451717	0.707101027574309	0.999968731569636	ENSMUSG00000096126	4529017	4529123	+	upstream	-6501	5347	NearestLocation	Gm22307	snRNA
peak48	chr1	4524506	4526839	2334	*	82.2774365056015	0.0751639993741035	1.05348078431804	0.153517098440329	0.489613210109746	0.62440762686248	0.999968731569636	ENSMUSG00000096126	4529017	4529123	+	upstream	-4511	2178	NearestLocation	Gm22307	snRNA
peak49	chr1	4528593	4529422	830	*	20.2258707256568	0.433544022913639	1.3505471641739	0.20736456117075	2.09073344290804	0.0365519653382561	0.999968731569636	ENSMUSG00000096126	4529017	4529123	+	includeFeature	-424	299	NearestLocation	Gm22307	snRNA
peak50	chr1	4556515	4558234	1720	*	112.449864125043	0.122778159439435	1.08882957514362	0.175345195736334	0.700208288706443	0.483797235993718	0.999968731569636	ENSMUSG00000096126	4529017	4529123	+	downstream	27498	27392	NearestLocation	Gm22307	snRNA
peak51	chr1	4559185	4561484	2300	*	315.994240038798	-0.223602521013579	-1.16764565055991	0.207933185128032	-1.07535755235942	0.282214678411447	0.999968731569636	ENSMUSG00000096126	4529017	4529123	+	downstream	30168	30062	NearestLocation	Gm22307	snRNA
peak52	chr1	4566655	4567970	1316	*	99.4987396072338	-0.0581247324047972	-1.04111160613153	0.203850036701241	-0.28513476546479	0.775540896088144	0.999968731569636	ENSMUSG00000096126	4529017	4529123	+	downstream	37638	37532	NearestLocation	Gm22307	snRNA
peak53	chr1	4590697	4591836	1140	*	48.7987304028866	0.0988922086653628	1.07095080383473	0.190892013973379	0.518053147467729	0.604421188381418	0.999968731569636	ENSMUSG00000096126	4529017	4529123	+	downstream	61680	61574	NearestLocation	Gm22307	snRNA
peak54	chr1	4609926	4611594	1669	*	51.1920931302062	0.0144551148938616	1.01006988561069	0.16883032787421	0.0856191839219292	0.931769147894192	0.999968731569636	ENSMUSG00000098104	4687934	4689403	-	downstream	79477	76340	NearestLocation	Gm6085	pseudogene
peak55	chr1	4641898	4642568	671	*	16.9637975986418	-0.210163555359493	-1.15681932269096	0.209314824519673	-1.0040548052044	0.315352197894254	0.999968731569636	ENSMUSG00000098104	4687934	4689403	-	downstream	47505	45366	NearestLocation	Gm6085	pseudogene
peak56	chr1	4646294	4646950	657	*	16.9028227435907	-0.163508876284951	-1.12000787506849	0.210153448331284	-0.778045174053943	0.436542382320297	0.999968731569636	ENSMUSG00000098104	4687934	4689403	-	downstream	43109	40984	NearestLocation	Gm6085	pseudogene
peak57	chr1	4687494	4689017	1524	*	73.9140102324553	-0.21480422862157	-1.16054641943019	0.161284903538096	-1.33183096439545	0.182915740464769	0.999968731569636	ENSMUSG00000098104	4687934	4689403	-	overlapEnd	1909	386	NearestLocation	Gm6085	pseudogene
peak58	chr1	4690955	4691666	712	*	15.9961891561496	-0.0392648192623669	-1.0275900451869	0.210036460457893	-0.186942872569682	0.851705424243313	0.999968731569636	ENSMUSG00000098104	4687934	4689403	-	upstream	-1552	1552	NearestLocation	Gm6085	pseudogene
peak59	chr1	4770674	4771722	1049	*	41.3401937582861	-0.294902573882379	-1.2268021277251	0.194481777012209	-1.51635067517851	0.129430704252694	0.999968731569636	ENSMUSG00000033845	4773206	4785739	-	downstream	15065	1484	NearestLocation	Mrpl15	protein_coding
peak60	chr1	4788372	4789192	821	*	22.9627170251494	0.14864422699846	1.10852724369127	0.201713088981162	0.736909180010337	0.461177581063619	0.999968731569636	ENSMUSG00000033845	4773206	4785739	-	upstream	-2633	2633	NearestLocation	Mrpl15	protein_coding
peak61	chr1	4799874	4800612	739	*	21.6244911467335	-0.281999868183833	-1.21587917209064	0.205310815580856	-1.37352660835724	0.169588695108713	0.999968731569636	ENSMUSG00000025903	4807788	4886770	+	upstream	-7914	7176	NearestLocation	Lypla1	protein_coding
peak62	chr1	4879487	4880214	728	*	17.8852756273399	-0.209191832128221	-1.1560404126002	0.205894692952715	-1.01601371617802	0.309622854963988	0.999968731569636	ENSMUSG00000062588	4879202	4880669	-	inside	1182	285	NearestLocation	Gm6104	protein_coding
peak63	chr1	4880232	4881207	976	*	24.4282536864362	-0.0512064675072429	-1.0361310361187	0.202452032313356	-0.252931358219143	0.800321256797859	0.999968731569636	ENSMUSG00000062588	4879202	4880669	-	overlapStart	437	437	NearestLocation	Gm6104	protein_coding
peak64	chr1	4893801	4894381	581	*	14.8528260864467	0.180844036467365	1.13354686329662	0.210244003711297	0.860162636151546	0.389699397791305	0.999968731569636	ENSMUSG00000062588	4879202	4880669	-	upstream	-13132	13132	NearestLocation	Gm6104	protein_coding
peak65	chr1	4916006	4916801	796	*	19.1373921916972	-0.0891868440326616	-1.06377043332198	0.2064455054326	-0.432011556007351	0.665733014276662	0.999968731569636	ENSMUSG00000091305	4927028	4927299	-	downstream	11293	10227	NearestLocation	Gm17100	pseudogene
peak66	chr1	4921615	4922399	785	*	23.8777199271095	0.134858422410948	1.09798505871703	0.207830971829708	0.648885107083308	0.516412641660288	0.999968731569636	ENSMUSG00000091305	4927028	4927299	-	downstream	5684	4629	NearestLocation	Gm17100	pseudogene
peak67	chr1	4923648	4924395	748	*	15.9952124155319	-0.232175686964134	-1.17460500228845	0.208424592565533	-1.1139553356264	0.265298348318003	0.999968731569636	ENSMUSG00000091305	4927028	4927299	-	downstream	3651	2633	NearestLocation	Gm17100	pseudogene
peak68	chr1	4931971	4932852	882	*	29.0760409021743	0.0506325915708059	1.03571896537249	0.189897611247521	0.266631008353282	0.789753278450169	0.999968731569636	ENSMUSG00000091305	4927028	4927299	-	upstream	-4672	4672	NearestLocation	Gm17100	pseudogene
peak69	chr1	4947036	4947844	809	*	23.3642215386666	0.267896761803067	1.20405121712826	0.202436467173325	1.32336216662828	0.185714967062939	0.999968731569636	ENSMUSG00000091305	4927028	4927299	-	upstream	-19737	19737	NearestLocation	Gm17100	pseudogene
peak70	chr1	4983900	4984361	462	*	13.4406383330105	0.406904773607224	1.32583824425632	0.210188152583151	1.93590727453704	0.0528790586404909	0.999968731569636	ENSMUSG00000085623	4970857	4976820	+	downstream	13043	7080	NearestLocation	Gm16041	antisense
peak71	chr1	4984939	4985853	915	*	32.2448349756637	-0.410077812878545	-1.32875747973144	0.195010615215343	-2.10284867019014	0.0354789999924183	0.999968731569636	ENSMUSG00000085623	4970857	4976820	+	downstream	14082	8119	NearestLocation	Gm16041	antisense
peak72	chr1	4985995	4986698	704	*	17.9289997990256	-0.179855897680148	-1.13277073384068	0.206209101967665	-0.87220154670161	0.38309843588761	0.999968731569636	ENSMUSG00000085623	4970857	4976820	+	downstream	15138	9175	NearestLocation	Gm16041	antisense
peak73	chr1	4987320	4988436	1117	*	47.7003096504186	0.123445021459723	1.08933298501832	0.173633700189547	0.710950819598759	0.477114712454602	0.999968731569636	ENSMUSG00000085623	4970857	4976820	+	downstream	16463	10500	NearestLocation	Gm16041	antisense
peak74	chr1	5040029	5041338	1310	*	44.0295184647012	0.137100993770599	1.09969312904012	0.186614123030231	0.734676408968197	0.462536591028612	0.999968731569636	ENSMUSG00000091665	5063060	5064647	+	upstream	-23031	21722	NearestLocation	Gm17101	pseudogene
peak75	chr1	5044097	5044684	588	*	18.8403968462833	-0.081247459520787	-1.05793241083279	0.205957412942267	-0.394486696837475	0.693221746976007	0.999968731569636	ENSMUSG00000091665	5063060	5064647	+	upstream	-18963	18376	NearestLocation	Gm17101	pseudogene
peak76	chr1	5046193	5047840	1648	*	81.4075305844531	-0.0902333651030276	-1.06454236502862	0.167508454029619	-0.538679469199045	0.590108042525879	0.999968731569636	ENSMUSG00000091665	5063060	5064647	+	upstream	-16867	15220	NearestLocation	Gm17101	pseudogene
peak77	chr1	5071616	5073334	1719	*	260.349077568161	0.0518041065773956	1.03656034421793	0.182115617021261	0.284457244385295	0.77605999524235	0.999968731569636	ENSMUSG00000002459	4909576	5070285	-	upstream	-1331	1331	NearestLocation	Rgs20	protein_coding
peak78	chr1	5076507	5077482	976	*	29.4668944659058	-0.00615487077356259	-1.00427534464349	0.205879566937257	-0.0298954911608024	0.976150401776292	0.999968731569636	ENSMUSG00000033793	5083173	5162549	+	upstream	-6666	5691	NearestLocation	Atp6v1h	protein_coding
peak79	chr1	5108341	5108960	620	*	18.9053726281415	-0.274764473894358	-1.20979656865788	0.20656888578909	-1.33013484990618	0.183473845014426	0.999968731569636	ENSMUSG00000033793	5083173	5162549	+	inside	25168	25168	NearestLocation	Atp6v1h	protein_coding
peak80	chr1	5109158	5114740	5583	*	429.804006285534	-0.056010436120853	-1.03958695527866	0.171700013720253	-0.326211017152915	0.744264706446098	0.999968731569636	ENSMUSG00000033793	5083173	5162549	+	inside	25985	25985	NearestLocation	Atp6v1h	protein_coding
peak81	chr1	5169461	5171029	1569	*	67.6857103582574	-0.133835557005904	-1.09720686730413	0.183491118112765	-0.729384388641934	0.465766564553469	0.999968731569636	ENSMUSG00000033793	5083173	5162549	+	downstream	86288	6912	NearestLocation	Atp6v1h	protein_coding
peak82	chr1	5188724	5190095	1372	*	102.118881070297	-0.23598289770284	-1.17770882847003	0.195111445784469	-1.20947746942289	0.226479461872956	0.999968731569636	ENSMUSG00000033793	5083173	5162549	+	downstream	105551	26175	NearestLocation	Atp6v1h	protein_coding
peak83	chr1	5197124	5197855	732	*	18.3241264712438	-0.104480610869063	-1.07510726806398	0.208088960393264	-0.502095885680848	0.615600074172512	0.999968731569636	ENSMUSG00000033793	5083173	5162549	+	downstream	113951	34575	NearestLocation	Atp6v1h	protein_coding
peak84	chr1	5246557	5247158	602	*	17.7039339548715	0.119538186895792	1.08638704953058	0.207957125143265	0.574821309024349	0.565412153681202	0.999968731569636	ENSMUSG00000033793	5083173	5162549	+	downstream	163384	84008	NearestLocation	Atp6v1h	protein_coding
peak85	chr1	5251132	5251940	809	*	19.5828894537572	0.0850002918498021	1.06068795593992	0.20985707972153	0.405038952998837	0.685448878399989	0.999968731569636	ENSMUSG00000033793	5083173	5162549	+	downstream	167959	88583	NearestLocation	Atp6v1h	protein_coding
peak86	chr1	5272258	5273410	1153	*	67.2550392921569	-0.216740068689679	-1.16210471148826	0.199058386176703	-1.08882661440488	0.276230352781266	0.999968731569636	ENSMUSG00000033793	5083173	5162549	+	downstream	189085	109709	NearestLocation	Atp6v1h	protein_coding
peak87	chr1	5276460	5277548	1089	*	51.326204290959	0.0763824125365135	1.054370866411	0.17604935805277	0.433869304502766	0.664383351062155	0.999968731569636	ENSMUSG00000033793	5083173	5162549	+	downstream	193287	113911	NearestLocation	Atp6v1h	protein_coding
peak88	chr1	5299190	5299624	435	*	13.0614431345883	0.221282514298128	1.16576946141056	0.209867151517221	1.05439328021742	0.291702897531069	0.999968731569636	ENSMUSG00000033793	5083173	5162549	+	downstream	216017	136641	NearestLocation	Atp6v1h	protein_coding
peak89	chr1	5323723	5324614	892	*	28.169380966555	-0.416075733019588	-1.3342932103993	0.193163083630546	-2.15401268813556	0.031239176900626	0.999968731569636	ENSMUSG00000033793	5083173	5162549	+	downstream	240550	161174	NearestLocation	Atp6v1h	protein_coding
peak90	chr1	5345066	5345688	623	*	17.4537310841577	-0.202714347894466	-1.15086159937724	0.205678033845647	-0.985590654015075	0.324334026095491	0.999968731569636	ENSMUSG00000025905	5588493	5606131	+	upstream	-243427	242805	NearestLocation	Oprk1	protein_coding
peak91	chr1	5349989	5351785	1797	*	177.282085994733	-0.174813484471701	-1.12881845865984	0.201798324541874	-0.866278175839987	0.386337631434455	0.999968731569636	ENSMUSG00000025905	5588493	5606131	+	upstream	-238504	236708	NearestLocation	Oprk1	protein_coding
peak92	chr1	5367650	5368865	1216	*	62.4365591133794	0.0222651113879803	1.01555270291843	0.170805707538974	0.130353439055307	0.896286802445839	0.999968731569636	ENSMUSG00000025905	5588493	5606131	+	upstream	-220843	219628	NearestLocation	Oprk1	protein_coding
peak93	chr1	5423089	5423988	900	*	30.9497787968069	-0.231675543186345	-1.17419786873072	0.183161179789233	-1.26487252076525	0.205917029330029	0.999968731569636	ENSMUSG00000025905	5588493	5606131	+	upstream	-165404	164505	NearestLocation	Oprk1	protein_coding
peak94	chr1	5424660	5425264	605	*	11.7544700917363	0.242274550821927	1.18285608122179	0.206451563564631	1.17351763599543	0.240588288788168	0.999968731569636	ENSMUSG00000025905	5588493	5606131	+	upstream	-163833	163229	NearestLocation	Oprk1	protein_coding
peak95	chr1	5429479	5431084	1606	*	136.468688602841	-0.168348996590192	-1.12377171727744	0.165841751677558	-1.0151182973363	0.310049440576594	0.999968731569636	ENSMUSG00000025905	5588493	5606131	+	upstream	-159014	157409	NearestLocation	Oprk1	protein_coding
peak96	chr1	5516346	5517038	693	*	16.4908477877821	0.0792611711542118	1.05647686209985	0.208581724506958	0.380000555377362	0.703945002890793	0.999968731569636	ENSMUSG00000025905	5588493	5606131	+	upstream	-72147	71455	NearestLocation	Oprk1	protein_coding
peak97	chr1	5548504	5549238	735	*	21.8695403251951	0.153121904791317	1.11197311300982	0.203945666871501	0.750797539071003	0.452774510698268	0.999968731569636	ENSMUSG00000025905	5588493	5606131	+	upstream	-39989	39255	NearestLocation	Oprk1	protein_coding
peak98	chr1	5554731	5555700	970	*	31.9560733618038	0.0613367737411159	1.04343213739975	0.18605138271025	0.329676527245377	0.741644391611207	0.999968731569636	ENSMUSG00000025905	5588493	5606131	+	upstream	-33762	32793	NearestLocation	Oprk1	protein_coding
peak99	chr1	5564010	5568050	4041	*	202.228925596512	0.0758732696567653	1.05399883303638	0.127388558423898	0.595605057436083	0.551439097274154	0.999968731569636	ENSMUSG00000025905	5588493	5606131	+	upstream	-24483	20443	NearestLocation	Oprk1	protein_coding
peak100	chr1	5601989	5602716	728	*	14.9718351181977	0.239064187376552	1.18022685199396	0.210131388332006	1.1376890871669	0.255250331841924	0.999968731569636	ENSMUSG00000025905	5588493	5606131	+	inside	13496	3415	NearestLocation	Oprk1	protein_coding
peak101	chr1	5676553	5677818	1266	*	64.712396624176	0.0244767189656899	1.01711070817774	0.174429608514157	0.140324335840628	0.888403737333657	0.999968731569636	ENSMUSG00000093015	5644645	5644745	-	upstream	-31808	31808	NearestLocation	Gm22463	miRNA
peak102	chr1	5681818	5682477	660	*	18.7361614200985	0.0911556682992883	1.06522313587977	0.207061402249286	0.440234960784936	0.65976694112658	0.999968731569636	ENSMUSG00000093015	5644645	5644745	-	upstream	-37073	37073	NearestLocation	Gm22463	miRNA
peak103	chr1	5746439	5747628	1190	*	59.0403467293585	0.0890623784126282	1.06367866262091	0.195777631796314	0.454916006468442	0.649169666985249	0.999968731569636	ENSMUSG00000093015	5644645	5644745	-	upstream	-101694	101694	NearestLocation	Gm22463	miRNA
peak104	chr1	5748106	5749591	1486	*	66.210653798635	0.0109817908594367	1.00764104227351	0.160033050852987	0.0686220177700982	0.945290492530631	0.999968731569636	ENSMUSG00000093015	5644645	5644745	-	upstream	-103361	103361	NearestLocation	Gm22463	miRNA
peak105	chr1	5803970	5806794	2825	*	146.901627156946	-0.0441062761753942	-1.03104426790566	0.147256408645488	-0.299520248939233	0.76454312436157	0.999968731569636	ENSMUSG00000033774	5913707	5917398	-	downstream	113428	106913	NearestLocation	Npbwr1	protein_coding
peak106	chr1	5808596	5811835	3240	*	233.762301482608	-0.14801889285199	-1.10804685822756	0.14351198728019	-1.03140438410208	0.302351225818682	0.999968731569636	ENSMUSG00000033774	5913707	5917398	-	downstream	108802	101872	NearestLocation	Npbwr1	protein_coding
peak107	chr1	5819574	5821107	1534	*	117.86791591634	-0.370945159815812	-1.29319977343079	0.174666995815378	-2.12372782897062	0.0336929089394474	0.999968731569636	ENSMUSG00000033774	5913707	5917398	-	downstream	97824	92600	NearestLocation	Npbwr1	protein_coding
peak108	chr1	5827091	5827544	454	*	14.7060971024807	0.104983450394244	1.07548205319582	0.20936223038496	0.501444077096464	0.616058625858413	0.999968731569636	ENSMUSG00000033774	5913707	5917398	-	downstream	90307	86163	NearestLocation	Npbwr1	protein_coding
peak109	chr1	5827656	5828619	964	*	32.163278828686	0.171609212968394	1.12631409917431	0.191034977442233	0.898313048563513	0.369018677905449	0.999968731569636	ENSMUSG00000033774	5913707	5917398	-	downstream	89742	85088	NearestLocation	Npbwr1	protein_coding
peak110	chr1	5849717	5850512	796	*	20.2353500867196	0.0442025087947943	1.03111304432551	0.202984425210435	0.21776305619985	0.827613730648342	0.999968731569636	ENSMUSG00000033774	5913707	5917398	-	downstream	67681	63195	NearestLocation	Npbwr1	protein_coding
peak111	chr1	5915949	5916697	749	*	22.3301856272971	0.186837933144927	1.13826615341682	0.199654815059266	0.935804794336998	0.349373702583838	0.999968731569636	ENSMUSG00000033774	5913707	5917398	-	inside	1449	701	NearestLocation	Npbwr1	protein_coding
peak112	chr1	5982031	5982919	889	*	27.9567885620462	0.0191513086039412	1.01336317523641	0.202102911105698	0.0947601818260066	0.924505314799098	0.999968731569636	ENSMUSG00000033774	5913707	5917398	-	upstream	-64633	64633	NearestLocation	Npbwr1	protein_coding
peak113	chr1	5984726	5985446	721	*	22.6481232767142	-0.199046651231499	-1.14793953322227	0.198189100974617	-1.00432692944599	0.315221057595764	0.999968731569636	ENSMUSG00000033774	5913707	5917398	-	upstream	-67328	67328	NearestLocation	Npbwr1	protein_coding
peak114	chr1	5992739	5993739	1001	*	43.3904613199929	-0.290335055818047	-1.22292426030792	0.195660257567758	-1.48387342134364	0.137842504211836	0.999968731569636	ENSMUSG00000033774	5913707	5917398	-	upstream	-75341	75341	NearestLocation	Npbwr1	protein_coding
peak115	chr1	6012387	6013640	1254	*	64.5762051763649	-0.0660567264756201	-1.0468514431512	0.175780075585506	-0.375791887991809	0.707071618984883	0.999968731569636	ENSMUSG00000033774	5913707	5917398	-	upstream	-94989	94989	NearestLocation	Npbwr1	protein_coding
peak116	chr1	6026633	6027609	977	*	41.9072467689727	-0.059077236652773	-1.04179920166083	0.186374101121397	-0.316982007142143	0.751257255016506	0.999968731569636	ENSMUSG00000033774	5913707	5917398	-	upstream	-109235	109235	NearestLocation	Npbwr1	protein_coding
peak117	chr1	6089393	6090373	981	*	32.3829314772152	0.187847413815991	1.1390628982244	0.186975581457657	1.00466281399709	0.315059239768936	0.999968731569636	ENSMUSG00000025907	6206197	6276648	+	upstream	-116804	115824	NearestLocation	Rb1cc1	protein_coding
peak118	chr1	6150465	6151620	1156	*	59.0557441582991	0.0872370330328407	1.06233371228899	0.191441504973425	0.455685056617951	0.648616469241016	0.999968731569636	ENSMUSG00000025907	6206197	6276648	+	upstream	-55732	54577	NearestLocation	Rb1cc1	protein_coding
peak119	chr1	6166629	6167533	905	*	19.8982916563554	0.0784540419224318	1.05588597154489	0.202555743746392	0.387320746730636	0.698518768209836	0.999968731569636	ENSMUSG00000025907	6206197	6276648	+	upstream	-39568	38664	NearestLocation	Rb1cc1	protein_coding
peak120	chr1	6167785	6169776	1992	*	119.584887573602	-0.0706032839688139	-1.05015572975173	0.180281802021327	-0.391627347725656	0.695333578229194	0.999968731569636	ENSMUSG00000025907	6206197	6276648	+	upstream	-38412	36421	NearestLocation	Rb1cc1	protein_coding
peak121	chr1	6170224	6174243	4020	*	183.138533541275	-0.107204243908192	-1.07713885712047	0.127565669361271	-0.840384755906267	0.400692693509534	0.999968731569636	ENSMUSG00000025907	6206197	6276648	+	upstream	-35973	31954	NearestLocation	Rb1cc1	protein_coding
peak122	chr1	6186580	6187433	854	*	30.2358373932119	-0.463612933946666	-1.37899089756144	0.203094961732555	-2.28273970950187	0.0224457052282396	0.999968731569636	ENSMUSG00000025907	6206197	6276648	+	upstream	-19617	18764	NearestLocation	Rb1cc1	protein_coding
peak123	chr1	6235286	6236126	841	*	19.8947807048828	-0.210994666887713	-1.15748593818295	0.205832229669345	-1.02508080112945	0.305325063602375	0.999968731569636	ENSMUSG00000073741	6214612	6215292	-	upstream	-19994	19994	NearestLocation	4732440D04Rik	protein_coding
peak124	chr1	6339270	6340172	903	*	27.7142341443961	-0.000783067981237697	-1.00054292869584	0.196216063439372	-0.00399084543595309	0.99681577449455	0.999968731569636	ENSMUSG00000087247	6359331	6394731	+	upstream	-20061	19159	NearestLocation	Fam150a	protein_coding
peak125	chr1	6359664	6360278	615	*	14.7905172399436	-0.36973966258934	-1.2921196438409	0.209026544987404	-1.76886463205724	0.0769164676838144	0.999968731569636	ENSMUSG00000087247	6359331	6394731	+	inside	333	333	NearestLocation	Fam150a	protein_coding
peak126	chr1	6380343	6381759	1417	*	38.1753536153333	-0.135360291042994	-1.09836707993459	0.183185862038288	-0.738923241874981	0.459953608321526	0.999968731569636	ENSMUSG00000087247	6359331	6394731	+	inside	21012	12972	NearestLocation	Fam150a	protein_coding
peak127	chr1	6404438	6405676	1239	*	50.2143191249206	-0.222819945107308	-1.1670124442766	0.181766497323895	-1.22585816631686	0.220252053780541	0.999968731569636	ENSMUSG00000087247	6359331	6394731	+	downstream	45107	9707	NearestLocation	Fam150a	protein_coding
peak128	chr1	6429480	6433034	3555	*	215.819999580842	0.108594438425358	1.07817729850467	0.14093126716125	0.770548939300366	0.440974336475481	0.999968731569636	ENSMUSG00000033740	6487231	6860940	+	upstream	-57751	54197	NearestLocation	St18	protein_coding
peak129	chr1	6434620	6438945	4326	*	312.929080548372	-0.0632875944094811	-1.04484402680332	0.142762234249955	-0.443307676865538	0.657543203782033	0.999968731569636	ENSMUSG00000033740	6487231	6860940	+	upstream	-52611	48286	NearestLocation	St18	protein_coding
peak130	chr1	6439872	6440796	925	*	31.4341168021653	0.0902224822210946	1.06453433474859	0.197432829443925	0.456978114912342	0.647686775894847	0.999968731569636	ENSMUSG00000033740	6487231	6860940	+	upstream	-47359	46435	NearestLocation	St18	protein_coding
peak131	chr1	6441727	6442631	905	*	24.7247486254509	-0.28825146998465	-1.22115934916771	0.193333830298677	-1.49095204672321	0.135974085263041	0.999968731569636	ENSMUSG00000033740	6487231	6860940	+	upstream	-45504	44600	NearestLocation	St18	protein_coding
peak132	chr1	6517230	6518709	1480	*	82.142661150777	-0.147892423123787	-1.10794972873106	0.153973255622923	-0.960507216175075	0.336800000924684	0.999968731569636	ENSMUSG00000033740	6487231	6860940	+	inside	29999	29999	NearestLocation	St18	protein_coding
peak133	chr1	6528031	6528926	896	*	25.5512422900367	0.497357072738081	1.41162518300061	0.207057796555456	2.40202050351133	0.0163047945201983	0.999968731569636	ENSMUSG00000033740	6487231	6860940	+	inside	40800	40800	NearestLocation	St18	protein_coding
peak134	chr1	6568327	6569343	1017	*	43.5486833013336	0.116697097064526	1.08424973986294	0.194766053009254	0.599165487319193	0.549062535009003	0.999968731569636	ENSMUSG00000033740	6487231	6860940	+	inside	81096	81096	NearestLocation	St18	protein_coding
peak135	chr1	6631447	6632427	981	*	30.9654527180286	-0.148533816089005	-1.10844241022728	0.199338617815928	-0.745133169460235	0.456191218933344	0.999968731569636	ENSMUSG00000033740	6487231	6860940	+	inside	144216	144216	NearestLocation	St18	protein_coding
peak136	chr1	6674005	6674719	715	*	15.0137397265635	0.0192969903767201	1.01346550871201	0.210048589129521	0.0918691739691766	0.92680198346833	0.999968731569636	ENSMUSG00000033740	6487231	6860940	+	inside	186774	186221	NearestLocation	St18	protein_coding
peak137	chr1	6690428	6693922	3495	*	202.427599104594	0.0486671982887578	1.0343089590192	0.128400830125903	0.379025573596661	0.704668873250198	0.999968731569636	ENSMUSG00000033740	6487231	6860940	+	inside	203197	167018	NearestLocation	St18	protein_coding
peak138	chr1	6699502	6700144	643	*	19.2681329591909	0.605325407029998	1.52132185624387	0.201649730177124	3.00186569304256	0.00268330532836956	0.999968731569636	ENSMUSG00000033740	6487231	6860940	+	inside	212271	160796	NearestLocation	St18	protein_coding
peak139	chr1	6759245	6759996	752	*	16.3866174709999	-0.107324857787047	-1.07722891310796	0.207428523290069	-0.51740645926965	0.604872451607361	0.999968731569636	ENSMUSG00000033740	6487231	6860940	+	inside	272014	100944	NearestLocation	St18	protein_coding
peak140	chr1	6873677	6874260	584	*	18.0564832429164	-0.110799632995879	-1.07982657897364	0.20641618807566	-0.536777827499004	0.591421089087057	0.999968731569636	ENSMUSG00000051285	7088920	7173628	+	upstream	-215243	214660	NearestLocation	Pcmtd1	protein_coding
peak141	chr1	6916097	6917951	1855	*	133.275505739708	-0.0760060905760762	-1.05409587332167	0.159129400434623	-0.477637007168281	0.632908586356166	0.999968731569636	ENSMUSG00000051285	7088920	7173628	+	upstream	-172823	170969	NearestLocation	Pcmtd1	protein_coding
peak142	chr1	6923385	6923922	538	*	16.517768487628	-0.0816440591095984	-1.05822327842683	0.206210420671369	-0.395925961664722	0.692159648123686	0.999968731569636	ENSMUSG00000051285	7088920	7173628	+	upstream	-165535	164998	NearestLocation	Pcmtd1	protein_coding
peak143	chr1	6926378	6927121	744	*	20.0829800694007	-0.0899160304787602	-1.06430823446629	0.20506935212325	-0.43846644829072	0.661048186836967	0.999968731569636	ENSMUSG00000051285	7088920	7173628	+	upstream	-162542	161799	NearestLocation	Pcmtd1	protein_coding
peak144	chr1	6945106	6945997	892	*	21.3482749441541	0.321070767313583	1.24925740292934	0.2064001714187	1.55557413110023	0.119809394100021	0.999968731569636	ENSMUSG00000051285	7088920	7173628	+	upstream	-143814	142923	NearestLocation	Pcmtd1	protein_coding
peak145	chr1	6989535	6990154	620	*	13.1578306903114	0.212221094996657	1.1584703297607	0.208994986645388	1.0154362954014	0.30989789901044	0.999968731569636	ENSMUSG00000051285	7088920	7173628	+	upstream	-99385	98766	NearestLocation	Pcmtd1	protein_coding
peak146	chr1	7013338	7014221	884	*	28.5954668168274	-0.0614474806339113	-1.04351220945843	0.195496074326063	-0.314315675369648	0.753281293864603	0.999968731569636	ENSMUSG00000051285	7088920	7173628	+	upstream	-75582	74699	NearestLocation	Pcmtd1	protein_coding
peak147	chr1	7025840	7026599	760	*	20.0794652760914	0.116223410608777	1.08389380177781	0.201712898144348	0.576182344698681	0.564491937489392	0.999968731569636	ENSMUSG00000051285	7088920	7173628	+	upstream	-63080	62321	NearestLocation	Pcmtd1	protein_coding
peak148	chr1	7065781	7066547	767	*	23.3518833492421	0.0725187351759368	1.05155093659226	0.196416051096532	0.369209821555247	0.711971335715777	0.999968731569636	ENSMUSG00000051285	7088920	7173628	+	upstream	-23139	22373	NearestLocation	Pcmtd1	protein_coding
peak149	chr1	7079527	7080432	906	*	28.4590720106322	-0.1485502078635	-1.10845500432425	0.198247856686769	-0.749315580738956	0.453667019053516	0.999968731569636	ENSMUSG00000051285	7088920	7173628	+	upstream	-9393	8488	NearestLocation	Pcmtd1	protein_coding
peak150	chr1	7118705	7119420	716	*	18.0307433651775	0.12016635810985	1.08686018185984	0.207480414968145	0.579169644172436	0.56247471125682	0.999968731569636	ENSMUSG00000098201	7136199	7136586	-	downstream	17881	16779	NearestLocation	Gm26983	pseudogene
peak151	chr1	7125298	7125977	680	*	18.7875149300418	-0.0936274273786694	-1.06704973935468	0.203657595604168	-0.459729611856191	0.645710311927732	0.999968731569636	ENSMUSG00000098201	7136199	7136586	-	downstream	11288	10222	NearestLocation	Gm26983	pseudogene
peak152	chr1	7177341	7179384	2044	*	107.526986899478	0.167401751595439	1.12303411319608	0.144395832499805	1.15932536761866	0.246323585286198	0.999968731569636	ENSMUSG00000048538	7177739	7179037	+	includeFeature	-398	347	NearestLocation	Gm9826	pseudogene
peak153	chr1	7190161	7191287	1127	*	65.5386738433812	-0.108148635529688	-1.07784418562015	0.208924712085567	-0.517644056799727	0.604706636950206	0.999968731569636	ENSMUSG00000048538	7177739	7179037	+	downstream	12422	11124	NearestLocation	Gm9826	pseudogene
peak154	chr1	7230122	7231015	894	*	22.9546282679771	-0.220729243820023	-1.16532247701714	0.207006640891921	-1.06629064105855	0.286292278870664	0.999968731569636	ENSMUSG00000077244	7265803	7265932	+	upstream	-35681	34788	NearestLocation	Gm23274	snoRNA
peak155	chr1	7236535	7237610	1076	*	42.556036203301	-0.0225072465743064	-1.01572316283724	0.189787513542134	-0.118591819631536	0.905598746602509	0.999968731569636	ENSMUSG00000077244	7265803	7265932	+	upstream	-29268	28193	NearestLocation	Gm23274	snoRNA
peak156	chr1	7241984	7242955	972	*	42.2701554849014	-0.0294952546314171	-1.02065497399701	0.195060933789624	-0.151210465665197	0.879809694816338	0.999968731569636	ENSMUSG00000077244	7265803	7265932	+	upstream	-23819	22848	NearestLocation	Gm23274	snoRNA
peak157	chr1	7271337	7272460	1124	*	52.4249999150317	0.0720031729476836	1.05117522095558	0.174608624773958	0.412368936762983	0.680069027681801	0.999968731569636	ENSMUSG00000077244	7265803	7265932	+	downstream	5534	5405	NearestLocation	Gm23274	snoRNA
peak158	chr1	7287170	7288487	1318	*	70.9654797590162	-0.193469054488061	-1.14351005731346	0.182140442638432	-1.06219712484238	0.288146204828712	0.999968731569636	ENSMUSG00000077244	7265803	7265932	+	downstream	21367	21238	NearestLocation	Gm23274	snoRNA
peak159	chr1	7291728	7292573	846	*	25.9501781999662	0.468007035288341	1.38319737414307	0.199601491289917	2.3447071074663	0.0190420316030054	0.999968731569636	ENSMUSG00000077244	7265803	7265932	+	downstream	25925	25796	NearestLocation	Gm23274	snoRNA
peak160	chr1	7292985	7294532	1548	*	71.2470129025571	0.0189052452262747	1.01319035264024	0.171076455445778	0.110507580818254	0.91200683807013	0.999968731569636	ENSMUSG00000077244	7265803	7265932	+	downstream	27182	27053	NearestLocation	Gm23274	snoRNA
peak161	chr1	7306698	7307695	998	*	33.1878514992234	0.0989267553524439	1.07097644906413	0.199927096811817	0.494814144405646	0.620731319100215	0.999968731569636	ENSMUSG00000077244	7265803	7265932	+	downstream	40895	40766	NearestLocation	Gm23274	snoRNA
peak162	chr1	7334149	7336108	1960	*	248.943595084877	-0.122692887496524	-1.08876522067722	0.202115679660743	-0.607042895941906	0.543822445059776	0.999968731569636	ENSMUSG00000097797	7349406	7397801	-	downstream	63652	13298	NearestLocation	Gm26901	lincRNA
peak163	chr1	7348960	7351029	2070	*	94.5802105035953	-0.176790973791633	-1.13036678102082	0.147925095528533	-1.19513847978237	0.232032929923567	0.999968731569636	ENSMUSG00000097797	7349406	7397801	-	overlapEnd	48841	446	NearestLocation	Gm26901	lincRNA
peak164	chr1	7352746	7354129	1384	*	50.0347647979399	0.0169918431795177	1.01184748014944	0.173372265962855	0.0980078508240658	0.921926059327711	0.999968731569636	ENSMUSG00000097797	7349406	7397801	-	inside	45055	3340	NearestLocation	Gm26901	lincRNA
peak165	chr1	7354191	7355570	1380	*	84.6263217496896	0.061840857168167	1.04379678046895	0.17761138755048	0.348180699565735	0.727704481536473	0.999968731569636	ENSMUSG00000097797	7349406	7397801	-	inside	43610	4785	NearestLocation	Gm26901	lincRNA
peak166	chr1	7362288	7363289	1002	*	32.1066497858548	0.0510935104393551	1.03604991451033	0.195976365446929	0.260712613599272	0.794314138134876	0.999968731569636	ENSMUSG00000097797	7349406	7397801	-	inside	35513	12882	NearestLocation	Gm26901	lincRNA
peak167	chr1	7395362	7395919	558	*	15.6270311051715	0.0983710207550658	1.0705639820975	0.209923905191025	0.468603233469533	0.639353265626023	0.999968731569636	ENSMUSG00000097797	7349406	7397801	-	inside	2439	1882	NearestLocation	Gm26901	lincRNA
peak168	chr1	7412652	7413500	849	*	20.3562989864221	-0.324616580715852	-1.25233156724712	0.203937294802152	-1.59174701729164	0.111441559267206	0.999968731569636	ENSMUSG00000097797	7349406	7397801	-	upstream	-14851	14851	NearestLocation	Gm26901	lincRNA
peak169	chr1	7414117	7414750	634	*	16.4523357600168	-0.302369592801425	-1.23316820075409	0.207571663070237	-1.45669976493425	0.145199274708104	0.999968731569636	ENSMUSG00000097797	7349406	7397801	-	upstream	-16316	16316	NearestLocation	Gm26901	lincRNA
peak170	chr1	7433185	7433739	555	*	13.9544997237143	0.241653408701076	1.18234692053834	0.209375067972709	1.15416515939985	0.248432463494474	0.999968731569636	ENSMUSG00000097797	7349406	7397801	-	upstream	-35384	35384	NearestLocation	Gm26901	lincRNA
peak171	chr1	7476322	7477647	1326	*	60.0601963189718	-0.0616400268126595	-1.04365148885656	0.167809984877827	-0.367320376421798	0.713380056620632	0.999968731569636	ENSMUSG00000097797	7349406	7397801	-	upstream	-78521	78521	NearestLocation	Gm26901	lincRNA
peak172	chr1	7480938	7481602	665	*	17.7564930737825	0.0606518853874886	1.042936908057	0.210118031200977	0.288656261629804	0.772844436627777	0.999968731569636	ENSMUSG00000097797	7349406	7397801	-	upstream	-83137	83137	NearestLocation	Gm26901	lincRNA
peak173	chr1	7481689	7482192	504	*	14.8571454957753	-0.0934483150587553	-1.06691727207271	0.209994990401426	-0.445002592110028	0.656317880888456	0.999968731569636	ENSMUSG00000097797	7349406	7397801	-	upstream	-83888	83888	NearestLocation	Gm26901	lincRNA
peak174	chr1	7487606	7488983	1378	*	85.3342049513067	-0.0948094586077745	-1.06792435451574	0.166433865219749	-0.56965244713024	0.568913448695353	0.999968731569636	ENSMUSG00000097797	7349406	7397801	-	upstream	-89805	89805	NearestLocation	Gm26901	lincRNA
peak175	chr1	7497784	7498877	1094	*	29.4729156960824	-0.0834732585844959	-1.05956585538965	0.191044560272192	-0.436930831558704	0.662161511352813	0.999968731569636	ENSMUSG00000097797	7349406	7397801	-	upstream	-99983	99983	NearestLocation	Gm26901	lincRNA
peak176	chr1	7500425	7501188	764	*	22.9217150899625	-0.0946934769798293	-1.06783850503051	0.207331791837117	-0.456724345749261	0.647869189592014	0.999968731569636	ENSMUSG00000097797	7349406	7397801	-	upstream	-102624	102624	NearestLocation	Gm26901	lincRNA
peak177	chr1	7563282	7564283	1002	*	36.2952046638115	0.0503931562064849	1.03554708762744	0.196971771255484	0.25583948342081	0.798074784856362	0.999968731569636	ENSMUSG00000097797	7349406	7397801	-	upstream	-165481	165481	NearestLocation	Gm26901	lincRNA
peak178	chr1	7574254	7574786	533	*	17.7272529803714	-0.0708878225855945	-1.05036286938895	0.207629692949022	-0.341414667520599	0.732791434665475	0.999968731569636	ENSMUSG00000097797	7349406	7397801	-	upstream	-176453	176453	NearestLocation	Gm26901	lincRNA
peak179	chr1	7607996	7611002	3007	*	138.548530131501	-0.114351281029873	-1.08248818689867	0.14776586624414	-0.773868038244644	0.439008832220419	0.999968731569636	ENSMUSG00000097797	7349406	7397801	-	upstream	-210195	210195	NearestLocation	Gm26901	lincRNA
peak180	chr1	7611071	7612862	1792	*	71.362370562586	-0.240513218086904	-1.18141285738006	0.154815855548838	-1.55354383589627	0.120293265203547	0.999968731569636	ENSMUSG00000097797	7349406	7397801	-	upstream	-213270	213270	NearestLocation	Gm26901	lincRNA
peak181	chr1	7615428	7616589	1162	*	59.1380909325947	-0.0170557913737081	-1.01189233179958	0.181654783261317	-0.09389123186023	0.925195559030498	0.999968731569636	ENSMUSG00000097797	7349406	7397801	-	upstream	-217627	217627	NearestLocation	Gm26901	lincRNA
peak182	chr1	7663684	7664652	969	*	29.6851787532211	0.289549515756315	1.22225856556091	0.193740892149623	1.49451936833604	0.135039923425281	0.999968731569636	ENSMUSG00000097797	7349406	7397801	-	upstream	-265883	265883	NearestLocation	Gm26901	lincRNA
peak183	chr1	7683633	7684819	1187	*	39.8419683806159	-0.079468254841543	-1.05662851911706	0.193494163619725	-0.41070104314734	0.681291761943852	0.999968731569636	ENSMUSG00000097797	7349406	7397801	-	upstream	-285832	285832	NearestLocation	Gm26901	lincRNA
peak184	chr1	7709439	7710721	1283	*	76.2577393377047	-0.218956550471797	-1.16389148105003	0.197289472143572	-1.10982379390451	0.267074963993976	0.999968731569636	ENSMUSG00000097797	7349406	7397801	-	upstream	-311638	311638	NearestLocation	Gm26901	lincRNA
peak185	chr1	7712392	7713542	1151	*	63.5441820723233	-0.063129451633792	-1.0447295012286	0.190968902964108	-0.330574510582265	0.740965902316936	0.999968731569636	ENSMUSG00000097797	7349406	7397801	-	upstream	-314591	314591	NearestLocation	Gm26901	lincRNA
peak186	chr1	7738886	7739432	547	*	16.3144017858852	0.123516431293928	1.0893869056397	0.209063941690017	0.590806957409554	0.554649772782664	0.999968731569636	ENSMUSG00000097797	7349406	7397801	-	upstream	-341085	341085	NearestLocation	Gm26901	lincRNA
peak187	chr1	7740428	7741208	781	*	24.4489323757185	-0.233568428027361	-1.17573948356522	0.201038779799671	-1.16180782762462	0.245313533776658	0.999968731569636	ENSMUSG00000097797	7349406	7397801	-	upstream	-342627	342627	NearestLocation	Gm26901	lincRNA
peak188	chr1	7741537	7743316	1780	*	77.6216427711136	-0.131503803129652	-1.09543494053624	0.178098388311971	-0.738377277728641	0.460285218409894	0.999968731569636	ENSMUSG00000097797	7349406	7397801	-	upstream	-343736	343736	NearestLocation	Gm26901	lincRNA
peak189	chr1	7819101	7820834	1734	*	82.7769182690478	-0.158072766919945	-1.11579559961101	0.161550266956656	-0.978474191951385	0.327839849560814	0.999968731569636	ENSMUSG00000097797	7349406	7397801	-	upstream	-421300	421300	NearestLocation	Gm26901	lincRNA
peak190	chr1	7843030	7844292	1263	*	72.7412537596483	-0.0206427562704866	-1.0144113244262	0.176434290906053	-0.116999683930367	0.906860303948764	0.999968731569636	ENSMUSG00000097797	7349406	7397801	-	upstream	-445229	445229	NearestLocation	Gm26901	lincRNA
peak191	chr1	7867164	7868180	1017	*	41.0048577480181	-0.337075416894985	-1.26319329355956	0.186130253174603	-1.81096523077732	0.0701462339496347	0.999968731569636	ENSMUSG00000097797	7349406	7397801	-	upstream	-469363	469363	NearestLocation	Gm26901	lincRNA
peak192	chr1	7881155	7881957	803	*	25.9723087777048	0.290940049523403	1.22343720074971	0.195073275509759	1.4914398128761	0.135846061985257	0.999968731569636	ENSMUSG00000097797	7349406	7397801	-	upstream	-483354	483354	NearestLocation	Gm26901	lincRNA
peak193	chr1	7887145	7888079	935	*	26.6378682002567	0.0455116449060426	1.03204912570039	0.203280495858238	0.223885940035197	0.822846056278878	0.999968731569636	ENSMUSG00000097797	7349406	7397801	-	upstream	-489344	489344	NearestLocation	Gm26901	lincRNA
peak194	chr1	7888364	7890093	1730	*	70.1420024804474	-0.0848256814411058	-1.06055958788929	0.167871775442454	-0.505300436702559	0.613347836139993	0.999968731569636	ENSMUSG00000097797	7349406	7397801	-	upstream	-490563	490563	NearestLocation	Gm26901	lincRNA
peak195	chr1	7921564	7922401	838	*	27.9687174328978	0.0101703143718007	1.00707443112337	0.200299127320491	0.0507756299683101	0.959504310289377	0.999968731569636	ENSMUSG00000097797	7349406	7397801	-	upstream	-523763	523763	NearestLocation	Gm26901	lincRNA
peak196	chr1	7942518	7946211	3694	*	216.483372020656	0.0417714696724917	1.02937701189643	0.144952546583646	0.288173410243518	0.773214001390811	0.999968731569636	ENSMUSG00000086235	8468426	8468825	-	downstream	526307	522215	NearestLocation	Gm16284	pseudogene
peak197	chr1	7947002	7948106	1105	*	45.1978403645253	0.0221828309737178	1.01549478512433	0.186632627986347	0.118858268315981	0.905387644376884	0.999968731569636	ENSMUSG00000086235	8468426	8468825	-	downstream	521823	520320	NearestLocation	Gm16284	pseudogene
peak198	chr1	7948823	7950533	1711	*	50.3817202890087	0.124693521380856	1.09027609548801	0.184137511710566	0.677176096399381	0.498294232091655	0.999968731569636	ENSMUSG00000086235	8468426	8468825	-	downstream	520002	517893	NearestLocation	Gm16284	pseudogene
peak199	chr1	7972797	7973571	775	*	20.9284826934303	-0.302407656097085	-1.23320073643468	0.205719287833609	-1.4700014727918	0.141561355098581	0.999968731569636	ENSMUSG00000086235	8468426	8468825	-	downstream	496028	494855	NearestLocation	Gm16284	pseudogene
peak200	chr1	7993324	7996561	3238	*	245.069131204267	-0.0584081891003256	-1.04131618093097	0.153925322008556	-0.379457962719605	0.704347815051293	0.999968731569636	ENSMUSG00000086235	8468426	8468825	-	downstream	475501	471865	NearestLocation	Gm16284	pseudogene
peak201	chr1	7998337	8001150	2814	*	151.232337635531	0.0904851642261655	1.06472817992351	0.149038849326736	0.607124683496421	0.543768170349914	0.999968731569636	ENSMUSG00000086235	8468426	8468825	-	downstream	470488	467276	NearestLocation	Gm16284	pseudogene
peak202	chr1	8003746	8004585	840	*	23.6690745001118	-0.0658478087737622	-1.04669985881994	0.202059156706839	-0.325883814655817	0.744512261852468	0.999968731569636	ENSMUSG00000086235	8468426	8468825	-	downstream	465079	463841	NearestLocation	Gm16284	pseudogene
peak203	chr1	8007197	8007897	701	*	17.3842789003951	0.0187598704377197	1.01308826251841	0.210058015558665	0.0893080437222374	0.928837101650598	0.999968731569636	ENSMUSG00000086235	8468426	8468825	-	downstream	461628	460529	NearestLocation	Gm16284	pseudogene
peak204	chr1	8017575	8018343	769	*	20.9845724028431	-0.0580493526744289	-1.04105721025455	0.204782760495426	-0.283467966414709	0.77681813411915	0.999968731569636	ENSMUSG00000086235	8468426	8468825	-	downstream	451250	450083	NearestLocation	Gm16284	pseudogene
peak205	chr1	8027057	8030619	3563	*	209.563107681423	-0.00542549245408256	-1.00376774497016	0.144049641253739	-0.037664046969237	0.969955542007153	0.999968731569636	ENSMUSG00000086235	8468426	8468825	-	downstream	441768	437807	NearestLocation	Gm16284	pseudogene
peak206	chr1	8043076	8044041	966	*	28.8130816096532	-0.279899184369444	-1.21411003933596	0.19887641358003	-1.40740261417078	0.159308036477464	0.999968731569636	ENSMUSG00000086235	8468426	8468825	-	downstream	425749	424385	NearestLocation	Gm16284	pseudogene
peak207	chr1	8046674	8047667	994	*	34.9615919614981	0.0702207012882796	1.04987727996484	0.184774410869517	0.380034772985246	0.703919603065475	0.999968731569636	ENSMUSG00000086235	8468426	8468825	-	downstream	422151	420759	NearestLocation	Gm16284	pseudogene
peak208	chr1	8067383	8068746	1364	*	78.8477309839026	0.26885983058653	1.20485524794104	0.163646351892651	1.64293201453642	0.100397000292843	0.999968731569636	ENSMUSG00000086235	8468426	8468825	-	downstream	401442	399680	NearestLocation	Gm16284	pseudogene
peak209	chr1	8070710	8071773	1064	*	46.1390558969656	-0.0259140782047049	-1.01812456207422	0.176192320228979	-0.147078363977653	0.88307016718823	0.999968731569636	ENSMUSG00000086235	8468426	8468825	-	downstream	398115	396653	NearestLocation	Gm16284	pseudogene
peak210	chr1	8105675	8106432	758	*	16.2044199948646	0.244313984770792	1.18452938200363	0.206544395526647	1.18286426580513	0.236862945774079	0.999968731569636	ENSMUSG00000086235	8468426	8468825	-	downstream	363150	361994	NearestLocation	Gm16284	pseudogene
peak211	chr1	8122335	8124106	1772	*	95.8170973710564	0.0439702907565913	1.03094708840826	0.158303389297846	0.277759629478695	0.781196883137577	0.999968731569636	ENSMUSG00000086235	8468426	8468825	-	downstream	346490	344320	NearestLocation	Gm16284	pseudogene
peak212	chr1	8125808	8126518	711	*	20.0128038158659	-0.120248251253757	-1.08692187814422	0.20624989056047	-0.583022133621454	0.559878400309169	0.999968731569636	ENSMUSG00000086235	8468426	8468825	-	downstream	343017	341908	NearestLocation	Gm16284	pseudogene
peak213	chr1	8126911	8130353	3443	*	154.179178284617	0.0154248597413827	1.01074905848836	0.138132318679257	0.111667275905208	0.911087227049371	0.999968731569636	ENSMUSG00000086235	8468426	8468825	-	downstream	341914	338073	NearestLocation	Gm16284	pseudogene
peak214	chr1	8155838	8158998	3161	*	230.207509487502	-0.0899418973826783	-1.06432731722797	0.154495479987007	-0.582165234803259	0.560455387907672	0.999968731569636	ENSMUSG00000086235	8468426	8468825	-	downstream	312987	309428	NearestLocation	Gm16284	pseudogene
peak215	chr1	8160634	8163598	2965	*	153.927981407272	0.149198223843991	1.10895300139158	0.170480922686121	0.875160818543228	0.381486408884619	0.999968731569636	ENSMUSG00000086235	8468426	8468825	-	downstream	308191	304828	NearestLocation	Gm16284	pseudogene
peak216	chr1	8177934	8179968	2035	*	102.657594040062	-0.141338148049549	-1.10292764397924	0.155157275500778	-0.910934711848818	0.362329774767548	0.999968731569636	ENSMUSG00000086235	8468426	8468825	-	downstream	290891	288458	NearestLocation	Gm16284	pseudogene
peak217	chr1	8180071	8181193	1123	*	54.2788507246157	-0.01701867440041	-1.0118662986488	0.17889240646735	-0.0951335763014408	0.924208728978413	0.999968731569636	ENSMUSG00000086235	8468426	8468825	-	downstream	288754	287233	NearestLocation	Gm16284	pseudogene
peak218	chr1	8189902	8191174	1273	*	74.1706086362563	-0.0884135209405551	-1.06320037674119	0.16452446529725	-0.537388289217755	0.590999430851589	0.999968731569636	ENSMUSG00000086235	8468426	8468825	-	downstream	278923	277252	NearestLocation	Gm16284	pseudogene
peak219	chr1	8191419	8192657	1239	*	37.8874786941883	-0.0223087059498416	-1.01558339079271	0.203523895361576	-0.109612219784849	0.912716919071343	0.999968731569636	ENSMUSG00000086235	8468426	8468825	-	downstream	277406	275769	NearestLocation	Gm16284	pseudogene
peak220	chr1	8194319	8195855	1537	*	63.8643096288784	-0.0418348554858111	-1.02942223928727	0.172828995447396	-0.242059241144778	0.808734259985495	0.999968731569636	ENSMUSG00000086235	8468426	8468825	-	downstream	274506	272571	NearestLocation	Gm16284	pseudogene
peak221	chr1	8196025	8197141	1117	*	53.0069459993457	-0.0371544130626762	-1.02608796265933	0.174810847924544	-0.212540660398339	0.831685259893976	0.999968731569636	ENSMUSG00000086235	8468426	8468825	-	downstream	272800	271285	NearestLocation	Gm16284	pseudogene
peak222	chr1	8217912	8219458	1547	*	138.609201292373	0.0144299145906162	1.01005224234972	0.189168119642659	0.0762809009143531	0.939195620428781	0.999968731569636	ENSMUSG00000086235	8468426	8468825	-	downstream	250913	248968	NearestLocation	Gm16284	pseudogene
peak223	chr1	8248580	8249776	1197	*	58.6426424627933	-0.132175910484418	-1.09594538895679	0.187236046342459	-0.705931966981751	0.48023044678931	0.999968731569636	ENSMUSG00000086235	8468426	8468825	-	downstream	220245	218650	NearestLocation	Gm16284	pseudogene
peak224	chr1	8261293	8261796	504	*	15.870765563109	-0.133288442167585	-1.09679085121665	0.209260960531993	-0.636948439062561	0.524158429450709	0.999968731569636	ENSMUSG00000086235	8468426	8468825	-	downstream	207532	206630	NearestLocation	Gm16284	pseudogene
peak225	chr1	8410357	8411339	983	*	39.2979751069988	-0.0482345975540474	-1.03399886178769	0.184220431265739	-0.261830879575288	0.793451830868329	0.999968731569636	ENSMUSG00000086235	8468426	8468825	-	downstream	58468	57087	NearestLocation	Gm16284	pseudogene
peak226	chr1	8509618	8510303	686	*	18.1710302938972	0.168907122041364	1.12420654717283	0.208320531419798	0.810804009044075	0.417478231844833	0.999968731569636	ENSMUSG00000086235	8468426	8468825	-	upstream	-40793	40793	NearestLocation	Gm16284	pseudogene
peak227	chr1	8526553	8527286	734	*	18.3896071539482	0.336960392362	1.26309258452372	0.201504025339674	1.67222660586551	0.09447964593952	0.999968731569636	ENSMUSG00000086235	8468426	8468825	-	upstream	-57728	57728	NearestLocation	Gm16284	pseudogene
peak228	chr1	8640585	8641774	1190	*	63.8877799548195	-0.303917815513756	-1.23449228087118	0.187859227328538	-1.61779551548058	0.10570667317754	0.999968731569636	ENSMUSG00000093970	8588615	8588724	-	upstream	-51861	51861	NearestLocation	Gm23358	miRNA
peak229	chr1	8657983	8659446	1464	*	51.5559050044929	0.0952041089665881	1.06821652601971	0.189042244911743	0.503612877698503	0.614533441395003	0.999968731569636	ENSMUSG00000093970	8588615	8588724	-	upstream	-69259	69259	NearestLocation	Gm23358	miRNA
peak230	chr1	8659727	8662704	2978	*	205.037077125792	0.163588734305198	1.12006987298525	0.149861770998263	1.0915974982512	0.275010056245644	0.999968731569636	ENSMUSG00000093970	8588615	8588724	-	upstream	-71003	71003	NearestLocation	Gm23358	miRNA
peak231	chr1	8674922	8675694	773	*	18.7068533334199	-0.280790862092222	-1.21486066886592	0.207024197780919	-1.35631904435329	0.174997678641101	0.999968731569636	ENSMUSG00000093970	8588615	8588724	-	upstream	-86198	86198	NearestLocation	Gm23358	miRNA
peak232	chr1	8687873	8689870	1998	*	217.988113181462	-0.0911093635606255	-1.06518894702767	0.17308159292294	-0.526395453277286	0.598613474098536	0.999968731569636	ENSMUSG00000093970	8588615	8588724	-	upstream	-99149	99149	NearestLocation	Gm23358	miRNA
peak233	chr1	8710155	8711292	1138	*	47.3341584631495	0.120694364225214	1.08725803021523	0.185889625375716	0.649279721669613	0.516157590485373	0.999968731569636	ENSMUSG00000084353	8791923	8792162	-	downstream	82007	80631	NearestLocation	Gm15452	pseudogene
peak234	chr1	8786343	8787755	1413	*	76.1809448254662	-0.136115725854918	-1.0989423657583	0.190385600996069	-0.714947586071538	0.474641431255969	0.999968731569636	ENSMUSG00000084353	8791923	8792162	-	downstream	5819	4168	NearestLocation	Gm15452	pseudogene
peak235	chr1	8787964	8790669	2706	*	118.145166669401	0.131537660178855	1.09546064841547	0.140988199425393	0.932969289025223	0.350835825153493	0.999968731569636	ENSMUSG00000084353	8791923	8792162	-	downstream	4198	1254	NearestLocation	Gm15452	pseudogene
peak236	chr1	8791692	8792534	843	*	21.6511175057539	0.0819594330012933	1.05845463187591	0.20454243582245	0.400696474898915	0.68864360645249	0.999968731569636	ENSMUSG00000084353	8791923	8792162	-	includeFeature	470	231	NearestLocation	Gm15452	pseudogene
peak237	chr1	8832943	8833653	711	*	19.4819833486009	0.0499141951174536	1.03520335286407	0.208624974894558	0.239253210899994	0.81090924416115	0.999968731569636	ENSMUSG00000076135	8816138	8816247	+	downstream	16805	16696	NearestLocation	Gm24276	miRNA
peak238	chr1	8855763	8857249	1487	*	58.3215455286601	-0.271066507190046	-1.20669954640831	0.178929757117968	-1.51493251629092	0.129789494799807	0.999968731569636	ENSMUSG00000086195	8855928	8856267	-	includeFeature	504	165	NearestLocation	Gm6152	pseudogene
peak239	chr1	8893823	8894478	656	*	19.129335159849	-0.218466722951279	-1.16349638070576	0.205297337722126	-1.06414786170768	0.287261721864892	0.999968731569636	ENSMUSG00000086195	8855928	8856267	-	upstream	-37556	37556	NearestLocation	Gm6152	pseudogene
peak240	chr1	8916579	8917394	816	*	23.258590788483	0.113484688736224	1.08183815746715	0.202024089573817	0.561738399492989	0.574294267620391	0.999968731569636	ENSMUSG00000066693	8962996	8963621	-	downstream	47042	45602	NearestLocation	Gm7493	pseudogene
peak241	chr1	8936217	8937427	1211	*	38.3991168158409	-0.018399787101383	-1.01283543661263	0.199744932690551	-0.0921164149374861	0.926605546668744	0.999968731569636	ENSMUSG00000066693	8962996	8963621	-	downstream	27404	25569	NearestLocation	Gm7493	pseudogene
peak242	chr1	8963207	8963751	545	*	14.0247684930378	-0.0549971734098041	-1.03885706792221	0.21018281697085	-0.261663508951027	0.793580876168878	0.999968731569636	ENSMUSG00000066693	8962996	8963621	-	overlapStart	414	130	NearestLocation	Gm7493	pseudogene
peak243	chr1	9050251	9051481	1231	*	71.4884766727899	-0.0729457217945904	-1.0518622044738	0.185677370130571	-0.39286274758897	0.69442085701968	0.999968731569636	ENSMUSG00000066693	8962996	8963621	-	upstream	-86630	86630	NearestLocation	Gm7493	pseudogene
peak244	chr1	9057669	9059017	1349	*	69.1021360213065	-0.0563079144185672	-1.03980133630499	0.181545092467593	-0.31015938604134	0.756439753803794	0.999968731569636	ENSMUSG00000066693	8962996	8963621	-	upstream	-94048	94048	NearestLocation	Gm7493	pseudogene
peak245	chr1	9120437	9121523	1087	*	54.2817969421583	0.094420571885461	1.06763652817566	0.170784810016678	0.552862821208984	0.580357347435632	0.999968731569636	ENSMUSG00000066693	8962996	8963621	-	upstream	-156816	156816	NearestLocation	Gm7493	pseudogene
peak246	chr1	9175010	9176504	1495	*	116.336160950663	-0.315597508642353	-1.24452698165194	0.186678657253058	-1.69059234347575	0.0909146879943296	0.999968731569636	ENSMUSG00000025909	8361475	9299878	-	inside	124868	123374	NearestLocation	Sntg1	protein_coding
peak247	chr1	9235003	9237182	2180	*	196.589325013846	0.103193316787003	1.07414839462454	0.165626179583906	0.623049550779048	0.533251960467489	0.999968731569636	ENSMUSG00000025909	8361475	9299878	-	inside	64875	62696	NearestLocation	Sntg1	protein_coding
peak248	chr1	9238049	9238791	743	*	19.5469128012327	0.373364018138295	1.29536980293075	0.20787715356048	1.79608009703513	0.0724817793117215	0.999968731569636	ENSMUSG00000025909	8361475	9299878	-	inside	61829	61087	NearestLocation	Sntg1	protein_coding
peak249	chr1	9239794	9241530	1737	*	122.067709672042	0.0195987531225792	1.01367751340637	0.1629773888477	0.12025443075968	0.904281601059445	0.999968731569636	ENSMUSG00000025909	8361475	9299878	-	inside	60084	58348	NearestLocation	Sntg1	protein_coding
peak250	chr1	9356668	9357435	768	*	25.2010100976063	-0.165473998080755	-1.12153449814819	0.197577044195823	-0.837516315492348	0.402302409914398	0.999968731569636	ENSMUSG00000025909	8361475	9299878	-	upstream	-56790	56790	NearestLocation	Sntg1	protein_coding
peak251	chr1	9384494	9385466	973	*	27.7599210804813	-0.1960523894127	-1.14555949658367	0.201311552041242	-0.97387550503081	0.33011835734744	0.999968731569636	ENSMUSG00000065625	9458670	9458772	+	upstream	-74176	73204	NearestLocation	Gm24765	snRNA
peak252	chr1	9401487	9402056	570	*	17.578303157635	-0.215438212661747	-1.16105652695473	0.205080179274501	-1.05050723782225	0.293484965021681	0.999968731569636	ENSMUSG00000065625	9458670	9458772	+	upstream	-57183	56614	NearestLocation	Gm24765	snRNA
peak253	chr1	9428614	9429422	809	*	23.7107822909439	-0.155839694311212	-1.11406985358382	0.203813711583174	-0.764618303158743	0.444498866919113	0.999968731569636	ENSMUSG00000065625	9458670	9458772	+	upstream	-30056	29248	NearestLocation	Gm24765	snRNA
peak254	chr1	9430212	9430974	763	*	20.6859379975612	-0.091633081752516	-1.06557569549566	0.205698465709609	-0.445472849962223	0.655978076035205	0.999968731569636	ENSMUSG00000065625	9458670	9458772	+	upstream	-28458	27696	NearestLocation	Gm24765	snRNA
peak255	chr1	9436722	9437506	785	*	23.1728394925182	0.0173942330794638	1.01212973938043	0.199170555933053	0.0873333560675026	0.930406540994013	0.999968731569636	ENSMUSG00000065625	9458670	9458772	+	upstream	-21948	21164	NearestLocation	Gm24765	snRNA
peak256	chr1	9482666	9483490	825	*	26.5917310044132	-0.144209869815191	-1.10512523641664	0.202335777809376	-0.712725506959294	0.476015629593084	0.999968731569636	ENSMUSG00000065625	9458670	9458772	+	downstream	23996	23894	NearestLocation	Gm24765	snRNA
peak257	chr1	9493199	9494049	851	*	28.0758302908271	0.101167751309624	1.07264133238316	0.201420122970607	0.502272314292981	0.615475981264655	0.999968731569636	ENSMUSG00000065625	9458670	9458772	+	downstream	34529	34427	NearestLocation	Gm24765	snRNA
peak258	chr1	9506124	9507158	1035	*	41.8579989270171	0.00724517868152458	1.00503460642885	0.190527291853979	0.0380269861132405	0.969666165777795	0.999968731569636	ENSMUSG00000061024	9545408	9547454	+	upstream	-39284	38250	NearestLocation	Rrs1	protein_coding
peak259	chr1	9520494	9521181	688	*	15.7994616888897	0.16852802762792	1.12391118022342	0.209308648243027	0.805165142685568	0.420724388390025	0.999968731569636	ENSMUSG00000061024	9545408	9547454	+	upstream	-24914	24227	NearestLocation	Rrs1	protein_coding
peak260	chr1	9545501	9546810	1310	*	36.0252475859217	-0.130967264301973	-1.09502762361569	0.191847557585667	-0.682663182946651	0.494819699216061	0.999968731569636	ENSMUSG00000061024	9545408	9547454	+	inside	93	93	NearestLocation	Rrs1	protein_coding
peak261	chr1	9557967	9558639	673	*	18.7016066326217	0.0813428665107626	1.05800237536554	0.202428199847131	0.401835646279474	0.68780498635981	0.999968731569636	ENSMUSG00000025911	9547948	9577970	+	inside	10019	10019	NearestLocation	Adhfe1	protein_coding
peak262	chr1	9574728	9575726	999	*	29.6831866650833	0.0507568157222629	1.03580815043612	0.202437889657359	0.250727844516521	0.802024531353778	0.999968731569636	ENSMUSG00000081441	9574548	9575649	+	overlapEnd	180	77	NearestLocation	Gm6161	pseudogene
peak263	chr1	9597809	9598747	939	*	22.8612336155107	0.0783942553426581	1.05584221558742	0.203183324730376	0.385830163211904	0.699622454714126	0.999968731569636	ENSMUSG00000067879	9601199	9627143	+	upstream	-3390	2452	NearestLocation	3110035E14Rik	protein_coding
peak264	chr1	9612860	9614006	1147	*	44.2071756880202	-0.110959768041964	-1.07994644330473	0.189394172817035	-0.585866853195938	0.557964993663879	0.999968731569636	ENSMUSG00000067879	9601199	9627143	+	inside	11661	11661	NearestLocation	3110035E14Rik	protein_coding
peak265	chr1	9635239	9636015	777	*	24.0933820213249	0.25522607183428	1.19352275465315	0.203033013346516	1.25706685640668	0.208729427434841	0.999968731569636	ENSMUSG00000079671	9560832	9631175	-	upstream	-4064	4064	NearestLocation	2610203C22Rik	protein_coding
peak266	chr1	9636646	9637612	967	*	40.758298634109	0.170346905309138	1.12532904477105	0.18151161193922	0.938490400086245	0.34799244813282	0.999968731569636	ENSMUSG00000079671	9560832	9631175	-	upstream	-5471	5471	NearestLocation	2610203C22Rik	protein_coding
peak267	chr1	9648924	9649847	924	*	28.4257438374755	0.0858458648289379	1.06130981429324	0.196340344714983	0.437229877300845	0.661944644068878	0.999968731569636	ENSMUSG00000079671	9560832	9631175	-	upstream	-17749	17749	NearestLocation	2610203C22Rik	protein_coding
peak268	chr1	9709073	9709768	696	*	16.1131721154593	-0.131021014058277	-1.09506842126362	0.209747882934716	-0.624659530408976	0.532194539531443	0.999968731569636	ENSMUSG00000025912	9667415	9700209	-	upstream	-8864	8864	NearestLocation	Mybl1	protein_coding
peak269	chr1	9716393	9717112	720	*	18.3914988173037	0.141896503455319	1.10335458437848	0.206597181404266	0.686826908725622	0.492191810726142	0.999968731569636	ENSMUSG00000025912	9667415	9700209	-	upstream	-16184	16184	NearestLocation	Mybl1	protein_coding
peak270	chr1	9762285	9762940	656	*	17.6539691433229	-0.124327232890631	-1.08999931842747	0.208611127723665	-0.595976035637563	0.55119123611166	0.999968731569636	ENSMUSG00000045210	9718622	9748382	-	upstream	-13903	13903	NearestLocation	Vcpip1	protein_coding
peak271	chr1	9769804	9770945	1142	*	32.8443682382698	0.00369580790621094	1.0025650228867	0.187777643294933	0.0196818313477613	0.984297184457521	0.999968731569636	ENSMUSG00000045210	9718622	9748382	-	upstream	-21422	21422	NearestLocation	Vcpip1	protein_coding
peak272	chr1	9778252	9778922	671	*	21.0627326517672	0.415654230106554	1.3339034354923	0.206208638502385	2.01569746604843	0.043831620757006	0.999968731569636	ENSMUSG00000025915	9798130	9902556	+	upstream	-19878	19208	NearestLocation	Sgk3	protein_coding
peak273	chr1	9794944	9795849	906	*	30.0716155515596	-0.0189288670330401	-1.01320694213559	0.194510030702714	-0.0973156343899339	0.922475740482962	0.999968731569636	ENSMUSG00000025915	9798130	9902556	+	upstream	-3186	2281	NearestLocation	Sgk3	protein_coding
peak274	chr1	9802127	9802991	865	*	24.4951681006407	-0.16026667469997	-1.11749368189682	0.203144221220221	-0.788930513195503	0.430152620516263	0.999968731569636	ENSMUSG00000046334	9802194	9802553	-	includeFeature	426	67	NearestLocation	Gm6195	pseudogene
peak275	chr1	9852569	9853280	712	*	17.2457736634375	0.111519191532602	1.0803652875788	0.207867658380668	0.536491306061554	0.591619042887911	0.999968731569636	ENSMUSG00000088916	9834498	9834602	-	upstream	-17967	17967	NearestLocation	Gm22607	snRNA
peak276	chr1	9866577	9867347	771	*	19.591308033022	-0.594566503543695	-1.51001879170432	0.208955146156023	-2.84542646822272	0.00443519982129842	0.999968731569636	ENSMUSG00000088916	9834498	9834602	-	upstream	-31975	31975	NearestLocation	Gm22607	snRNA
peak277	chr1	9875253	9875953	701	*	17.8824991527787	-0.332673020988304	-1.25934452398931	0.209323055818709	-1.58928035751794	0.111997111335136	0.999968731569636	ENSMUSG00000046101	9908638	9942085	+	upstream	-33385	32685	NearestLocation	Mcmdc2	protein_coding
peak278	chr1	9883747	9884655	909	*	27.5915082100443	0.10638482597674	1.07652724048588	0.196024388787557	0.542712193287519	0.587327977614191	0.999968731569636	ENSMUSG00000046101	9908638	9942085	+	upstream	-24891	23983	NearestLocation	Mcmdc2	protein_coding
peak279	chr1	9886041	9886647	607	*	12.3820981433279	0.0454664670416638	1.03201680768163	0.208327039955271	0.218245634610974	0.827237730661468	0.999968731569636	ENSMUSG00000046101	9908638	9942085	+	upstream	-22597	21991	NearestLocation	Mcmdc2	protein_coding
peak280	chr1	9891377	9892351	975	*	31.3417584441692	-0.274173487213452	-1.20930108817362	0.202899404669794	-1.35127792838846	0.176606419563811	0.999968731569636	ENSMUSG00000046101	9908638	9942085	+	upstream	-17261	16287	NearestLocation	Mcmdc2	protein_coding
peak281	chr1	9893095	9893991	897	*	18.667420986161	-0.371488780498314	-1.29368715474873	0.209171008350118	-1.77600511384686	0.075732074266915	0.999968731569636	ENSMUSG00000046101	9908638	9942085	+	upstream	-15543	14647	NearestLocation	Mcmdc2	protein_coding
peak282	chr1	9901336	9901974	639	*	17.8061860249855	-0.0336992662798437	-1.02363349898954	0.206414986537175	-0.163259784791714	0.870313896108376	0.999968731569636	ENSMUSG00000046101	9908638	9942085	+	upstream	-7302	6664	NearestLocation	Mcmdc2	protein_coding
peak283	chr1	9954027	9954806	780	*	21.3844189982985	-0.0490372057979427	-1.03457426190771	0.204405200645088	-0.239901947911231	0.810406270736193	0.999968731569636	ENSMUSG00000073738	9960171	9962809	-	downstream	8782	5365	NearestLocation	Gm10567	protein_coding
peak284	chr1	9963160	9964973	1814	*	54.1170411617335	-0.234975547823441	-1.17688679004584	0.17468288404944	-1.34515495952618	0.178575197910701	0.999968731569636	ENSMUSG00000073738	9960171	9962809	-	upstream	-351	351	NearestLocation	Gm10567	protein_coding
peak285	chr1	9968691	9971263	2573	*	79.6052182657253	-0.287184609155129	-1.22025664592787	0.174599635054776	-1.64481792338817	0.100007364835984	0.999968731569636	ENSMUSG00000099032	9960163	9967932	-	upstream	-759	759	NearestLocation	Tcf24	protein_coding
peak286	chr1	9973051	9973707	657	*	19.2133312155272	0.270684968148932	1.20638046157024	0.20646082193143	1.31107183249921	0.189833496109007	0.999968731569636	ENSMUSG00000099032	9960163	9967932	-	upstream	-5119	5119	NearestLocation	Tcf24	protein_coding
peak287	chr1	9978255	9979240	986	*	30.8256372602307	-0.576294504089099	-1.49101472354703	0.198804256424622	-2.89880364964723	0.0037458939612816	0.999968731569636	ENSMUSG00000087199	9982387	9992366	+	upstream	-4132	3147	NearestLocation	Gm15818	processed_transcript
peak288	chr1	9980056	9980606	551	*	15.868693743832	0.296756294031595	1.2283794600178	0.207823121910459	1.42792722630475	0.153312806102142	0.999968731569636	ENSMUSG00000087199	9982387	9992366	+	upstream	-2331	1781	NearestLocation	Gm15818	processed_transcript
peak289	chr1	9983931	9985139	1209	*	39.6916174818738	0.0504582200897161	1.03559379066045	0.181401772824207	0.27815726000988	0.780891642191063	0.999968731569636	ENSMUSG00000087199	9982387	9992366	+	inside	1544	1544	NearestLocation	Gm15818	processed_transcript
peak290	chr1	9995207	9996000	794	*	25.3602083168192	0.138019790597664	1.10039370424003	0.201809176756827	0.683912361249918	0.494030507892832	0.999968731569636	ENSMUSG00000087199	9982387	9992366	+	downstream	12820	2841	NearestLocation	Gm15818	processed_transcript
peak291	chr1	10004215	10005084	870	*	30.2089028510495	-0.268387467920898	-1.20446082260546	0.184538532104267	-1.45437088319991	0.145843507957699	0.999968731569636	ENSMUSG00000025916	9968624	10009136	-	inside	4921	4052	NearestLocation	Ppp1r42	protein_coding
peak292	chr1	10015845	10016948	1104	*	41.5498628388982	0.045143751662447	1.03178598242806	0.184414287392366	0.244795304641433	0.806614929685269	0.999968731569636	ENSMUSG00000095780	10009814	10009917	-	upstream	-5928	5928	NearestLocation	Gm24674	snRNA
peak293	chr1	10151338	10152182	845	*	24.3568883158223	0.287640804725719	1.22064256511643	0.198124740629169	1.4518166878719	0.146552582520838	0.999968731569636	ENSMUSG00000088153	10166539	10166778	+	upstream	-15201	14357	NearestLocation	Gm26348	misc_RNA
peak294	chr1	10259496	10260294	799	*	18.1549784832259	0.0857442803676107	1.06123508693429	0.204219290191711	0.419863766479251	0.674584978583254	0.999968731569636	ENSMUSG00000067851	10137571	10232670	-	upstream	-26826	26826	NearestLocation	Arfgef1	protein_coding
peak295	chr1	10294289	10295324	1036	*	40.0441688344853	-0.29417317332337	-1.2261820354911	0.200425077014346	-1.46774634045576	0.14217313804182	0.999968731569636	ENSMUSG00000067851	10137571	10232670	-	upstream	-61619	61619	NearestLocation	Arfgef1	protein_coding
peak296	chr1	10304291	10305071	781	*	19.9260203111851	0.0945720715109609	1.06774864821665	0.204723353468416	0.461950578225317	0.644116762151468	0.999968731569636	ENSMUSG00000067851	10137571	10232670	-	upstream	-71621	71621	NearestLocation	Arfgef1	protein_coding
peak297	chr1	10312888	10313836	949	*	26.5341338764079	-0.0116604710835461	-1.00811517360978	0.199782394266277	-0.0583658591457497	0.953457208848531	0.999968731569636	ENSMUSG00000067851	10137571	10232670	-	upstream	-80218	80218	NearestLocation	Arfgef1	protein_coding
peak298	chr1	10330303	10330966	664	*	17.1423839969896	-0.0026409373567889	-1.00183223477752	0.208216870115756	-0.0126835897366083	0.989880230908022	0.999968731569636	ENSMUSG00000067851	10137571	10232670	-	upstream	-97633	97633	NearestLocation	Arfgef1	protein_coding
peak299	chr1	10382192	10383576	1385	*	82.5129463622949	0.00689780727496648	1.0047926438187	0.181819562936404	0.0379376518322134	0.969737392824736	0.999968731569636	ENSMUSG00000067851	10137571	10232670	-	upstream	-149522	149522	NearestLocation	Arfgef1	protein_coding
peak300	chr1	10395618	10396264	647	*	15.7382048712559	0.243865624181046	1.18416131130347	0.210093767167024	1.16074659172146	0.245744968292282	0.999968731569636	ENSMUSG00000083422	10554098	10555553	-	downstream	159935	157834	NearestLocation	Gm15604	pseudogene
peak301	chr1	10427438	10428296	859	*	20.2076718182319	0.0983259402916351	1.07053053028332	0.204418601696024	0.481002900302822	0.630514437410359	0.999968731569636	ENSMUSG00000083422	10554098	10555553	-	downstream	128115	125802	NearestLocation	Gm15604	pseudogene
peak302	chr1	10465773	10467085	1313	*	48.9524086797585	0.036226847188416	1.02542846203496	0.188877926284117	0.191800322574075	0.847898618277844	0.999968731569636	ENSMUSG00000083422	10554098	10555553	-	downstream	89780	87013	NearestLocation	Gm15604	pseudogene
peak303	chr1	10468252	10469573	1322	*	46.9100533194129	0.191876744264953	1.14224865539096	0.185374675985112	1.0350752779218	0.300633756997868	0.999968731569636	ENSMUSG00000083422	10554098	10555553	-	downstream	87301	84525	NearestLocation	Gm15604	pseudogene
peak304	chr1	10514408	10515124	717	*	18.4957885332959	-0.0670620548107969	-1.047581185863	0.206374897604395	-0.32495257702974	0.74521696355488	0.999968731569636	ENSMUSG00000083422	10554098	10555553	-	downstream	41145	38974	NearestLocation	Gm15604	pseudogene
peak305	chr1	10534645	10535754	1110	*	51.4176987077557	-0.23746119372718	-1.17891621777725	0.185726015019801	-1.27855644618156	0.201053295522517	0.999968731569636	ENSMUSG00000083422	10554098	10555553	-	downstream	20908	18344	NearestLocation	Gm15604	pseudogene
peak306	chr1	10610545	10611245	701	*	21.6225260138235	0.0904496169212062	1.06470194586159	0.20280418831315	0.44599481733357	0.6556009896152	0.999968731569636	ENSMUSG00000094979	10555554	10555660	-	upstream	-54885	54885	NearestLocation	Gm25253	snRNA
peak307	chr1	10630165	10631019	855	*	22.9567185763928	-0.0403044773010986	-1.02833083049229	0.210078554355085	-0.1918543157574	0.847856323332185	0.999968731569636	ENSMUSG00000081417	10695123	10695614	+	upstream	-64958	64104	NearestLocation	Gm15603	pseudogene
peak308	chr1	10686471	10687372	902	*	26.5016406565187	0.353211737895694	1.27740122390017	0.201845398263992	1.74991226420595	0.0801334541080456	0.999968731569636	ENSMUSG00000081417	10695123	10695614	+	upstream	-8652	7751	NearestLocation	Gm15603	pseudogene
peak309	chr1	10694671	10695889	1219	*	48.8319795645483	0.0436462018859376	1.03071552113831	0.185236133735268	0.235624664614923	0.813723932668082	0.999968731569636	ENSMUSG00000081417	10695123	10695614	+	includeFeature	-452	275	NearestLocation	Gm15603	pseudogene
peak310	chr1	10708007	10708757	751	*	19.7855042827454	0.0352390631958264	1.02472661229255	0.207109618653646	0.170146917487002	0.864894596594266	0.999968731569636	ENSMUSG00000042501	10324720	10719945	-	inside	11938	11188	NearestLocation	Cpa6	protein_coding
peak311	chr1	10729577	10732517	2941	*	166.404379584124	-0.173009943188405	-1.1274081823207	0.140676731338327	-1.2298405112379	0.218756834599697	0.999968731569636	ENSMUSG00000042501	10324720	10719945	-	upstream	-9632	9632	NearestLocation	Cpa6	protein_coding
peak312	chr1	10734106	10737372	3267	*	255.62656768837	-0.0435104387726646	-1.03061853143489	0.152273834684495	-0.285738116878822	0.775078708217148	0.999968731569636	ENSMUSG00000042501	10324720	10719945	-	upstream	-14161	14161	NearestLocation	Cpa6	protein_coding
peak313	chr1	10792305	10793230	926	*	28.7856227050953	0.156278272374542	1.11440858135405	0.202693599710965	0.77100743485433	0.440702524725319	0.999968731569636	ENSMUSG00000042501	10324720	10719945	-	upstream	-72360	72360	NearestLocation	Cpa6	protein_coding
peak314	chr1	10804869	10806586	1718	*	139.575051634349	-0.176558044277404	-1.13018429302179	0.174814405763876	-1.00997422670007	0.312507638247805	0.999968731569636	ENSMUSG00000042501	10324720	10719945	-	upstream	-84924	84924	NearestLocation	Cpa6	protein_coding
peak315	chr1	10817399	10818069	671	*	15.8474238927046	-0.597746485073167	-1.51335083881642	0.210221514762939	-2.84341251059497	0.0044633261404906	0.999968731569636	ENSMUSG00000042501	10324720	10719945	-	upstream	-97454	97454	NearestLocation	Cpa6	protein_coding
peak316	chr1	10821328	10822556	1229	*	69.4735753187003	-0.132696846143591	-1.09634118994359	0.159670982094825	-0.831064257278666	0.405937330130515	0.999968731569636	ENSMUSG00000088585	10921670	10921760	+	upstream	-100342	99114	NearestLocation	Gm22963	snoRNA
peak317	chr1	10823399	10824371	973	*	23.6242197792345	0.0466740532703536	1.03288100349022	0.2081771421721	0.224203545035545	0.822598925147146	0.999968731569636	ENSMUSG00000088585	10921670	10921760	+	upstream	-98271	97299	NearestLocation	Gm22963	snoRNA
peak318	chr1	10868343	10869307	965	*	24.9456850718561	-0.000379658284744383	-1.00026319369903	0.20433608316588	-0.00185800901564789	0.998517524145549	0.999968731569636	ENSMUSG00000088585	10921670	10921760	+	upstream	-53327	52363	NearestLocation	Gm22963	snoRNA
peak319	chr1	10888085	10889086	1002	*	31.7084681284771	-0.0746979359417124	-1.05314051173249	0.198754438881235	-0.375830277613815	0.707043076923847	0.999968731569636	ENSMUSG00000088585	10921670	10921760	+	upstream	-33585	32584	NearestLocation	Gm22963	snoRNA
peak320	chr1	10922958	10925584	2627	*	132.245759358698	0.050650291972458	1.03573167266934	0.133264486390052	0.380073441503459	0.7038908997146	0.999968731569636	ENSMUSG00000088585	10921670	10921760	+	downstream	1288	1198	NearestLocation	Gm22963	snoRNA
peak321	chr1	10933625	10934616	992	*	25.8708703131196	0.000113245925504812	1.00007849917487	0.192342311525291	0.000588772821781972	0.999530227282821	0.99999974619534	ENSMUSG00000088585	10921670	10921760	+	downstream	11955	11865	NearestLocation	Gm22963	snoRNA
peak322	chr1	10970315	10971322	1008	*	41.0475241283003	0.037150572017267	1.02608523079632	0.193209754349521	0.192281037478371	0.84752207115243	0.999968731569636	ENSMUSG00000048960	10993465	11303682	+	upstream	-23150	22143	NearestLocation	Prex2	protein_coding
peak323	chr1	10979497	10980308	812	*	21.2490413222551	0.518227278154103	1.43219434733412	0.20747663192409	2.49776214963672	0.0124980018760704	0.999968731569636	ENSMUSG00000048960	10993465	11303682	+	upstream	-13968	13157	NearestLocation	Prex2	protein_coding
peak324	chr1	10980477	10981213	737	*	20.5176110587842	0.1354131750532	1.09840734285839	0.207153425685815	0.653685424727554	0.51331449544577	0.999968731569636	ENSMUSG00000048960	10993465	11303682	+	upstream	-12988	12252	NearestLocation	Prex2	protein_coding
peak325	chr1	10981322	10982688	1367	*	50.6230379750885	0.0486928413025204	1.03432734338584	0.178450101499352	0.272865304605597	0.784956757687215	0.999968731569636	ENSMUSG00000048960	10993465	11303682	+	upstream	-12143	10777	NearestLocation	Prex2	protein_coding
peak326	chr1	10988495	10990162	1668	*	55.3420737816987	0.088765752045834	1.06345998667447	0.173695790382269	0.511041469977359	0.609322018716076	0.999968731569636	ENSMUSG00000048960	10993465	11303682	+	upstream	-4970	3303	NearestLocation	Prex2	protein_coding
peak327	chr1	11029186	11030543	1358	*	42.4729029346483	-0.0585342582261018	-1.04140717975807	0.187945692351104	-0.311442403887359	0.755464321987599	0.999968731569636	ENSMUSG00000048960	10993465	11303682	+	inside	35721	35721	NearestLocation	Prex2	protein_coding
peak328	chr1	11031093	11031929	837	*	25.3544923831293	0.308692722469532	1.23858486528892	0.208544174947808	1.480227019272	0.138812672072813	0.999968731569636	ENSMUSG00000048960	10993465	11303682	+	inside	37628	37628	NearestLocation	Prex2	protein_coding
peak329	chr1	11032047	11033102	1056	*	44.1963364944001	-0.313129818357575	-1.24240007192435	0.182582076911684	-1.71500852468141	0.0863436640110831	0.999968731569636	ENSMUSG00000048960	10993465	11303682	+	inside	38582	38582	NearestLocation	Prex2	protein_coding
peak330	chr1	11093767	11094432	666	*	15.5851424365084	-0.0913383889315436	-1.06535805737431	0.209781085560968	-0.435398590331911	0.66327313340649	0.999968731569636	ENSMUSG00000077318	11134111	11134238	-	downstream	40471	39679	NearestLocation	Gm24173	snoRNA
peak331	chr1	11122972	11123401	430	*	13.7180737553736	-0.0358671191730802	-1.02517280900339	0.208379798812338	-0.17212378252357	0.863340216037708	0.999968731569636	ENSMUSG00000077318	11134111	11134238	-	downstream	11266	10710	NearestLocation	Gm24173	snoRNA
peak332	chr1	11164238	11165004	767	*	16.1688826038004	-0.0112232503084074	-1.00780970218127	0.209829329212716	-0.053487519359268	0.957343474523684	0.999968731569636	ENSMUSG00000077318	11134111	11134238	-	upstream	-30000	30000	NearestLocation	Gm24173	snoRNA
peak333	chr1	11165578	11166197	620	*	13.5819465827454	-0.256138713816609	-1.19427801029938	0.2096881900619	-1.22152188800427	0.221888483460636	0.999968731569636	ENSMUSG00000077318	11134111	11134238	-	upstream	-31340	31340	NearestLocation	Gm24173	snoRNA
peak334	chr1	11167258	11167887	630	*	14.4867979151965	-0.208974785886844	-1.15586650519366	0.21002450742549	-0.995001909293759	0.319735335745588	0.999968731569636	ENSMUSG00000077318	11134111	11134238	-	upstream	-33020	33020	NearestLocation	Gm24173	snoRNA
peak335	chr1	11257712	11258337	626	*	14.6344726230459	0.0868744595514772	1.06206676354014	0.209592661695905	0.414491895129049	0.678513901467826	0.999968731569636	ENSMUSG00000077318	11134111	11134238	-	upstream	-123474	123474	NearestLocation	Gm24173	snoRNA
peak336	chr1	11261391	11262035	645	*	15.9135661182344	0.209032563367682	1.15591279660678	0.210142097474818	0.994720076936181	0.319872427009914	0.999968731569636	ENSMUSG00000077318	11134111	11134238	-	upstream	-127153	127153	NearestLocation	Gm24173	snoRNA
peak337	chr1	11263087	11264556	1470	*	48.7643475857016	-0.0314382675000548	-1.02203051195665	0.192024698643642	-0.163719915834357	0.869951638531398	0.999968731569636	ENSMUSG00000077318	11134111	11134238	-	upstream	-128849	128849	NearestLocation	Gm24173	snoRNA
peak338	chr1	11294928	11295778	851	*	22.4636846326989	0.457265423659724	1.37293699775899	0.206346418771825	2.21600852770487	0.026690918116693	0.999968731569636	ENSMUSG00000057715	11414105	11975901	+	upstream	-119177	118327	NearestLocation	A830018L16Rik	protein_coding
peak339	chr1	11318798	11319661	864	*	23.9914612317955	-0.26785195511329	-1.20401382273092	0.202061375638777	-1.32559700866397	0.184973217594695	0.999968731569636	ENSMUSG00000057715	11414105	11975901	+	upstream	-95307	94444	NearestLocation	A830018L16Rik	protein_coding
peak340	chr1	11324903	11325703	801	*	21.5409627509784	0.0689024262368006	1.04891838370103	0.203161990002489	0.339150183732481	0.734496595127076	0.999968731569636	ENSMUSG00000057715	11414105	11975901	+	upstream	-89202	88402	NearestLocation	A830018L16Rik	protein_coding
peak341	chr1	11326014	11326940	927	*	25.1936472457325	0.287570844912079	1.22058337460599	0.203343855451377	1.41420966113648	0.157300352165193	0.999968731569636	ENSMUSG00000057715	11414105	11975901	+	upstream	-88091	87165	NearestLocation	A830018L16Rik	protein_coding
peak342	chr1	11327439	11328238	800	*	26.8244841958873	0.0187213485595134	1.01306121207425	0.189836095336183	0.0986184873132771	0.921441190822705	0.999968731569636	ENSMUSG00000057715	11414105	11975901	+	upstream	-86666	85867	NearestLocation	A830018L16Rik	protein_coding
peak343	chr1	11343385	11343861	477	*	16.2215957027309	0.0349324773374228	1.02450887167525	0.208274738195717	0.167723064448635	0.866801150419863	0.999968731569636	ENSMUSG00000057715	11414105	11975901	+	upstream	-70720	70244	NearestLocation	A830018L16Rik	protein_coding
peak344	chr1	11367008	11369110	2103	*	92.5902752750979	0.336164814820189	1.26239624119268	0.150515277350069	2.23342653808049	0.0255208297537417	0.999968731569636	ENSMUSG00000057715	11414105	11975901	+	upstream	-47097	44995	NearestLocation	A830018L16Rik	protein_coding
peak345	chr1	11369191	11370438	1248	*	75.7230837087949	0.179994110748145	1.13287926073918	0.159130772660875	1.13110813036603	0.258009582682885	0.999968731569636	ENSMUSG00000057715	11414105	11975901	+	upstream	-44914	43667	NearestLocation	A830018L16Rik	protein_coding
peak346	chr1	11377967	11379005	1039	*	30.9235219780582	0.13683426781203	1.09948983618675	0.198004473405231	0.691066547430919	0.489523721657802	0.999968731569636	ENSMUSG00000057715	11414105	11975901	+	upstream	-36138	35100	NearestLocation	A830018L16Rik	protein_coding
peak347	chr1	11403681	11404406	726	*	18.1814609403137	-0.155296742507815	-1.11365065728097	0.207390992853599	-0.748811413509371	0.453970879518452	0.999968731569636	ENSMUSG00000057715	11414105	11975901	+	upstream	-10424	9699	NearestLocation	A830018L16Rik	protein_coding
peak348	chr1	11487439	11488378	940	*	36.3606346178341	-0.188127471045314	-1.13928403557832	0.201405475969154	-0.934073267571561	0.350266100348325	0.999968731569636	ENSMUSG00000095719	11414112	11537707	+	inside	73327	49329	NearestLocation	A830018L16Rik	protein_coding
peak349	chr1	11534441	11535600	1160	*	35.185370562555	-0.191980175824107	-1.14233054989479	0.195123635520697	-0.983889908117993	0.325169646233903	0.999968731569636	ENSMUSG00000095719	11414112	11537707	+	inside	120329	2107	NearestLocation	A830018L16Rik	protein_coding
peak350	chr1	11536778	11537848	1071	*	33.702018570622	-0.142563666211997	-1.10386493985708	0.193079091167093	-0.73836926282515	0.460290087532945	0.999968731569636	ENSMUSG00000095719	11414112	11537707	+	overlapEnd	122666	141	NearestLocation	A830018L16Rik	protein_coding
peak351	chr1	11618933	11620680	1748	*	56.0450356550016	0.098217593384648	1.07045013608135	0.178728401861327	0.549535453580867	0.582638040952966	0.999968731569636	ENSMUSG00000095719	11414112	11537707	+	downstream	204821	81226	NearestLocation	A830018L16Rik	protein_coding
peak352	chr1	11623581	11625246	1666	*	117.806820581251	-0.0310038146206781	-1.02172278424137	0.1640285672948	-0.189014725495691	0.850081275544921	0.999968731569636	ENSMUSG00000095719	11414112	11537707	+	downstream	209469	85874	NearestLocation	A830018L16Rik	protein_coding
peak353	chr1	11625936	11627369	1434	*	150.849009773413	-0.279012420683098	-1.21336400649305	0.203248318606581	-1.37276619357019	0.169825043560401	0.999968731569636	ENSMUSG00000095719	11414112	11537707	+	downstream	211824	88229	NearestLocation	A830018L16Rik	protein_coding
peak354	chr1	11654585	11655449	865	*	21.8646418475355	0.433505567143942	1.35051116513249	0.205126537140551	2.11335682446054	0.0345702384516262	0.999968731569636	ENSMUSG00000095719	11414112	11537707	+	downstream	240473	116878	NearestLocation	A830018L16Rik	protein_coding
peak355	chr1	11673620	11674884	1265	*	77.9576044009333	0.0916819931952326	1.06561182213824	0.184160621108921	0.497837119809711	0.618598850292156	0.999968731569636	ENSMUSG00000095719	11414112	11537707	+	downstream	259508	135913	NearestLocation	A830018L16Rik	protein_coding
peak356	chr1	11719977	11721109	1133	*	54.3992731451213	-0.0512511673190699	-1.03616313963229	0.187040374031589	-0.274011253369361	0.784075973583194	0.999968731569636	ENSMUSG00000095719	11414112	11537707	+	downstream	305865	182270	NearestLocation	A830018L16Rik	protein_coding
peak357	chr1	11728763	11730253	1491	*	108.627676345707	-0.0254326415670278	-1.01778486402583	0.17523134912027	-0.145137509325298	0.88460230365931	0.999968731569636	ENSMUSG00000095719	11414112	11537707	+	downstream	314651	191056	NearestLocation	A830018L16Rik	protein_coding
peak358	chr1	11775794	11776547	754	*	19.2691695938158	-0.430367514852879	-1.34757681740238	0.205105518575244	-2.09827369756995	0.0358809746206135	0.999968731569636	ENSMUSG00000095719	11414112	11537707	+	downstream	361682	238087	NearestLocation	A830018L16Rik	protein_coding
peak359	chr1	11782325	11784119	1795	*	212.218204167895	-0.120139205507258	-1.08683972652864	0.205656550257569	-0.584173980146962	0.559103265568711	0.999968731569636	ENSMUSG00000095719	11414112	11537707	+	downstream	368213	244618	NearestLocation	A830018L16Rik	protein_coding
peak360	chr1	11804977	11806016	1040	*	42.9260418455651	-0.0767983342323125	-1.05467488002872	0.189239900592494	-0.405825272534299	0.684870987977472	0.999968731569636	ENSMUSG00000095719	11414112	11537707	+	downstream	390865	267270	NearestLocation	A830018L16Rik	protein_coding
peak361	chr1	11853401	11854382	982	*	31.2519678381248	-0.223914404297436	-1.16789810067281	0.189978736438139	-1.17862876917464	0.238546030678254	0.999968731569636	ENSMUSG00000095719	11414112	11537707	+	downstream	439289	315694	NearestLocation	A830018L16Rik	protein_coding
peak362	chr1	11860987	11861882	896	*	19.916176946789	-0.391181696722839	-1.31146717336294	0.205942132007108	-1.89947386146967	0.0575022001684032	0.999968731569636	ENSMUSG00000095719	11414112	11537707	+	downstream	446875	323280	NearestLocation	A830018L16Rik	protein_coding
peak363	chr1	11880711	11881326	616	*	13.2313999622185	-0.539915586526968	-1.45388744648011	0.209802363096278	-2.57344854728448	0.0100690617238236	0.999968731569636	ENSMUSG00000095719	11414112	11537707	+	downstream	466599	343004	NearestLocation	A830018L16Rik	protein_coding
peak364	chr1	11886836	11889527	2692	*	101.577476685504	-0.139008475583186	-1.1011480671329	0.151631901252484	-0.916749539080969	0.359273900356139	0.999968731569636	ENSMUSG00000095719	11414112	11537707	+	downstream	472724	349129	NearestLocation	A830018L16Rik	protein_coding
peak365	chr1	11890748	11892023	1276	*	73.2303317534255	0.0169691219100577	1.01183154450292	0.181627577068238	0.0934281136376243	0.925563456738904	0.999968731569636	ENSMUSG00000095719	11414112	11537707	+	downstream	476636	353041	NearestLocation	A830018L16Rik	protein_coding
peak366	chr1	11946285	11947773	1489	*	63.4515268282371	-0.0417072014515951	-1.02933115691406	0.163355037331815	-0.25531628612638	0.798478822171555	0.999968731569636	ENSMUSG00000093864	12374936	12375042	+	upstream	-428651	427163	NearestLocation	Gm22633	snRNA
peak367	chr1	11947817	11948867	1051	*	44.1408115521856	0.236393549233906	1.17804410152274	0.19121647744765	1.23626139540524	0.21636141588665	0.999968731569636	ENSMUSG00000093864	12374936	12375042	+	upstream	-427119	426069	NearestLocation	Gm22633	snRNA
peak368	chr1	11948872	11951273	2402	*	146.575062459585	-0.262087532296411	-1.19921267113184	0.158773093120517	-1.6507049597974	0.0987988345827264	0.999968731569636	ENSMUSG00000093864	12374936	12375042	+	upstream	-426064	423663	NearestLocation	Gm22633	snRNA
peak369	chr1	11964885	11966072	1188	*	44.8835712900574	-0.18912418323297	-1.14007140269007	0.189981880012049	-0.995485375873616	0.319500253394146	0.999968731569636	ENSMUSG00000093864	12374936	12375042	+	upstream	-410051	408864	NearestLocation	Gm22633	snRNA
peak370	chr1	12038225	12041719	3495	*	215.053948188392	-0.0709726905706716	-1.05042465985734	0.136284171274981	-0.520769873028539	0.602527092567748	0.999968731569636	ENSMUSG00000093864	12374936	12375042	+	upstream	-336711	333217	NearestLocation	Gm22633	snRNA
peak371	chr1	12075256	12076155	900	*	31.6380373027661	-0.270221664128712	-1.20599310931201	0.197599504671831	-1.36752197115823	0.171461755357063	0.999968731569636	ENSMUSG00000093864	12374936	12375042	+	upstream	-299680	298781	NearestLocation	Gm22633	snRNA
peak372	chr1	12094922	12095979	1058	*	31.612610402522	0.162233847571077	1.11901846891786	0.193224080347002	0.839615058742829	0.401124253211975	0.999968731569636	ENSMUSG00000093864	12374936	12375042	+	upstream	-280014	278957	NearestLocation	Gm22633	snRNA
peak373	chr1	12170271	12171448	1178	*	43.6433086780266	0.034617690455566	1.02428535474158	0.19228762343276	0.18003077804782	0.857128405559617	0.999968731569636	ENSMUSG00000093864	12374936	12375042	+	upstream	-204665	203488	NearestLocation	Gm22633	snRNA
peak374	chr1	12172180	12173026	847	*	20.748324872501	0.255068984140941	1.19339280513212	0.206754726658952	1.23367909533543	0.217322506620396	0.999968731569636	ENSMUSG00000093864	12374936	12375042	+	upstream	-202756	201910	NearestLocation	Gm22633	snRNA
peak375	chr1	12216912	12217967	1056	*	31.4042068732185	-0.311358638795988	-1.24087572801745	0.191700109126441	-1.62419646089311	0.10433388597261	0.999968731569636	ENSMUSG00000093864	12374936	12375042	+	upstream	-158024	156969	NearestLocation	Gm22633	snRNA
peak376	chr1	12234127	12234930	804	*	25.4859299116176	0.323863535500594	1.25167805684814	0.205913388110834	1.57281436856487	0.115761807601924	0.999968731569636	ENSMUSG00000093864	12374936	12375042	+	upstream	-140809	140006	NearestLocation	Gm22633	snRNA
peak377	chr1	12269441	12270517	1077	*	42.1632938288173	-0.234791254837915	-1.17673646158315	0.196628954143918	-1.1940828137959	0.232445575263117	0.999968731569636	ENSMUSG00000093864	12374936	12375042	+	upstream	-105495	104419	NearestLocation	Gm22633	snRNA
peak378	chr1	12320967	12321735	769	*	16.4771171182596	-0.523036317012369	-1.43697634914432	0.208695436115502	-2.50621828032164	0.0122030259392016	0.999968731569636	ENSMUSG00000093864	12374936	12375042	+	upstream	-53969	53201	NearestLocation	Gm22633	snRNA
peak379	chr1	12344237	12345183	947	*	23.7633797732721	-0.0545975831284573	-1.03856937045803	0.204198893865894	-0.267374529287675	0.789180808463664	0.999968731569636	ENSMUSG00000093864	12374936	12375042	+	upstream	-30699	29753	NearestLocation	Gm22633	snRNA
peak380	chr1	12421951	12422814	864	*	27.5959946090133	-0.113446603070484	-1.08180959842907	0.198904409192768	-0.570357407012215	0.568435311973236	0.999968731569636	ENSMUSG00000098555	12425986	12426106	+	upstream	-4035	3172	NearestLocation	mmu-mir-6341	miRNA
peak381	chr1	12439885	12440602	718	*	16.7011171755533	0.00210709741317709	1.00146159572249	0.2099683646776	0.0100353089686271	0.991993116303379	0.999968731569636	ENSMUSG00000098555	12425986	12426106	+	downstream	13899	13779	NearestLocation	mmu-mir-6341	miRNA
peak382	chr1	12478033	12478934	902	*	19.1056891663198	-0.112765054481266	-1.08129865768585	0.209656487609007	-0.537856260816332	0.590676287062106	0.999968731569636	ENSMUSG00000098555	12425986	12426106	+	downstream	52047	51927	NearestLocation	mmu-mir-6341	miRNA
peak383	chr1	12498210	12499154	945	*	37.1815796221448	0.157213031391	1.11513086914597	0.188173656380607	0.835467803596349	0.403454367492664	0.999968731569636	ENSMUSG00000097628	12565577	12566383	+	upstream	-67367	66423	NearestLocation	Gm2383	pseudogene
peak384	chr1	12506246	12507283	1038	*	31.9368097531565	0.219513123853118	1.1643405821903	0.188812265386315	1.16259991586875	0.24499186494547	0.999968731569636	ENSMUSG00000097628	12565577	12566383	+	upstream	-59331	58294	NearestLocation	Gm2383	pseudogene
peak385	chr1	12535142	12535713	572	*	19.0517699627274	-0.169770362483691	-1.12487942045948	0.202590833988949	-0.837996266370826	0.402032800417269	0.999968731569636	ENSMUSG00000097628	12565577	12566383	+	upstream	-30435	29864	NearestLocation	Gm2383	pseudogene
peak386	chr1	12545469	12546306	838	*	27.4099440430185	0.419324738477717	1.33730147680561	0.19973123917046	2.09944493520037	0.0357776970835066	0.999968731569636	ENSMUSG00000097628	12565577	12566383	+	upstream	-20108	19271	NearestLocation	Gm2383	pseudogene
peak387	chr1	12550612	12551634	1023	*	35.1755424698306	-0.326938899472672	-1.25434907963249	0.184237348701291	-1.77455278084113	0.07597175977424	0.999968731569636	ENSMUSG00000097628	12565577	12566383	+	upstream	-14965	13943	NearestLocation	Gm2383	pseudogene
peak388	chr1	12565243	12566373	1131	*	40.4281212813216	0.179889676914648	1.1327972568238	0.178131989689073	1.00986733056001	0.312558856521027	0.999968731569636	ENSMUSG00000097628	12565577	12566383	+	overlapStart	-334	10	NearestLocation	Gm2383	pseudogene
peak389	chr1	12586827	12587841	1015	*	25.6776194036256	0.246839719025379	1.18660496053263	0.199428871420929	1.23773311891427	0.215815034612583	0.999968731569636	ENSMUSG00000097628	12565577	12566383	+	downstream	21250	20444	NearestLocation	Gm2383	pseudogene
peak390	chr1	12595047	12596292	1246	*	54.380213346751	0.180761906995128	1.13348233479051	0.173303044151766	1.04303942195516	0.296930035067439	0.999968731569636	ENSMUSG00000097628	12565577	12566383	+	downstream	29470	28664	NearestLocation	Gm2383	pseudogene
peak391	chr1	12601553	12602634	1082	*	38.4751527477522	0.20159269773452	1.14996718830125	0.183441992384253	1.09894520395443	0.271791967759617	0.999968731569636	ENSMUSG00000097628	12565577	12566383	+	downstream	35976	35170	NearestLocation	Gm2383	pseudogene
peak392	chr1	12610633	12611545	913	*	32.8547770249854	-0.0323388970285722	-1.02266873292674	0.198660089192357	-0.16278507253291	0.870687661883549	0.999968731569636	ENSMUSG00000098163	12655867	12656553	+	upstream	-45234	44322	NearestLocation	Gm6216	pseudogene
peak393	chr1	12618613	12619243	631	*	16.4959657746711	-0.25004211189702	-1.18924182815904	0.208937323590874	-1.19673262584063	0.231410786124113	0.999968731569636	ENSMUSG00000098163	12655867	12656553	+	upstream	-37254	36624	NearestLocation	Gm6216	pseudogene
peak394	chr1	12652847	12653714	868	*	24.9135748215824	-0.068247680626617	-1.04844245575364	0.200386169323043	-0.340580793860053	0.733419190191126	0.999968731569636	ENSMUSG00000098163	12655867	12656553	+	upstream	-3020	2153	NearestLocation	Gm6216	pseudogene
peak395	chr1	12667894	12668951	1058	*	37.5819205746944	0.094055078246158	1.06736608645054	0.188216193135862	0.499718311581541	0.617273436868092	0.999968731569636	ENSMUSG00000097171	12667563	12673090	+	inside	331	331	NearestLocation	Gm17644	lincRNA
peak396	chr1	12676223	12677037	815	*	19.6643517197274	-0.0776948719284154	-1.05533049304514	0.207478962577171	-0.374471083541866	0.708053866207455	0.999968731569636	ENSMUSG00000097171	12667563	12673090	+	downstream	8660	3133	NearestLocation	Gm17644	lincRNA
peak397	chr1	12700221	12700805	585	*	19.9672163903139	-0.265519853601453	-1.20206911914303	0.208036076367629	-1.27631638818376	0.201843699292295	0.999968731569636	ENSMUSG00000016918	12692430	12860371	+	inside	7791	7791	NearestLocation	Sulf1	protein_coding
peak398	chr1	12705706	12706555	850	*	22.6042936839499	0.0474059551658987	1.03340513321442	0.207776204922075	0.22815873060959	0.819522843493066	0.999968731569636	ENSMUSG00000016918	12692430	12860371	+	inside	13276	13276	NearestLocation	Sulf1	protein_coding
peak399	chr1	12707373	12708799	1427	*	44.8467694084143	-0.0464398924052672	-1.03271337230304	0.181686570248817	-0.255604430980608	0.798256296612651	0.999968731569636	ENSMUSG00000016918	12692430	12860371	+	inside	14943	14943	NearestLocation	Sulf1	protein_coding
peak400	chr1	12716763	12717631	869	*	23.1575970527588	0.21570001835349	1.16126724285869	0.198745097510698	1.0853098821312	0.277784430526654	0.999968731569636	ENSMUSG00000016918	12692430	12860371	+	inside	24333	24333	NearestLocation	Sulf1	protein_coding
peak401	chr1	12745959	12746611	653	*	16.6305000393693	-0.0160481158903036	-1.01118580474481	0.207816769292814	-0.0772224298593143	0.938446598475923	0.999968731569636	ENSMUSG00000016918	12692430	12860371	+	inside	53529	53529	NearestLocation	Sulf1	protein_coding
peak402	chr1	12751853	12752724	872	*	23.3544129424351	0.153626990710786	1.1123624817072	0.199938750300964	0.768370265791573	0.442267240326802	0.999968731569636	ENSMUSG00000016918	12692430	12860371	+	inside	59423	59423	NearestLocation	Sulf1	protein_coding
peak403	chr1	12772317	12772968	652	*	15.6023872057722	-0.266163993043445	-1.20260594292873	0.210075496866971	-1.26699209100047	0.205158117893259	0.999968731569636	ENSMUSG00000016918	12692430	12860371	+	inside	79887	79887	NearestLocation	Sulf1	protein_coding
peak404	chr1	12773969	12774496	528	*	10.702351263079	0.00744847065253662	1.00517623709654	0.204360649500481	0.0364476755713144	0.97092539980363	0.999968731569636	ENSMUSG00000016918	12692430	12860371	+	inside	81539	81539	NearestLocation	Sulf1	protein_coding
peak405	chr1	12778621	12779096	476	*	12.1745375648429	-0.387319139130299	-1.30796065102081	0.209494610176011	-1.8488262719737	0.0644829024774246	0.999968731569636	ENSMUSG00000016918	12692430	12860371	+	inside	86191	81275	NearestLocation	Sulf1	protein_coding
peak406	chr1	12796471	12797371	901	*	26.4669927031526	-0.0727764033813267	-1.05173876245475	0.20039354620096	-0.363167401151455	0.716479837687555	0.999968731569636	ENSMUSG00000016918	12692430	12860371	+	inside	104041	63000	NearestLocation	Sulf1	protein_coding
peak407	chr1	12804824	12805486	663	*	21.9717318060441	-0.372879238482095	-1.29493460116217	0.200362720376142	-1.8610210411502	0.0627412053668258	0.999968731569636	ENSMUSG00000016918	12692430	12860371	+	inside	112394	54885	NearestLocation	Sulf1	protein_coding
peak408	chr1	12806096	12806608	513	*	12.6984466197687	-0.308752001736413	-1.23863575886599	0.21017796671391	-1.46900270548663	0.141832055403848	0.999968731569636	ENSMUSG00000016918	12692430	12860371	+	inside	113666	53763	NearestLocation	Sulf1	protein_coding
peak409	chr1	12807936	12809160	1225	*	38.5611732460144	0.0265300749665912	1.01855937007334	0.191123781746483	0.138810956565218	0.889599535723527	0.999968731569636	ENSMUSG00000016918	12692430	12860371	+	inside	115506	51211	NearestLocation	Sulf1	protein_coding
peak410	chr1	12816381	12817925	1545	*	43.2368340372962	-0.0698068154278775	-1.0495761303627	0.18764513550901	-0.372015055111971	0.70988164018833	0.999968731569636	ENSMUSG00000016918	12692430	12860371	+	inside	123951	42446	NearestLocation	Sulf1	protein_coding
peak411	chr1	12817992	12818938	947	*	30.0904776948119	-0.0409802459612049	-1.02881262082529	0.189990989541745	-0.215695734097963	0.82922492665012	0.999968731569636	ENSMUSG00000016918	12692430	12860371	+	inside	125562	41433	NearestLocation	Sulf1	protein_coding
peak412	chr1	12825727	12826977	1251	*	39.843921761735	-0.110454162861637	-1.07956803287702	0.194360065182763	-0.568296593015512	0.569833592043412	0.999968731569636	ENSMUSG00000016918	12692430	12860371	+	inside	133297	33394	NearestLocation	Sulf1	protein_coding
peak413	chr1	12829101	12830098	998	*	31.761233415653	0.154915416567133	1.11335634160449	0.183715351526574	0.843236100194516	0.399096412246566	0.999968731569636	ENSMUSG00000016918	12692430	12860371	+	inside	136671	30273	NearestLocation	Sulf1	protein_coding
peak414	chr1	12831008	12831799	792	*	16.5495351880865	-0.265096225707093	-1.20171619961503	0.209353319418332	-1.26626234751681	0.20541917246814	0.999968731569636	ENSMUSG00000016918	12692430	12860371	+	inside	138578	28572	NearestLocation	Sulf1	protein_coding
peak415	chr1	12832205	12832891	687	*	16.2104458669597	-0.080150810292125	-1.05712854037393	0.209636809670342	-0.382331759475656	0.702215300183048	0.999968731569636	ENSMUSG00000016918	12692430	12860371	+	inside	139775	27480	NearestLocation	Sulf1	protein_coding
peak416	chr1	12833505	12834115	611	*	16.7055965724091	0.0327060437104303	1.02292902162347	0.203980979984903	0.160338692915639	0.872614280603674	0.999968731569636	ENSMUSG00000016918	12692430	12860371	+	inside	141075	26256	NearestLocation	Sulf1	protein_coding
peak417	chr1	12837292	12837986	695	*	18.041020422103	-0.245666000649258	-1.18563997928364	0.20900332183366	-1.17541672780099	0.239828034339982	0.999968731569636	ENSMUSG00000016918	12692430	12860371	+	inside	144862	22385	NearestLocation	Sulf1	protein_coding
peak418	chr1	12838108	12839966	1859	*	56.5151744771283	-0.120743336797107	-1.08729493803308	0.171973760076427	-0.70210325542366	0.482614772300093	0.999968731569636	ENSMUSG00000016918	12692430	12860371	+	inside	145678	20405	NearestLocation	Sulf1	protein_coding
peak419	chr1	12840042	12841695	1654	*	88.6151683028038	-0.0266249880772293	-1.01862638203052	0.171045578365388	-0.155660194970682	0.876300874441036	0.999968731569636	ENSMUSG00000016918	12692430	12860371	+	inside	147612	18676	NearestLocation	Sulf1	protein_coding
peak420	chr1	12847902	12848579	678	*	15.1043878854945	-0.154727373343353	-1.11321123438069	0.210129522798097	-0.736342857885907	0.461522070262212	0.999968731569636	ENSMUSG00000025938	12866549	12991177	-	downstream	143275	17970	NearestLocation	Slco5a1	protein_coding
peak421	chr1	12856696	12857452	757	*	18.5855254050013	0.176721254631921	1.13031215664373	0.204725367140174	0.863211321100824	0.388021290314491	0.999968731569636	ENSMUSG00000025938	12866549	12991177	-	downstream	134481	9097	NearestLocation	Slco5a1	protein_coding
peak422	chr1	12858997	12860732	1736	*	47.8345520475601	-0.302868512170847	-1.23359473434607	0.178332114129855	-1.69833971659366	0.0894436627585776	0.999968731569636	ENSMUSG00000025938	12866549	12991177	-	downstream	132180	5817	NearestLocation	Slco5a1	protein_coding
peak423	chr1	12876807	12877656	850	*	26.1779198115396	0.039520052023059	1.02777185619896	0.191969928138546	0.205865847876638	0.836895703455483	0.999968731569636	ENSMUSG00000025938	12866549	12991177	-	inside	114370	10258	NearestLocation	Slco5a1	protein_coding
peak424	chr1	12878954	12880174	1221	*	34.3008676487376	0.118300554646076	1.08545547975508	0.185428765413367	0.637983833750685	0.5234842036589	0.999968731569636	ENSMUSG00000025938	12866549	12991177	-	inside	112223	12405	NearestLocation	Slco5a1	protein_coding
peak425	chr1	12928162	12928902	741	*	24.9805468823277	-0.298838914770619	-1.2301539832893	0.195995569155576	-1.52472280908253	0.127328250143602	0.999968731569636	ENSMUSG00000025938	12866549	12991177	-	inside	63015	61613	NearestLocation	Slco5a1	protein_coding
peak426	chr1	12933054	12933806	753	*	15.5767461664471	-0.0164315264484532	-1.01145457314343	0.210337223584934	-0.0781199169999416	0.937732664133534	0.999968731569636	ENSMUSG00000025938	12866549	12991177	-	inside	58123	57371	NearestLocation	Slco5a1	protein_coding
peak427	chr1	12976403	12977696	1294	*	43.2585936654857	-0.0268457672605	-1.01878227686833	0.182563725217129	-0.147048748203245	0.883093543003235	0.999968731569636	ENSMUSG00000025938	12866549	12991177	-	inside	14774	13481	NearestLocation	Slco5a1	protein_coding
peak428	chr1	12989374	12990453	1080	*	34.3286516599821	0.263747305630406	1.20059311991225	0.194379286139012	1.35686940141237	0.174822710836882	0.999968731569636	ENSMUSG00000025938	12866549	12991177	-	inside	1803	724	NearestLocation	Slco5a1	protein_coding
peak429	chr1	12994210	12994857	648	*	15.6889562514625	-0.222953782130656	-1.16712071159041	0.206569829925321	-1.07931435200996	0.280447617075428	0.999968731569636	ENSMUSG00000025938	12866549	12991177	-	upstream	-3033	3033	NearestLocation	Slco5a1	protein_coding
peak430	chr1	12995697	12997009	1313	*	71.7061045601146	0.236573925780361	1.1781913986332	0.182583914541383	1.29569971360616	0.19507896008226	0.999968731569636	ENSMUSG00000025938	12866549	12991177	-	upstream	-4520	4520	NearestLocation	Slco5a1	protein_coding
peak431	chr1	12997690	12998579	890	*	34.8130416324728	0.124897512660019	1.09043026704438	0.182767415494077	0.683368598950655	0.49437395691352	0.999968731569636	ENSMUSG00000025938	12866549	12991177	-	upstream	-6513	6513	NearestLocation	Slco5a1	protein_coding
peak432	chr1	12998709	12999492	784	*	23.3874483295704	-0.216540157063241	-1.16194369190951	0.203004308451032	-1.06667764204361	0.2861174265607	0.999968731569636	ENSMUSG00000025938	12866549	12991177	-	upstream	-7532	7532	NearestLocation	Slco5a1	protein_coding
peak433	chr1	13002377	13003001	625	*	14.4311381700182	0.246801277316544	1.18657334296039	0.209723598973807	1.17679306727598	0.239278110381076	0.999968731569636	ENSMUSG00000025938	12866549	12991177	-	upstream	-11200	11200	NearestLocation	Slco5a1	protein_coding
peak434	chr1	13009967	13010668	702	*	14.7304476328163	0.404498104834557	1.32362835690181	0.209683670153099	1.92908729868766	0.0537200255185447	0.999968731569636	ENSMUSG00000025938	12866549	12991177	-	upstream	-18790	18790	NearestLocation	Slco5a1	protein_coding
peak435	chr1	13014925	13016101	1177	*	49.2882681865902	0.0519215916107781	1.03664475934509	0.174426218665254	0.297670797475822	0.7659544338141	0.999968731569636	ENSMUSG00000025938	12866549	12991177	-	upstream	-23748	23748	NearestLocation	Slco5a1	protein_coding
peak436	chr1	13020388	13021230	843	*	23.9203701794593	0.232339449394078	1.17473834099253	0.204821441353104	1.13435120785784	0.256647257079422	0.999968731569636	ENSMUSG00000025938	12866549	12991177	-	upstream	-29211	29211	NearestLocation	Slco5a1	protein_coding
peak437	chr1	13028973	13029935	963	*	29.6313853350968	-0.0737416173892905	-1.05244264832101	0.192429840504898	-0.383213004780377	0.701561836278418	0.999968731569636	ENSMUSG00000069620	13062019	13062348	+	upstream	-33046	32084	NearestLocation	Gm5250	protein_coding
peak438	chr1	13030491	13031194	704	*	15.3572183530136	-0.291804542465331	-1.22417052951433	0.210215850822243	-1.38811864720933	0.165100919260089	0.999968731569636	ENSMUSG00000069620	13062019	13062348	+	upstream	-31528	30825	NearestLocation	Gm5250	protein_coding
peak439	chr1	13040618	13041486	869	*	15.6072678668139	0.0594774718916554	1.04208825969697	0.210148413996651	0.283026032699934	0.777156881321275	0.999968731569636	ENSMUSG00000069620	13062019	13062348	+	upstream	-21401	20533	NearestLocation	Gm5250	protein_coding
peak440	chr1	13041573	13042251	679	*	12.8877448623853	0.018685555090092	1.0130360781931	0.209541245710846	0.0891736375180135	0.928943916106493	0.999968731569636	ENSMUSG00000069620	13062019	13062348	+	upstream	-20446	19768	NearestLocation	Gm5250	protein_coding
peak441	chr1	13045704	13048821	3118	*	87.1085329631048	0.0410997885746795	1.02889787241451	0.158274963176191	0.259673341569048	0.795115757740952	0.999968731569636	ENSMUSG00000069620	13062019	13062348	+	upstream	-16315	13198	NearestLocation	Gm5250	protein_coding
peak442	chr1	13049414	13050038	625	*	15.4819616069392	0.0338276244905268	1.02372457687213	0.209404440727478	0.161542058864695	0.871666488144794	0.999968731569636	ENSMUSG00000069620	13062019	13062348	+	upstream	-12605	11981	NearestLocation	Gm5250	protein_coding
peak443	chr1	13056891	13057844	954	*	27.5736243675649	-0.0413071688764454	-1.0290457820431	0.200062590601141	-0.206471228590648	0.836422836798734	0.999968731569636	ENSMUSG00000069620	13062019	13062348	+	upstream	-5128	4175	NearestLocation	Gm5250	protein_coding
peak444	chr1	13061392	13063164	1773	*	45.0534083407248	-0.0530000076561085	-1.037419942071	0.188129681624297	-0.28172060463033	0.778157753947928	0.999968731569636	ENSMUSG00000069620	13062019	13062348	+	includeFeature	-627	627	NearestLocation	Gm5250	protein_coding
peak445	chr1	13067434	13068219	786	*	20.8620592345077	-0.0979089542260635	-1.07022115664864	0.206466230497849	-0.474212920873195	0.635348080365967	0.999968731569636	ENSMUSG00000069620	13062019	13062348	+	downstream	5415	5086	NearestLocation	Gm5250	protein_coding
peak446	chr1	13075775	13076976	1202	*	47.2726162563932	0.0167964746262934	1.01171046588916	0.182690992453524	0.0919392598437297	0.9267462986959	0.999968731569636	ENSMUSG00000069620	13062019	13062348	+	downstream	13756	13427	NearestLocation	Gm5250	protein_coding
peak447	chr1	13087108	13087770	663	*	19.5887999679392	0.133849366208318	1.09721736960975	0.199389002254894	0.671297637756412	0.502030939223559	0.999968731569636	ENSMUSG00000069620	13062019	13062348	+	downstream	25089	24760	NearestLocation	Gm5250	protein_coding
peak448	chr1	13090267	13091219	953	*	29.8640697314547	0.146762585211	1.107082384261	0.189949930117646	0.772638269043331	0.439736489517621	0.999968731569636	ENSMUSG00000069620	13062019	13062348	+	downstream	28248	27919	NearestLocation	Gm5250	protein_coding
peak449	chr1	13098940	13099900	961	*	35.0200627970595	-0.17258404908577	-1.12707541231967	0.200063144706267	-0.862647887191607	0.388331092794613	0.999968731569636	ENSMUSG00000042414	13113457	13127163	-	downstream	28223	13557	NearestLocation	Prdm14	protein_coding
peak450	chr1	13100764	13101614	851	*	22.4775108996907	-0.0242228353366411	-1.0169317340838	0.203141186345848	-0.119241379714115	0.90508412422255	0.999968731569636	ENSMUSG00000042414	13113457	13127163	-	downstream	26399	11843	NearestLocation	Prdm14	protein_coding
peak451	chr1	13104514	13105564	1051	*	28.9203488391628	0.170448386061948	1.12540820443538	0.19442899995575	0.876661331903883	0.380670615523769	0.999968731569636	ENSMUSG00000042414	13113457	13127163	-	downstream	22649	7893	NearestLocation	Prdm14	protein_coding
peak452	chr1	13105729	13106609	881	*	27.8979559414027	0.0356070272562367	1.0249880054796	0.191904971621187	0.185545100553849	0.852801509209283	0.999968731569636	ENSMUSG00000042414	13113457	13127163	-	downstream	21434	6848	NearestLocation	Prdm14	protein_coding
peak453	chr1	13107550	13108103	554	*	15.307637945887	-0.111658680845221	-1.08046974950084	0.210266773556573	-0.531033405595005	0.595395630370146	0.999968731569636	ENSMUSG00000042414	13113457	13127163	-	downstream	19613	5354	NearestLocation	Prdm14	protein_coding
peak454	chr1	13113663	13114855	1193	*	35.2746612411255	0.0301064608819733	1.02108747209642	0.18766198145479	0.160429196412521	0.872542992060358	0.999968731569636	ENSMUSG00000042414	13113457	13127163	-	inside	13500	206	NearestLocation	Prdm14	protein_coding
peak455	chr1	13118099	13119807	1709	*	68.7529851982535	-0.021537862097734	-1.01504090115707	0.15982069019333	-0.13476266478189	0.89279952568171	0.999968731569636	ENSMUSG00000042414	13113457	13127163	-	inside	9064	4642	NearestLocation	Prdm14	protein_coding
peak456	chr1	13120177	13121177	1001	*	26.4129429249712	0.32865703916966	1.2558438035373	0.195791578148842	1.67860661973833	0.0932287355840158	0.999968731569636	ENSMUSG00000042414	13113457	13127163	-	inside	6986	5986	NearestLocation	Prdm14	protein_coding
peak457	chr1	13121984	13122853	870	*	24.9789794113334	0.121409802493203	1.08779733955315	0.201343721435925	0.602997707737513	0.546510214134823	0.999968731569636	ENSMUSG00000042414	13113457	13127163	-	inside	5179	4310	NearestLocation	Prdm14	protein_coding
peak458	chr1	13139806	13140459	654	*	14.9204301703832	0.186509471287754	1.13800703111682	0.210040990566065	0.887967014367562	0.374558494884766	0.999968731569636	ENSMUSG00000042414	13113457	13127163	-	upstream	-12643	12643	NearestLocation	Prdm14	protein_coding
peak459	chr1	13145953	13146648	696	*	18.2427652490189	-0.0190659936796643	-1.01330325096699	0.208187801091275	-0.0915807438270855	0.927031151345878	0.999968731569636	ENSMUSG00000042414	13113457	13127163	-	upstream	-18790	18790	NearestLocation	Prdm14	protein_coding
peak460	chr1	13147229	13148094	866	*	25.6098021775534	0.0849693551790391	1.06066521114541	0.200046522346894	0.424747974532128	0.671020407046058	0.999968731569636	ENSMUSG00000042414	13113457	13127163	-	upstream	-20066	20066	NearestLocation	Prdm14	protein_coding
peak461	chr1	13150426	13150925	500	*	14.6461203854344	0.355866611222311	1.27975408480038	0.208458512244293	1.70713398743473	0.0877971512000586	0.999968731569636	ENSMUSG00000042414	13113457	13127163	-	upstream	-23263	23263	NearestLocation	Prdm14	protein_coding
peak462	chr1	13157686	13158201	516	*	14.3014924361008	-0.0842123688663991	-1.06010882298516	0.207863606144718	-0.405132819680656	0.685379883205545	0.999968731569636	ENSMUSG00000042414	13113457	13127163	-	upstream	-30523	30523	NearestLocation	Prdm14	protein_coding
peak463	chr1	13159742	13160331	590	*	15.5684161922175	0.199053101256009	1.14794466546052	0.210230015065436	0.946834833237545	0.343722948886557	0.999968731569636	ENSMUSG00000042414	13113457	13127163	-	upstream	-32579	32579	NearestLocation	Prdm14	protein_coding
peak464	chr1	13174793	13175266	474	*	14.4906925257941	0.1684144454304	1.12382269910091	0.210248838217576	0.801024380720321	0.423117531512757	0.999968731569636	ENSMUSG00000042414	13113457	13127163	-	upstream	-47630	47630	NearestLocation	Prdm14	protein_coding
peak465	chr1	13177618	13178323	706	*	20.1296646314287	-0.557557177568988	-1.47177504455113	0.203829946267381	-2.73540364298381	0.00623038242920696	0.999968731569636	ENSMUSG00000042414	13113457	13127163	-	upstream	-50455	50455	NearestLocation	Prdm14	protein_coding
peak466	chr1	13182251	13183085	835	*	25.6164356231419	-0.0393789998031213	-1.0276713759095	0.196324380881312	-0.200581301346	0.841025980285214	0.999968731569636	ENSMUSG00000042414	13113457	13127163	-	upstream	-55088	55088	NearestLocation	Prdm14	protein_coding
peak467	chr1	13202191	13203860	1670	*	47.6305379888747	0.0385491758927248	1.02708043947075	0.176180340243289	0.218805207433995	0.82680179022007	0.999968731569636	ENSMUSG00000099183	13262198	13262279	+	upstream	-60007	58338	NearestLocation	AC121538.1	miRNA
peak468	chr1	13207706	13208481	776	*	20.3711781489171	-0.0325672914220681	-1.02283064538075	0.206753633938395	-0.157517383378964	0.874837108950923	0.999968731569636	ENSMUSG00000099183	13262198	13262279	+	upstream	-54492	53717	NearestLocation	AC121538.1	miRNA
peak469	chr1	13208699	13209682	984	*	24.1357886761682	-0.0358540756786164	-1.02516354039497	0.209937296499335	-0.170784687982918	0.864393069400741	0.999968731569636	ENSMUSG00000099183	13262198	13262279	+	upstream	-53499	52516	NearestLocation	AC121538.1	miRNA
peak470	chr1	13224340	13225106	767	*	15.9378419438761	0.25081005556166	1.18987502769948	0.207943882783414	1.20614298533077	0.227762363052382	0.999968731569636	ENSMUSG00000099183	13262198	13262279	+	upstream	-37858	37092	NearestLocation	AC121538.1	miRNA
peak471	chr1	13259096	13259907	812	*	19.1498392936797	-0.397179175921686	-1.31693046845796	0.203157493574679	-1.95503089220623	0.0505794241275326	0.999968731569636	ENSMUSG00000099183	13262198	13262279	+	upstream	-3102	2291	NearestLocation	AC121538.1	miRNA
peak472	chr1	13268304	13268934	631	*	15.4748964572151	0.16713880469921	1.12282944664007	0.209310074903157	0.798522501970061	0.42456734036887	0.999968731569636	ENSMUSG00000099183	13262198	13262279	+	downstream	6106	6025	NearestLocation	AC121538.1	miRNA
peak473	chr1	13317698	13319218	1521	*	90.8489697909283	0.0276072649001184	1.01932016260195	0.162753861203685	0.169625867527457	0.865304378004595	0.999968731569636	ENSMUSG00000087782	13334498	13334609	-	downstream	16911	15280	NearestLocation	Gm23169	snRNA
peak474	chr1	13386895	13387643	749	*	17.8861750262788	0.14961080327304	1.1092701832016	0.205706167457564	0.727303440252482	0.467040091124828	0.999968731569636	ENSMUSG00000005886	13139105	13374083	-	upstream	-12812	12812	NearestLocation	Ncoa2	protein_coding
peak475	chr1	13399991	13400664	674	*	20.2956415622553	-0.145905679657787	-1.10642501500659	0.205830179429189	-0.708864366063396	0.478408649978876	0.999968731569636	ENSMUSG00000005886	13139105	13374083	-	upstream	-25908	25908	NearestLocation	Ncoa2	protein_coding
peak476	chr1	13407226	13408010	785	*	20.9884575412261	-0.00895092498727522	-1.00622359500582	0.206633440601245	-0.0433178916308539	0.965448129149549	0.999968731569636	ENSMUSG00000005886	13139105	13374083	-	upstream	-33143	33143	NearestLocation	Ncoa2	protein_coding
peak477	chr1	13424635	13425512	878	*	23.0574138088367	-0.0668237165858554	-1.04740813611202	0.208952042301374	-0.319804084467739	0.749116851142508	0.999968731569636	ENSMUSG00000005886	13139105	13374083	-	upstream	-50552	50552	NearestLocation	Ncoa2	protein_coding
peak478	chr1	13435043	13436150	1108	*	48.559386066047	-0.206394964337649	-1.15380143621855	0.175823977034586	-1.17387268686938	0.240446024065038	0.999968731569636	ENSMUSG00000005886	13139105	13374083	-	upstream	-60960	60960	NearestLocation	Ncoa2	protein_coding
peak479	chr1	13459297	13460215	919	*	28.4088275777611	0.0554672696933859	1.03919563040916	0.201416219907893	0.275386310589837	0.783019460217141	0.999968731569636	ENSMUSG00000005886	13139105	13374083	-	upstream	-85214	85214	NearestLocation	Ncoa2	protein_coding
peak480	chr1	13465334	13466319	986	*	29.179217176763	0.292400421090415	1.22467625504638	0.194912304036854	1.50016399701031	0.133571926765603	0.999968731569636	ENSMUSG00000005886	13139105	13374083	-	upstream	-91251	91251	NearestLocation	Ncoa2	protein_coding
peak481	chr1	13472161	13473284	1124	*	51.7497313447446	0.0551277178559628	1.03895107473076	0.183292343607557	0.300763887737698	0.763594547487315	0.999968731569636	ENSMUSG00000005886	13139105	13374083	-	upstream	-98078	98078	NearestLocation	Ncoa2	protein_coding
peak482	chr1	13503517	13504380	864	*	25.7902527316061	-0.104290556643228	-1.0749656475443	0.197931150720903	-0.52690319974083	0.598260811736222	0.999968731569636	ENSMUSG00000025935	13564702	13589864	-	downstream	86347	60322	NearestLocation	Tram1	protein_coding
peak483	chr1	13513619	13515320	1702	*	56.7941453263921	0.0395523152240289	1.02779484066884	0.161500606955038	0.24490505620849	0.806529946605788	0.999968731569636	ENSMUSG00000025935	13564702	13589864	-	downstream	76245	49382	NearestLocation	Tram1	protein_coding
peak484	chr1	13516041	13516880	840	*	22.1198957513972	0.0465386642186112	1.03278407779614	0.202971769862143	0.229286389187127	0.818646331577115	0.999968731569636	ENSMUSG00000025935	13564702	13589864	-	downstream	73823	47822	NearestLocation	Tram1	protein_coding
peak485	chr1	13517745	13518622	878	*	24.0612297738027	0.149225410787763	1.10897389931256	0.201026008524142	0.742318926209199	0.457894127449286	0.999968731569636	ENSMUSG00000025935	13564702	13589864	-	downstream	72119	46080	NearestLocation	Tram1	protein_coding
peak486	chr1	13529490	13530793	1304	*	51.0005661100004	0.0811797205771355	1.05788273883729	0.165795802936162	0.489636764860647	0.624390955876032	0.999968731569636	ENSMUSG00000025935	13564702	13589864	-	downstream	60374	33909	NearestLocation	Tram1	protein_coding
peak487	chr1	13532687	13533640	954	*	27.3073479690302	0.203337682495155	1.1513589510921	0.191816451002192	1.06006383411207	0.289115559666299	0.999968731569636	ENSMUSG00000025935	13564702	13589864	-	downstream	57177	31062	NearestLocation	Tram1	protein_coding
peak488	chr1	13534842	13535632	791	*	23.7595379273179	0.204907126699054	1.15261214515733	0.202545980081241	1.01165733635822	0.311701921117254	0.999968731569636	ENSMUSG00000025935	13564702	13589864	-	downstream	55022	29070	NearestLocation	Tram1	protein_coding
peak489	chr1	13550166	13553454	3289	*	243.380594614688	-0.132438119186093	-1.09614459428106	0.157190871741753	-0.842530598110518	0.399491019981923	0.999968731569636	ENSMUSG00000025935	13564702	13589864	-	downstream	39698	11248	NearestLocation	Tram1	protein_coding
peak490	chr1	13555097	13558160	3064	*	145.159311885612	0.0152758687393037	1.01064468110088	0.148747420926945	0.102696696481253	0.91820369560903	0.999968731569636	ENSMUSG00000025935	13564702	13589864	-	downstream	34767	6542	NearestLocation	Tram1	protein_coding
peak491	chr1	13568612	13570455	1844	*	61.5621726973616	-0.34971709815298	-1.27431071989282	0.155848244895241	-2.24395916930636	0.02483502854869	0.999968731569636	ENSMUSG00000025935	13564702	13589864	-	inside	21252	3910	NearestLocation	Tram1	protein_coding
peak492	chr1	13571617	13572438	822	*	22.6337978288968	-0.100915247090906	-1.07245361235004	0.197902316399123	-0.509924537150858	0.610104330858722	0.999968731569636	ENSMUSG00000025935	13564702	13589864	-	inside	18247	6915	NearestLocation	Tram1	protein_coding
peak493	chr1	13577212	13577861	650	*	16.2232385740984	-0.18233736234806	-1.13472079902318	0.208952285625768	-0.872626790379428	0.382866533215006	0.999968731569636	ENSMUSG00000025935	13564702	13589864	-	inside	12652	12003	NearestLocation	Tram1	protein_coding
peak494	chr1	13584210	13585151	942	*	25.7797585696392	-0.028436791393106	-1.01990642386443	0.200337673033495	-0.141944303148373	0.887123999728745	0.999968731569636	ENSMUSG00000025935	13564702	13589864	-	inside	5654	4713	NearestLocation	Tram1	protein_coding
peak495	chr1	13604684	13605667	984	*	27.0463106470832	-0.0346775570615087	-1.02432785974664	0.19361487406506	-0.179105852424624	0.857854586744661	0.999968731569636	ENSMUSG00000025935	13564702	13589864	-	upstream	-14820	14820	NearestLocation	Tram1	protein_coding
peak496	chr1	13618924	13620095	1172	*	56.3285470471186	0.0160915205670333	1.01121622756597	0.181627488830911	0.0885962839139066	0.929402761479963	0.999968731569636	ENSMUSG00000025935	13564702	13589864	-	upstream	-29060	29060	NearestLocation	Tram1	protein_coding
peak497	chr1	13621524	13622393	870	*	28.3590519432633	-0.000713287630528909	-1.00049453555244	0.197639924558865	-0.00360902602103788	0.9971204201094	0.999968731569636	ENSMUSG00000025935	13564702	13589864	-	upstream	-31660	31660	NearestLocation	Tram1	protein_coding
peak498	chr1	13633373	13634228	856	*	21.9982189028361	0.437758316957691	1.35449805036509	0.202726039074829	2.1593590983944	0.0308223184947123	0.999968731569636	ENSMUSG00000025937	13624845	13660546	-	inside	27173	8528	NearestLocation	Lactb2	protein_coding
peak499	chr1	13640805	13642004	1200	*	34.579727023717	0.01510879174209	1.01052764617897	0.190081412055723	0.079485898061725	0.936646147838826	0.999968731569636	ENSMUSG00000025937	13624845	13660546	-	inside	19741	15960	NearestLocation	Lactb2	protein_coding
peak500	chr1	13648674	13649413	740	*	18.0742205023347	0.103669831546756	1.07450323891894	0.208572527303361	0.497044519175682	0.619157657442895	0.999968731569636	ENSMUSG00000025937	13624845	13660546	-	inside	11872	11133	NearestLocation	Lactb2	protein_coding
peak501	chr1	13650603	13651496	894	*	23.193134567015	0.243602419561093	1.183945293164	0.202548362369679	1.20268767770378	0.229097204097696	0.999968731569636	ENSMUSG00000025937	13624845	13660546	-	inside	9943	9050	NearestLocation	Lactb2	protein_coding
peak502	chr1	13653003	13653735	733	*	21.4605005481885	0.0678667377731763	1.04816565163091	0.202110537159003	0.335790200388141	0.737029080502051	0.999968731569636	ENSMUSG00000025937	13624845	13660546	-	inside	7543	6811	NearestLocation	Lactb2	protein_coding
peak503	chr1	13663063	13663898	836	*	23.6473185682435	0.189602344754315	1.14044932637469	0.197855893627529	0.958285049174471	0.337919040737332	0.999968731569636	ENSMUSG00000025937	13624845	13660546	-	upstream	-2517	2517	NearestLocation	Lactb2	protein_coding
peak504	chr1	13736406	13737687	1282	*	98.549995119517	-0.114915989145107	-1.08291198368135	0.20200703684379	-0.5688712182535	0.569443538945846	0.999968731569636	ENSMUSG00000077368	13774334	13774464	-	downstream	38058	36647	NearestLocation	Gm26273	snoRNA
peak505	chr1	13769234	13770263	1030	*	39.6533723222858	-0.00988699504637587	-1.00687667925897	0.19511250997844	-0.0506733015093107	0.959585851617648	0.999968731569636	ENSMUSG00000077368	13774334	13774464	-	downstream	5230	4071	NearestLocation	Gm26273	snoRNA
peak506	chr1	13780173	13781152	980	*	29.6772656076928	0.116845982144495	1.08436163942217	0.202511925618594	0.576983216112218	0.563950793617766	0.999968731569636	ENSMUSG00000077368	13774334	13774464	-	upstream	-5709	5709	NearestLocation	Gm26273	snoRNA
peak507	chr1	13782862	13783738	877	*	26.7774965376268	0.209894516847381	1.15660361533574	0.193166556749076	1.08659863477317	0.27721422867754	0.999968731569636	ENSMUSG00000097711	13785883	13786879	-	downstream	4017	2145	NearestLocation	Gm5523	pseudogene
peak508	chr1	13785832	13787106	1275	*	36.8787686366641	0.226207144657346	1.16975560753475	0.187771979404225	1.20469063262299	0.228322753586528	0.999968731569636	ENSMUSG00000097711	13785883	13786879	-	includeFeature	1047	51	NearestLocation	Gm5523	pseudogene
peak509	chr1	13787879	13788655	777	*	19.5701533478603	-0.127912137122716	-1.09271118888071	0.204358428345288	-0.625920536571133	0.531367063603533	0.999968731569636	ENSMUSG00000097711	13785883	13786879	-	upstream	-1000	1000	NearestLocation	Gm5523	pseudogene
peak510	chr1	13802631	13803141	511	*	11.9849291338094	0.065576411592221	1.04650297405516	0.208821626391916	0.314030748276749	0.753497685431005	0.999968731569636	ENSMUSG00000097711	13785883	13786879	-	upstream	-15752	15752	NearestLocation	Gm5523	pseudogene
peak511	chr1	13814490	13817276	2787	*	142.174125864392	-0.126357057416296	-1.09153399102255	0.138781776234008	-0.910472980279761	0.362573124978	0.999968731569636	ENSMUSG00000097711	13785883	13786879	-	upstream	-27611	27611	NearestLocation	Gm5523	pseudogene
peak512	chr1	13818385	13819243	859	*	27.8037668631808	0.257792855313536	1.19564811119633	0.194384008389175	1.32620403010421	0.184772124757618	0.999968731569636	ENSMUSG00000097711	13785883	13786879	-	upstream	-31506	31506	NearestLocation	Gm5523	pseudogene
peak513	chr1	13819650	13820945	1296	*	67.7311950704621	0.0148137109155772	1.01032097960572	0.179845862470951	0.0823689281034754	0.93435334384701	0.999968731569636	ENSMUSG00000097711	13785883	13786879	-	upstream	-32771	32771	NearestLocation	Gm5523	pseudogene
peak514	chr1	13842712	13843642	931	*	32.1772046839707	0.0655776038674457	1.04650383890882	0.192990204256105	0.339797577396321	0.734008972438099	0.999968731569636	ENSMUSG00000097711	13785883	13786879	-	upstream	-55833	55833	NearestLocation	Gm5523	pseudogene
peak515	chr1	13846142	13847032	891	*	22.1129845186568	-0.199454522270166	-1.148264118438	0.204346206469472	-0.976061781210326	0.329033849343159	0.999968731569636	ENSMUSG00000097711	13785883	13786879	-	upstream	-59263	59263	NearestLocation	Gm5523	pseudogene
peak516	chr1	13848409	13849347	939	*	25.0843426458359	0.0555705162261036	1.03927000315041	0.204985322105702	0.271095099177142	0.786317890784268	0.999968731569636	ENSMUSG00000097711	13785883	13786879	-	upstream	-61530	61530	NearestLocation	Gm5523	pseudogene
peak517	chr1	13861994	13862884	891	*	27.18425279257	-0.251787651976824	-1.1906815819097	0.198858837141719	-1.26616274939486	0.205454820888888	0.999968731569636	ENSMUSG00000089358	13932378	13932685	+	upstream	-70384	69494	NearestLocation	Gm25491	misc_RNA
peak518	chr1	13889044	13889614	571	*	14.1954001640401	0.313396748343419	1.24262996424798	0.209348618749883	1.49700891371939	0.134390938700478	0.999968731569636	ENSMUSG00000089358	13932378	13932685	+	upstream	-43334	42764	NearestLocation	Gm25491	misc_RNA
peak519	chr1	13896649	13897864	1216	*	71.9465756010669	0.0201339115067668	1.01405360026574	0.194785972239974	0.103364278624551	0.91767386177742	0.999968731569636	ENSMUSG00000089358	13932378	13932685	+	upstream	-35729	34514	NearestLocation	Gm25491	misc_RNA
peak520	chr1	13941993	13942767	775	*	20.382813186405	-0.297319944082504	-1.2288594723532	0.205804417329649	-1.44467231529957	0.148549949708323	0.999968731569636	ENSMUSG00000089358	13932378	13932685	+	downstream	9615	9308	NearestLocation	Gm25491	misc_RNA
peak521	chr1	13955656	13956482	827	*	29.9206877292513	-0.165633026035067	-1.12165813146103	0.198330490891495	-0.835136469891981	0.403640874694477	0.999968731569636	ENSMUSG00000089358	13932378	13932685	+	downstream	23278	22971	NearestLocation	Gm25491	misc_RNA
peak522	chr1	13960439	13961736	1298	*	73.7554185917351	0.0705999941730735	1.05015333507107	0.163775908672028	0.431076797225743	0.666412531063489	0.999968731569636	ENSMUSG00000089358	13932378	13932685	+	downstream	28061	27754	NearestLocation	Gm25491	misc_RNA
peak523	chr1	13961998	13963720	1723	*	60.5384909653722	0.0763218513540254	1.05432660715701	0.173324663616044	0.440340397966077	0.659690585832962	0.999968731569636	ENSMUSG00000089358	13932378	13932685	+	downstream	29620	29313	NearestLocation	Gm25491	misc_RNA
peak524	chr1	13994093	13994986	894	*	23.3847622056121	-0.177670167476137	-1.13105584848691	0.20360561958349	-0.872619173476606	0.382870686265181	0.999968731569636	ENSMUSG00000089358	13932378	13932685	+	downstream	61715	61408	NearestLocation	Gm25491	misc_RNA
peak525	chr1	13998221	13999132	912	*	41.507931297346	-0.176541455921864	-1.13017129804326	0.196778407005168	-0.897158680206352	0.369634250197893	0.999968731569636	ENSMUSG00000089358	13932378	13932685	+	downstream	65843	65536	NearestLocation	Gm25491	misc_RNA
peak526	chr1	14013209	14013981	773	*	19.7004336126023	-0.180628607863703	-1.13337761048877	0.204706450894298	-0.88237867968788	0.377572061240814	0.999968731569636	ENSMUSG00000089358	13932378	13932685	+	downstream	80831	80524	NearestLocation	Gm25491	misc_RNA
peak527	chr1	14033708	14034650	943	*	28.4252299286266	-0.0103095746907237	-1.00717164659269	0.199438298043568	-0.0516930539011695	0.958773272025454	0.999968731569636	ENSMUSG00000089358	13932378	13932685	+	downstream	101330	101023	NearestLocation	Gm25491	misc_RNA
peak528	chr1	14051247	14052120	874	*	21.2865777289881	0.11049207225244	1.07959640082936	0.210321234951545	0.525349103612363	0.599340528034233	0.999968731569636	ENSMUSG00000089358	13932378	13932685	+	downstream	118869	118562	NearestLocation	Gm25491	misc_RNA
peak529	chr1	14080414	14081091	678	*	18.7152857424182	0.399841937618224	1.31936335275305	0.208470269309934	1.91798062592693	0.0551134678040685	0.999968731569636	ENSMUSG00000095853	14182578	14182677	+	upstream	-102164	101487	NearestLocation	Gm22616	miRNA
peak530	chr1	14084453	14086165	1713	*	147.315489767763	-0.0923777601246195	-1.06612585750567	0.186271225136425	-0.495931457244469	0.619942771058423	0.999968731569636	ENSMUSG00000095853	14182578	14182677	+	upstream	-98125	96413	NearestLocation	Gm22616	miRNA
peak531	chr1	14112848	14114586	1739	*	173.681838664168	-0.0755726862230467	-1.05377925677269	0.199123226798723	-0.379527227626925	0.704296389265162	0.999968731569636	ENSMUSG00000095853	14182578	14182677	+	upstream	-69730	67992	NearestLocation	Gm22616	miRNA
peak532	chr1	14179503	14180355	853	*	22.6379839206261	0.1186180119673	1.08569435470374	0.203229385937901	0.583665651597969	0.559445280861934	0.999968731569636	ENSMUSG00000095853	14182578	14182677	+	upstream	-3075	2223	NearestLocation	Gm22616	miRNA
peak533	chr1	14186963	14187777	815	*	18.5900933107768	0.318604597922047	1.24712372358264	0.204433022399702	1.55847912525169	0.119119712636604	0.999968731569636	ENSMUSG00000095853	14182578	14182677	+	downstream	4385	4286	NearestLocation	Gm22616	miRNA
peak534	chr1	14230999	14231912	914	*	24.0970005301866	-0.260378628689362	-1.19779301865008	0.204323642595545	-1.27434410125889	0.202541493450055	0.999968731569636	ENSMUSG00000095853	14182578	14182677	+	downstream	48421	48322	NearestLocation	Gm22616	miRNA
peak535	chr1	14252092	14252994	903	*	28.0760778900629	0.384674330138428	1.30556503929607	0.191694063339591	2.00670966766961	0.0447805860286251	0.999968731569636	ENSMUSG00000025932	14168954	14310200	-	inside	58108	57206	NearestLocation	Eya1	protein_coding
peak536	chr1	14299248	14299919	672	*	18.5591336568229	-0.370780657393432	-1.29305232552162	0.204324005671537	-1.81467006862367	0.0695746274539735	0.999968731569636	ENSMUSG00000025932	14168954	14310200	-	inside	10952	10281	NearestLocation	Eya1	protein_coding
peak537	chr1	14302417	14303406	990	*	27.4792473402889	-0.0237982027807754	-1.01663246170424	0.191445915796619	-0.124307706862011	0.901071645439665	0.999968731569636	ENSMUSG00000025932	14168954	14310200	-	inside	7783	6794	NearestLocation	Eya1	protein_coding
peak538	chr1	14306133	14306907	775	*	19.4146239009302	-0.177819271892003	-1.13117275062629	0.207305265580843	-0.857765341337455	0.391022051307654	0.999968731569636	ENSMUSG00000025932	14168954	14310200	-	inside	4067	3293	NearestLocation	Eya1	protein_coding
peak539	chr1	14364143	14365287	1145	*	78.9507166882867	-0.128242730400052	-1.09296161212014	0.17120074781658	-0.749078097120511	0.453810135604584	0.999968731569636	ENSMUSG00000025932	14168954	14310200	-	upstream	-53943	53943	NearestLocation	Eya1	protein_coding
peak540	chr1	14398027	14398689	663	*	18.6375298010969	0.0601998474712556	1.04261017706946	0.205441814115504	0.293026265030009	0.769502075820208	0.999968731569636	ENSMUSG00000025932	14168954	14310200	-	upstream	-87827	87827	NearestLocation	Eya1	protein_coding
peak541	chr1	14415518	14416265	748	*	22.4478452930422	-0.0978566106743405	-1.0701823278188	0.205005900943332	-0.477335580215275	0.633123178618287	0.999968731569636	ENSMUSG00000025932	14168954	14310200	-	upstream	-105318	105318	NearestLocation	Eya1	protein_coding
peak542	chr1	14432461	14433746	1286	*	31.7829361678992	0.32333321572711	1.25121803749643	0.204571155322744	1.58054157350287	0.113982893998356	0.999968731569636	ENSMUSG00000025932	14168954	14310200	-	upstream	-122261	122261	NearestLocation	Eya1	protein_coding
peak543	chr1	14440874	14441608	735	*	26.2958524443479	0.205047676675873	1.15272444020035	0.192119770336535	1.06729086921503	0.285840509953029	0.999968731569636	ENSMUSG00000025932	14168954	14310200	-	upstream	-130674	130674	NearestLocation	Eya1	protein_coding
peak544	chr1	14445999	14446670	672	*	17.149511095282	0.132668472668681	1.09631962841986	0.20809293195255	0.637544348209446	0.523770332425708	0.999968731569636	ENSMUSG00000025932	14168954	14310200	-	upstream	-135799	135799	NearestLocation	Eya1	protein_coding
peak545	chr1	14447169	14448135	967	*	34.4570942185034	0.234707691372737	1.17666830488627	0.19927647150921	1.17779931366303	0.238876622342218	0.999968731569636	ENSMUSG00000025932	14168954	14310200	-	upstream	-136969	136969	NearestLocation	Eya1	protein_coding
peak546	chr1	14481780	14482829	1050	*	50.4109711004571	-0.203894194158604	-1.15180316713547	0.194972338810785	-1.04575959544947	0.295672040082922	0.999968731569636	ENSMUSG00000025932	14168954	14310200	-	upstream	-171580	171580	NearestLocation	Eya1	protein_coding
peak547	chr1	14502106	14503033	928	*	24.4863503096488	-0.0540111275607817	-1.03814727778094	0.202676842620677	-0.266488893661458	0.789862711830284	0.999968731569636	ENSMUSG00000025932	14168954	14310200	-	upstream	-191906	191906	NearestLocation	Eya1	protein_coding
peak548	chr1	14643293	14644425	1133	*	37.902131412699	0.196554940845109	1.14595861270451	0.203238648654469	0.967113992079711	0.333487051516891	0.999968731569636	ENSMUSG00000054493	14755454	14758373	+	upstream	-112161	111029	NearestLocation	Gm9947	protein_coding
peak549	chr1	14681458	14682253	796	*	20.9944253744133	0.168338446271938	1.12376349925105	0.199305680490217	0.844624427451785	0.398320565996998	0.999968731569636	ENSMUSG00000054493	14755454	14758373	+	upstream	-73996	73201	NearestLocation	Gm9947	protein_coding
peak550	chr1	14688779	14689831	1053	*	36.8017594115133	-0.107687833450501	-1.07749997321449	0.195916200329128	-0.549662729624151	0.58255072463506	0.999968731569636	ENSMUSG00000054493	14755454	14758373	+	upstream	-66675	65623	NearestLocation	Gm9947	protein_coding
peak551	chr1	14696760	14697475	716	*	21.0012424812751	0.196099112175053	1.14559659698903	0.199875671016831	0.981105460096441	0.326540738152573	0.999968731569636	ENSMUSG00000054493	14755454	14758373	+	upstream	-58694	57979	NearestLocation	Gm9947	protein_coding
peak552	chr1	14712393	14713125	733	*	17.1486950143932	0.255030173793768	1.19336070176668	0.209612920341487	1.2166720132437	0.223729031396272	0.999968731569636	ENSMUSG00000054493	14755454	14758373	+	upstream	-43061	42329	NearestLocation	Gm9947	protein_coding
peak553	chr1	14753518	14754908	1391	*	33.3739983791471	0.0139014598893122	1.00968233111119	0.191028205071484	0.0727717662640981	0.941987738627014	0.999968731569636	ENSMUSG00000054493	14755454	14758373	+	upstream	-1936	546	NearestLocation	Gm9947	protein_coding
peak554	chr1	14759973	14760970	998	*	29.9612561902974	-0.0787118695862446	-1.05607468844837	0.191878904426859	-0.410216380072403	0.681647226101192	0.999968731569636	ENSMUSG00000025930	14753346	14755966	-	upstream	-4007	4007	NearestLocation	Msc	protein_coding
peak555	chr1	14800915	14801638	724	*	17.4781102849435	0.0444625245165645	1.03129889771554	0.210186698755807	0.211538240905628	0.832467295359998	0.999968731569636	ENSMUSG00000081201	14839869	14840156	-	downstream	39241	38231	NearestLocation	Smt3h2-ps4	pseudogene
peak556	chr1	14826535	14827391	857	*	17.9994798756024	0.189837296472225	1.14063507065238	0.207779458967625	0.913648044977367	0.360901812225929	0.999968731569636	ENSMUSG00000081201	14839869	14840156	-	downstream	13621	12478	NearestLocation	Smt3h2-ps4	pseudogene
peak557	chr1	14831272	14832561	1290	*	41.8982922172883	-0.0751909767337918	-1.05350048383523	0.187273022015059	-0.401504583654048	0.688048664135488	0.999968731569636	ENSMUSG00000081201	14839869	14840156	-	downstream	8884	7308	NearestLocation	Smt3h2-ps4	pseudogene
peak558	chr1	14839598	14840616	1019	*	35.5214867888583	0.00908813211544865	1.00631929618396	0.188417055740689	0.0482341265748058	0.961529652755908	0.999968731569636	ENSMUSG00000081201	14839869	14840156	-	includeFeature	558	271	NearestLocation	Smt3h2-ps4	pseudogene
peak559	chr1	14864524	14865658	1135	*	38.2040022423855	0.061806191261101	1.04377169982027	0.189889402579501	0.325485205711913	0.744813877732439	0.999968731569636	ENSMUSG00000082193	14865072	14865965	+	overlapStart	-548	307	NearestLocation	Rpl5-ps1	pseudogene
peak560	chr1	14929152	14929864	713	*	15.6343926663493	-0.172550063156307	-1.12704886183381	0.209379506403166	-0.824101967381931	0.409881622386475	0.999968731569636	ENSMUSG00000032769	14872648	14918862	-	upstream	-10290	10290	NearestLocation	Trpa1	protein_coding
peak561	chr1	14966050	14966654	605	*	12.7697379741522	0.196847550759241	1.1461910615929	0.209618490087205	0.939075320489849	0.347692074304886	0.999968731569636	ENSMUSG00000032769	14872648	14918862	-	upstream	-47188	47188	NearestLocation	Trpa1	protein_coding
peak562	chr1	14974834	14976623	1790	*	201.4895038189	-0.144000893968702	-1.10496516949345	0.204212294034523	-0.70515291280337	0.480715080882657	0.999968731569636	ENSMUSG00000088159	15019040	15019159	-	downstream	44325	42417	NearestLocation	Gm26345	snoRNA
peak563	chr1	14994066	14995218	1153	*	52.4517768119546	-0.391259340871256	-1.31153775688138	0.177396829987612	-2.20555993530763	0.0274148269195925	0.999968731569636	ENSMUSG00000088159	15019040	15019159	-	downstream	25093	23822	NearestLocation	Gm26345	snoRNA
peak564	chr1	15019938	15021029	1092	*	45.7152986417711	-0.0365824373714229	-1.02568123703206	0.185473497559517	-0.197238084431356	0.843641228881925	0.999968731569636	ENSMUSG00000088159	15019040	15019159	-	upstream	-779	779	NearestLocation	Gm26345	snoRNA
peak565	chr1	15072399	15073278	880	*	23.50416365147	0.155472749496193	1.11378652955454	0.193974740031243	0.801510286706156	0.42283629130552	0.999968731569636	ENSMUSG00000088159	15019040	15019159	-	upstream	-53240	53240	NearestLocation	Gm26345	snoRNA
peak566	chr1	15074708	15075639	932	*	26.9461020437536	0.230416299166263	1.1731734273221	0.204219727275942	1.12827640228372	0.259203206120598	0.999968731569636	ENSMUSG00000088159	15019040	15019159	-	upstream	-55549	55549	NearestLocation	Gm26345	snoRNA
peak567	chr1	15080027	15084831	4805	*	309.503127694908	-0.0815574875503775	-1.05815977970534	0.161701107143001	-0.504371856144756	0.614000091402015	0.999968731569636	ENSMUSG00000088159	15019040	15019159	-	upstream	-60868	60868	NearestLocation	Gm26345	snoRNA
peak568	chr1	15095266	15096732	1467	*	40.3612447056545	-0.0344778376133478	-1.02418606676243	0.18701889258795	-0.184354837825456	0.853735096704467	0.999968731569636	ENSMUSG00000088159	15019040	15019159	-	upstream	-76107	76107	NearestLocation	Gm26345	snoRNA
peak569	chr1	15103028	15104025	998	*	30.8355039343584	-0.187401685785283	-1.13871103325917	0.195780740789154	-0.957201842376851	0.338465387334111	0.999968731569636	ENSMUSG00000088159	15019040	15019159	-	upstream	-83869	83869	NearestLocation	Gm26345	snoRNA
peak570	chr1	15135673	15136724	1052	*	36.9310826308514	-0.0157300943818028	-1.01096292784792	0.190149209275496	-0.0827250054929886	0.934070201508327	0.999968731569636	ENSMUSG00000088159	15019040	15019159	-	upstream	-116514	116514	NearestLocation	Gm26345	snoRNA
peak571	chr1	15152014	15152922	909	*	26.5486512416885	-0.323147683642472	-1.25105713989984	0.194824668093936	-1.65865897169995	0.0971845312864278	0.999968731569636	ENSMUSG00000073737	15268799	15269797	-	downstream	117783	115877	NearestLocation	Gm10566	pseudogene
peak572	chr1	15171411	15172542	1132	*	42.0408036778208	-0.143933342691254	-1.10491343294541	0.188676064273865	-0.76285957757913	0.445547145585298	0.999968731569636	ENSMUSG00000073737	15268799	15269797	-	downstream	98386	96257	NearestLocation	Gm10566	pseudogene
peak573	chr1	15219175	15220155	981	*	31.588152836453	-0.25566735505857	-1.19388787833617	0.191511096668706	-1.33500021411735	0.181876276371715	0.999968731569636	ENSMUSG00000073737	15268799	15269797	-	downstream	50622	48644	NearestLocation	Gm10566	pseudogene
peak574	chr1	15263424	15264685	1262	*	102.93541266714	-0.0715095535000921	-1.05081562189994	0.191404259732867	-0.373604817363491	0.70869834934147	0.999968731569636	ENSMUSG00000073737	15268799	15269797	-	downstream	6373	4114	NearestLocation	Gm10566	pseudogene
peak575	chr1	15268619	15270167	1549	*	84.260902143787	-0.189122519053474	-1.14007008759415	0.164557070584045	-1.14928224221689	0.250439618009367	0.999968731569636	ENSMUSG00000073737	15268799	15269797	-	includeFeature	1178	180	NearestLocation	Gm10566	pseudogene
peak576	chr1	15312120	15313439	1320	*	54.6536139026223	-0.16334984839425	-1.1198844237024	0.181041320739629	-0.902279367643239	0.366908482879346	0.999968731569636	ENSMUSG00000092083	15287259	15714295	+	inside	24861	24861	NearestLocation	Kcnb2	protein_coding
peak577	chr1	15367408	15368228	821	*	24.518920590096	0.276384144855328	1.21115553409955	0.198085091850743	1.3952798884208	0.162931454370135	0.999968731569636	ENSMUSG00000092083	15287259	15714295	+	inside	80149	80149	NearestLocation	Kcnb2	protein_coding
peak578	chr1	15497054	15498006	953	*	45.1289072836127	0.0157801617170962	1.01099801294681	0.191553891463953	0.0823797501397447	0.93434473835735	0.999968731569636	ENSMUSG00000088829	15685935	15686046	-	downstream	188992	187929	NearestLocation	Gm25227	snoRNA
peak579	chr1	15529399	15530488	1090	*	37.3779872520858	-0.0405103095302608	-1.02847755500517	0.185724233426349	-0.218120752380576	0.827335028602715	0.999968731569636	ENSMUSG00000088829	15685935	15686046	-	downstream	156647	155447	NearestLocation	Gm25227	snoRNA
peak580	chr1	15569275	15570112	838	*	23.3238877783689	0.222807820243438	1.16700263637738	0.202751991369845	1.09891803645474	0.271803818669987	0.999968731569636	ENSMUSG00000088829	15685935	15686046	-	downstream	116771	115823	NearestLocation	Gm25227	snoRNA
peak581	chr1	15630668	15631485	818	*	16.5000068364924	0.0575230372002135	1.04067748718721	0.206796509015974	0.278162515769403	0.780887607834952	0.999968731569636	ENSMUSG00000088829	15685935	15686046	-	downstream	55378	54450	NearestLocation	Gm25227	snoRNA
peak582	chr1	15650784	15651612	829	*	20.7657352646178	-0.0799826093680162	-1.05700529905993	0.209792574238773	-0.381246141138366	0.703020614135057	0.999968731569636	ENSMUSG00000088829	15685935	15686046	-	downstream	35262	34323	NearestLocation	Gm25227	snoRNA
peak583	chr1	15653290	15654143	854	*	25.9848358719194	-0.0697908444671578	-1.04956451138163	0.199649672272613	-0.349566536587455	0.726664028238857	0.999968731569636	ENSMUSG00000088829	15685935	15686046	-	downstream	32756	31792	NearestLocation	Gm25227	snoRNA
peak584	chr1	15670761	15671474	714	*	15.9263935667188	-0.114817521706547	-1.08283807483205	0.209506795024706	-0.548037220907358	0.583666345685801	0.999968731569636	ENSMUSG00000088829	15685935	15686046	-	downstream	15285	14461	NearestLocation	Gm25227	snoRNA
peak585	chr1	15671807	15672591	785	*	17.9884405044332	-0.0730192642673967	-1.05191582531332	0.209039734831102	-0.349308060146528	0.726858047993969	0.999968731569636	ENSMUSG00000088829	15685935	15686046	-	downstream	14239	13344	NearestLocation	Gm25227	snoRNA
peak586	chr1	15709282	15710085	804	*	17.3635171171496	-0.105440800331777	-1.07582304668957	0.209752029225356	-0.502692635304578	0.615180388398371	0.999968731569636	ENSMUSG00000090498	15712303	15716367	+	upstream	-3021	2218	NearestLocation	Kcnb2	protein_coding
peak587	chr1	15741999	15743990	1992	*	203.229373924706	-0.139853507539241	-1.10179323319022	0.187425155522964	-0.74618322790777	0.455556738367089	0.999968731569636	ENSMUSG00000077377	15757832	15757963	+	upstream	-15833	13842	NearestLocation	Gm25168	snoRNA
peak588	chr1	15760808	15761890	1083	*	51.582468142131	-0.186466005948624	-1.13797274589713	0.195794270845036	-0.95235680361764	0.340916058735091	0.999968731569636	ENSMUSG00000077377	15757832	15757963	+	downstream	2976	2845	NearestLocation	Gm25168	snoRNA
peak589	chr1	15785505	15786297	793	*	26.7282060020721	-0.379371828286365	-1.30077535443006	0.198919186562255	-1.90716559243336	0.0564991475467249	0.999968731569636	ENSMUSG00000025925	15805658	15843428	+	upstream	-20153	19361	NearestLocation	Terf1	protein_coding
peak590	chr1	15793036	15794012	977	*	31.4306143884235	-0.021766424399469	-1.01520172410072	0.193126760725878	-0.112705377119456	0.910264138091189	0.999968731569636	ENSMUSG00000025925	15805658	15843428	+	upstream	-12622	11646	NearestLocation	Terf1	protein_coding
peak591	chr1	15800982	15801528	547	*	13.326851807118	0.103672350024552	1.07450511465486	0.209382692043644	0.495133332238096	0.620506006473631	0.999968731569636	ENSMUSG00000025925	15805658	15843428	+	upstream	-4676	4130	NearestLocation	Terf1	protein_coding
peak592	chr1	15804103	15804960	858	*	22.3445110817839	-0.0263171910765273	-1.01840908267542	0.200848500412798	-0.131030060082293	0.895751527894578	0.999968731569636	ENSMUSG00000025925	15805658	15843428	+	upstream	-1555	698	NearestLocation	Terf1	protein_coding
peak593	chr1	15855260	15856184	925	*	27.5516219684102	-0.300176416450471	-1.23129497004701	0.200609076687288	-1.49632519827799	0.134568931721712	0.999968731569636	ENSMUSG00000088943	15879530	15879832	+	upstream	-24270	23346	NearestLocation	Gm23259	misc_RNA
peak594	chr1	15861996	15863450	1455	*	73.2886355018156	-0.0687934926128215	-1.04883918597465	0.163257969795325	-0.421379076923884	0.673478295077342	0.999968731569636	ENSMUSG00000088943	15879530	15879832	+	upstream	-17534	16080	NearestLocation	Gm23259	misc_RNA
peak595	chr1	15866712	15867308	597	*	12.4400143307966	0.1492331395161	1.10897984026385	0.209155789721638	0.713502311911671	0.475534983030255	0.999968731569636	ENSMUSG00000088943	15879530	15879832	+	upstream	-12818	12222	NearestLocation	Gm23259	misc_RNA
peak596	chr1	15867421	15867932	512	*	14.1788497393838	0.470071883228505	1.38517848381978	0.209393790636409	2.2449179691519	0.0247733991567915	0.999968731569636	ENSMUSG00000088943	15879530	15879832	+	upstream	-12109	11598	NearestLocation	Gm23259	misc_RNA
peak597	chr1	15881929	15882827	899	*	26.2525924455605	-0.228276627082375	-1.17143477443455	0.192254331186305	-1.18736792910617	0.2350825244424	0.999968731569636	ENSMUSG00000088943	15879530	15879832	+	downstream	2399	2097	NearestLocation	Gm23259	misc_RNA
peak598	chr1	15883251	15884606	1356	*	48.2780394378991	-0.0185060175576397	-1.01291001781575	0.170735854500366	-0.108389755694813	0.913686527031368	0.999968731569636	ENSMUSG00000088943	15879530	15879832	+	downstream	3721	3419	NearestLocation	Gm23259	misc_RNA
peak599	chr1	15897018	15897751	734	*	18.4036232211931	-0.0704890247022727	-1.0500725622987	0.208023747382137	-0.338850855199649	0.734722088260977	0.999968731569636	ENSMUSG00000032719	15853862	15892722	-	upstream	-4296	4296	NearestLocation	Sbspon	protein_coding
peak600	chr1	15901170	15902082	913	*	28.7631397479317	0.247793072178992	1.18738934490051	0.192201664340146	1.28923478904149	0.197316473931998	0.999968731569636	ENSMUSG00000032719	15853862	15892722	-	upstream	-8448	8448	NearestLocation	Sbspon	protein_coding
peak601	chr1	15907384	15908219	836	*	26.2937007110981	-0.0197118837613831	-1.01375700524477	0.199026195522748	-0.0990416548415114	0.921105196891817	0.999968731569636	ENSMUSG00000032719	15853862	15892722	-	upstream	-14662	14662	NearestLocation	Sbspon	protein_coding
peak602	chr1	15917396	15918338	943	*	31.1158466114668	-0.0801842443964628	-1.0571530393529	0.205554463965842	-0.390087584815417	0.696471782972296	0.999968731569636	ENSMUSG00000032719	15853862	15892722	-	upstream	-24674	24674	NearestLocation	Sbspon	protein_coding
peak603	chr1	15920091	15920952	862	*	27.9918008611035	-0.0214444323465342	-1.01497516865959	0.19683980140338	-0.108943578451334	0.913247241720014	0.999968731569636	ENSMUSG00000032719	15853862	15892722	-	upstream	-27369	27369	NearestLocation	Sbspon	protein_coding
peak604	chr1	15933657	15935081	1425	*	115.213613768566	-0.195424340516996	-1.1450609083331	0.200712216914592	-0.973654436790728	0.330228147514345	0.999968731569636	ENSMUSG00000032719	15853862	15892722	-	upstream	-40935	40935	NearestLocation	Sbspon	protein_coding
peak605	chr1	15955538	15956616	1079	*	43.8912145598291	-0.12110919029712	-1.08757070047043	0.186546005887586	-0.649218886895391	0.516196905554653	0.999968731569636	ENSMUSG00000032719	15853862	15892722	-	upstream	-62816	62816	NearestLocation	Sbspon	protein_coding
peak606	chr1	15965172	15966040	869	*	22.3947320841068	-0.111525681012108	-1.08037014725044	0.205764167612002	-0.542007300427574	0.587813476700024	0.999968731569636	ENSMUSG00000032719	15853862	15892722	-	upstream	-72450	72450	NearestLocation	Sbspon	protein_coding
peak607	chr1	15968454	15969359	906	*	24.353888845934	-0.163975990119434	-1.12037056840514	0.203547730747575	-0.805589870823889	0.420479367990553	0.999968731569636	ENSMUSG00000032719	15853862	15892722	-	upstream	-75732	75732	NearestLocation	Sbspon	protein_coding
peak608	chr1	16035921	16036960	1040	*	39.2069958345398	0.0314489187243844	1.02203805749894	0.195707300850628	0.160693640899925	0.872334698171071	0.999968731569636	ENSMUSG00000067795	16065979	16093325	-	downstream	57404	29019	NearestLocation	4930444P10Rik	protein_coding
peak609	chr1	16067340	16068087	748	*	17.8836699063365	0.288414073478036	1.22129699153903	0.207970005124795	1.38680610843361	0.165500893972547	0.999968731569636	ENSMUSG00000067795	16065979	16093325	-	inside	25985	1361	NearestLocation	4930444P10Rik	protein_coding
peak610	chr1	16089565	16090387	823	*	25.3900065371018	0.256046651720615	1.19420180276712	0.20479644650548	1.25024948474272	0.211208425223729	0.999968731569636	ENSMUSG00000067795	16065979	16093325	-	inside	3760	2938	NearestLocation	4930444P10Rik	protein_coding
peak611	chr1	16111124	16111716	593	*	13.574116762908	0.219661842922538	1.16446061349857	0.210244895195542	1.04479037513961	0.296119864261813	0.999968731569636	ENSMUSG00000025921	16105774	16133734	+	inside	5350	5350	NearestLocation	Rdh10	protein_coding
peak612	chr1	16119015	16119728	714	*	16.5638515455534	0.00691295748845916	1.00480319553099	0.209013378138184	0.0330742345300445	0.973615389371984	0.999968731569636	ENSMUSG00000025921	16105774	16133734	+	inside	13241	13241	NearestLocation	Rdh10	protein_coding
peak613	chr1	16151361	16152307	947	*	22.8958235340366	-0.1745298644724	-1.12859656559603	0.200159684002989	-0.871953137524907	0.383233943320494	0.999968731569636	ENSMUSG00000025921	16105774	16133734	+	downstream	45587	17627	NearestLocation	Rdh10	protein_coding
peak614	chr1	16157428	16158415	988	*	23.9026632727603	0.304576814804433	1.2350563053851	0.206504201214822	1.47491824869746	0.140234523537454	0.999968731569636	ENSMUSG00000025921	16105774	16133734	+	downstream	51654	23694	NearestLocation	Rdh10	protein_coding
peak615	chr1	16169255	16170405	1151	*	59.3721853605526	-0.0788024559703718	-1.05614100113967	0.183065044701144	-0.43046151218556	0.666859957994887	0.999968731569636	ENSMUSG00000025921	16105774	16133734	+	downstream	63481	35521	NearestLocation	Rdh10	protein_coding
peak616	chr1	16172081	16172812	732	*	19.5686806060477	0.0478765517222489	1.03374227738442	0.20822594112905	0.229925971099715	0.818149294893465	0.999968731569636	ENSMUSG00000025921	16105774	16133734	+	downstream	66307	38347	NearestLocation	Rdh10	protein_coding
peak617	chr1	16175376	16176954	1579	*	48.0233253658515	-0.191656396197152	-1.14207420891608	0.181299541684209	-1.05712565192791	0.290454245432477	0.999968731569636	ENSMUSG00000025921	16105774	16133734	+	downstream	69602	41642	NearestLocation	Rdh10	protein_coding
peak618	chr1	16205194	16206243	1050	*	49.3621325820191	0.0227682758538016	1.0159069559916	0.182520842315395	0.124743429654232	0.900726674019163	0.999968731569636	ENSMUSG00000089982	16253592	16267921	+	upstream	-48398	47349	NearestLocation	Gm7568	antisense
peak619	chr1	16214891	16215751	861	*	25.7389461510381	-0.0624404469894617	-1.04423067673823	0.197430518549796	-0.316265425670313	0.751801051620966	0.999968731569636	ENSMUSG00000089982	16253592	16267921	+	upstream	-38701	37841	NearestLocation	Gm7568	antisense
peak620	chr1	16235049	16235689	641	*	14.0659893721682	0.0513997876940243	1.0362698862989	0.21021432592855	0.244511345584955	0.806834816091982	0.999968731569636	ENSMUSG00000089982	16253592	16267921	+	upstream	-18543	17903	NearestLocation	Gm7568	antisense
peak621	chr1	16274862	16275730	869	*	19.1900883991685	-0.210874365148503	-1.15738942314548	0.208222233311054	-1.01273702522193	0.311185787710856	0.999968731569636	ENSMUSG00000089982	16253592	16267921	+	downstream	21270	6941	NearestLocation	Gm7568	antisense
peak622	chr1	16282815	16283396	582	*	17.2498263024298	0.0785129607574746	1.05592909420074	0.205216908448358	0.382585242858933	0.702027313774701	0.999968731569636	ENSMUSG00000089982	16253592	16267921	+	downstream	29223	14894	NearestLocation	Gm7568	antisense
peak623	chr1	16342409	16343500	1092	*	63.0911413895274	-0.0329146440327217	-1.02307693836603	0.177360960527036	-0.185579982961946	0.852774152151358	0.999968731569636	ENSMUSG00000089982	16253592	16267921	+	downstream	88817	74488	NearestLocation	Gm7568	antisense
peak624	chr1	16452564	16453655	1092	*	47.7133547836433	-0.308626876853465	-1.2385283366948	0.194153570760685	-1.58960185817999	0.1119245779646	0.999968731569636	ENSMUSG00000025920	16228674	16520112	-	inside	67548	66457	NearestLocation	Stau2	protein_coding
peak625	chr1	16474614	16475345	732	*	20.3371219993712	-0.168620751056371	-1.12398341742113	0.204070062352706	-0.826288526167717	0.408640440619747	0.999968731569636	ENSMUSG00000025920	16228674	16520112	-	inside	45498	44767	NearestLocation	Stau2	protein_coding
peak626	chr1	16500214	16501145	932	*	24.0364612358877	0.0447875464852045	1.03153126321831	0.202486879321304	0.221187400563057	0.824946519211526	0.999968731569636	ENSMUSG00000025920	16228674	16520112	-	inside	19898	18967	NearestLocation	Stau2	protein_coding
peak627	chr1	16503061	16504183	1123	*	50.3591729982165	0.0479297212645771	1.03378037595346	0.198460717919202	0.241507345973072	0.809161923701635	0.999968731569636	ENSMUSG00000025920	16228674	16520112	-	inside	17051	15929	NearestLocation	Stau2	protein_coding
peak628	chr1	16516001	16517088	1088	*	41.2522559087842	-0.282666530456369	-1.21644115370183	0.204870400681089	-1.37973338030602	0.167668751223254	0.999968731569636	ENSMUSG00000025920	16228674	16520112	-	inside	4111	3024	NearestLocation	Stau2	protein_coding
peak629	chr1	16600218	16600956	739	*	20.0276498617442	0.136027856044244	1.09887543483094	0.206412583909842	0.65900951127892	0.509889661002105	0.999968731569636	ENSMUSG00000025939	16540790	16619489	-	inside	19271	18533	NearestLocation	Ube2w	protein_coding
peak630	chr1	16622042	16622910	869	*	24.0495644745788	-0.0811966986844027	-1.05789518842073	0.202545868572301	-0.400880547486549	0.688508072374247	0.999968731569636	ENSMUSG00000025939	16540790	16619489	-	upstream	-2553	2553	NearestLocation	Ube2w	protein_coding
peak631	chr1	16664013	16664715	703	*	17.461562545084	0.0521687311548884	1.0368223560311	0.208085697618537	0.250707913864047	0.802039941679587	0.999968731569636	ENSMUSG00000025940	16665207	16678275	+	upstream	-1194	492	NearestLocation	Tmem70	protein_coding
peak632	chr1	16680306	16680989	684	*	22.2296783837312	0.0328378205236719	1.02302246097087	0.202469419752195	0.162186569032808	0.871158936128189	0.999968731569636	ENSMUSG00000025779	16688456	16709605	+	upstream	-8150	7467	NearestLocation	Ly96	protein_coding
peak633	chr1	16701741	16702925	1185	*	47.8602986916155	0.038492954091279	1.02704041494321	0.169930945225282	0.22652115563912	0.820796106990497	0.999968731569636	ENSMUSG00000025779	16688456	16709605	+	inside	13285	6680	NearestLocation	Ly96	protein_coding
peak634	chr1	16711030	16714169	3140	*	173.447023759938	0.0330548158825996	1.02317634506659	0.128318794656343	0.25759917688695	0.796716265026694	0.999968731569636	ENSMUSG00000025779	16688456	16709605	+	downstream	22574	1425	NearestLocation	Ly96	protein_coding
peak635	chr1	16723763	16724374	612	*	17.1948666250093	0.229227363014086	1.17220700429128	0.208030672563013	1.10189214018261	0.270508566021414	0.999968731569636	ENSMUSG00000025779	16688456	16709605	+	downstream	35307	14158	NearestLocation	Ly96	protein_coding
peak636	chr1	16727775	16728627	853	*	27.7844101343895	0.123125407738149	1.08909168162699	0.200194931349541	0.615027597892433	0.53853649482807	0.999968731569636	ENSMUSG00000025779	16688456	16709605	+	downstream	39319	18170	NearestLocation	Ly96	protein_coding
peak637	chr1	16737869	16741037	3169	*	233.651805139129	-0.291857539439342	-1.22421549988127	0.150450144260425	-1.93989537779468	0.0523924059432744	0.999968731569636	ENSMUSG00000091020	16768270	16770138	-	downstream	32269	27233	NearestLocation	Gm5828	protein_coding
peak638	chr1	16742678	16745776	3099	*	160.846910426728	-0.0183567849546543	-1.01280524766228	0.14718331891164	-0.124720553187652	0.900744785360484	0.999968731569636	ENSMUSG00000091020	16768270	16770138	-	downstream	27460	22494	NearestLocation	Gm5828	protein_coding
peak639	chr1	16757959	16758910	952	*	26.4284904458068	-0.13047810988225	-1.09465641085671	0.200447230179165	-0.650934960615944	0.515088472302223	0.999968731569636	ENSMUSG00000091020	16768270	16770138	-	downstream	12179	9360	NearestLocation	Gm5828	protein_coding
peak640	chr1	16761793	16762901	1109	*	38.8882530250318	0.220288068148043	1.16496617626564	0.17762056107309	1.24021716189375	0.21489508230319	0.999968731569636	ENSMUSG00000091020	16768270	16770138	-	downstream	8345	5369	NearestLocation	Gm5828	protein_coding
peak641	chr1	16783441	16784184	744	*	20.4259645033787	-0.438435933905746	-1.35513439164995	0.204699004811161	-2.14185669495664	0.032205015529602	0.999968731569636	ENSMUSG00000091020	16768270	16770138	-	upstream	-13303	13303	NearestLocation	Gm5828	protein_coding
peak642	chr1	16797801	16798634	834	*	23.9048092088284	-0.435628267592974	-1.35249969395063	0.204347850875884	-2.13179764663914	0.0330234852002098	0.999968731569636	ENSMUSG00000091020	16768270	16770138	-	upstream	-27663	27663	NearestLocation	Gm5828	protein_coding
peak643	chr1	16816534	16817775	1242	*	33.3361307603609	0.031630658652228	1.02216681431687	0.196115976651211	0.161285476034839	0.871868561945037	0.999968731569636	ENSMUSG00000091020	16768270	16770138	-	upstream	-46396	46396	NearestLocation	Gm5828	protein_coding
peak644	chr1	16827639	16829590	1952	*	71.7761970301059	0.0932916474750156	1.06680141787562	0.162637180215747	0.573618205574269	0.566226189320355	0.999968731569636	ENSMUSG00000091020	16768270	16770138	-	upstream	-57501	57501	NearestLocation	Gm5828	protein_coding
peak645	chr1	16833230	16835464	2235	*	103.693451616783	0.154830750921658	1.1132910053659	0.150782393636243	1.02684900529688	0.30449156970645	0.999968731569636	ENSMUSG00000091020	16768270	16770138	-	upstream	-63092	63092	NearestLocation	Gm5828	protein_coding
peak646	chr1	16847740	16848877	1138	*	51.9400588919081	-0.418685837235093	-1.33670938049171	0.174187918013412	-2.40364453522462	0.0162325487224748	0.999968731569636	ENSMUSG00000091020	16768270	16770138	-	upstream	-77602	77602	NearestLocation	Gm5828	protein_coding
peak647	chr1	16870759	16871626	868	*	26.8943180740525	-0.0250165335993355	-1.01749135270834	0.200991610585074	-0.124465561157075	0.900946666523377	0.999968731569636	ENSMUSG00000091020	16768270	16770138	-	upstream	-100621	100621	NearestLocation	Gm5828	protein_coding
peak648	chr1	16877446	16878212	767	*	19.8164568594912	-0.00304220570319029	-1.00211092116948	0.208923382291491	-0.0145613462209117	0.988382137228616	0.999968731569636	ENSMUSG00000091020	16768270	16770138	-	upstream	-107308	107308	NearestLocation	Gm5828	protein_coding
peak649	chr1	16881203	16881963	761	*	22.383860559752	-0.109554068353546	-1.07889470263879	0.198793145398213	-0.551095804304987	0.581568001467552	0.999968731569636	ENSMUSG00000091020	16768270	16770138	-	upstream	-111065	111065	NearestLocation	Gm5828	protein_coding
peak650	chr1	16882649	16883186	538	*	12.0740035332776	-0.165676315166332	-1.12169178814744	0.207092972755313	-0.800009353103853	0.423705378156711	0.999968731569636	ENSMUSG00000091020	16768270	16770138	-	upstream	-112511	112511	NearestLocation	Gm5828	protein_coding
peak651	chr1	16888803	16889687	885	*	20.4984020291908	-0.247312685765375	-1.18699403560996	0.205820443660554	-1.20159436724007	0.229520724905452	0.999968731569636	ENSMUSG00000091020	16768270	16770138	-	upstream	-118665	118665	NearestLocation	Gm5828	protein_coding
peak652	chr1	16897500	16898056	557	*	18.0676887499202	-0.0471847223336909	-1.03324667587622	0.20174179849468	-0.23388669420896	0.815072943238565	0.999968731569636	ENSMUSG00000091020	16768270	16770138	-	upstream	-127362	127362	NearestLocation	Gm5828	protein_coding
peak653	chr1	16937327	16937914	588	*	15.4466796848203	-0.180219170026605	-1.1330560027879	0.209738878317998	-0.859254952977118	0.390199871177819	0.999968731569636	ENSMUSG00000042686	16994938	17097889	-	downstream	160562	57024	NearestLocation	Jph1	protein_coding
peak654	chr1	16941161	16942427	1267	*	70.5831040326009	-0.0811408835414082	-1.05785426124808	0.15526723783867	-0.522588568399198	0.601260597422667	0.999968731569636	ENSMUSG00000042686	16994938	17097889	-	downstream	156728	52511	NearestLocation	Jph1	protein_coding
peak655	chr1	16952584	16954337	1754	*	173.954253906274	-0.128586312401987	-1.09322193509032	0.198979838352168	-0.646227846332881	0.518131808160329	0.999968731569636	ENSMUSG00000042686	16994938	17097889	-	downstream	145305	40601	NearestLocation	Jph1	protein_coding
peak656	chr1	17017597	17018475	879	*	22.6475625038951	0.107251238445691	1.07717394455436	0.202324576418112	0.530094960999953	0.596046092619723	0.999968731569636	ENSMUSG00000042686	16994938	17097889	-	inside	80292	22659	NearestLocation	Jph1	protein_coding
peak657	chr1	17091068	17092481	1414	*	91.7468622758311	-0.0839373715380296	-1.05990677105936	0.203485991049197	-0.412497052525527	0.679975140636937	0.999968731569636	ENSMUSG00000042686	16994938	17097889	-	inside	6821	5408	NearestLocation	Jph1	protein_coding
peak658	chr1	17124330	17125201	872	*	29.130038521857	0.0656783297442318	1.04657690611539	0.204978056855867	0.320416393596776	0.748652699823061	0.999968731569636	ENSMUSG00000025777	17145362	17164271	+	upstream	-21032	20161	NearestLocation	Gdap1	protein_coding
peak659	chr1	17222372	17222872	501	*	12.3462324358284	-0.021783004060159	-1.01521339101324	0.209901139155015	-0.10377744564822	0.917345965573956	0.999968731569636	ENSMUSG00000025777	17145362	17164271	+	downstream	77010	58101	NearestLocation	Gdap1	protein_coding
peak660	chr1	17223064	17223759	696	*	19.0403139156359	-0.0545060006267492	-1.03850344400818	0.203999123722281	-0.267187425280082	0.789324857495166	0.999968731569636	ENSMUSG00000025777	17145362	17164271	+	downstream	77702	58793	NearestLocation	Gdap1	protein_coding
peak661	chr1	17226783	17228035	1253	*	44.2476434847495	0.024235832374735	1.016940895521	0.18903311534635	0.128209453303087	0.897983219158877	0.999968731569636	ENSMUSG00000025777	17145362	17164271	+	downstream	81421	62512	NearestLocation	Gdap1	protein_coding
peak662	chr1	17239183	17239871	689	*	18.6393556787112	-0.00103628532944299	-1.00071855629233	0.207265519657184	-0.00499979606428023	0.996010756533647	0.999968731569636	ENSMUSG00000025777	17145362	17164271	+	downstream	93821	74912	NearestLocation	Gdap1	protein_coding
peak663	chr1	17241383	17242174	792	*	20.1410067152912	0.428608877634157	1.34593512957571	0.207493202344041	2.06565262279527	0.0388612917975426	0.999968731569636	ENSMUSG00000025777	17145362	17164271	+	downstream	96021	77112	NearestLocation	Gdap1	protein_coding
peak664	chr1	17294109	17295182	1074	*	43.8044632025236	0.13194775486441	1.09577208391183	0.197282053970853	0.668827965892452	0.503605225042808	0.999968731569636	ENSMUSG00000025777	17145362	17164271	+	downstream	148747	129838	NearestLocation	Gdap1	protein_coding
peak665	chr1	17334391	17335441	1051	*	35.3917312305618	0.0326846813006688	1.02291387492475	0.195207057587664	0.167435961099874	0.867027031676621	0.999968731569636	ENSMUSG00000089534	17520001	17520111	+	upstream	-185610	184560	NearestLocation	Gm25166	snoRNA
peak666	chr1	17373720	17374585	866	*	23.7714884650885	-0.0456303039818689	-1.03213401337815	0.202121161598628	-0.225757182577851	0.821390280684523	0.999968731569636	ENSMUSG00000089534	17520001	17520111	+	upstream	-146281	145416	NearestLocation	Gm25166	snoRNA
peak667	chr1	17388820	17390578	1759	*	191.269006015982	-0.207590379887381	-1.15475787103577	0.201395591327948	-1.03075930569575	0.302653705961764	0.999968731569636	ENSMUSG00000089534	17520001	17520111	+	upstream	-131181	129423	NearestLocation	Gm25166	snoRNA
peak668	chr1	17394342	17395217	876	*	23.4169164368139	0.0979957558794149	1.07028554985573	0.198808886740743	0.492914363567694	0.622073097789776	0.999968731569636	ENSMUSG00000089534	17520001	17520111	+	upstream	-125659	124784	NearestLocation	Gm25166	snoRNA
peak669	chr1	17395885	17396783	899	*	20.2504532730678	-0.00231194592525264	-1.00160380351912	0.208389891922041	-0.0110943285393014	0.991148188132643	0.999968731569636	ENSMUSG00000089534	17520001	17520111	+	upstream	-124116	123218	NearestLocation	Gm25166	snoRNA
peak670	chr1	17400802	17401729	928	*	29.6116127584909	0.0786775208025957	1.05604954491621	0.197215486839349	0.398941898851412	0.68993601569691	0.999968731569636	ENSMUSG00000089534	17520001	17520111	+	upstream	-119199	118272	NearestLocation	Gm25166	snoRNA
peak671	chr1	17412597	17413119	523	*	13.8767352655618	-0.0627232774122589	-1.04443541103551	0.210157095221728	-0.298459004422772	0.765352860773023	0.999968731569636	ENSMUSG00000089534	17520001	17520111	+	upstream	-107404	106882	NearestLocation	Gm25166	snoRNA
peak672	chr1	17422133	17423169	1037	*	41.4528536839329	0.0443258440108365	1.03120119738807	0.196569710050947	0.225496817385283	0.821592800979862	0.999968731569636	ENSMUSG00000089534	17520001	17520111	+	upstream	-97868	96832	NearestLocation	Gm25166	snoRNA
peak673	chr1	17440830	17441576	747	*	20.6398221447406	-0.106073518330896	-1.07629497032734	0.20987395482885	-0.505415349977076	0.613267139813315	0.999968731569636	ENSMUSG00000089534	17520001	17520111	+	upstream	-79171	78425	NearestLocation	Gm25166	snoRNA
peak674	chr1	17466509	17467985	1477	*	111.669438019828	-0.231395092844527	-1.17396963464167	0.202203646552109	-1.14436656702378	0.252471647363088	0.999968731569636	ENSMUSG00000089534	17520001	17520111	+	upstream	-53492	52016	NearestLocation	Gm25166	snoRNA
peak675	chr1	17473175	17474471	1297	*	71.9575330216786	-0.181952291255902	-1.13441797004196	0.175182708183106	-1.0386429867594	0.29897080578229	0.999968731569636	ENSMUSG00000089534	17520001	17520111	+	upstream	-46826	45530	NearestLocation	Gm25166	snoRNA
peak676	chr1	17524043	17527628	3586	*	191.43386530519	-0.0692420080096087	-1.04916530732516	0.122808608010467	-0.563820477500302	0.572876314151852	0.999968731569636	ENSMUSG00000089534	17520001	17520111	+	downstream	4042	3932	NearestLocation	Gm25166	snoRNA
peak677	chr1	17539443	17540435	993	*	26.3019658129294	-0.0820718921419304	-1.0585371424096	0.201827072107737	-0.406644615535619	0.684269023756265	0.999968731569636	ENSMUSG00000089534	17520001	17520111	+	downstream	19442	19332	NearestLocation	Gm25166	snoRNA
peak678	chr1	17541958	17542502	545	*	15.2746531016733	0.221823388776629	1.16620659687019	0.210034300361345	1.05612934837311	0.29090912368223	0.999968731569636	ENSMUSG00000089534	17520001	17520111	+	downstream	21957	21847	NearestLocation	Gm25166	snoRNA
peak679	chr1	17573882	17574751	870	*	17.903117441015	0.250670852261826	1.18976022413053	0.210239027405904	1.19231360302034	0.233138302661279	0.999968731569636	ENSMUSG00000067780	17601901	17630938	+	upstream	-28019	27150	NearestLocation	Pi15	protein_coding
peak680	chr1	17668277	17669147	871	*	20.5263200751795	-0.05268950121991	-1.03719668566725	0.20880493769491	-0.252338387212356	0.80077951919957	0.999968731569636	ENSMUSG00000025776	17727045	17766344	+	upstream	-58768	57898	NearestLocation	Crispld1	protein_coding
peak681	chr1	17685335	17686500	1166	*	56.5661150790333	-0.166049544319686	-1.12198201042028	0.18469596923782	-0.899042599602568	0.368629970434784	0.999968731569636	ENSMUSG00000025776	17727045	17766344	+	upstream	-41710	40545	NearestLocation	Crispld1	protein_coding
peak682	chr1	17704322	17705836	1515	*	153.264146060235	-0.00942045636991674	-1.00655112815163	0.177842384386659	-0.0529708168410241	0.957755159844496	0.999968731569636	ENSMUSG00000025776	17727045	17766344	+	upstream	-22723	21209	NearestLocation	Crispld1	protein_coding
peak683	chr1	17792660	17793515	856	*	27.4139942822806	0.234002735970017	1.1760934806677	0.199003037047064	1.175875199908	0.239644750426743	0.999968731569636	ENSMUSG00000085125	17676027	17727646	-	upstream	-65014	65014	NearestLocation	Gm16070	lincRNA
peak684	chr1	17903203	17904383	1181	*	72.7910197249683	0.00811573029608444	1.00564124782171	0.188842197731225	0.0429762542143011	0.965720462752631	0.999968731569636	ENSMUSG00000085125	17676027	17727646	-	upstream	-175557	175557	NearestLocation	Gm16070	lincRNA
peak685	chr1	17921679	17922959	1281	*	96.5349598685161	-0.184535149571269	-1.13645073871263	0.194605253983222	-0.948253686856671	0.343000321953475	0.999968731569636	ENSMUSG00000085125	17676027	17727646	-	upstream	-194033	194033	NearestLocation	Gm16070	lincRNA
peak686	chr1	17939629	17940486	858	*	18.2571753853188	0.504624667248739	1.41875420389994	0.208882452838717	2.41583081963506	0.0156993538760038	0.999968731569636	ENSMUSG00000025774	18115191	18145902	-	downstream	206273	174705	NearestLocation	Crisp4	protein_coding
peak687	chr1	17940533	17941387	855	*	26.2412352202711	0.279861594804609	1.21407840598851	0.196695639872049	1.42281544718866	0.154789662176227	0.999968731569636	ENSMUSG00000025774	18115191	18145902	-	downstream	205369	173804	NearestLocation	Crisp4	protein_coding
peak688	chr1	17942207	17943051	845	*	21.7004441466594	0.0250788310876524	1.01753529028521	0.198163372161297	0.126556339923602	0.899291554687874	0.999968731569636	ENSMUSG00000025774	18115191	18145902	-	downstream	203695	172140	NearestLocation	Crisp4	protein_coding
peak689	chr1	17944010	17944919	910	*	29.4351963257137	0.00988562077986221	1.00687572013996	0.188188658546912	0.0525303748705871	0.95810609309211	0.999968731569636	ENSMUSG00000025774	18115191	18145902	-	downstream	201892	170272	NearestLocation	Crisp4	protein_coding
peak690	chr1	17952766	17953752	987	*	33.1505528035495	0.0454913278101089	1.03203459172553	0.191199749520404	0.237925666347457	0.811938748181674	0.999968731569636	ENSMUSG00000025774	18115191	18145902	-	downstream	193136	161439	NearestLocation	Crisp4	protein_coding
peak691	chr1	17956403	17959701	3299	*	262.841435305176	-0.215219172348896	-1.16088026040327	0.160715175226892	-1.33913410507164	0.180527019471288	0.999968731569636	ENSMUSG00000025774	18115191	18145902	-	downstream	189499	155490	NearestLocation	Crisp4	protein_coding
peak692	chr1	17961467	17964309	2843	*	127.020398269722	-0.0683381275417229	-1.04850818784234	0.149645869386385	-0.456665645513236	0.64791138735608	0.999968731569636	ENSMUSG00000025774	18115191	18145902	-	downstream	184435	150882	NearestLocation	Crisp4	protein_coding
peak693	chr1	18016133	18016947	815	*	27.7396359485144	0.072651326293255	1.05164758398956	0.200691001148606	0.362005899006198	0.717347622227785	0.999968731569636	ENSMUSG00000025774	18115191	18145902	-	downstream	129769	98244	NearestLocation	Crisp4	protein_coding
peak694	chr1	18046391	18047196	806	*	19.2200888044193	-0.0123717349081582	-1.00861230752641	0.21022582154969	-0.058849739850982	0.953071790408968	0.999968731569636	ENSMUSG00000025774	18115191	18145902	-	downstream	99511	67995	NearestLocation	Crisp4	protein_coding
peak695	chr1	18047255	18048385	1131	*	45.5625418554008	0.150437634039691	1.10990610525363	0.187325309173973	0.803082267436571	0.421927186243322	0.999968731569636	ENSMUSG00000025774	18115191	18145902	-	downstream	98647	66806	NearestLocation	Crisp4	protein_coding
peak696	chr1	18060588	18061464	877	*	15.9880405579414	0.176991573080167	1.13052396360662	0.205503939224795	0.861256352300677	0.389096869448934	0.999968731569636	ENSMUSG00000025774	18115191	18145902	-	downstream	85314	53727	NearestLocation	Crisp4	protein_coding
peak697	chr1	18072987	18074368	1382	*	39.9605220493638	-0.365140374929505	-1.2880069471157	0.190962731625922	-1.91210280571803	0.0558630090594142	0.999968731569636	ENSMUSG00000025774	18115191	18145902	-	downstream	72915	40823	NearestLocation	Crisp4	protein_coding
peak698	chr1	18077268	18079681	2414	*	223.942524877177	-0.0889100618781251	-1.06356636772089	0.194803878124834	-0.456408069151219	0.648096564318553	0.999968731569636	ENSMUSG00000025774	18115191	18145902	-	downstream	68634	35510	NearestLocation	Crisp4	protein_coding
peak699	chr1	18094238	18095073	836	*	21.8926307287523	0.135111017806361	1.09817731712458	0.20485349000328	0.659549504400425	0.509542967778433	0.999968731569636	ENSMUSG00000025774	18115191	18145902	-	downstream	51664	20118	NearestLocation	Crisp4	protein_coding
peak700	chr1	18099501	18100196	696	*	17.358607109817	-0.211547181104928	-1.15792930971724	0.210271870353661	-1.00606505639162	0.314384276500842	0.999968731569636	ENSMUSG00000025774	18115191	18145902	-	downstream	46401	14995	NearestLocation	Crisp4	protein_coding
peak701	chr1	18107546	18108012	467	*	14.2363533129383	-0.0222841738450719	-1.01556612159471	0.207710604141865	-0.107284719223348	0.914563106864058	0.999968731569636	ENSMUSG00000025774	18115191	18145902	-	downstream	38356	7179	NearestLocation	Crisp4	protein_coding
peak702	chr1	18114487	18115074	588	*	18.7500868324447	-0.0593004558235692	-1.04196040519916	0.206603522909793	-0.287025385571286	0.77409288278708	0.999968731569636	ENSMUSG00000025774	18115191	18145902	-	downstream	31415	117	NearestLocation	Crisp4	protein_coding
peak703	chr1	18141251	18141730	480	*	14.9479561331371	-0.135958029038612	-1.09882225011614	0.209778843839714	-0.648101717742776	0.51691916307067	0.999968731569636	ENSMUSG00000025774	18115191	18145902	-	inside	4651	4172	NearestLocation	Crisp4	protein_coding
peak704	chr1	18192927	18193665	739	*	16.4018422137076	-0.0436519527641743	-1.0307196297899	0.209176005544832	-0.208685277503392	0.834693933955162	0.999968731569636	ENSMUSG00000070977	18210053	18223564	-	downstream	30637	16388	NearestLocation	Defb44-ps	pseudogene
peak705	chr1	18213832	18214531	700	*	14.016362925456	0.0474571336411729	1.0334417931014	0.201017655408545	0.236084405345997	0.813367174675248	0.999968731569636	ENSMUSG00000070977	18210053	18223564	-	inside	9732	3779	NearestLocation	Defb44-ps	pseudogene
peak706	chr1	18245467	18246235	769	*	19.1766252230611	-0.0562120052952715	-1.03973221350568	0.208191130018061	-0.270001922225961	0.787158774787197	0.999968731569636	ENSMUSG00000073735	18236473	18237443	-	upstream	-8024	8024	NearestLocation	Defb18	protein_coding
peak707	chr1	18252168	18253662	1495	*	55.6148373527016	-0.120254274009405	-1.08692641567873	0.171352743878559	-0.701793687614545	0.482807835959803	0.999968731569636	ENSMUSG00000089923	18260524	18265080	-	downstream	12912	6862	NearestLocation	Gm15386	protein_coding
peak708	chr1	18254073	18255388	1316	*	65.7228271063772	-0.0378307723521878	-1.02656912244116	0.182056939779024	-0.207796376222218	0.835387962214666	0.999968731569636	ENSMUSG00000089923	18260524	18265080	-	downstream	11007	5136	NearestLocation	Gm15386	protein_coding
peak709	chr1	18292109	18292772	664	*	14.2764092922945	-0.290227823084285	-1.22283336608952	0.210178037949203	-1.38086655445147	0.167319995184649	0.999968731569636	ENSMUSG00000067773	18250980	18265138	-	upstream	-26971	26971	NearestLocation	Defb41	protein_coding
peak710	chr1	18324588	18325240	653	*	13.2303474144514	-0.0472617537251769	-1.03330184661699	0.209771468611431	-0.225301152907128	0.821745002836007	0.999968731569636	ENSMUSG00000067773	18250980	18265138	-	upstream	-59450	59450	NearestLocation	Defb41	protein_coding
peak711	chr1	18408307	18409458	1152	*	39.401430745383	-0.05084640890508	-1.03587247742689	0.202007561607955	-0.251705473301836	0.801268726103113	0.999968731569636	ENSMUSG00000067773	18250980	18265138	-	upstream	-143169	143169	NearestLocation	Defb41	protein_coding
peak712	chr1	18472237	18473583	1347	*	86.96475317464	-0.250379762504773	-1.18952019275295	0.175845377043416	-1.42386320706602	0.154486074337393	0.999968731569636	ENSMUSG00000067773	18250980	18265138	-	upstream	-207099	207099	NearestLocation	Defb41	protein_coding
peak713	chr1	18516544	18519706	3163	*	250.951939260268	-0.0391904637552526	-1.02753708526966	0.150853283102435	-0.259791918009771	0.795024285463353	0.999968731569636	ENSMUSG00000067773	18250980	18265138	-	upstream	-251406	251406	NearestLocation	Defb41	protein_coding
peak714	chr1	18520129	18521590	1462	*	71.5014975069855	-0.189990180598621	-1.14075595152574	0.155438770753284	-1.22228308727543	0.221600592732327	0.999968731569636	ENSMUSG00000067773	18250980	18265138	-	upstream	-254991	254991	NearestLocation	Defb41	protein_coding
peak715	chr1	18536660	18539022	2363	*	315.490545570122	-0.152697004244782	-1.11164566444993	0.206611363501393	-0.739054240081777	0.459874061953129	0.999968731569636	ENSMUSG00000067773	18250980	18265138	-	upstream	-271522	271522	NearestLocation	Defb41	protein_coding
peak716	chr1	18658379	18659749	1371	*	106.930426630959	-0.218139095582111	-1.16323218767302	0.202115139761119	-1.07928132370455	0.280462335964938	0.999968731569636	ENSMUSG00000088800	18969762	18969833	-	downstream	311454	310013	NearestLocation	Gm24075	snoRNA
peak717	chr1	18681444	18682402	959	*	24.313713235893	-0.026708817789432	-1.0186855723895	0.196990908390152	-0.135584012519672	0.892150144891934	0.999968731569636	ENSMUSG00000088800	18969762	18969833	-	downstream	288389	287360	NearestLocation	Gm24075	snoRNA
peak718	chr1	18695802	18696996	1195	*	34.589408309895	-0.15130198856504	-1.11057127688099	0.179905221861179	-0.841009432632203	0.400342650119667	0.999968731569636	ENSMUSG00000088800	18969762	18969833	-	downstream	274031	272766	NearestLocation	Gm24075	snoRNA
peak719	chr1	18760714	18763362	2649	*	139.386188479171	0.168119644213261	1.12359307992083	0.140619580476161	1.1955635455886	0.231866924472771	0.999968731569636	ENSMUSG00000088800	18969762	18969833	-	downstream	209119	206400	NearestLocation	Gm24075	snoRNA
peak720	chr1	18814669	18815422	754	*	18.1900487906143	0.487682852920238	1.40219097367274	0.207708043158426	2.34792473851514	0.0188783354384754	0.999968731569636	ENSMUSG00000088800	18969762	18969833	-	downstream	155164	154340	NearestLocation	Gm24075	snoRNA
peak721	chr1	18871980	18873104	1125	*	53.3488839474575	0.0822184685137771	1.05864469418703	0.188875371421495	0.435305396860336	0.663340768070962	0.999968731569636	ENSMUSG00000088800	18969762	18969833	-	downstream	97853	96658	NearestLocation	Gm24075	snoRNA
peak722	chr1	18927266	18928237	972	*	38.0686227166699	0.0256300391917145	1.01792413258518	0.189245479890552	0.135432768098543	0.892269717596842	0.999968731569636	ENSMUSG00000088800	18969762	18969833	-	downstream	42567	41525	NearestLocation	Gm24075	snoRNA
peak723	chr1	18950920	18951724	805	*	17.394046378314	0.0691839767837885	1.04912310635915	0.207410689790321	0.33356032349986	0.738711362282937	0.999968731569636	ENSMUSG00000088800	18969762	18969833	-	downstream	18913	18038	NearestLocation	Gm24075	snoRNA
peak724	chr1	19006602	19007685	1084	*	29.1817089276603	-0.047367525613606	-1.03337760642147	0.196261147014221	-0.241349479172124	0.809284265218522	0.999968731569636	ENSMUSG00000088800	18969762	18969833	-	upstream	-36769	36769	NearestLocation	Gm24075	snoRNA
peak725	chr1	19009250	19009785	536	*	15.873441350395	0.237680013701095	1.17909504280504	0.209700110027056	1.13342817831821	0.257034486361356	0.999968731569636	ENSMUSG00000088800	18969762	18969833	-	upstream	-39417	39417	NearestLocation	Gm24075	snoRNA
peak726	chr1	19066548	19067298	751	*	17.7387986165309	0.141876689288385	1.10333943086289	0.206961590075355	0.685521836379049	0.493014686076232	0.999968731569636	ENSMUSG00000042596	19103022	19166346	+	upstream	-36474	35724	NearestLocation	Tfap2d	protein_coding
peak727	chr1	19094874	19095859	986	*	36.9397686495876	-0.158453334925111	-1.11608997375503	0.199189493518785	-0.795490425353022	0.426328278318453	0.999968731569636	ENSMUSG00000042596	19103022	19166346	+	upstream	-8148	7163	NearestLocation	Tfap2d	protein_coding
peak728	chr1	19131222	19132620	1399	*	101.676344696342	-0.148427837383636	-1.10836098832332	0.187969632860315	-0.789637321332303	0.429739605752047	0.999968731569636	ENSMUSG00000060128	19153310	19153966	-	downstream	22744	20690	NearestLocation	Gm10075	pseudogene
peak729	chr1	19138969	19139762	794	*	18.4615422808436	0.180732527730032	1.13345925261584	0.209446422039237	0.862905777861294	0.388189273673667	0.999968731569636	ENSMUSG00000060128	19153310	19153966	-	downstream	14997	13548	NearestLocation	Gm10075	pseudogene
peak730	chr1	19153562	19154328	767	*	24.1093228270936	-0.046920343885929	-1.03305734748966	0.202384829088777	-0.231837258243043	0.81666441742596	0.999968731569636	ENSMUSG00000060128	19153310	19153966	-	overlapStart	404	252	NearestLocation	Gm10075	pseudogene
peak731	chr1	19184272	19184804	533	*	12.4126107243189	-0.0485150622749835	-1.03419989415027	0.207110796528162	-0.234246901118874	0.814793305877285	0.999968731569636	ENSMUSG00000025927	19208914	19238734	+	upstream	-24642	24110	NearestLocation	Tfap2b	protein_coding
peak732	chr1	19199543	19200059	517	*	15.8735184023014	0.0724245745842208	1.0514823071006	0.207207720335213	0.349526429165163	0.726694132860027	0.999968731569636	ENSMUSG00000025927	19208914	19238734	+	upstream	-9371	8855	NearestLocation	Tfap2b	protein_coding
peak733	chr1	19265665	19266632	968	*	29.4385689347801	-0.16785734703567	-1.12338881741509	0.196268970461707	-0.855241389613439	0.392417527044074	0.999968731569636	ENSMUSG00000025927	19208914	19238734	+	downstream	56751	26931	NearestLocation	Tfap2b	protein_coding
peak734	chr1	19283178	19286224	3047	*	158.058128489161	0.0506050902053268	1.03569922217417	0.146766338208036	0.344800386949737	0.730244442152184	0.999968731569636	ENSMUSG00000025927	19208914	19238734	+	downstream	74264	44444	NearestLocation	Tfap2b	protein_coding
peak735	chr1	19330708	19332790	2083	*	104.376627544301	0.051837695067724	1.03658447745566	0.14159262102444	0.366104495366156	0.714287103223728	0.999968731569636	ENSMUSG00000025927	19208914	19238734	+	downstream	121794	91974	NearestLocation	Tfap2b	protein_coding
peak736	chr1	19371894	19373235	1342	*	89.1088623978765	-0.281910179036953	-1.21580358593216	0.184949208615796	-1.52425728742953	0.127444452406326	0.999968731569636	ENSMUSG00000084668	19513855	19513919	-	downstream	142025	140620	NearestLocation	Gm24633	snoRNA
peak737	chr1	19398438	19399479	1042	*	46.8759530982638	-0.170166007181268	-1.1251879497028	0.197981142362613	-0.859506138567477	0.39006133475729	0.999968731569636	ENSMUSG00000084668	19513855	19513919	-	downstream	115481	114376	NearestLocation	Gm24633	snoRNA
peak738	chr1	19440155	19441309	1155	*	48.17348531954	0.150171724123514	1.10970155208483	0.190922112455477	0.786560143254932	0.431539398755676	0.999968731569636	ENSMUSG00000084668	19513855	19513919	-	downstream	73764	72546	NearestLocation	Gm24633	snoRNA
peak739	chr1	19449425	19450607	1183	*	53.0288752847094	0.046187325742039	1.03253259526193	0.185260687769461	0.249309911876797	0.80312106477942	0.999968731569636	ENSMUSG00000084668	19513855	19513919	-	downstream	64494	63248	NearestLocation	Gm24633	snoRNA
peak740	chr1	19540620	19541370	751	*	16.4970511701044	-0.29257871986485	-1.22482761882242	0.206158591449026	-1.41919246638427	0.155842911727499	0.999968731569636	ENSMUSG00000084668	19513855	19513919	-	upstream	-26701	26701	NearestLocation	Gm24633	snoRNA
peak741	chr1	19622097	19625327	3231	*	230.713025893293	-0.0854770158102862	-1.06103850744416	0.157668559808932	-0.542131011495696	0.587728256549625	0.999968731569636	ENSMUSG00000084668	19513855	19513919	-	upstream	-108178	108178	NearestLocation	Gm24633	snoRNA
peak742	chr1	19627063	19629897	2835	*	145.61817682507	0.0240738510874975	1.01682672298727	0.167547793034474	0.143683486672631	0.885750411605979	0.999968731569636	ENSMUSG00000084668	19513855	19513919	-	upstream	-113144	113144	NearestLocation	Gm24633	snoRNA
peak743	chr1	19651225	19652790	1566	*	51.2482487662182	0.103988486552723	1.07474059583942	0.186054123790504	0.558915246994542	0.576219563217545	0.999968731569636	ENSMUSG00000084668	19513855	19513919	-	upstream	-137306	137306	NearestLocation	Gm24633	snoRNA
peak744	chr1	19655877	19656554	678	*	19.2848664056436	0.260815706979247	1.19815595650008	0.206018255829191	1.2659834728214	0.205518999359349	0.999968731569636	ENSMUSG00000084668	19513855	19513919	-	upstream	-141958	141958	NearestLocation	Gm24633	snoRNA
peak745	chr1	19692591	19693923	1333	*	94.6873487344424	-0.129031546505729	-1.09355936939863	0.165331094756445	-0.780443307992422	0.435129984744158	0.999968731569636	ENSMUSG00000084668	19513855	19513919	-	upstream	-178672	178672	NearestLocation	Gm24633	snoRNA
peak746	chr1	19706566	19707631	1066	*	42.8961541081858	0.0683140070347311	1.0484906579161	0.190681394199256	0.358262573659101	0.720146823598523	0.999968731569636	ENSMUSG00000084668	19513855	19513919	-	upstream	-192647	192647	NearestLocation	Gm24633	snoRNA
peak747	chr1	19779921	19780858	938	*	29.7411611448503	0.0706542600781407	1.05019283655362	0.192803426520113	0.366457491722898	0.714023726479218	0.999968731569636	ENSMUSG00000077860	19921310	19921399	-	downstream	141478	140452	NearestLocation	Gm25568	miRNA
peak748	chr1	19799008	19800325	1318	*	103.779834069371	-0.0575918466044555	-1.04072712353002	0.190916687765707	-0.301659573494864	0.762911589054748	0.999968731569636	ENSMUSG00000077860	19921310	19921399	-	downstream	122391	120985	NearestLocation	Gm25568	miRNA
peak749	chr1	19836836	19837250	415	*	12.3678725947621	-0.390362363714957	-1.3107225785255	0.208683939474749	-1.87059130998527	0.0614017500244663	0.999968731569636	ENSMUSG00000077860	19921310	19921399	-	downstream	84563	84060	NearestLocation	Gm25568	miRNA
peak750	chr1	19838473	19840237	1765	*	137.692782426748	-0.161212557669274	-1.11822659134577	0.168902818734104	-0.954469314825724	0.339846134555762	0.999968731569636	ENSMUSG00000077860	19921310	19921399	-	downstream	82926	81073	NearestLocation	Gm25568	miRNA
peak751	chr1	19898581	19899185	605	*	14.2946604451842	-0.244769603418376	-1.18490352822945	0.209398839611991	-1.16891575842505	0.242437573805295	0.999968731569636	ENSMUSG00000077860	19921310	19921399	-	downstream	22818	22125	NearestLocation	Gm25568	miRNA
peak752	chr1	19930545	19931196	652	*	16.0771633737003	-0.301872874774569	-1.23274369562835	0.210077368418651	-1.43696047340513	0.150729225091079	0.999968731569636	ENSMUSG00000077860	19921310	19921399	-	upstream	-9146	9146	NearestLocation	Gm25568	miRNA
peak753	chr1	19966199	19967034	836	*	19.6152696996071	-0.0643079189332856	-1.04558323850596	0.20381502964189	-0.315520985112221	0.752366120354215	0.999968731569636	ENSMUSG00000077860	19921310	19921399	-	upstream	-44800	44800	NearestLocation	Gm25568	miRNA
peak754	chr1	19968734	19969925	1192	*	27.1645980456287	-0.0386538118455328	-1.02715493438113	0.202416268825604	-0.190961981810048	0.848555379098117	0.999968731569636	ENSMUSG00000077860	19921310	19921399	-	upstream	-47335	47335	NearestLocation	Gm25568	miRNA
peak755	chr1	19998432	20000055	1624	*	155.516653740763	-0.127839910757553	-1.09265648530194	0.204677856350872	-0.624590823046346	0.532239644242801	0.999968731569636	ENSMUSG00000077860	19921310	19921399	-	upstream	-77033	77033	NearestLocation	Gm25568	miRNA
peak756	chr1	20028582	20029517	936	*	25.1943887617243	-0.130273353470601	-1.09450106131468	0.205545637075914	-0.633792841939462	0.526216025253281	0.999968731569636	ENSMUSG00000077860	19921310	19921399	-	upstream	-107183	107183	NearestLocation	Gm25568	miRNA
peak757	chr1	20044521	20045957	1437	*	47.5562973795086	0.13507512017772	1.09814999224306	0.184211789623535	0.733259909443183	0.463399921855993	0.999968731569636	ENSMUSG00000077860	19921310	19921399	-	upstream	-123122	123122	NearestLocation	Gm25568	miRNA
peak758	chr1	20101848	20103063	1216	*	41.8772876050013	-0.115032011441848	-1.08299907553665	0.177622072386459	-0.647622279688127	0.517229283516111	0.999968731569636	ENSMUSG00000077860	19921310	19921399	-	upstream	-180449	180449	NearestLocation	Gm25568	miRNA
peak759	chr1	20201200	20201915	716	*	15.1785418537141	-0.36353031965812	-1.28657032635974	0.209256283177406	-1.73724924355042	0.0823431863298751	0.999968731569636	ENSMUSG00000089914	20381093	20392300	+	upstream	-179893	179178	NearestLocation	4930486I03Rik	antisense
peak760	chr1	20222934	20223718	785	*	14.5731105632161	0.217890043842539	1.16303139680088	0.210096974105834	1.03709272715551	0.299692644328085	0.999968731569636	ENSMUSG00000089914	20381093	20392300	+	upstream	-158159	157375	NearestLocation	4930486I03Rik	antisense
peak761	chr1	20225392	20226022	631	*	14.7092433740465	-0.136563588576326	-1.09928356865061	0.209470764849737	-0.651945815323154	0.51443612778042	0.999968731569636	ENSMUSG00000089914	20381093	20392300	+	upstream	-155701	155071	NearestLocation	4930486I03Rik	antisense
peak762	chr1	20234504	20235506	1003	*	27.3054348346361	-0.0532597914192349	-1.03760676542241	0.194461570529449	-0.273883375899041	0.784174247399198	0.999968731569636	ENSMUSG00000089914	20381093	20392300	+	upstream	-146589	145587	NearestLocation	4930486I03Rik	antisense
peak763	chr1	20283487	20285074	1588	*	184.843253730039	-0.195055915349011	-1.14476852818127	0.206461080452346	-0.944758764807647	0.344782048115708	0.999968731569636	ENSMUSG00000089914	20381093	20392300	+	upstream	-97606	96019	NearestLocation	4930486I03Rik	antisense
peak764	chr1	20320823	20322046	1224	*	59.8308567021753	-0.0334805250757741	-1.02347830759847	0.18777750333655	-0.178298914837352	0.858488230994118	0.999968731569636	ENSMUSG00000089914	20381093	20392300	+	upstream	-60270	59047	NearestLocation	4930486I03Rik	antisense
peak765	chr1	20410053	20410807	755	*	14.5877480909395	0.165292815517957	1.12139365775593	0.210199473643849	0.786361700400927	0.43165561462748	0.999968731569636	ENSMUSG00000089914	20381093	20392300	+	downstream	28960	17753	NearestLocation	4930486I03Rik	antisense
peak766	chr1	20431763	20433964	2202	*	280.226897790533	-0.168831116888802	-1.12414732243233	0.202933066842243	-0.831954690854048	0.405434519739963	0.999968731569636	ENSMUSG00000090142	20444258	20444560	-	downstream	12797	10294	NearestLocation	Gm15795	pseudogene
peak767	chr1	20452282	20452902	621	*	15.4798568341199	-0.347844401808685	-1.27265766862927	0.209933081020028	-1.65692991365901	0.0975336457039049	0.999968731569636	ENSMUSG00000070175	20444811	20444912	-	upstream	-7370	7370	NearestLocation	Gm24162	snRNA
peak768	chr1	20457710	20458333	624	*	16.1600619344015	0.0191051965571186	1.01333078619916	0.208809901645077	0.0914956446346711	0.927098766800274	0.999968731569636	ENSMUSG00000070175	20444811	20444912	-	upstream	-12798	12798	NearestLocation	Gm24162	snRNA
peak769	chr1	20471764	20472269	506	*	14.261867887509	-0.140957957180835	-1.10263702970502	0.209818702168429	-0.671808355137391	0.501705709005576	0.999968731569636	ENSMUSG00000070175	20444811	20444912	-	upstream	-26852	26852	NearestLocation	Gm24162	snRNA
peak770	chr1	20485979	20488141	2163	*	238.692502259344	-0.0761375237919795	-1.05419190853187	0.183807043515924	-0.414225278507258	0.678709130594774	0.999968731569636	ENSMUSG00000070175	20444811	20444912	-	upstream	-41067	41067	NearestLocation	Gm24162	snRNA
peak771	chr1	20500098	20501177	1080	*	46.8479206041503	-0.160459423399545	-1.11764299262242	0.188216441515956	-0.852526071086846	0.393922175247791	0.999968731569636	ENSMUSG00000070175	20444811	20444912	-	upstream	-55186	55186	NearestLocation	Gm24162	snRNA
peak772	chr1	20504527	20505191	665	*	16.1235199546699	0.00826959243361851	1.00574850428188	0.210101153208562	0.0393600525619652	0.968603328650079	0.999968731569636	ENSMUSG00000070175	20444811	20444912	-	upstream	-59615	59615	NearestLocation	Gm24162	snRNA
peak773	chr1	20512167	20513027	861	*	22.1398885903079	0.419636707841751	1.33759068706153	0.2031163702057	2.06599156639505	0.0388292759210241	0.999968731569636	ENSMUSG00000070175	20444811	20444912	-	upstream	-67255	67255	NearestLocation	Gm24162	snRNA
peak774	chr1	20525244	20526343	1100	*	36.8289118247526	-0.264110328572704	-1.2008952611648	0.193520455728595	-1.36476698330594	0.172326299069123	0.999968731569636	ENSMUSG00000070175	20444811	20444912	-	upstream	-80332	80332	NearestLocation	Gm24162	snRNA
peak775	chr1	20548404	20549597	1194	*	49.1724261261233	-0.130279641388644	-1.09450583165614	0.191543757584058	-0.680156028219673	0.496405671292881	0.999968731569636	ENSMUSG00000043760	20057779	20618064	-	inside	69660	68467	NearestLocation	Pkhd1	protein_coding
peak776	chr1	20552229	20553171	943	*	30.0799973980841	0.0329142150319807	1.02307663414325	0.190286561295513	0.172971831578087	0.862673569000103	0.999968731569636	ENSMUSG00000043760	20057779	20618064	-	inside	65835	64893	NearestLocation	Pkhd1	protein_coding
peak777	chr1	20570394	20571286	893	*	16.5253447633666	-0.27293938637855	-1.2082670779962	0.210024463972957	-1.29955997132646	0.193751826498738	0.999968731569636	ENSMUSG00000043760	20057779	20618064	-	inside	47670	46778	NearestLocation	Pkhd1	protein_coding
peak778	chr1	20574113	20575602	1490	*	104.874196367271	-0.079776728549227	-1.05685446913164	0.187399853633388	-0.425703259647656	0.670324086541282	0.999968731569636	ENSMUSG00000043760	20057779	20618064	-	inside	43951	42462	NearestLocation	Pkhd1	protein_coding
peak779	chr1	20588321	20588968	648	*	14.7558536644167	0.122780248975908	1.08883115215795	0.210066215793733	0.584483556825091	0.558895024915037	0.999968731569636	ENSMUSG00000043760	20057779	20618064	-	inside	29743	29096	NearestLocation	Pkhd1	protein_coding
peak780	chr1	20595249	20596126	878	*	21.4631441621979	-0.0943679408763012	-1.06759758039989	0.207124533168042	-0.455609673238174	0.648670685899316	0.999968731569636	ENSMUSG00000043760	20057779	20618064	-	inside	22815	21938	NearestLocation	Pkhd1	protein_coding
peak781	chr1	20616818	20617694	877	*	20.2982130440697	-0.35106073856746	-1.27549808999579	0.209486124578296	-1.67581857401849	0.0937737348007869	0.999968731569636	ENSMUSG00000043760	20057779	20618064	-	inside	1246	370	NearestLocation	Pkhd1	protein_coding
peak782	chr1	20647849	20648920	1072	*	41.7429991779489	0.204728037419514	1.15246907426478	0.199039406551533	1.02858042518584	0.303676880268944	0.999968731569636	ENSMUSG00000043760	20057779	20618064	-	upstream	-29785	29785	NearestLocation	Pkhd1	protein_coding
peak783	chr1	20705022	20706114	1093	*	48.8800895513604	-0.0843507041140222	-1.06021047818152	0.17136830934102	-0.492218803105339	0.622564673346126	0.999968731569636	ENSMUSG00000065480	20682769	20682887	+	downstream	22253	22135	NearestLocation	Mir133b	miRNA
peak784	chr1	20721536	20723383	1848	*	63.0078149560148	-0.38464612156598	-1.30553951223393	0.176207841818368	-2.18291148450967	0.0290423291271197	0.999968731569636	ENSMUSG00000025929	20730905	20734496	+	upstream	-9369	7522	NearestLocation	Il17a	protein_coding
peak785	chr1	20730540	20731339	800	*	19.3461407752579	0.280710066755734	1.21479263485645	0.207416542130151	1.35336393073023	0.175939394509745	0.999968731569636	ENSMUSG00000025929	20730905	20734496	+	overlapStart	-365	365	NearestLocation	Il17a	protein_coding
peak786	chr1	20743706	20744546	841	*	20.3642069865841	-0.0425472373982492	-1.02993067859657	0.208383811325341	-0.204177268510662	0.838214974278892	0.999968731569636	ENSMUSG00000025929	20730905	20734496	+	downstream	12801	9210	NearestLocation	Il17a	protein_coding
peak787	chr1	20761550	20762458	909	*	21.5959582951999	-0.225295594033378	-1.16901674406566	0.206708975000671	-1.08991684581014	0.275749775272235	0.999968731569636	ENSMUSG00000041872	20777151	20784270	-	downstream	22720	14693	NearestLocation	Il17f	protein_coding
peak788	chr1	20769501	20770549	1049	*	45.3426572840209	0.130614323207893	1.09475976868714	0.182600835318624	0.715299702654598	0.474423872261192	0.999968731569636	ENSMUSG00000041872	20777151	20784270	-	downstream	14769	6602	NearestLocation	Il17f	protein_coding
peak789	chr1	20789329	20789916	588	*	17.9016296731403	-0.0174701151761908	-1.01218297623538	0.206118929835901	-0.0847574513903181	0.932454220636837	0.999968731569636	ENSMUSG00000041872	20777151	20784270	-	upstream	-5059	5059	NearestLocation	Il17f	protein_coding
peak790	chr1	20791557	20792241	685	*	18.1762188242694	0.0358245294435793	1.02514254537392	0.207323675599938	0.172795168424025	0.862812434956977	0.999968731569636	ENSMUSG00000041872	20777151	20784270	-	upstream	-7287	7287	NearestLocation	Il17f	protein_coding
peak791	chr1	20803727	20805591	1865	*	59.2046336388894	-0.16124403525606	-1.11825098975124	0.167271172192586	-0.963967868117848	0.33506203562548	0.999968731569636	ENSMUSG00000041859	20802974	20820278	-	inside	16551	753	NearestLocation	Mcm3	protein_coding
peak792	chr1	20806381	20807236	856	*	23.659600016249	-0.280395384918213	-1.21452769217634	0.201493920940123	-1.39158235449464	0.164048905292998	0.999968731569636	ENSMUSG00000041859	20802974	20820278	-	inside	13897	3407	NearestLocation	Mcm3	protein_coding
peak793	chr1	20807419	20809289	1871	*	42.271463346087	0.0331904110943896	1.02327251530997	0.196384542097568	0.169007248431498	0.865790939994118	0.999968731569636	ENSMUSG00000041859	20802974	20820278	-	inside	12859	4445	NearestLocation	Mcm3	protein_coding
peak794	chr1	20809699	20810658	960	*	25.0871208731596	-0.211074415391436	-1.15754992282305	0.199948512816439	-1.05564383759738	0.291130964898172	0.999968731569636	ENSMUSG00000041859	20802974	20820278	-	inside	10579	6725	NearestLocation	Mcm3	protein_coding
peak795	chr1	20811606	20814190	2585	*	82.5157009013476	0.0221942841276659	1.01550284688648	0.142526844867022	0.155720026977186	0.876253710497833	0.999968731569636	ENSMUSG00000041859	20802974	20820278	-	inside	8672	6088	NearestLocation	Mcm3	protein_coding
peak796	chr1	20814294	20814942	649	*	17.9293699102414	0.118722727218259	1.08577316060494	0.20790016868524	0.571056425634773	0.567961394677429	0.999968731569636	ENSMUSG00000041859	20802974	20820278	-	inside	5984	5336	NearestLocation	Mcm3	protein_coding
peak797	chr1	20815343	20818142	2800	*	69.1926383512023	0.0470091751702179	1.0331209580474	0.16743892841065	0.280754156852499	0.778898967400742	0.999968731569636	ENSMUSG00000041859	20802974	20820278	-	inside	4935	2136	NearestLocation	Mcm3	protein_coding
peak798	chr1	20873297	20874214	918	*	24.8904267326696	-0.211268689288319	-1.15770580945881	0.203463508171083	-1.03836157740224	0.299101750541517	0.999968731569636	ENSMUSG00000097934	20888650	20890473	-	downstream	17176	14436	NearestLocation	6720483E21Rik	lincRNA
peak799	chr1	20888424	20889732	1309	*	36.7781455359983	-0.239972337387167	-1.18097001698381	0.191098338250525	-1.25575313518723	0.209205487800579	0.999968731569636	ENSMUSG00000097934	20888650	20890473	-	overlapEnd	2049	226	NearestLocation	6720483E21Rik	lincRNA
peak800	chr1	20898362	20899017	656	*	15.9294032970499	-0.00784044234336729	-1.00544937462508	0.210194049911223	-0.0373009718718429	0.970245030591913	0.999968731569636	ENSMUSG00000025931	20890622	20938755	+	inside	7740	7740	NearestLocation	Paqr8	protein_coding
peak801	chr1	20902576	20903447	872	*	27.96631621862	-0.0609359747513196	-1.04314229897335	0.19693264629112	-0.309425460424878	0.756997905419288	0.999968731569636	ENSMUSG00000025931	20890622	20938755	+	inside	11954	11954	NearestLocation	Paqr8	protein_coding
peak802	chr1	20909142	20909990	849	*	18.5543842808442	-0.173348564885313	-1.12767283262267	0.206856206550003	-0.838014811237535	0.402022385126118	0.999968731569636	ENSMUSG00000077314	20915410	20915540	-	downstream	6398	5420	NearestLocation	Gm24171	snoRNA
peak803	chr1	20915070	20915758	689	*	11.7708994615282	0.0450386143211765	1.03171079309197	0.205341719624531	0.219334942765308	0.826389144132709	0.999968731569636	ENSMUSG00000077314	20915410	20915540	-	includeFeature	470	218	NearestLocation	Gm24171	snoRNA
peak804	chr1	20919988	20920527	540	*	12.4227278516686	-0.10524312282973	-1.07567564794108	0.209621995215432	-0.502061449809073	0.615624296285075	0.999968731569636	ENSMUSG00000077314	20915410	20915540	-	upstream	-4448	4448	NearestLocation	Gm24171	snoRNA
peak805	chr1	20920882	20921380	499	*	9.62383702452714	0.238443710367465	1.17971936693737	0.20514552654814	1.16231493993369	0.245107560215383	0.999968731569636	ENSMUSG00000077314	20915410	20915540	-	upstream	-5342	5342	NearestLocation	Gm24171	snoRNA
peak806	chr1	20934230	20935848	1619	*	68.739395801327	-0.0613993541136407	-1.04347739976377	0.174660347446041	-0.351535737856064	0.725186466184678	0.999968731569636	ENSMUSG00000041809	20951626	20990838	+	upstream	-17396	15778	NearestLocation	Efhc1	protein_coding
peak807	chr1	20936574	20937375	802	*	23.2658216302849	0.0858904213371114	1.06134259252309	0.19871434253729	0.43223060922738	0.665573814631451	0.999968731569636	ENSMUSG00000041809	20951626	20990838	+	upstream	-15052	14251	NearestLocation	Efhc1	protein_coding
peak808	chr1	20955040	20956498	1459	*	49.658534023596	-0.058446670804964	-1.04134395683302	0.174046491564852	-0.335810680694969	0.737013635407296	0.999968731569636	ENSMUSG00000041809	20951626	20990838	+	inside	3414	3414	NearestLocation	Efhc1	protein_coding
peak809	chr1	20958359	20959203	845	*	25.9256514006731	-0.0724937650162711	-1.0515327365106	0.202541557472496	-0.357920448133787	0.72040284769856	0.999968731569636	ENSMUSG00000041809	20951626	20990838	+	inside	6733	6733	NearestLocation	Efhc1	protein_coding
peak810	chr1	20959904	20960840	937	*	25.1052638913917	-0.107831734736693	-1.07760745356257	0.194482855666643	-0.554453678536705	0.579268398538815	0.999968731569636	ENSMUSG00000041809	20951626	20990838	+	inside	8278	8278	NearestLocation	Efhc1	protein_coding
peak811	chr1	20966979	20967908	930	*	31.7349627970631	-0.4684684610558	-1.38363984117125	0.189297684910741	-2.47477121168542	0.0133321551542992	0.999968731569636	ENSMUSG00000041809	20951626	20990838	+	inside	15353	15353	NearestLocation	Efhc1	protein_coding
peak812	chr1	20984858	20985685	828	*	19.074612884971	-0.258170752857823	-1.19596133863081	0.208137625765233	-1.24038482666764	0.214833090512861	0.999968731569636	ENSMUSG00000041809	20951626	20990838	+	inside	33232	5153	NearestLocation	Efhc1	protein_coding
peak813	chr1	20990182	20991146	965	*	31.3601019296371	0.0556970103656869	1.0393611293583	0.196323636502359	0.283699972952659	0.776640315459773	0.999968731569636	ENSMUSG00000041809	20951626	20990838	+	overlapEnd	38556	308	NearestLocation	Efhc1	protein_coding
peak814	chr1	20996487	20997350	864	*	20.7728909368607	-0.00331668050975212	-1.00230159235073	0.199704511490718	-0.0166079398256673	0.986749390367776	0.999968731569636	ENSMUSG00000041809	20951626	20990838	+	downstream	44861	5649	NearestLocation	Efhc1	protein_coding
peak815	chr1	21000058	21000946	889	*	19.4437501048637	0.290084115205765	1.22271156485516	0.208119772258187	1.39383256121334	0.163368172959309	0.999968731569636	ENSMUSG00000041809	20951626	20990838	+	downstream	48432	9220	NearestLocation	Efhc1	protein_coding
peak816	chr1	21002836	21004316	1481	*	43.0284438228048	0.0483368454136331	1.03407214679527	0.184757780150963	0.261622787273898	0.793612274057115	0.999968731569636	ENSMUSG00000041809	20951626	20990838	+	downstream	51210	11998	NearestLocation	Efhc1	protein_coding
peak817	chr1	21012997	21013883	887	*	24.3523254051375	0.164334114251326	1.12064871557372	0.203685912085311	0.80680157291633	0.41978081279684	0.999968731569636	ENSMUSG00000041809	20951626	20990838	+	downstream	61371	22159	NearestLocation	Efhc1	protein_coding
peak818	chr1	21016188	21017062	875	*	16.8148363490195	-0.222935142364741	-1.16710563237012	0.210172354991182	-1.06072533837333	0.288814741273734	0.999968731569636	ENSMUSG00000041779	20996296	21079229	-	inside	63041	19892	NearestLocation	Tram2	protein_coding
peak819	chr1	21024339	21025366	1028	*	33.3163242218329	0.192504045563292	1.1427454269509	0.201822853747546	0.953826794085912	0.340171324185085	0.999968731569636	ENSMUSG00000041779	20996296	21079229	-	inside	54890	28043	NearestLocation	Tram2	protein_coding
peak820	chr1	21031756	21032646	891	*	24.955703014707	-0.207215850663461	-1.15445813032568	0.193757032032195	-1.06946234926343	0.284861385605257	0.999968731569636	ENSMUSG00000041779	20996296	21079229	-	inside	47473	35460	NearestLocation	Tram2	protein_coding
peak821	chr1	21032691	21033742	1052	*	27.5819907554333	0.245518450438487	1.18551872532614	0.189185422669733	1.29776621778675	0.194367681455297	0.999968731569636	ENSMUSG00000041779	20996296	21079229	-	inside	46538	36395	NearestLocation	Tram2	protein_coding
peak822	chr1	21051308	21052028	721	*	21.846797930634	0.286155445453972	1.2193864717182	0.201060543197597	1.4232302415136	0.154669421611542	0.999968731569636	ENSMUSG00000041779	20996296	21079229	-	inside	27921	27201	NearestLocation	Tram2	protein_coding
peak823	chr1	21053121	21055251	2131	*	56.2211441409251	-0.101080827733885	-1.07257670679793	0.169984213637701	-0.594648323928044	0.552078571054807	0.999968731569636	ENSMUSG00000041779	20996296	21079229	-	inside	26108	23978	NearestLocation	Tram2	protein_coding
peak824	chr1	21057711	21058358	648	*	17.5550366670157	0.149684363841494	1.10932674444515	0.20794513925469	0.719826221367751	0.471631998193903	0.999968731569636	ENSMUSG00000041779	20996296	21079229	-	inside	21518	20871	NearestLocation	Tram2	protein_coding
peak825	chr1	21064308	21065855	1548	*	48.5803626104316	0.17246336475293	1.12698113414493	0.186464167550936	0.924914245016105	0.355010516195819	0.999968731569636	ENSMUSG00000041779	20996296	21079229	-	inside	14921	13374	NearestLocation	Tram2	protein_coding
peak826	chr1	21072290	21073877	1588	*	45.7234212890829	-0.124260358220991	-1.08994879378239	0.179026180822592	-0.694090426607091	0.487625501911474	0.999968731569636	ENSMUSG00000041779	20996296	21079229	-	inside	6939	5352	NearestLocation	Tram2	protein_coding
peak827	chr1	21080223	21080796	574	*	14.945969791115	0.00878531744626751	1.0061080968259	0.208848503761166	0.0420655034058285	0.96644648011081	0.999968731569636	ENSMUSG00000041779	20996296	21079229	-	upstream	-994	994	NearestLocation	Tram2	protein_coding
peak828	chr1	21089938	21090618	681	*	17.1915414434637	-0.130419603699081	-1.09461201972201	0.206699471335345	-0.630962444444239	0.528065080561954	0.999968731569636	ENSMUSG00000041779	20996296	21079229	-	upstream	-10709	10709	NearestLocation	Tram2	protein_coding
peak829	chr1	21095726	21096665	940	*	24.7007504611806	-0.248815930961176	-1.1882314925707	0.204549634075145	-1.21640858506629	0.223829315205482	0.999968731569636	ENSMUSG00000041779	20996296	21079229	-	upstream	-16497	16497	NearestLocation	Tram2	protein_coding
peak830	chr1	21099697	21100909	1213	*	38.2372285997534	0.219159869479796	1.16405551983186	0.190773260230581	1.14879763136042	0.250639436313321	0.999968731569636	ENSMUSG00000041779	20996296	21079229	-	upstream	-20468	20468	NearestLocation	Tram2	protein_coding
peak831	chr1	21106181	21106975	795	*	16.8729674128792	0.350207811346858	1.27474423316134	0.208714833561425	1.67792487659384	0.0933617654537823	0.999968731569636	ENSMUSG00000041779	20996296	21079229	-	upstream	-26952	26952	NearestLocation	Tram2	protein_coding
peak832	chr1	21112939	21113603	665	*	21.2193372441274	0.146901308205291	1.1071888413866	0.205622662603724	0.714421777955475	0.47496640938741	0.999968731569636	ENSMUSG00000041779	20996296	21079229	-	upstream	-33710	33710	NearestLocation	Tram2	protein_coding
peak833	chr1	21114900	21118535	3636	*	139.871879187567	0.04344738321005	1.03057348739624	0.151105473684482	0.287530174457948	0.773706401027981	0.999968731569636	ENSMUSG00000041779	20996296	21079229	-	upstream	-35671	35671	NearestLocation	Tram2	protein_coding
peak834	chr1	21121031	21122038	1008	*	42.7926123195523	0.0789264710248979	1.05623179164615	0.190116342003778	0.41514827285773	0.678033363034848	0.999968731569636	ENSMUSG00000041779	20996296	21079229	-	upstream	-41802	41802	NearestLocation	Tram2	protein_coding
peak835	chr1	21141203	21142237	1035	*	43.8264609275265	0.0272584383326846	1.01907373285692	0.181788232274591	0.149946110326387	0.880807132156115	0.999968731569636	ENSMUSG00000041779	20996296	21079229	-	upstream	-61974	61974	NearestLocation	Tram2	protein_coding
peak836	chr1	21191267	21192305	1039	*	26.4137619949424	0.302014641099693	1.23286483705141	0.206888728943349	1.45979262689749	0.144347075548158	0.999968731569636	ENSMUSG00000025933	21218575	21230167	+	upstream	-27308	26270	NearestLocation	Tmem14a	protein_coding
peak837	chr1	21200898	21202587	1690	*	168.569112122412	-0.193910452142865	-1.1438599717895	0.206489025751461	-0.939083573265845	0.347687837441739	0.999968731569636	ENSMUSG00000025933	21218575	21230167	+	upstream	-17677	15988	NearestLocation	Tmem14a	protein_coding
peak838	chr1	21210002	21211005	1004	*	34.9381636032819	0.0409167555601193	1.02876734563766	0.194942277964043	0.209891645811518	0.833752242681023	0.999968731569636	ENSMUSG00000025933	21218575	21230167	+	upstream	-8573	7570	NearestLocation	Tmem14a	protein_coding
peak839	chr1	21236142	21236584	443	*	12.9945116751159	0.131575012470794	1.09548901095536	0.209541485209325	0.627918678439046	0.530057214251815	0.999968731569636	ENSMUSG00000025934	21240589	21265361	+	upstream	-4447	4005	NearestLocation	Gsta3	protein_coding
peak840	chr1	21249724	21250615	892	*	26.3604290710693	-0.0134406787551562	-1.00935990102882	0.195473494234435	-0.0687595973448789	0.945180978583912	0.999968731569636	ENSMUSG00000025934	21240589	21265361	+	inside	9135	9135	NearestLocation	Gsta3	protein_coding
peak841	chr1	21273082	21273904	823	*	24.2139725963432	-0.0690732600071677	-1.04904259657131	0.19951484717036	-0.346206114416077	0.729187819900577	0.999968731569636	ENSMUSG00000096375	21272338	21273082	+	overlapEnd	744	0	NearestLocation	Gm7094	protein_coding
peak842	chr1	21279150	21279726	577	*	13.8404561547861	0.169840154633826	1.12493383920368	0.210161344562649	0.808141739801234	0.419008991679746	0.999968731569636	ENSMUSG00000096375	21272338	21273082	+	downstream	6812	6068	NearestLocation	Gm7094	protein_coding
peak843	chr1	21285715	21286374	660	*	17.723352634005	0.086277257265721	1.06162721296189	0.210086362981381	0.41067519110399	0.681310720700685	0.999968731569636	ENSMUSG00000025936	21285246	21298312	-	inside	12597	469	NearestLocation	Gm4956	pseudogene
peak844	chr1	21330351	21330940	590	*	13.9576799663022	0.150275520817399	1.10978139397286	0.20995733602271	0.715743129838266	0.47414997398096	0.999968731569636	ENSMUSG00000093963	21312517	21316320	-	upstream	-14031	14031	NearestLocation	Gm21909	pseudogene
peak845	chr1	21360070	21362034	1965	*	80.0419990437906	-0.0745432134379889	-1.05302757324243	0.154245520147863	-0.483276359446488	0.628899523427037	0.999968731569636	ENSMUSG00000094436	21364803	21365030	+	upstream	-4733	2769	NearestLocation	Gm16327	pseudogene
peak846	chr1	21363450	21364730	1281	*	69.3340408229346	-0.195828740134139	-1.1453819235761	0.181986722856367	-1.07606058870952	0.281900160116507	0.999968731569636	ENSMUSG00000094436	21364803	21365030	+	upstream	-1353	73	NearestLocation	Gm16327	pseudogene
peak847	chr1	21378657	21379462	806	*	23.5616349594461	0.369321399345677	1.29174508941106	0.202764895524428	1.8214267237456	0.0685420159748124	0.999968731569636	ENSMUSG00000094926	21379555	21379782	+	upstream	-898	93	NearestLocation	Gm16533	pseudogene
peak848	chr1	21401659	21402906	1248	*	40.8476830536767	-0.0802435721642145	-1.05719651341902	0.191276591513347	-0.419515903798481	0.674839134181443	0.999968731569636	ENSMUSG00000085679	21390906	21391101	+	downstream	10753	10558	NearestLocation	Gm16328	pseudogene
peak849	chr1	21404780	21406103	1324	*	37.821206229971	-0.145584487421865	-1.10617871515935	0.194077821618896	-0.750134591410165	0.453173647821843	0.999968731569636	ENSMUSG00000085679	21390906	21391101	+	downstream	13874	13679	NearestLocation	Gm16328	pseudogene
peak850	chr1	21420849	21421674	826	*	20.3895487407214	0.165981157925233	1.12192882767295	0.205741948323923	0.806744367288239	0.419813776914341	0.999968731569636	ENSMUSG00000085679	21390906	21391101	+	downstream	29943	29748	NearestLocation	Gm16328	pseudogene
peak851	chr1	21512090	21513530	1441	*	43.4143694413046	-0.0220099742579999	-1.01537312075802	0.185839409884219	-0.118435450649098	0.905722637880665	0.999968731569636	ENSMUSG00000082935	21511870	21513127	-	overlapStart	1037	220	NearestLocation	Gm7658	pseudogene
peak852	chr1	21521182	21521981	800	*	18.525375769939	0.423734527487829	1.34139536996547	0.203401921759162	2.08323758115497	0.0372295731151503	0.999968731569636	ENSMUSG00000082935	21511870	21513127	-	upstream	-8055	8055	NearestLocation	Gm7658	pseudogene
peak853	chr1	21526861	21527475	615	*	17.1134805578033	-0.00880889552689051	-1.00612453986549	0.20663329300413	-0.042630572251077	0.96599602450423	0.999968731569636	ENSMUSG00000082935	21511870	21513127	-	upstream	-13734	13734	NearestLocation	Gm7658	pseudogene
peak854	chr1	21576177	21576778	602	*	17.0791268200803	-0.0546042907391213	-1.03857419915362	0.208199355713583	-0.262269258960819	0.79311386049696	0.999968731569636	ENSMUSG00000082935	21511870	21513127	-	upstream	-63050	63050	NearestLocation	Gm7658	pseudogene
peak855	chr1	21581293	21582710	1418	*	96.4599121204516	-0.184023109856688	-1.13604746245357	0.185375018166831	-0.992707170990392	0.320852679286044	0.999968731569636	ENSMUSG00000082935	21511870	21513127	-	upstream	-68166	68166	NearestLocation	Gm7658	pseudogene
peak856	chr1	21583798	21585406	1609	*	100.738114960085	-0.0905269521472412	-1.0647590204132	0.158661458987315	-0.570566744595981	0.568293366450914	0.999968731569636	ENSMUSG00000082935	21511870	21513127	-	upstream	-70671	70671	NearestLocation	Gm7658	pseudogene
peak857	chr1	21588215	21589393	1179	*	61.1606426799652	0.0384436436865511	1.02700531195081	0.195701276198319	0.196440434285126	0.844265450749967	0.999968731569636	ENSMUSG00000082935	21511870	21513127	-	upstream	-75088	75088	NearestLocation	Gm7658	pseudogene
peak858	chr1	21632414	21633356	943	*	26.9946990337237	-0.150786540261165	-1.11017456114034	0.205849460840826	-0.732508793781888	0.463858077311796	0.999968731569636	ENSMUSG00000082935	21511870	21513127	-	upstream	-119287	119287	NearestLocation	Gm7658	pseudogene
peak859	chr1	21718818	21719195	378	*	11.3563253449772	-0.32042198525454	-1.24869573635814	0.207711174088293	-1.54263239164176	0.122919994192042	0.999968731569636	ENSMUSG00000082935	21511870	21513127	-	upstream	-205691	205691	NearestLocation	Gm7658	pseudogene
peak860	chr1	21973623	21974403	781	*	19.820639625833	-0.0799832711062276	-1.05700578388932	0.205810524843657	-0.388625757438724	0.697553010012016	0.999968731569636	ENSMUSG00000028033	21398403	21961942	-	upstream	-11681	11681	NearestLocation	Kcnq5	protein_coding
peak861	chr1	21986229	21986643	415	*	14.8548087414176	0.0326201414180538	1.02286811524383	0.208286045172551	0.156612227146712	0.875550465595878	0.999968731569636	ENSMUSG00000028033	21398403	21961942	-	upstream	-24287	24287	NearestLocation	Kcnq5	protein_coding
peak862	chr1	21994979	21997741	2763	*	114.455407411248	0.0983345262801904	1.07053690140818	0.162571773743034	0.604868385305439	0.545266450846621	0.999968731569636	ENSMUSG00000028033	21398403	21961942	-	upstream	-33037	33037	NearestLocation	Kcnq5	protein_coding
peak863	chr1	21999494	22002802	3309	*	240.51798936119	-0.124819859171298	-1.0903715758912	0.143571366124524	-0.869392432074772	0.384632521058962	0.999968731569636	ENSMUSG00000028033	21398403	21961942	-	upstream	-37552	37552	NearestLocation	Kcnq5	protein_coding
peak864	chr1	22006226	22007136	911	*	26.18771222101	0.150172838542783	1.10970240928142	0.208980297378169	0.718598070855607	0.472388602368341	0.999968731569636	ENSMUSG00000028033	21398403	21961942	-	upstream	-44284	44284	NearestLocation	Kcnq5	protein_coding
peak865	chr1	22030066	22031040	975	*	37.9014657278406	-0.0997206958761951	-1.07156598849343	0.193138257404708	-0.516317674272255	0.605632553949815	0.999968731569636	ENSMUSG00000028033	21398403	21961942	-	upstream	-68124	68124	NearestLocation	Kcnq5	protein_coding
peak866	chr1	22060788	22061815	1028	*	38.6040379855642	-0.11093586286554	-1.07992854895032	0.187452023338035	-0.591809364818044	0.553978251477129	0.999968731569636	ENSMUSG00000028033	21398403	21961942	-	upstream	-98846	98846	NearestLocation	Kcnq5	protein_coding
peak867	chr1	22077888	22079074	1187	*	52.5579354306847	-0.122609934572068	-1.08870262001661	0.17931046731107	-0.683785706493994	0.494110493669235	0.999968731569636	ENSMUSG00000028033	21398403	21961942	-	upstream	-115946	115946	NearestLocation	Kcnq5	protein_coding
peak868	chr1	22079923	22080917	995	*	37.3080899864294	0.0728448976667564	1.05178869664253	0.187423004377659	0.388665723872258	0.69752344103223	0.999968731569636	ENSMUSG00000028033	21398403	21961942	-	upstream	-117981	117981	NearestLocation	Kcnq5	protein_coding
peak869	chr1	22088901	22089597	697	*	23.4776463267952	-0.120461565783216	-1.08708260051742	0.206628120629903	-0.582987278865965	0.55990186392567	0.999968731569636	ENSMUSG00000028033	21398403	21961942	-	upstream	-126959	126959	NearestLocation	Kcnq5	protein_coding
peak870	chr1	22091985	22093005	1021	*	43.0219256095346	-0.0110978909862743	-1.00772213492086	0.180751736896919	-0.0613985302536999	0.95104182284091	0.999968731569636	ENSMUSG00000028033	21398403	21961942	-	upstream	-130043	130043	NearestLocation	Kcnq5	protein_coding
peak871	chr1	22110578	22111231	654	*	16.5579561445944	0.0994408430948852	1.0713581471754	0.210150061201207	0.473189693719272	0.636077850016697	0.999968731569636	ENSMUSG00000028033	21398403	21961942	-	upstream	-148636	148636	NearestLocation	Kcnq5	protein_coding
peak872	chr1	22129384	22130098	715	*	17.7488168119105	-0.290159658009506	-1.22277559049847	0.207578481348988	-1.39783110524679	0.16216379125233	0.999968731569636	ENSMUSG00000028033	21398403	21961942	-	upstream	-167442	167442	NearestLocation	Kcnq5	protein_coding
peak873	chr1	22157291	22160275	2985	*	162.198360616354	0.121239614803876	1.08766902498116	0.138104894068031	0.877880654570812	0.380008488624831	0.999968731569636	ENSMUSG00000028033	21398403	21961942	-	upstream	-195349	195349	NearestLocation	Kcnq5	protein_coding
peak874	chr1	22236352	22237435	1084	*	43.8153599239938	-0.0143277049786321	-1.0099806864159	0.19334079373912	-0.0741059592315776	0.940926073520716	0.999968731569636	ENSMUSG00000028033	21398403	21961942	-	upstream	-274410	274410	NearestLocation	Kcnq5	protein_coding
peak875	chr1	22247402	22248267	866	*	28.5407269154461	-0.18075674265331	-1.13347827732889	0.203735196031882	-0.887214119964935	0.374963631818236	0.999968731569636	ENSMUSG00000028033	21398403	21961942	-	upstream	-285460	285460	NearestLocation	Kcnq5	protein_coding
peak876	chr1	22282875	22283734	860	*	26.3815211161796	0.147732664192686	1.10782704510127	0.20427891690412	0.723190951036935	0.469562577469079	0.999968731569636	ENSMUSG00000028033	21398403	21961942	-	upstream	-320933	320933	NearestLocation	Kcnq5	protein_coding
peak877	chr1	22290962	22291650	689	*	17.594419482759	-0.170782518624971	-1.12566888258702	0.21010990525458	-0.81282469009751	0.416318577560422	0.999968731569636	ENSMUSG00000028033	21398403	21961942	-	upstream	-329020	329020	NearestLocation	Kcnq5	protein_coding
peak878	chr1	22311924	22312516	593	*	15.0911168534848	-0.246657288732325	-1.18645492258384	0.209100317634406	-1.17961221447585	0.23815448267727	0.999968731569636	ENSMUSG00000028033	21398403	21961942	-	upstream	-349982	349982	NearestLocation	Kcnq5	protein_coding
peak879	chr1	22345947	22346703	757	*	20.9654308724029	-0.0790158588548913	-1.05629723665712	0.19810608331728	-0.398856297251317	0.689999092455657	0.999968731569636	ENSMUSG00000028033	21398403	21961942	-	upstream	-384005	384005	NearestLocation	Kcnq5	protein_coding
peak880	chr1	22398251	22399107	857	*	32.2474373364087	0.316629409780731	1.24541745965357	0.19754396019373	1.60283012181296	0.108972164632314	0.999968731569636	ENSMUSG00000097642	22740764	22741565	+	upstream	-342513	341657	NearestLocation	Gm26866	pseudogene
peak881	chr1	22427197	22427816	620	*	17.9101823863685	-0.356334770770413	-1.28016943683063	0.207857680975994	-1.71432091947358	0.0864698032009098	0.999968731569636	ENSMUSG00000097642	22740764	22741565	+	upstream	-313567	312948	NearestLocation	Gm26866	pseudogene
peak882	chr1	22428311	22429022	712	*	24.5939767990679	0.203940384902259	1.15184004498909	0.202456428992338	1.007329754443	0.313776335710254	0.999968731569636	ENSMUSG00000097642	22740764	22741565	+	upstream	-312453	311742	NearestLocation	Gm26866	pseudogene
peak883	chr1	22512169	22512985	817	*	23.5910780822393	-0.124261290145252	-1.08994949784667	0.19888007564737	-0.62480512309125	0.532098967876262	0.999968731569636	ENSMUSG00000097642	22740764	22741565	+	upstream	-228595	227779	NearestLocation	Gm26866	pseudogene
peak884	chr1	22782996	22783730	735	*	17.7098162892978	-0.29811506740586	-1.22953692954697	0.209688273114875	-1.42170595893334	0.155111629513332	0.999968731569636	ENSMUSG00000041670	22286251	22805994	-	inside	22998	22264	NearestLocation	Rims1	protein_coding
peak885	chr1	22857726	22858316	591	*	16.8483033383183	0.184990591381584	1.13680955944313	0.210049699388681	0.880699148439497	0.378480677826525	0.999968731569636	ENSMUSG00000041670	22286251	22805994	-	upstream	-51732	51732	NearestLocation	Rims1	protein_coding
peak886	chr1	22873423	22875002	1580	*	100.061974989935	-0.0307018458340159	-1.02150895103746	0.177361310191951	-0.173103400063906	0.862570152434397	0.999968731569636	ENSMUSG00000041670	22286251	22805994	-	upstream	-67429	67429	NearestLocation	Rims1	protein_coding
peak887	chr1	22884347	22885090	744	*	13.9671436983838	0.00721439712566155	1.00501316308983	0.210160365244996	0.0343280576109168	0.972615551312143	0.999968731569636	ENSMUSG00000041670	22286251	22805994	-	upstream	-78353	78353	NearestLocation	Rims1	protein_coding
peak888	chr1	22908086	22909132	1047	*	47.310217507539	-0.186126259060868	-1.13770479101573	0.205462383829739	-0.90588970881943	0.364994231926928	0.999968731569636	ENSMUSG00000041670	22286251	22805994	-	upstream	-102092	102092	NearestLocation	Rims1	protein_coding
peak889	chr1	22921686	22922931	1246	*	74.4666429062768	-0.175848551015003	-1.1296286239576	0.186649354742318	-0.942133184750484	0.346124456507319	0.999968731569636	ENSMUSG00000041670	22286251	22805994	-	upstream	-115692	115692	NearestLocation	Rims1	protein_coding
peak890	chr1	22941186	22941735	550	*	14.1733864958394	0.195371683188644	1.14501911519862	0.209404274698558	0.932988036991536	0.350826145081508	0.999968731569636	ENSMUSG00000041670	22286251	22805994	-	upstream	-135192	135192	NearestLocation	Rims1	protein_coding
peak891	chr1	22973211	22974111	901	*	22.3017841617075	-0.38980244698299	-1.31021397962818	0.199709461516657	-1.95184766922261	0.050956292809813	0.999968731569636	ENSMUSG00000073730	23100473	23102253	-	downstream	129042	126362	NearestLocation	4933415F23Rik	protein_coding
peak892	chr1	22997154	22998014	861	*	30.8953316970494	0.238336883339698	1.17963201566478	0.198507385373893	1.20064491752176	0.229888969375805	0.999968731569636	ENSMUSG00000073730	23100473	23102253	-	downstream	105099	102459	NearestLocation	4933415F23Rik	protein_coding
peak893	chr1	23013578	23014103	526	*	14.2128523237144	0.161734302533088	1.11863106663277	0.210045005401781	0.769998325947897	0.441300885716086	0.999968731569636	ENSMUSG00000073730	23100473	23102253	-	downstream	88675	86370	NearestLocation	4933415F23Rik	protein_coding
peak894	chr1	23026788	23027350	563	*	18.3332001673963	0.244949888302918	1.18505160771797	0.20327683888461	1.20500638266007	0.228200837917927	0.999968731569636	ENSMUSG00000073730	23100473	23102253	-	downstream	75465	73123	NearestLocation	4933415F23Rik	protein_coding
peak895	chr1	23060350	23061573	1224	*	80.336502427951	-0.237172953535282	-1.17868070224309	0.178161772375118	-1.33122246357045	0.183115822054593	0.999968731569636	ENSMUSG00000073730	23100473	23102253	-	downstream	41903	38900	NearestLocation	4933415F23Rik	protein_coding
peak896	chr1	23100808	23102726	1919	*	103.362444670183	-0.152692541124134	-1.11164222546878	0.175312847222296	-0.870971771569717	0.38376956637967	0.999968731569636	ENSMUSG00000073730	23100473	23102253	-	overlapStart	1445	335	NearestLocation	4933415F23Rik	protein_coding
peak897	chr1	23105620	23106530	911	*	21.318399727471	-0.186534389442194	-1.13802668688539	0.203298995176691	-0.917537193334742	0.358861212341298	0.999968731569636	ENSMUSG00000073730	23100473	23102253	-	upstream	-3367	3367	NearestLocation	4933415F23Rik	protein_coding
peak898	chr1	23106881	23107745	865	*	41.7546305762833	-0.23676840493874	-1.17835023269704	0.180182603267693	-1.31404697592797	0.188830396246012	0.999968731569636	ENSMUSG00000073730	23100473	23102253	-	upstream	-4628	4628	NearestLocation	4933415F23Rik	protein_coding
peak899	chr1	23175751	23176718	968	*	30.6564396109861	-0.358183859592735	-1.28181127003352	0.200082681572349	-1.79017922379862	0.073425103961762	0.999968731569636	ENSMUSG00000089553	23245211	23245331	+	upstream	-69460	68493	NearestLocation	Gm24176	snoRNA
peak900	chr1	23211729	23212737	1009	*	21.1838022777161	-0.0247650125681504	-1.0173139776155	0.209905806146534	-0.117981550976546	0.906082275964146	0.999968731569636	ENSMUSG00000089553	23245211	23245331	+	upstream	-33482	32474	NearestLocation	Gm24176	snoRNA
peak901	chr1	23300791	23303038	2248	*	181.01543313918	-0.0641846689217623	-1.04549391772917	0.177285179797395	-0.362041931508961	0.717320696038958	0.999968731569636	ENSMUSG00000065567	23291701	23291784	+	downstream	9090	9007	NearestLocation	Mir30c-2	miRNA
peak902	chr1	23303657	23307675	4019	*	225.554838837748	-0.0768858161605791	-1.05473883518696	0.149382360885666	-0.514691397998629	0.606768685380605	0.999968731569636	ENSMUSG00000065567	23291701	23291784	+	downstream	11956	11873	NearestLocation	Mir30c-2	miRNA
peak903	chr1	23322959	23323695	737	*	14.7010030087967	0.0775600522434067	1.0552318771403	0.209693788582278	0.369872912153402	0.711477185352351	0.999968731569636	ENSMUSG00000065567	23291701	23291784	+	downstream	31258	31175	NearestLocation	Mir30c-2	miRNA
peak904	chr1	23324965	23325645	681	*	16.8042892818799	0.251352756573666	1.19032270918057	0.208870417410071	1.20339088555652	0.228825093276697	0.999968731569636	ENSMUSG00000065567	23291701	23291784	+	downstream	33264	33181	NearestLocation	Mir30c-2	miRNA
peak905	chr1	23325836	23326546	711	*	21.9296499771351	-0.317615542341996	-1.24626903709079	0.199362823629817	-1.59315330992579	0.111125802499344	0.999968731569636	ENSMUSG00000065567	23291701	23291784	+	downstream	34135	34052	NearestLocation	Mir30c-2	miRNA
peak906	chr1	23335878	23336740	863	*	19.9097492888681	-0.19315346869035	-1.14325994481152	0.205251759459953	-0.941056335880215	0.346675990039229	0.999968731569636	ENSMUSG00000065567	23291701	23291784	+	downstream	44177	44094	NearestLocation	Mir30c-2	miRNA
peak907	chr1	23347696	23348592	897	*	19.151942092139	-0.0222626141211291	-1.01555094502516	0.20805886923253	-0.107001514538888	0.914787778226512	0.999968731569636	ENSMUSG00000026158	23366424	23383175	-	downstream	35479	17832	NearestLocation	Ogfrl1	protein_coding
peak908	chr1	23355496	23356579	1084	*	43.6473803292393	-0.310489153655799	-1.24012810089059	0.192974004367949	-1.60896880734143	0.107623162419941	0.999968731569636	ENSMUSG00000026158	23366424	23383175	-	downstream	27679	9845	NearestLocation	Ogfrl1	protein_coding
peak909	chr1	23378353	23379248	896	*	26.0694946483247	0.377046695531456	1.29868063628472	0.194675062413307	1.93680017798563	0.0527697741685508	0.999968731569636	ENSMUSG00000026158	23366424	23383175	-	inside	4822	3927	NearestLocation	Ogfrl1	protein_coding
peak910	chr1	23410541	23411154	614	*	16.9599056281802	-0.110259008916698	-1.07942200914671	0.20774703395166	-0.530736862131828	0.595601137951848	0.999968731569636	ENSMUSG00000026158	23366424	23383175	-	upstream	-27366	27366	NearestLocation	Ogfrl1	protein_coding
peak911	chr1	23488286	23489060	775	*	15.9057650386722	0.411503191235041	1.33007093685957	0.209356001082756	1.96556673373016	0.0493486799603596	0.999968731569636	ENSMUSG00000097920	23479539	23480527	+	downstream	8747	7759	NearestLocation	Gm7784	pseudogene
peak912	chr1	23519040	23519954	915	*	22.1592595628474	0.0738342170286792	1.05251020170869	0.207963305974465	0.355034830220217	0.722563498016244	0.999968731569636	ENSMUSG00000097920	23479539	23480527	+	downstream	39501	38513	NearestLocation	Gm7784	pseudogene
peak913	chr1	23542146	23543203	1058	*	33.9088980932	0.23853588983101	1.17979474625834	0.185862505401923	1.28339973312628	0.19935206733795	0.999968731569636	ENSMUSG00000097920	23479539	23480527	+	downstream	62607	61619	NearestLocation	Gm7784	pseudogene
peak914	chr1	23584162	23584820	659	*	14.8574568394101	0.382669827060241	1.30375232638662	0.210133903384697	1.82107608956218	0.0685952913267281	0.999968731569636	ENSMUSG00000097920	23479539	23480527	+	downstream	104623	103635	NearestLocation	Gm7784	pseudogene
peak915	chr1	23587482	23588260	779	*	18.4662049683167	-0.0075095682707653	-1.00521880685155	0.210072929148096	-0.035747434480105	0.971483747456376	0.999968731569636	ENSMUSG00000097920	23479539	23480527	+	downstream	107943	106955	NearestLocation	Gm7784	pseudogene
peak916	chr1	23594203	23595219	1017	*	41.0173097081992	-0.236136858128167	-1.17783451700597	0.193096652036686	-1.22289462627919	0.221369498482424	0.999968731569636	ENSMUSG00000097920	23479539	23480527	+	downstream	114664	113676	NearestLocation	Gm7784	pseudogene
peak917	chr1	23600844	23601628	785	*	21.5360857562932	-0.133949664238718	-1.09729365223596	0.206691427124542	-0.648065892728131	0.516942332847824	0.999968731569636	ENSMUSG00000097920	23479539	23480527	+	downstream	121305	120317	NearestLocation	Gm7784	pseudogene
peak918	chr1	23612868	23613672	805	*	19.7038994697391	-0.0360066070624058	-1.02527193328155	0.207434417036605	-0.173580679507258	0.862195017021727	0.999968731569636	ENSMUSG00000097920	23479539	23480527	+	downstream	133329	132341	NearestLocation	Gm7784	pseudogene
peak919	chr1	23614033	23614986	954	*	37.0322581546736	-0.199343638065958	-1.1481758673132	0.193842527858967	-1.02837927397951	0.303771454036827	0.999968731569636	ENSMUSG00000097920	23479539	23480527	+	downstream	134494	133506	NearestLocation	Gm7784	pseudogene
peak920	chr1	23654040	23655526	1487	*	61.3090783254344	-0.12208660073557	-1.0883077676211	0.171287244692273	-0.712759440756405	0.475994627560704	0.999968731569636	ENSMUSG00000026156	23761753	23849158	+	upstream	-107713	106227	NearestLocation	B3gat2	protein_coding
peak921	chr1	23662848	23663942	1095	*	46.2020058006715	0.163972874283008	1.1203681487062	0.178737806625613	0.917393344914814	0.35893655884272	0.999968731569636	ENSMUSG00000026156	23761753	23849158	+	upstream	-98905	97811	NearestLocation	B3gat2	protein_coding
peak922	chr1	23669660	23670417	758	*	23.1293610481867	-0.0767119320627323	-1.054611718053	0.202845602754814	-0.378178925354653	0.705297680078185	0.999968731569636	ENSMUSG00000026156	23761753	23849158	+	upstream	-92093	91336	NearestLocation	B3gat2	protein_coding
peak923	chr1	23673654	23674711	1058	*	42.3886669683191	0.0633774607986202	1.04490911282756	0.183293733083728	0.345769927494845	0.729515627108533	0.999968731569636	ENSMUSG00000026156	23761753	23849158	+	upstream	-88099	87042	NearestLocation	B3gat2	protein_coding
peak924	chr1	23706717	23708774	2058	*	74.1538507136925	0.113534512296246	1.08187551945814	0.168594657823897	0.673417021403117	0.500682022734884	0.999968731569636	ENSMUSG00000026156	23761753	23849158	+	upstream	-55036	52979	NearestLocation	B3gat2	protein_coding
peak925	chr1	23716103	23716708	606	*	17.240157518586	-0.422469620575509	-1.34021979465521	0.20933444004723	-2.01815630758222	0.0435749849507396	0.999968731569636	ENSMUSG00000026156	23761753	23849158	+	upstream	-45650	45045	NearestLocation	B3gat2	protein_coding
peak926	chr1	23720236	23720813	578	*	11.0570018299165	-0.178469010043766	-1.1316823050349	0.208930566966236	-0.854202487626461	0.392992805095557	0.999968731569636	ENSMUSG00000026156	23761753	23849158	+	upstream	-41517	40940	NearestLocation	B3gat2	protein_coding
peak927	chr1	23721217	23722585	1369	*	54.1387247560258	-0.170124267972331	-1.12515539689419	0.180209753320548	-0.944034741947195	0.345151894964659	0.999968731569636	ENSMUSG00000026156	23761753	23849158	+	upstream	-40536	39168	NearestLocation	B3gat2	protein_coding
peak928	chr1	23724031	23724710	680	*	17.2146851367618	0.100985362871758	1.07250573545828	0.21031630306118	0.480159461734078	0.63111400970522	0.999968731569636	ENSMUSG00000026156	23761753	23849158	+	upstream	-37722	37043	NearestLocation	B3gat2	protein_coding
peak929	chr1	23730498	23731175	678	*	20.6566001979302	-0.00449716274424727	-1.00312205918333	0.209686942894528	-0.0214470328107617	0.982889055423722	0.999968731569636	ENSMUSG00000026156	23761753	23849158	+	upstream	-31255	30578	NearestLocation	B3gat2	protein_coding
peak930	chr1	23746320	23747419	1100	*	30.1199680308086	0.0262943324788336	1.01839294675034	0.203158949229737	0.129427389630271	0.897019476156435	0.999968731569636	ENSMUSG00000026156	23761753	23849158	+	upstream	-15433	14334	NearestLocation	B3gat2	protein_coding
peak931	chr1	23756664	23757169	506	*	12.0360949188492	-0.00540174273192016	-1.0037512210284	0.204652978097644	-0.0263946451311492	0.978942565229808	0.999968731569636	ENSMUSG00000026156	23761753	23849158	+	upstream	-5089	4584	NearestLocation	B3gat2	protein_coding
peak932	chr1	23759994	23760957	964	*	29.4012813365552	0.0656177565217236	1.04653296529409	0.194908782610419	0.336658798248611	0.736374126230084	0.999968731569636	ENSMUSG00000026156	23761753	23849158	+	upstream	-1759	796	NearestLocation	B3gat2	protein_coding
peak933	chr1	23781894	23783427	1534	*	98.4284596174382	-0.113882350735729	-1.08213639459191	0.167552305210542	-0.679682386897793	0.496705590733787	0.999968731569636	ENSMUSG00000026156	23761753	23849158	+	inside	20141	20141	NearestLocation	B3gat2	protein_coding
peak934	chr1	23784218	23785284	1067	*	37.1681660804148	-0.160464889260264	-1.11764722698404	0.198992176979848	-0.806387927885802	0.420019205491384	0.999968731569636	ENSMUSG00000026156	23761753	23849158	+	inside	22465	22465	NearestLocation	B3gat2	protein_coding
peak935	chr1	23785539	23786916	1378	*	88.1751530286709	0.252528492354509	1.19129316751311	0.158627597227139	1.59195812562749	0.111394113714852	0.999968731569636	ENSMUSG00000026156	23761753	23849158	+	inside	23786	23786	NearestLocation	B3gat2	protein_coding
peak936	chr1	23797939	23798735	797	*	17.4249150918575	-0.158504345512004	-1.11612943698842	0.207205269960774	-0.764962906310299	0.444293633126649	0.999968731569636	ENSMUSG00000026156	23761753	23849158	+	inside	36186	36186	NearestLocation	B3gat2	protein_coding
peak937	chr1	23884993	23886175	1183	*	54.1674482246705	-0.199375493301082	-1.14820121973695	0.19524889641531	-1.02113505869449	0.307190454994097	0.999968731569636	ENSMUSG00000026155	23844846	23922317	-	inside	37324	36142	NearestLocation	Smap1	protein_coding
peak938	chr1	23933844	23934764	921	*	19.1389989045985	0.16229156832287	1.11906324059696	0.206234285045012	0.786928169035758	0.431323916524135	0.999968731569636	ENSMUSG00000026155	23844846	23922317	-	upstream	-11527	11527	NearestLocation	Smap1	protein_coding
peak939	chr1	23937189	23938038	850	*	21.1471912770575	-0.185497680821393	-1.13720920415542	0.206766917860058	-0.897134235694997	0.369647292244207	0.999968731569636	ENSMUSG00000026155	23844846	23922317	-	upstream	-14872	14872	NearestLocation	Smap1	protein_coding
peak940	chr1	23947006	23947876	871	*	20.6049215117113	0.175842110040972	1.12962358069331	0.206988175394816	0.849527320609329	0.395587934488499	0.999968731569636	ENSMUSG00000026155	23844846	23922317	-	upstream	-24689	24689	NearestLocation	Smap1	protein_coding
peak941	chr1	23950975	23951853	879	*	21.5167281468359	0.14910522864542	1.10888152129498	0.204145078213112	0.730388554799079	0.465152712294485	0.999968731569636	ENSMUSG00000026155	23844846	23922317	-	upstream	-28658	28658	NearestLocation	Smap1	protein_coding
peak942	chr1	23954193	23955117	925	*	27.3374866990252	0.303480887926994	1.23411846516616	0.195601578888678	1.55152575787598	0.120775739477566	0.999968731569636	ENSMUSG00000026155	23844846	23922317	-	upstream	-31876	31876	NearestLocation	Smap1	protein_coding
peak943	chr1	23957609	23958318	710	*	16.0999295328823	0.0486863978751529	1.03432272383837	0.208876608350431	0.233086884451283	0.815693939137687	0.999968731569636	ENSMUSG00000026155	23844846	23922317	-	upstream	-35292	35292	NearestLocation	Smap1	protein_coding
peak944	chr1	23995940	23996785	846	*	26.3075053344946	0.0597656540343205	1.04229644036925	0.19995533959413	0.298895014034799	0.765020151534404	0.999968731569636	ENSMUSG00000096985	24005505	24005894	+	upstream	-9565	8720	NearestLocation	Gm26524	protein_coding
peak945	chr1	24000693	24001492	800	*	24.271670627025	0.248374682524459	1.18786812740866	0.196249347972912	1.26560768272587	0.205653574156818	0.999968731569636	ENSMUSG00000096985	24005505	24005894	+	upstream	-4812	4013	NearestLocation	Gm26524	protein_coding
peak946	chr1	24001710	24002690	981	*	38.8181996017448	0.0665308559430351	1.0471955385224	0.18502722087933	0.359573340759547	0.719166222889115	0.999968731569636	ENSMUSG00000096985	24005505	24005894	+	upstream	-3795	2815	NearestLocation	Gm26524	protein_coding
peak947	chr1	24015880	24016813	934	*	28.1361994502338	-0.168690429500797	-1.12403770422823	0.201709585417169	-0.836303486281613	0.40298419237747	0.999968731569636	ENSMUSG00000026154	23995939	24005656	-	upstream	-10224	10224	NearestLocation	1110058L19Rik	protein_coding
peak948	chr1	24068286	24069276	991	*	30.6002219134972	-0.0471983442627639	-1.03325643183918	0.193437064202361	-0.243998452196256	0.807232018666378	0.999968731569636	ENSMUSG00000026153	24010758	24100341	-	inside	32055	31065	NearestLocation	Fam135a	protein_coding
peak949	chr1	24075564	24076791	1228	*	76.0268538541281	0.142349631929292	1.103701185627	0.185452728576928	0.767579064603752	0.442737304100895	0.999968731569636	ENSMUSG00000026153	24010758	24100341	-	inside	24777	23550	NearestLocation	Fam135a	protein_coding
peak950	chr1	24104262	24104699	438	*	12.9651959181891	0.0427836585247531	1.03009947194302	0.210273850608838	0.203466376826577	0.838770523401449	0.999968731569636	ENSMUSG00000026153	24010758	24100341	-	upstream	-3921	3921	NearestLocation	Fam135a	protein_coding
peak951	chr1	24158966	24159648	683	*	15.1880728404157	0.122903031151512	1.08892382229473	0.210256643835882	0.584538157317135	0.558858301114136	0.999968731569636	ENSMUSG00000026147	24177610	24252684	+	upstream	-18644	17962	NearestLocation	Col9a1	protein_coding
peak952	chr1	24160560	24161224	665	*	15.8489978100171	0.00757507880641043	1.00526445330888	0.208693016678882	0.0362977109965604	0.971044975098782	0.999968731569636	ENSMUSG00000026147	24177610	24252684	+	upstream	-17050	16386	NearestLocation	Col9a1	protein_coding
peak953	chr1	24176007	24177201	1195	*	38.6466806733399	-0.299707212162306	-1.23089458401458	0.186443565471488	-1.60749560546319	0.107945692639361	0.999968731569636	ENSMUSG00000026147	24177610	24252684	+	upstream	-1603	409	NearestLocation	Col9a1	protein_coding
peak954	chr1	24195193	24195811	619	*	19.3335315405819	0.160448313211201	1.11763438569165	0.206097411821189	0.778507171892128	0.436270080262987	0.999968731569636	ENSMUSG00000026147	24177610	24252684	+	inside	17583	17583	NearestLocation	Col9a1	protein_coding
peak955	chr1	24225050	24226133	1084	*	21.3026522099875	0.0563446564897002	1.03982781795223	0.209057703560265	0.269517245861537	0.787531672778336	0.999968731569636	ENSMUSG00000026147	24177610	24252684	+	inside	47440	26551	NearestLocation	Col9a1	protein_coding
peak956	chr1	24246178	24247076	899	*	30.3471534598992	0.0176083935374999	1.01227999584595	0.192847938032691	0.0913071392783829	0.927248545363838	0.999968731569636	ENSMUSG00000026147	24177610	24252684	+	inside	68568	5608	NearestLocation	Col9a1	protein_coding
peak957	chr1	24250232	24251089	858	*	17.403995756614	0.272036507306219	1.20751114709264	0.21008931437028	1.29486122662458	0.195368106146888	0.999968731569636	ENSMUSG00000026147	24177610	24252684	+	inside	72622	1595	NearestLocation	Col9a1	protein_coding
peak958	chr1	24251326	24252172	847	*	21.2464029659485	-0.366130070654307	-1.28889082920449	0.202681500511536	-1.80643062997981	0.0708511007317417	0.999968731569636	ENSMUSG00000026147	24177610	24252684	+	inside	73716	512	NearestLocation	Col9a1	protein_coding
peak959	chr1	24263115	24264125	1011	*	31.9238112053375	0.0570337836339474	1.04032462755041	0.189709334975432	0.300637728983307	0.763690758057424	0.999968731569636	ENSMUSG00000026147	24177610	24252684	+	downstream	85505	10431	NearestLocation	Col9a1	protein_coding
peak960	chr1	24264170	24265441	1272	*	53.132486118816	0.066415419271012	1.0471117509385	0.171190122630793	0.38796291661202	0.698043476653115	0.999968731569636	ENSMUSG00000026147	24177610	24252684	+	downstream	86560	11486	NearestLocation	Col9a1	protein_coding
peak961	chr1	24265606	24266415	810	*	18.5267179515634	0.33542247763724	1.26174684365109	0.205342602700276	1.63347728735489	0.102368653784693	0.999968731569636	ENSMUSG00000026147	24177610	24252684	+	downstream	87996	12922	NearestLocation	Col9a1	protein_coding
peak962	chr1	24268087	24269138	1052	*	39.9013196108633	-0.106020650019091	-1.07625552965977	0.200831706692628	-0.52790792731426	0.597563242330395	0.999968731569636	ENSMUSG00000026147	24177610	24252684	+	downstream	90477	15403	NearestLocation	Col9a1	protein_coding
peak963	chr1	24286977	24287903	927	*	24.7224542619836	-0.0911973045178743	-1.0652538786924	0.205082454798994	-0.444686039121478	0.656546659794042	0.999968731569636	ENSMUSG00000026147	24177610	24252684	+	downstream	109367	34293	NearestLocation	Col9a1	protein_coding
peak964	chr1	24317589	24318479	891	*	29.366035335976	0.0554225661345444	1.03916343024076	0.190119946408387	0.291513684816079	0.770658479177715	0.999968731569636	ENSMUSG00000026147	24177610	24252684	+	downstream	139979	64905	NearestLocation	Col9a1	protein_coding
peak965	chr1	24329494	24330947	1454	*	52.3264477501554	0.0641946209880974	1.04550112982903	0.177026206813767	0.362627783442429	0.716882952835551	0.999968731569636	ENSMUSG00000026147	24177610	24252684	+	downstream	151884	76810	NearestLocation	Col9a1	protein_coding
peak966	chr1	24331000	24332012	1013	*	39.5408519336395	-0.178546609475446	-1.13174317740434	0.191018863163411	-0.934706690839767	0.349939477806624	0.999968731569636	ENSMUSG00000026147	24177610	24252684	+	downstream	153390	78316	NearestLocation	Col9a1	protein_coding
peak967	chr1	24338097	24338964	868	*	22.1981290579768	0.094644462625777	1.06780222672914	0.201796378539682	0.469009718165809	0.639062689624029	0.999968731569636	ENSMUSG00000026147	24177610	24252684	+	downstream	160487	85413	NearestLocation	Col9a1	protein_coding
peak968	chr1	24361071	24362369	1299	*	38.5216825065414	0.0419344279712718	1.02949329080225	0.194106735128747	0.216037985201582	0.828958138718044	0.999968731569636	ENSMUSG00000026147	24177610	24252684	+	downstream	183461	108387	NearestLocation	Col9a1	protein_coding
peak969	chr1	24363064	24364063	1000	*	28.9404926171555	-0.0842876955846243	-1.06016417536461	0.20312902891718	-0.414946578703876	0.678181010718993	0.999968731569636	ENSMUSG00000077463	24548841	24548977	-	downstream	185913	184778	NearestLocation	Gm26418	snoRNA
peak970	chr1	24365602	24366527	926	*	25.0672335865568	-0.41188951888887	-1.33042715350619	0.194874945213875	-2.11360941467782	0.0345486410785753	0.999968731569636	ENSMUSG00000077463	24548841	24548977	-	downstream	183375	182314	NearestLocation	Gm26418	snoRNA
peak971	chr1	24379770	24380475	706	*	16.93136128353	-0.0866751627331253	-1.06192005761719	0.208955969000474	-0.414801085356545	0.678287524977739	0.999968731569636	ENSMUSG00000077463	24548841	24548977	-	downstream	169207	168366	NearestLocation	Gm26418	snoRNA
peak972	chr1	24385479	24386466	988	*	26.3909127602994	0.0313843552166022	1.02199232026153	0.203298931792622	0.154375406402117	0.877313744038267	0.999968731569636	ENSMUSG00000077463	24548841	24548977	-	downstream	163498	162375	NearestLocation	Gm26418	snoRNA
peak973	chr1	24405912	24406804	893	*	17.4265853508423	0.131894402597903	1.09573156194314	0.20923974424373	0.630350620407312	0.528465210574966	0.999968731569636	ENSMUSG00000077463	24548841	24548977	-	downstream	143065	142037	NearestLocation	Gm26418	snoRNA
peak974	chr1	24418543	24420635	2093	*	98.9345225161959	-0.118932931153136	-1.08593137173909	0.151859001947234	-0.783179986883234	0.433521425495752	0.999968731569636	ENSMUSG00000077463	24548841	24548977	-	downstream	130434	128206	NearestLocation	Gm26418	snoRNA
peak975	chr1	24420759	24421701	943	*	34.3651894921313	0.434650800215197	1.35158364687331	0.187160500231973	2.32234258658465	0.0202144961622474	0.999968731569636	ENSMUSG00000077463	24548841	24548977	-	downstream	128218	127140	NearestLocation	Gm26418	snoRNA
peak976	chr1	24453088	24454176	1089	*	33.3922359093562	-0.0608785863049525	-1.04310080501687	0.206192139904755	-0.295251731385463	0.767801586448537	0.999968731569636	ENSMUSG00000077463	24548841	24548977	-	downstream	95889	94665	NearestLocation	Gm26418	snoRNA
peak977	chr1	24457091	24457980	890	*	25.5123857937066	-0.0761700338612965	-1.05421566423713	0.203367281512241	-0.374544190662801	0.707999485663735	0.999968731569636	ENSMUSG00000077463	24548841	24548977	-	downstream	91886	90861	NearestLocation	Gm26418	snoRNA
peak978	chr1	24492004	24492554	551	*	13.9562295676919	0.284355273708633	1.21786588970202	0.210019136366393	1.35394935256068	0.175752536658769	0.999968731569636	ENSMUSG00000077463	24548841	24548977	-	downstream	56973	56287	NearestLocation	Gm26418	snoRNA
peak979	chr1	24495942	24497432	1491	*	93.1670625837714	0.0999433714742859	1.07173139421401	0.184248394047611	0.542438223089531	0.587516654141089	0.999968731569636	ENSMUSG00000077463	24548841	24548977	-	downstream	53035	51409	NearestLocation	Gm26418	snoRNA
peak980	chr1	24503841	24504533	693	*	15.9678441097376	-0.188197895179165	-1.1393396502768	0.209342838322292	-0.898993711403809	0.368656010279618	0.999968731569636	ENSMUSG00000077463	24548841	24548977	-	downstream	45136	44308	NearestLocation	Gm26418	snoRNA
peak981	chr1	24518661	24519388	728	*	19.4720686379984	-0.0559247374247177	-1.03952520376637	0.204060935563132	-0.274059007278323	0.784039275594573	0.999968731569636	ENSMUSG00000077463	24548841	24548977	-	downstream	30316	29453	NearestLocation	Gm26418	snoRNA
peak982	chr1	24533832	24534666	835	*	23.3579930215087	-0.362146031769216	-1.28533643457856	0.200931985195335	-1.80233142780707	0.0714932767383805	0.999968731569636	ENSMUSG00000077463	24548841	24548977	-	downstream	15145	14175	NearestLocation	Gm26418	snoRNA
peak983	chr1	24558305	24559258	954	*	23.2915564032737	-0.0402269150170199	-1.02827554677553	0.19867500961729	-0.202475968640995	0.839544643576536	0.999968731569636	ENSMUSG00000077463	24548841	24548977	-	upstream	-9328	9328	NearestLocation	Gm26418	snoRNA
peak984	chr1	24560057	24560728	672	*	15.2141115822407	0.27790166352998	1.21243017500766	0.209871065657121	1.32415424994317	0.185451821499592	0.999968731569636	ENSMUSG00000077463	24548841	24548977	-	upstream	-11080	11080	NearestLocation	Gm26418	snoRNA
peak985	chr1	24566195	24566804	610	*	15.1598208758888	0.129172460978933	1.09366618744684	0.207112337450739	0.623683082180735	0.532835735699519	0.999968731569636	ENSMUSG00000077463	24548841	24548977	-	upstream	-17218	17218	NearestLocation	Gm26418	snoRNA
peak986	chr1	24584706	24585782	1077	*	31.7466797545055	-0.146141280224145	-1.1066057154587	0.193067157040365	-0.756945316150227	0.449082624586693	0.999968731569636	ENSMUSG00000026141	24261890	24587472	-	inside	2766	1690	NearestLocation	Col19a1	protein_coding
peak987	chr1	24593931	24595851	1921	*	76.5084345117809	0.0518575377855635	1.03659873465775	0.156579670630779	0.331189467806748	0.740501375216573	0.999968731569636	ENSMUSG00000026141	24261890	24587472	-	upstream	-6459	6459	NearestLocation	Col19a1	protein_coding
peak988	chr1	24611160	24616620	5461	*	4060.70807969536	-0.072099049755599	-1.05124508095428	0.20774175435696	-0.347060945830429	0.728545532741633	0.999968731569636	ENSMUSG00000067736	24612404	24612700	-	includeFeature	1540	1244	NearestLocation	Gm10222	protein_coding
peak989	chr1	24620142	24621129	988	*	29.8189444130953	-0.00766140644855843	-1.00532460788348	0.193551719724321	-0.0395832517503368	0.968425380140967	0.999968731569636	ENSMUSG00000067736	24612404	24612700	-	upstream	-7442	7442	NearestLocation	Gm10222	protein_coding
peak990	chr1	24645304	24646444	1141	*	76.2720778279065	0.206375707264375	1.15378603539587	0.19906478928128	1.03672632417562	0.299863420153033	0.999968731569636	ENSMUSG00000073725	24678544	24766299	+	upstream	-33240	32100	NearestLocation	Lmbrd1	protein_coding
peak991	chr1	24647793	24649195	1403	*	48.7992320884983	0.107438379158746	1.07731368037462	0.181076272233452	0.593332178940772	0.552958867455526	0.999968731569636	ENSMUSG00000073725	24678544	24766299	+	upstream	-30751	29349	NearestLocation	Lmbrd1	protein_coding
peak992	chr1	24675055	24676021	967	*	32.7236719111937	-0.0943248903061283	-1.06756572335629	0.209943301368589	-0.449287448998078	0.653224310610287	0.999968731569636	ENSMUSG00000073725	24678544	24766299	+	upstream	-3489	2523	NearestLocation	Lmbrd1	protein_coding
peak993	chr1	24683833	24684480	648	*	19.3990395537326	0.01958648622751	1.01366889438261	0.20923032137259	0.0936120830815486	0.925417310856156	0.999968731569636	ENSMUSG00000073725	24678544	24766299	+	inside	5289	5289	NearestLocation	Lmbrd1	protein_coding
peak994	chr1	24692758	24693478	721	*	18.0902463675595	0.0286623814745427	1.02006591617304	0.208178102966623	0.137682018743047	0.890491731009302	0.999968731569636	ENSMUSG00000073725	24678544	24766299	+	inside	14214	14214	NearestLocation	Lmbrd1	protein_coding
peak995	chr1	24707030	24708439	1410	*	52.4251527470537	-0.169846366448457	-1.12493868284376	0.176061130590442	-0.964701100571473	0.334694543855086	0.999968731569636	ENSMUSG00000073725	24678544	24766299	+	inside	28486	28486	NearestLocation	Lmbrd1	protein_coding
peak996	chr1	24709248	24710161	914	*	23.4643918155101	-0.0283804766770654	-1.01986661321973	0.202606997233318	-0.140076488298097	0.888599557041184	0.999968731569636	ENSMUSG00000073725	24678544	24766299	+	inside	30704	30704	NearestLocation	Lmbrd1	protein_coding
peak997	chr1	24720890	24722334	1445	*	114.235517598069	-0.0331225981991466	-1.02322441821453	0.19224570323295	-0.172293048126079	0.863207149422275	0.999968731569636	ENSMUSG00000073725	24678544	24766299	+	inside	42346	42346	NearestLocation	Lmbrd1	protein_coding
peak998	chr1	24728138	24729143	1006	*	33.2149912953694	0.0695539505884524	1.04939218459817	0.193084772626228	0.360224939763087	0.718678925650148	0.999968731569636	ENSMUSG00000073725	24678544	24766299	+	inside	49594	37156	NearestLocation	Lmbrd1	protein_coding
peak999	chr1	24736818	24737648	831	*	16.4737764237801	-0.176855234044243	-1.13041713072783	0.210076846673478	-0.841859713931869	0.39986648256232	0.999968731569636	ENSMUSG00000073725	24678544	24766299	+	inside	58274	28651	NearestLocation	Lmbrd1	protein_coding
peak1000	chr1	24783937	24784657	721	*	19.6761200876889	0.251911068289736	1.19078344391945	0.207349223529674	1.21491204066981	0.22439964095475	0.999968731569636	ENSMUSG00000073725	24678544	24766299	+	downstream	105393	17638	NearestLocation	Lmbrd1	protein_coding
peak1001	chr1	24801401	24802378	978	*	34.1473105214622	-0.473627712095326	-1.38859676170095	0.19490800967826	-2.43000640598175	0.0150985559688371	0.999968731569636	ENSMUSG00000073725	24678544	24766299	+	downstream	122857	35102	NearestLocation	Lmbrd1	protein_coding
peak1002	chr1	24803731	24804907	1177	*	49.2476736055483	-0.326853303083707	-1.25427466018582	0.179263533423639	-1.82331172905803	0.0682561908676181	0.999968731569636	ENSMUSG00000073725	24678544	24766299	+	downstream	125187	37432	NearestLocation	Lmbrd1	protein_coding
peak1003	chr1	24805922	24808848	2927	*	144.313434579737	-0.204261117655472	-1.1520961447792	0.136423520674883	-1.49725733982672	0.134326310536064	0.999968731569636	ENSMUSG00000073725	24678544	24766299	+	downstream	127378	39623	NearestLocation	Lmbrd1	protein_coding
peak1004	chr1	24837031	24837970	940	*	27.2183395010402	-0.0174956505126992	-1.01220089177602	0.190385109631073	-0.0918961075611539	0.9267805840933	0.999968731569636	ENSMUSG00000073725	24678544	24766299	+	downstream	158487	70732	NearestLocation	Lmbrd1	protein_coding
peak1005	chr1	24853225	24853848	624	*	17.3933325498077	-0.112298318576236	-1.08094889611756	0.208220730935452	-0.539323428900303	0.589663705428579	0.999968731569636	ENSMUSG00000073725	24678544	24766299	+	downstream	174681	86926	NearestLocation	Lmbrd1	protein_coding
peak1006	chr1	24941981	24942421	441	*	14.0880557004383	-0.143148270293692	-1.10431233497307	0.209622768977324	-0.682885122604103	0.494679435560424	0.999968731569636	ENSMUSG00000073725	24678544	24766299	+	downstream	263437	175682	NearestLocation	Lmbrd1	protein_coding
peak1007	chr1	24964088	24964846	759	*	19.0564635612112	-0.063121398855044	-1.04472366981461	0.208801650050444	-0.302303161109093	0.762420968793941	0.999968731569636	ENSMUSG00000080849	25223730	25224173	+	upstream	-259642	258884	NearestLocation	Gm15702	pseudogene
peak1008	chr1	25014793	25016530	1738	*	153.037220636722	0.0430753208195506	1.03030774294883	0.181763668775185	0.236985317857049	0.812668180509314	0.999968731569636	ENSMUSG00000080849	25223730	25224173	+	upstream	-208937	207200	NearestLocation	Gm15702	pseudogene
peak1009	chr1	25019225	25021259	2035	*	61.8956470664843	0.00766216881317808	1.0053251391282	0.172953266131153	0.0443019607815198	0.964663708733238	0.999968731569636	ENSMUSG00000080849	25223730	25224173	+	upstream	-204505	202471	NearestLocation	Gm15702	pseudogene
peak1010	chr1	25049207	25049845	639	*	16.4838818873335	0.133418065429683	1.09688940010673	0.209203241606151	0.637743776842896	0.523640483701051	0.999968731569636	ENSMUSG00000080849	25223730	25224173	+	upstream	-174523	173885	NearestLocation	Gm15702	pseudogene
peak1011	chr1	25104623	25105321	699	*	17.1973475801463	0.00678462478683399	1.00471381879511	0.20998732650277	0.0323096869693442	0.974225084154748	0.999968731569636	ENSMUSG00000080849	25223730	25224173	+	upstream	-119107	118409	NearestLocation	Gm15702	pseudogene
peak1012	chr1	25119447	25120955	1509	*	133.4768049407	-0.202837150147907	-1.15095956492707	0.20513542309118	-0.988796313632037	0.322762808233187	0.999968731569636	ENSMUSG00000080849	25223730	25224173	+	upstream	-104283	102775	NearestLocation	Gm15702	pseudogene
peak1013	chr1	25402895	25403852	958	*	27.4888968550876	0.33229802542908	1.2590172287392	0.20402624656244	1.62870234113425	0.103376046924898	0.999968731569636	ENSMUSG00000084740	25451071	25451174	+	upstream	-48176	47219	NearestLocation	Gm25294	snRNA
peak1014	chr1	25525891	25526784	894	*	31.065851999667	0.225943211798287	1.1695416269678	0.191541073266772	1.17960710956026	0.238156513971388	0.999968731569636	ENSMUSG00000084740	25451071	25451174	+	downstream	74820	74717	NearestLocation	Gm25294	snRNA
peak1015	chr1	25590442	25591733	1292	*	82.1134906799381	-0.094968691300735	-1.06804222963879	0.19495018898873	-0.487143366176603	0.626156736257607	0.999968731569636	ENSMUSG00000084740	25451071	25451174	+	downstream	139371	139268	NearestLocation	Gm25294	snRNA
peak1016	chr1	25618589	25619118	530	*	13.1281530774757	0.142057367633662	1.10347761808919	0.210032318937527	0.676359563862723	0.498812383785632	0.999968731569636	ENSMUSG00000084740	25451071	25451174	+	downstream	167518	167415	NearestLocation	Gm25294	snRNA
peak1017	chr1	25661767	25663794	2028	*	252.849219720276	-0.158265148852259	-1.11594439975265	0.208720578125613	-0.758263273672093	0.448293388918905	0.999968731569636	ENSMUSG00000033569	25067476	25829707	-	inside	167940	165913	NearestLocation	Bai3	protein_coding
peak1018	chr1	25909461	25910540	1080	*	39.8679536002378	-0.343079202400994	-1.26846103455645	0.186058490102733	-1.84393199263071	0.065193051914601	0.999968731569636	ENSMUSG00000052558	25830657	25831878	+	downstream	78804	77583	NearestLocation	Gm9884	protein_coding
peak1019	chr1	25917387	25918035	649	*	18.1627685215051	0.327630230444379	1.25495030036741	0.207640149680805	1.57787514094951	0.114594296993207	0.999968731569636	ENSMUSG00000052558	25830657	25831878	+	downstream	86730	85509	NearestLocation	Gm9884	protein_coding
peak1020	chr1	25918054	25919120	1067	*	43.4309737699217	-0.154849528611185	-1.11330549572478	0.181260454647163	-0.854292950509318	0.392942692183684	0.999968731569636	ENSMUSG00000052558	25830657	25831878	+	downstream	87397	86176	NearestLocation	Gm9884	protein_coding
peak1021	chr1	25932692	25933361	670	*	17.2819770879521	-0.363785987677834	-1.28679834685344	0.208183201125074	-1.74743200081391	0.0805624305919294	0.999968731569636	ENSMUSG00000052558	25830657	25831878	+	downstream	102035	100814	NearestLocation	Gm9884	protein_coding
peak1022	chr1	25933483	25934313	831	*	24.0007287016618	0.122136473346746	1.08834539004771	0.203657425965221	0.59971529527042	0.548695992945487	0.999968731569636	ENSMUSG00000052558	25830657	25831878	+	downstream	102826	101605	NearestLocation	Gm9884	protein_coding
peak1023	chr1	25934757	25936025	1269	*	32.5788388736389	-0.201181265013319	-1.14963928347204	0.196580697252761	-1.02340294761821	0.306117366312145	0.999968731569636	ENSMUSG00000052558	25830657	25831878	+	downstream	104100	102879	NearestLocation	Gm9884	protein_coding
peak1024	chr1	25994476	25995200	725	*	17.3270574036665	-0.00979726783269461	-1.00681405935178	0.20989206242704	-0.0466776481178283	0.962770145141729	0.999968731569636	ENSMUSG00000052558	25830657	25831878	+	downstream	163819	162598	NearestLocation	Gm9884	protein_coding
peak1025	chr1	26010710	26011690	981	*	32.0629904052846	0.119986074029356	1.08672437259969	0.192376787363494	0.623703491849272	0.532822329453413	0.999968731569636	ENSMUSG00000052558	25830657	25831878	+	downstream	180053	178832	NearestLocation	Gm9884	protein_coding
peak1026	chr1	26030630	26031217	588	*	19.1623747453725	0.0817754502738504	1.05831965882346	0.206168707748692	0.39664336633244	0.691630468496916	0.999968731569636	ENSMUSG00000052558	25830657	25831878	+	downstream	199973	198752	NearestLocation	Gm9884	protein_coding
peak1027	chr1	26201665	26202979	1315	*	43.0977102174195	-0.0733952874936019	-1.05219003179694	0.186107528771991	-0.394370329765228	0.693307645902491	0.999968731569636	ENSMUSG00000088111	26566833	26566938	+	upstream	-365168	363854	NearestLocation	Gm24064	snoRNA
peak1028	chr1	26232218	26233226	1009	*	42.8910416811447	-0.0738316785899809	-1.05250834980638	0.184162057038232	-0.400906026883994	0.688489312483578	0.999968731569636	ENSMUSG00000088111	26566833	26566938	+	upstream	-334615	333607	NearestLocation	Gm24064	snoRNA
peak1029	chr1	26262925	26263716	792	*	22.1215621463853	0.0480365403196368	1.03385692125788	0.205174443048669	0.234125359893104	0.814887658643203	0.999968731569636	ENSMUSG00000088111	26566833	26566938	+	upstream	-303908	303117	NearestLocation	Gm24064	snoRNA
peak1030	chr1	26348840	26351831	2992	*	146.696163127118	-0.0286567057896127	-1.0200619031549	0.137441433076229	-0.208501215013663	0.83483763404135	0.999968731569636	ENSMUSG00000088111	26566833	26566938	+	upstream	-217993	215002	NearestLocation	Gm24064	snoRNA
peak1031	chr1	26352512	26354684	2173	*	151.574303060119	-0.026636312023317	-1.01863437742468	0.166205795169806	-0.160261030586231	0.872675455134693	0.999968731569636	ENSMUSG00000088111	26566833	26566938	+	upstream	-214321	212149	NearestLocation	Gm24064	snoRNA
peak1032	chr1	26413690	26416839	3150	*	222.459324696465	-0.00446791167332571	-1.00310172079149	0.160454742726849	-0.0278453076387507	0.97778552968756	0.999968731569636	ENSMUSG00000088111	26566833	26566938	+	upstream	-153143	149994	NearestLocation	Gm24064	snoRNA
peak1033	chr1	26418679	26421325	2647	*	139.803547962601	0.0588929784933825	1.04166615362222	0.153691228846868	0.383190237564312	0.701578715924384	0.999968731569636	ENSMUSG00000088111	26566833	26566938	+	upstream	-148154	145508	NearestLocation	Gm24064	snoRNA
peak1034	chr1	26446449	26447462	1014	*	35.5559421249286	-0.0331917689286655	-1.02327347839303	0.19970451458184	-0.166204399525797	0.867996097283346	0.999968731569636	ENSMUSG00000088111	26566833	26566938	+	upstream	-120384	119371	NearestLocation	Gm24064	snoRNA
peak1035	chr1	26469982	26471477	1496	*	97.6835910668728	-0.173702273185058	-1.12794934022026	0.169689115090047	-1.02365006201418	0.306000590406081	0.999968731569636	ENSMUSG00000088111	26566833	26566938	+	upstream	-96851	95356	NearestLocation	Gm24064	snoRNA
peak1036	chr1	26473342	26476607	3266	*	264.0581751774	-0.0913127032603457	-1.06533908996097	0.157105222551429	-0.581220036975245	0.561092165030578	0.999968731569636	ENSMUSG00000088111	26566833	26566938	+	upstream	-93491	90226	NearestLocation	Gm24064	snoRNA
peak1037	chr1	26486300	26487185	886	*	27.5794513996614	0.319156481389563	1.24760088514893	0.201209252797968	1.58619187215025	0.112695790988275	0.999968731569636	ENSMUSG00000088111	26566833	26566938	+	upstream	-80533	79648	NearestLocation	Gm24064	snoRNA
peak1038	chr1	26488715	26489261	547	*	16.9436168253338	-0.0720791563174095	-1.05123058535108	0.208445793199047	-0.345793288562942	0.729498069330099	0.999968731569636	ENSMUSG00000088111	26566833	26566938	+	upstream	-78118	77572	NearestLocation	Gm24064	snoRNA
peak1039	chr1	26504597	26505610	1014	*	37.2124247388853	-0.2120579211616	-1.15833931014016	0.192580821496981	-1.10113727583681	0.270836915782531	0.999968731569636	ENSMUSG00000088111	26566833	26566938	+	upstream	-62236	61223	NearestLocation	Gm24064	snoRNA
peak1040	chr1	26548024	26548822	799	*	30.0490774031621	0.212906548120152	1.15902087284451	0.193112429416726	1.10250049032686	0.27024414545152	0.999968731569636	ENSMUSG00000088111	26566833	26566938	+	upstream	-18809	18011	NearestLocation	Gm24064	snoRNA
peak1041	chr1	26591744	26592954	1211	*	72.6380563749607	-0.0677962906949207	-1.04811447074874	0.19381965422318	-0.349790587371777	0.726495863541761	0.999968731569636	ENSMUSG00000088111	26566833	26566938	+	downstream	24911	24806	NearestLocation	Gm24064	snoRNA
peak1042	chr1	26615237	26616254	1018	*	39.1758009304128	0.136455965438495	1.0992015666121	0.186009681725784	0.733596037434539	0.46319497670993	0.999968731569636	ENSMUSG00000088111	26566833	26566938	+	downstream	48404	48299	NearestLocation	Gm24064	snoRNA
peak1043	chr1	26686716	26688498	1783	*	61.0960012417607	-0.195228408182718	-1.14490540823349	0.195747742212929	-0.997346921990825	0.318596145466169	0.999968731569636	ENSMUSG00000073722	26681814	26687460	-	overlapStart	744	744	NearestLocation	4931408C20Rik	protein_coding
peak1044	chr1	26705802	26706370	569	*	14.7125207320561	0.318800630074836	1.24729319318763	0.209956141825093	1.51841535714834	0.128909722637499	0.999968731569636	ENSMUSG00000073722	26681814	26687460	-	upstream	-18342	18342	NearestLocation	4931408C20Rik	protein_coding
peak1045	chr1	26739396	26740158	763	*	17.1700911472368	0.364872723743611	1.28776801608663	0.208732513510771	1.74803971650915	0.0804571503748781	0.999968731569636	ENSMUSG00000073722	26681814	26687460	-	upstream	-51936	51936	NearestLocation	4931408C20Rik	protein_coding
peak1046	chr1	26757788	26758405	618	*	14.3209051499748	0.0428227869603769	1.03012741043752	0.210354152209693	0.203574716783763	0.83868585246772	0.999968731569636	ENSMUSG00000073722	26681814	26687460	-	upstream	-70328	70328	NearestLocation	4931408C20Rik	protein_coding
peak1047	chr1	27009987	27010585	599	*	17.6085526774597	0.206320027642118	1.15374150683708	0.209551924157901	0.984577108853713	0.324831838368467	0.999968731569636	ENSMUSG00000095256	26959103	26959221	-	upstream	-50766	50766	NearestLocation	n-R5s209	rRNA
peak1048	chr1	27032105	27033358	1254	*	49.5185043872973	-0.221136010499366	-1.1656510850536	0.174901780974441	-1.2643439607495	0.206106597370097	0.999968731569636	ENSMUSG00000095256	26959103	26959221	-	upstream	-72884	72884	NearestLocation	n-R5s209	rRNA
peak1049	chr1	27057036	27057845	810	*	16.9528263244407	-0.248044433588487	-1.18759624230651	0.206552716501166	-1.20087713098214	0.22979886649242	0.999968731569636	ENSMUSG00000095256	26959103	26959221	-	upstream	-97815	97815	NearestLocation	n-R5s209	rRNA
peak1050	chr1	27073158	27074028	871	*	23.35128602189	-0.0863766691926936	-1.06170036913158	0.205577660530078	-0.420165639447269	0.674364454091584	0.999968731569636	ENSMUSG00000095256	26959103	26959221	-	upstream	-113937	113937	NearestLocation	n-R5s209	rRNA
peak1051	chr1	27092412	27093375	964	*	33.2970655787297	0.177225830663589	1.13070754732082	0.195823399363341	0.905028874178388	0.365450090588582	0.999968731569636	ENSMUSG00000095256	26959103	26959221	-	upstream	-133191	133191	NearestLocation	n-R5s209	rRNA
peak1052	chr1	27106773	27107295	523	*	14.1085596371746	-0.0882317595420259	-1.0630664353267	0.210273616261233	-0.419604518678233	0.674774386813632	0.999968731569636	ENSMUSG00000095256	26959103	26959221	-	upstream	-147552	147552	NearestLocation	n-R5s209	rRNA
peak1053	chr1	27108657	27109235	579	*	19.9085795636523	-0.310850237012876	-1.24043852384702	0.206708884016884	-1.50380685615566	0.132631105328632	0.999968731569636	ENSMUSG00000095256	26959103	26959221	-	upstream	-149436	149436	NearestLocation	n-R5s209	rRNA
peak1054	chr1	27136150	27137468	1319	*	69.1716030673197	-0.172725931152887	-1.12718626017615	0.186221042011599	-0.927531761647692	0.353650508853394	0.999968731569636	ENSMUSG00000095256	26959103	26959221	-	upstream	-176929	176929	NearestLocation	n-R5s209	rRNA
peak1055	chr1	27138043	27138698	656	*	20.863215878182	0.041111323216273	1.02890609869609	0.201823231202923	0.203699658216936	0.838588209300029	0.999968731569636	ENSMUSG00000095256	26959103	26959221	-	upstream	-178822	178822	NearestLocation	n-R5s209	rRNA
peak1056	chr1	27139416	27140849	1434	*	151.356452491173	0.00984096835522343	1.00684455711161	0.204139533786058	0.0482070678457458	0.96155121741213	0.999968731569636	ENSMUSG00000095256	26959103	26959221	-	upstream	-180195	180195	NearestLocation	n-R5s209	rRNA
peak1057	chr1	27159068	27160682	1615	*	162.738986015197	-0.161316318293308	-1.11830701864204	0.199972922999548	-0.806690805303043	0.419844642801552	0.999968731569636	ENSMUSG00000095256	26959103	26959221	-	upstream	-199847	199847	NearestLocation	n-R5s209	rRNA
peak1058	chr1	27179798	27182943	3146	*	214.999048549139	-0.0679461499532024	-1.04822334879349	0.145368948783222	-0.467404837979022	0.640210261892193	0.999968731569636	ENSMUSG00000095256	26959103	26959221	-	upstream	-220577	220577	NearestLocation	n-R5s209	rRNA
peak1059	chr1	27184733	27187567	2835	*	141.23957944062	0.0293602253085298	1.02055945006661	0.15059194141756	0.194965447899499	0.845419997103444	0.999968731569636	ENSMUSG00000095256	26959103	26959221	-	upstream	-225512	225512	NearestLocation	n-R5s209	rRNA
peak1060	chr1	27193619	27195647	2029	*	194.018080696786	-0.0327740652424729	-1.02297725277255	0.175851366635237	-0.186373673799505	0.852151735986876	0.999968731569636	ENSMUSG00000095256	26959103	26959221	-	upstream	-234398	234398	NearestLocation	n-R5s209	rRNA
peak1061	chr1	27196162	27196728	567	*	13.1055066267693	-0.0523663567044937	-1.0369643934104	0.209798678894089	-0.249602890640362	0.802894462927086	0.999968731569636	ENSMUSG00000095256	26959103	26959221	-	upstream	-236941	236941	NearestLocation	n-R5s209	rRNA
peak1062	chr1	27275926	27277159	1234	*	58.1143324199552	-0.198316877215936	-1.14735900540861	0.168819710033457	-1.17472584911224	0.240104414314406	0.999968731569636	ENSMUSG00000095256	26959103	26959221	-	upstream	-316705	316705	NearestLocation	n-R5s209	rRNA
peak1063	chr1	27281068	27282084	1017	*	39.7120169412146	-0.190005024512914	-1.14076768884389	0.181600129972213	-1.04628242579995	0.295430656884693	0.999968731569636	ENSMUSG00000095256	26959103	26959221	-	upstream	-321847	321847	NearestLocation	n-R5s209	rRNA
peak1064	chr1	27307285	27308358	1074	*	56.8589985910091	0.0868726620906341	1.06206544030676	0.195654600100156	0.444010322507948	0.657035120854867	0.999968731569636	ENSMUSG00000095256	26959103	26959221	-	upstream	-348064	348064	NearestLocation	n-R5s209	rRNA
peak1065	chr1	27366706	27367678	973	*	36.6713308610051	-0.0354847210003612	-1.02490111453731	0.194458079587518	-0.182480054701923	0.855206005607815	0.999968731569636	ENSMUSG00000095256	26959103	26959221	-	upstream	-407485	407485	NearestLocation	n-R5s209	rRNA
peak1066	chr1	27442679	27443707	1029	*	41.9166305070652	-0.274990395237912	-1.20998603369381	0.196686355467847	-1.39811627798892	0.162078152444856	0.999968731569636	ENSMUSG00000095256	26959103	26959221	-	upstream	-483458	483458	NearestLocation	n-R5s209	rRNA
peak1067	chr1	27676264	27677382	1119	*	34.2824527867567	0.330220973791944	1.25720592268864	0.191723180828896	1.72238418100652	0.0849999473649509	0.999968731569636	ENSMUSG00000095256	26959103	26959221	-	upstream	-717043	717043	NearestLocation	n-R5s209	rRNA
peak1068	chr1	27727769	27728659	891	*	30.1269267981055	0.169633369014322	1.12477261076386	0.193140367191354	0.878290600153297	0.379786035615229	0.999968731569636	ENSMUSG00000095256	26959103	26959221	-	upstream	-768548	768548	NearestLocation	n-R5s209	rRNA
peak1069	chr1	27729554	27734586	5033	*	354.496609711425	-0.0966007324474291	-1.06925113042355	0.12194399231222	-0.792172952646135	0.428259837152041	0.999968731569636	ENSMUSG00000095256	26959103	26959221	-	upstream	-770333	770333	NearestLocation	n-R5s209	rRNA
peak1070	chr1	27734703	27736805	2103	*	119.68945992127	-0.0774309120971027	-1.05513742426134	0.142354115543949	-0.543931672092736	0.586488493057907	0.999968731569636	ENSMUSG00000095256	26959103	26959221	-	upstream	-775482	775482	NearestLocation	n-R5s209	rRNA
peak1071	chr1	27753593	27754274	682	*	21.3841546053352	-0.113277597207724	-1.08168287625236	0.201921362063352	-0.560998579101223	0.574798505824823	0.999968731569636	ENSMUSG00000095256	26959103	26959221	-	upstream	-794372	794372	NearestLocation	n-R5s209	rRNA
peak1072	chr1	27754764	27755842	1079	*	55.1859709777584	-0.132151131654998	-1.09592656584458	0.198677184483996	-0.665155045347664	0.505951330345783	0.999968731569636	ENSMUSG00000095256	26959103	26959221	-	upstream	-795543	795543	NearestLocation	n-R5s209	rRNA
peak1073	chr1	27803510	27804211	702	*	20.0794078699899	-0.048642069769555	-1.03429094382856	0.207543028839983	-0.234371012321779	0.81469696080357	0.999968731569636	ENSMUSG00000086240	28580498	28580768	-	downstream	777258	776287	NearestLocation	Gm7846	pseudogene
peak1074	chr1	27941923	27943073	1151	*	53.0580260637959	-0.087725120120861	-1.06269317778497	0.187491989877985	-0.46788729576101	0.639865189013838	0.999968731569636	ENSMUSG00000086240	28580498	28580768	-	downstream	638845	637425	NearestLocation	Gm7846	pseudogene
peak1075	chr1	28119187	28119920	734	*	21.7726325148068	-0.0846929182329372	-1.06046199497403	0.203425191028613	-0.41633446577924	0.677165275646164	0.999968731569636	ENSMUSG00000086240	28580498	28580768	-	downstream	461581	460578	NearestLocation	Gm7846	pseudogene
peak1076	chr1	28142562	28143078	517	*	12.859834591647	-0.142538191650286	-1.10384544840084	0.195701381031671	-0.728345354022917	0.466402205551865	0.999968731569636	ENSMUSG00000086240	28580498	28580768	-	downstream	438206	437420	NearestLocation	Gm7846	pseudogene
peak1077	chr1	28170663	28171675	1013	*	34.5134529421598	-0.217572645943031	-1.16277555401465	0.191548306465487	-1.13586306221002	0.256013879462814	0.999968731569636	ENSMUSG00000086240	28580498	28580768	-	downstream	410105	408823	NearestLocation	Gm7846	pseudogene
peak1078	chr1	28175002	28176066	1065	*	48.0054340020705	-0.140297999487088	-1.10213274615587	0.181689474363517	-0.772185620430524	0.440004496939321	0.999968731569636	ENSMUSG00000086240	28580498	28580768	-	downstream	405766	404432	NearestLocation	Gm7846	pseudogene
peak1079	chr1	28191800	28193297	1498	*	112.316479651781	-0.141003015275449	-1.10267146768259	0.203023876938431	-0.694514445304429	0.487359644994235	0.999968731569636	ENSMUSG00000086240	28580498	28580768	-	downstream	388968	387201	NearestLocation	Gm7846	pseudogene
peak1080	chr1	28248811	28251646	2836	*	183.500794755022	-0.0538208171122699	-1.03801034153456	0.137790112359934	-0.390599994371727	0.696092929800317	0.999968731569636	ENSMUSG00000086240	28580498	28580768	-	downstream	331957	328852	NearestLocation	Gm7846	pseudogene
peak1081	chr1	28287317	28289313	1997	*	234.637274476253	-0.174898524582611	-1.12888499917844	0.204967377613487	-0.853299323136299	0.393493335342508	0.999968731569636	ENSMUSG00000086240	28580498	28580768	-	downstream	293451	291185	NearestLocation	Gm7846	pseudogene
peak1082	chr1	28328663	28329509	847	*	22.1373531729435	-0.195617917596371	-1.14521455994446	0.200081311669116	-0.97769209909956	0.32822663062074	0.999968731569636	ENSMUSG00000086240	28580498	28580768	-	downstream	252105	250989	NearestLocation	Gm7846	pseudogene
peak1083	chr1	28384672	28385435	764	*	17.5337105243062	-0.253731904700462	-1.1922872895909	0.209837650872671	-1.20918197304079	0.226592941809997	0.999968731569636	ENSMUSG00000086240	28580498	28580768	-	downstream	196096	195063	NearestLocation	Gm7846	pseudogene
peak1084	chr1	28397721	28398505	785	*	18.2527239283303	-0.134269113144719	-1.09753664750363	0.207683659243367	-0.646507836167216	0.517950523908967	0.999968731569636	ENSMUSG00000086240	28580498	28580768	-	downstream	183047	181993	NearestLocation	Gm7846	pseudogene
peak1085	chr1	28398567	28399641	1075	*	47.3963612640152	-0.106105406787274	-1.07631876036165	0.198920864385084	-0.533405116226866	0.5937531766592	0.999968731569636	ENSMUSG00000086240	28580498	28580768	-	downstream	182201	180857	NearestLocation	Gm7846	pseudogene
peak1086	chr1	28455740	28457879	2140	*	102.137220803575	0.0149132507871391	1.01039068989593	0.140595192281847	0.106072267088927	0.915525014642453	0.999968731569636	ENSMUSG00000086240	28580498	28580768	-	downstream	125028	122619	NearestLocation	Gm7846	pseudogene
peak1087	chr1	28457962	28459475	1514	*	93.8600454199015	-0.10338178477338	-1.07428872629755	0.172167426583489	-0.600472382174145	0.548191461397279	0.999968731569636	ENSMUSG00000086240	28580498	28580768	-	downstream	122806	121023	NearestLocation	Gm7846	pseudogene
peak1088	chr1	28622137	28622959	823	*	25.6296565237189	0.0102459722102365	1.00712724552305	0.196727035730487	0.0520821765660789	0.958463214729324	0.999968731569636	ENSMUSG00000086240	28580498	28580768	-	upstream	-41369	41369	NearestLocation	Gm7846	pseudogene
peak1089	chr1	28708250	28709074	825	*	18.4900020765688	0.0923131983461884	1.0660781485725	0.209541907731734	0.440547665836719	0.659540497322315	0.999968731569636	ENSMUSG00000048411	28776144	28780252	-	downstream	72002	67070	NearestLocation	Gm597	protein_coding
peak1090	chr1	28800646	28802309	1664	*	53.545303437437	0.0806261924249417	1.05747693196811	0.1771642572417	0.45509288205321	0.649042418633986	0.999968731569636	ENSMUSG00000081557	28800238	28802721	-	inside	2075	408	NearestLocation	Gm5697	pseudogene
peak1091	chr1	28802356	28803124	769	*	21.4046458178491	-0.0162083134841557	-1.01129809356698	0.200908381859748	-0.0806751482149238	0.935700301230893	0.999968731569636	ENSMUSG00000081557	28800238	28802721	-	overlapStart	365	365	NearestLocation	Gm5697	pseudogene
peak1092	chr1	28888676	28890145	1470	*	78.2474654247732	-0.168056455253095	-1.12354386846482	0.173415387596569	-0.969097711467558	0.332496439444322	0.999968731569636	ENSMUSG00000058590	28938035	28938340	+	upstream	-49359	47890	NearestLocation	Gm6462	pseudogene
peak1093	chr1	28890877	28891978	1102	*	48.5673830467828	0.0524185669952633	1.0370019212251	0.176775849500509	0.296525612199716	0.766828710274572	0.999968731569636	ENSMUSG00000058590	28938035	28938340	+	upstream	-47158	46057	NearestLocation	Gm6462	pseudogene
peak1094	chr1	28907388	28908337	950	*	30.5291002349798	0.390841293349201	1.31115776966051	0.186302863042769	2.09788130448364	0.0359156319135401	0.999968731569636	ENSMUSG00000058590	28938035	28938340	+	upstream	-30647	29698	NearestLocation	Gm6462	pseudogene
peak1095	chr1	28908693	28910151	1459	*	38.4641396922872	0.048658953257637	1.03430304793963	0.183404038494388	0.265310151603483	0.790770544803743	0.999968731569636	ENSMUSG00000058590	28938035	28938340	+	upstream	-29342	27884	NearestLocation	Gm6462	pseudogene
peak1096	chr1	28910257	28911119	863	*	24.1987532171372	0.310078843506331	1.23977545200716	0.191190227406906	1.62183416857598	0.104838860212982	0.999968731569636	ENSMUSG00000058590	28938035	28938340	+	upstream	-27778	26916	NearestLocation	Gm6462	pseudogene
peak1097	chr1	29082294	29083280	987	*	44.4346029846018	-0.339015718217577	-1.26489332333994	0.182508260889368	-1.85753629214121	0.0632348928098938	0.999968731569636	ENSMUSG00000058590	28938035	28938340	+	downstream	144259	143954	NearestLocation	Gm6462	pseudogene
peak1098	chr1	29217978	29218868	891	*	25.8812118833761	-0.0541950151160968	-1.03827960965039	0.208549718769522	-0.259866162543187	0.794967013154947	0.999968731569636	ENSMUSG00000064433	29280964	29281075	-	downstream	63097	62096	NearestLocation	Gm25586	misc_RNA
peak1099	chr1	29270881	29271541	661	*	17.3081366483584	-0.0976167882873468	-1.07000444382931	0.208256550493887	-0.468733339027491	0.639260253509413	0.999968731569636	ENSMUSG00000064433	29280964	29281075	-	downstream	10194	9423	NearestLocation	Gm25586	misc_RNA
peak1100	chr1	29332738	29333445	708	*	18.3221195185078	0.17780694055515	1.13116308204616	0.205835402478615	0.863830703630408	0.387680898470736	0.999968731569636	ENSMUSG00000080391	29361275	29361370	-	downstream	28632	27830	NearestLocation	Gm23785	miRNA
peak1101	chr1	29368024	29369349	1326	*	104.072438669854	-0.195505838494163	-1.14512559475747	0.188798189050978	-1.03552814503625	0.30042232940953	0.999968731569636	ENSMUSG00000080391	29361275	29361370	-	upstream	-6654	6654	NearestLocation	Gm23785	miRNA
peak1102	chr1	29412839	29413742	904	*	22.6148276634479	-0.0535764800202919	-1.03783455736313	0.199171308423267	-0.268996977749599	0.787932008387946	0.999968731569636	ENSMUSG00000099257	29421488	29421612	+	upstream	-8649	7746	NearestLocation	mmu-mir-6342	miRNA
peak1103	chr1	29485273	29486251	979	*	35.4960690084597	0.0174147694612015	1.0121441468817	0.195722557427837	0.0889768133528619	0.92910033728249	0.999968731569636	ENSMUSG00000099257	29421488	29421612	+	downstream	63785	63661	NearestLocation	mmu-mir-6342	miRNA
peak1104	chr1	29570717	29571464	748	*	17.4690948640185	0.0340215338754316	1.02386218262983	0.209823410239476	0.162143651352355	0.871192732172337	0.999968731569636	ENSMUSG00000099257	29421488	29421612	+	downstream	149229	149105	NearestLocation	mmu-mir-6342	miRNA
peak1105	chr1	29585668	29586948	1281	*	73.5895952073487	-0.0592691431822437	-1.04193779045561	0.1818199834827	-0.325977057345202	0.744441713453821	0.999968731569636	ENSMUSG00000099257	29421488	29421612	+	downstream	164180	164056	NearestLocation	mmu-mir-6342	miRNA
peak1106	chr1	29604532	29605658	1127	*	47.8878416867807	0.184937129708008	1.13676743368973	0.177653513197922	1.04099900068946	0.297876012026112	0.999968731569636	ENSMUSG00000099257	29421488	29421612	+	downstream	183044	182920	NearestLocation	mmu-mir-6342	miRNA
peak1107	chr1	29610822	29612336	1515	*	48.9311719959252	0.112532757146251	1.08112456505487	0.191366836482452	0.588047329488932	0.556500524926755	0.999968731569636	ENSMUSG00000099257	29421488	29421612	+	downstream	189334	189210	NearestLocation	mmu-mir-6342	miRNA
peak1108	chr1	29612581	29613546	966	*	40.879569091944	0.0708842166469552	1.05036024406675	0.187985157699874	0.377073474918296	0.70611900270124	0.999968731569636	ENSMUSG00000099257	29421488	29421612	+	downstream	191093	190969	NearestLocation	mmu-mir-6342	miRNA
peak1109	chr1	29643313	29644283	971	*	25.7353304400341	0.101915518815553	1.07319744037058	0.205105746301173	0.496892557392823	0.61926482020751	0.999968731569636	ENSMUSG00000099257	29421488	29421612	+	downstream	221825	221701	NearestLocation	mmu-mir-6342	miRNA
peak1110	chr1	29654365	29655511	1147	*	57.7754758299899	0.10984566448575	1.07911278983605	0.177426662760612	0.619104607935709	0.535847447929484	0.999968731569636	ENSMUSG00000099257	29421488	29421612	+	downstream	232877	232753	NearestLocation	mmu-mir-6342	miRNA
peak1111	chr1	29655753	29659321	3569	*	149.47866583059	-0.0510761556553902	-1.03603745150617	0.136192406621607	-0.375029393505754	0.70763860652535	0.999968731569636	ENSMUSG00000099257	29421488	29421612	+	downstream	234265	234141	NearestLocation	mmu-mir-6342	miRNA
peak1112	chr1	29697961	29700836	2876	*	181.516034070572	0.0718338115497693	1.05105182824219	0.141634590219449	0.507177035203545	0.612030606808392	0.999968731569636	ENSMUSG00000099257	29421488	29421612	+	downstream	276473	276349	NearestLocation	mmu-mir-6342	miRNA
peak1113	chr1	29702559	29704337	1779	*	90.2636115217906	-0.275721332885293	-1.21059922525768	0.202669963930128	-1.36044496943982	0.173689156103846	0.999968731569636	ENSMUSG00000099257	29421488	29421612	+	downstream	281071	280947	NearestLocation	mmu-mir-6342	miRNA
peak1114	chr1	29711751	29712334	584	*	13.1055231861678	-0.162628349563596	-1.11932450405774	0.209371684852341	-0.776744714445455	0.437309400264006	0.999968731569636	ENSMUSG00000096829	29985934	29986043	+	upstream	-274183	273600	NearestLocation	Gm23771	miRNA
peak1115	chr1	29736782	29737655	874	*	30.1489509050326	-0.156960974621717	-1.11493605893043	0.205173992035379	-0.765013991610843	0.444263213081257	0.999968731569636	ENSMUSG00000096829	29985934	29986043	+	upstream	-249152	248279	NearestLocation	Gm23771	miRNA
peak1116	chr1	29787520	29788234	715	*	16.7911401202104	0.535259036269025	1.44920233585189	0.2072730276568	2.58238634481328	0.0098119674772409	0.999968731569636	ENSMUSG00000096829	29985934	29986043	+	upstream	-198414	197700	NearestLocation	Gm23771	miRNA
peak1117	chr1	29790861	29791876	1016	*	39.2200813669926	-0.109464340255092	-1.07882760310842	0.185950063660002	-0.588676003118994	0.556078638493497	0.999968731569636	ENSMUSG00000096829	29985934	29986043	+	upstream	-195073	194058	NearestLocation	Gm23771	miRNA
peak1118	chr1	29839272	29840165	894	*	27.1179099668945	0.346032034786263	1.27105991265115	0.195384128392099	1.77103451357032	0.0765549625787526	0.999968731569636	ENSMUSG00000096829	29985934	29986043	+	upstream	-146662	145769	NearestLocation	Gm23771	miRNA
peak1119	chr1	29894549	29895734	1186	*	57.2852294245901	-0.169517916322604	-1.12468260364111	0.190429905087315	-0.890185374218811	0.373366356708218	0.999968731569636	ENSMUSG00000096829	29985934	29986043	+	upstream	-91385	90200	NearestLocation	Gm23771	miRNA
peak1120	chr1	29908480	29909352	873	*	33.1949832718086	-0.0856287108842497	-1.06115007833928	0.189668151368685	-0.451465943366532	0.651653765305406	0.999968731569636	ENSMUSG00000096829	29985934	29986043	+	upstream	-77454	76582	NearestLocation	Gm23771	miRNA
peak1121	chr1	29942430	29945171	2742	*	154.920871598738	-0.0767143189920649	-1.05461346290251	0.13607484797964	-0.563765604967226	0.57291366255906	0.999968731569636	ENSMUSG00000096829	29985934	29986043	+	upstream	-43504	40763	NearestLocation	Gm23771	miRNA
peak1122	chr1	29946493	29949743	3251	*	239.952900974029	-0.155193123102666	-1.113570673867	0.153530661044932	-1.01082820881783	0.312098659337061	0.999968731569636	ENSMUSG00000096829	29985934	29986043	+	upstream	-39441	36191	NearestLocation	Gm23771	miRNA
peak1123	chr1	29978597	29979542	946	*	24.40382682022	-0.136567523492837	-1.09928656692457	0.194211032227898	-0.703191378606036	0.48193649131361	0.999968731569636	ENSMUSG00000096829	29985934	29986043	+	upstream	-7337	6392	NearestLocation	Gm23771	miRNA
peak1124	chr1	29996386	29997403	1018	*	36.4145238939215	-0.308719890315375	-1.23860818969122	0.197295950242035	-1.56475533297389	0.117640288736022	0.999968731569636	ENSMUSG00000096829	29985934	29986043	+	downstream	10452	10343	NearestLocation	Gm23771	miRNA
peak1125	chr1	30041562	30043861	2300	*	270.440388052758	-0.0971327976111803	-1.06964554239673	0.182574825616792	-0.53201637894511	0.594714651504128	0.999968731569636	ENSMUSG00000096829	29985934	29986043	+	downstream	55628	55519	NearestLocation	Gm23771	miRNA
peak1126	chr1	30046581	30047705	1125	*	49.3160599198642	-0.0148690500639175	-1.01035973441758	0.177839686686758	-0.083609290709713	0.933367079885922	0.999968731569636	ENSMUSG00000096829	29985934	29986043	+	downstream	60647	60538	NearestLocation	Gm23771	miRNA
peak1127	chr1	30059188	30060052	865	*	27.5566316447783	-0.0498016168270921	-1.03512257565655	0.204361278924019	-0.243693996677366	0.807467823184899	0.999968731569636	ENSMUSG00000096829	29985934	29986043	+	downstream	73254	73145	NearestLocation	Gm23771	miRNA
peak1128	chr1	30066343	30067884	1542	*	131.29761614796	-0.0215600036109004	-1.01505647944167	0.201960944132618	-0.106753331459686	0.914984671918686	0.999968731569636	ENSMUSG00000096829	29985934	29986043	+	downstream	80409	80300	NearestLocation	Gm23771	miRNA
peak1129	chr1	30085212	30085988	777	*	24.2515196766017	0.0277362145140229	1.01941127459169	0.201650806962599	0.137545765037118	0.890599421198652	0.999968731569636	ENSMUSG00000096829	29985934	29986043	+	downstream	99278	99169	NearestLocation	Gm23771	miRNA
peak1130	chr1	30086670	30088581	1912	*	63.5344780673856	0.180707416684045	1.13343952419167	0.166397082960128	1.08600110933042	0.277478501452693	0.999968731569636	ENSMUSG00000096829	29985934	29986043	+	downstream	100736	100627	NearestLocation	Gm23771	miRNA
peak1131	chr1	30089411	30091550	2140	*	112.827552918516	-0.14748939711413	-1.10764025917555	0.169583532181786	-0.869715326816215	0.384455994195821	0.999968731569636	ENSMUSG00000096829	29985934	29986043	+	downstream	103477	103368	NearestLocation	Gm23771	miRNA
peak1132	chr1	30165059	30166077	1019	*	44.5295985784951	-0.101260556573838	-1.07271033516013	0.192388839377319	-0.52633280028912	0.598656997137387	0.999968731569636	ENSMUSG00000098883	30333291	30333397	-	downstream	168338	167214	NearestLocation	AC132241.1	miRNA
peak1133	chr1	30274247	30275212	966	*	34.4350258175296	0.193369424652849	1.1434310913632	0.196044728535524	0.986353604594931	0.323959623609262	0.999968731569636	ENSMUSG00000098883	30333291	30333397	-	downstream	59150	58079	NearestLocation	AC132241.1	miRNA
peak1134	chr1	30291062	30292048	987	*	31.4538842528042	-0.399140427142801	-1.31872196826124	0.201196394646212	-1.98383488851605	0.0472742494041326	0.999968731569636	ENSMUSG00000098883	30333291	30333397	-	downstream	42335	41243	NearestLocation	AC132241.1	miRNA
peak1135	chr1	30309803	30311640	1838	*	180.008442152771	-0.0693313928395189	-1.04923031230894	0.18511938253265	-0.374522602068915	0.708015544128805	0.999968731569636	ENSMUSG00000098883	30333291	30333397	-	downstream	23594	21651	NearestLocation	AC132241.1	miRNA
peak1136	chr1	30332657	30334070	1414	*	88.5646943239138	-0.133990366236747	-1.09732461004258	0.176060699191495	-0.76104642803338	0.446629336720005	0.999968731569636	ENSMUSG00000098883	30333291	30333397	-	includeFeature	740	634	NearestLocation	AC132241.1	miRNA
peak1137	chr1	30370487	30372343	1857	*	179.398541359218	-0.0423958191771407	-1.02982258777821	0.177698000385238	-0.238583546721006	0.811428524555014	0.999968731569636	ENSMUSG00000098883	30333291	30333397	-	upstream	-37090	37090	NearestLocation	AC132241.1	miRNA
peak1138	chr1	30418410	30419183	774	*	20.3240311601384	0.220383711024748	1.1650434097811	0.207462976196239	1.06227971402612	0.288108720904924	0.999968731569636	ENSMUSG00000098883	30333291	30333397	-	upstream	-85013	85013	NearestLocation	AC132241.1	miRNA
peak1139	chr1	30496437	30497048	612	*	13.6402846390887	0.092343453605711	1.0661005059026	0.209884062550773	0.439973633459531	0.659956203920022	0.999968731569636	ENSMUSG00000098883	30333291	30333397	-	upstream	-163040	163040	NearestLocation	AC132241.1	miRNA
peak1140	chr1	30515775	30516682	908	*	25.1831673772126	-0.31654584218806	-1.24534532138333	0.194896914049408	-1.624170622362	0.104339398864837	0.999968731569636	ENSMUSG00000098883	30333291	30333397	-	upstream	-182378	182378	NearestLocation	AC132241.1	miRNA
peak1141	chr1	30526120	30526840	721	*	14.141638316433	0.0348897431385778	1.02447852505578	0.209053861966954	0.166893559441121	0.867453800897883	0.999968731569636	ENSMUSG00000098883	30333291	30333397	-	upstream	-192723	192723	NearestLocation	AC132241.1	miRNA
peak1142	chr1	30540149	30541030	882	*	21.5908812706705	0.149053898719267	1.10884206888651	0.202747900762374	0.735168641247551	0.462236794561531	0.999968731569636	ENSMUSG00000053185	30718554	30719961	-	downstream	179812	177524	NearestLocation	Gm9898	protein_coding
peak1143	chr1	30541784	30542837	1054	*	41.3494174504568	0.129830635924692	1.09416524503303	0.191536644069429	0.67783706118204	0.497875009671443	0.999968731569636	ENSMUSG00000053185	30718554	30719961	-	downstream	178177	175717	NearestLocation	Gm9898	protein_coding
peak1144	chr1	30571385	30572222	838	*	20.5135757878583	-0.47964626196655	-1.39440172755747	0.20238964078578	-2.369915081149	0.0177921712152645	0.999968731569636	ENSMUSG00000053185	30718554	30719961	-	downstream	148576	146332	NearestLocation	Gm9898	protein_coding
peak1145	chr1	30573735	30576554	2820	*	137.783176266335	0.0128165560694297	1.00892333741005	0.136387306186502	0.0939717663453505	0.925131584658661	0.999968731569636	ENSMUSG00000053185	30718554	30719961	-	downstream	146226	142000	NearestLocation	Gm9898	protein_coding
peak1146	chr1	30593310	30594048	739	*	21.7379279491311	-0.288167366318017	-1.22108816226935	0.207047929087969	-1.39179062349174	0.163985810168097	0.999968731569636	ENSMUSG00000053185	30718554	30719961	-	downstream	126651	124506	NearestLocation	Gm9898	protein_coding
peak1147	chr1	30618021	30618547	527	*	16.1304556664832	0.273977856277081	1.20913711681568	0.208771140319823	1.3123358710278	0.189406834056528	0.999968731569636	ENSMUSG00000053185	30718554	30719961	-	downstream	101940	100007	NearestLocation	Gm9898	protein_coding
peak1148	chr1	30666153	30668641	2489	*	153.194179910816	0.000701236020708673	1.00048617791685	0.170103196162239	0.00412241531334812	0.996710797784551	0.999968731569636	ENSMUSG00000053185	30718554	30719961	-	downstream	53808	49913	NearestLocation	Gm9898	protein_coding
peak1149	chr1	30687303	30690666	3364	*	168.878904265894	-0.139059509304953	-1.10118701970183	0.139199000017006	-0.998997904352504	0.317795706468555	0.999968731569636	ENSMUSG00000053185	30718554	30719961	-	downstream	32658	27888	NearestLocation	Gm9898	protein_coding
peak1150	chr1	30698059	30699169	1111	*	30.687862296832	-0.130230029956753	-1.09446819441032	0.193266507540252	-0.673836515256681	0.500415256965319	0.999968731569636	ENSMUSG00000053185	30718554	30719961	-	downstream	21902	19385	NearestLocation	Gm9898	protein_coding
peak1151	chr1	30705510	30706632	1123	*	39.6127541339855	0.147709922161562	1.10780958192447	0.192475565159257	0.76742168305543	0.442830840750716	0.999968731569636	ENSMUSG00000053185	30718554	30719961	-	downstream	14451	11922	NearestLocation	Gm9898	protein_coding
peak1152	chr1	30722184	30723216	1033	*	36.2207816955517	0.136301864128451	1.09908416178964	0.191579495782052	0.711463737661746	0.476796914169958	0.999968731569636	ENSMUSG00000053185	30718554	30719961	-	upstream	-2223	2223	NearestLocation	Gm9898	protein_coding
peak1153	chr1	30729960	30731325	1366	*	86.9326638038398	-0.0291445543002922	-1.02040689625018	0.183910357276714	-0.158471522386534	0.874085258934454	0.999968731569636	ENSMUSG00000053185	30718554	30719961	-	upstream	-9999	9999	NearestLocation	Gm9898	protein_coding
peak1154	chr1	30760123	30761392	1270	*	82.1575181671011	-0.0749488308750552	-1.05332367628762	0.184698940018023	-0.405789177066971	0.684897511611725	0.999968731569636	ENSMUSG00000053185	30718554	30719961	-	upstream	-40162	40162	NearestLocation	Gm9898	protein_coding
peak1155	chr1	30768856	30771394	2539	*	96.6206444748874	0.208453980224112	1.15544931849718	0.146296359087184	1.42487469629976	0.154193425246682	0.999968731569636	ENSMUSG00000053185	30718554	30719961	-	upstream	-48895	48895	NearestLocation	Gm9898	protein_coding
peak1156	chr1	30782636	30783228	593	*	13.1561667395257	0.204393334056208	1.15220173395879	0.209752262983659	0.974451150842323	0.329832582540343	0.999968731569636	ENSMUSG00000053185	30718554	30719961	-	upstream	-62675	62675	NearestLocation	Gm9898	protein_coding
peak1157	chr1	30803826	30805022	1197	*	34.9950524674024	-0.0496050191639849	-1.03498152795867	0.19472224368095	-0.254747573909749	0.798918069448558	0.999968731569636	ENSMUSG00000048874	30802342	30863256	-	inside	59430	1484	NearestLocation	Phf3	protein_coding
peak1158	chr1	30853361	30854399	1039	*	50.9745588601775	0.0451231231934568	1.03177122947447	0.203785000404794	0.221425144656502	0.824761415685347	0.999968731569636	ENSMUSG00000048874	30802342	30863256	-	inside	9895	8857	NearestLocation	Phf3	protein_coding
peak1159	chr1	30913570	30915068	1499	*	56.9482991578	-0.27819503772619	-1.2126767495685	0.162513536355103	-1.71182686664522	0.0869285793394203	0.999968731569636	ENSMUSG00000026064	30940303	30949770	-	downstream	36200	25235	NearestLocation	Ptp4a1	protein_coding
peak1160	chr1	30924440	30924912	473	*	15.7680429040144	0.001832348435103	1.00127089405386	0.206237777984795	0.00888464011301598	0.992911176087205	0.999968731569636	ENSMUSG00000026064	30940303	30949770	-	downstream	25330	15391	NearestLocation	Ptp4a1	protein_coding
peak1161	chr1	30962355	30963189	835	*	25.8442804730299	0.456654265452353	1.37235551380797	0.201513064715028	2.26612734066715	0.0234435877029094	0.999968731569636	ENSMUSG00000026064	30940303	30949770	-	upstream	-12585	12585	NearestLocation	Ptp4a1	protein_coding
peak1162	chr1	30963657	30964519	863	*	21.0840622866332	0.319406931167496	1.24781748566309	0.208579681869146	1.53134249848879	0.125684767356932	0.999968731569636	ENSMUSG00000026064	30940303	30949770	-	upstream	-13887	13887	NearestLocation	Ptp4a1	protein_coding
peak1163	chr1	30977312	30978127	816	*	26.1887285452294	-0.120420460433352	-1.08705162773885	0.202099415214616	-0.595847644118483	0.551277011963926	0.999968731569636	ENSMUSG00000086151	30976950	30978965	-	inside	1653	362	NearestLocation	Gm5698	protein_coding
peak1164	chr1	30998390	30999255	866	*	18.2497607156065	0.166217498454351	1.1221126357303	0.208056051797208	0.798907299348174	0.424344166130582	0.999968731569636	ENSMUSG00000087346	30997867	30999905	-	inside	1515	523	NearestLocation	Gm5699	protein_coding
peak1165	chr1	31004815	31006071	1257	*	59.0487922168044	0.117949138378303	1.08519111324	0.180291205943828	0.654214595552993	0.512973559494327	0.999968731569636	ENSMUSG00000087346	30997867	30999905	-	upstream	-4910	4910	NearestLocation	Gm5699	protein_coding
peak1166	chr1	31006525	31007859	1335	*	52.8066510354868	0.0536855211812531	1.03791300149621	0.185899464408369	0.288787928206836	0.772743670605512	0.999968731569636	ENSMUSG00000087346	30997867	30999905	-	upstream	-6620	6620	NearestLocation	Gm5699	protein_coding
peak1167	chr1	31038228	31038970	743	*	19.8063649989862	0.163170485202525	1.11974520262443	0.206016962022142	0.792024518762623	0.428346379864151	0.999968731569636	ENSMUSG00000087346	30997867	30999905	-	upstream	-38323	38323	NearestLocation	Gm5699	protein_coding
peak1168	chr1	31045456	31046291	836	*	23.3007815887336	-0.101633610222086	-1.07298775362796	0.208856387748315	-0.486619592140801	0.626527936707605	0.999968731569636	ENSMUSG00000087346	30997867	30999905	-	upstream	-45551	45551	NearestLocation	Gm5699	protein_coding
peak1169	chr1	31074727	31076473	1747	*	209.658565840914	-0.278695609073173	-1.21309758456111	0.206732107959678	-1.34810026281709	0.177626136928867	0.999968731569636	ENSMUSG00000098529	31122725	31122862	-	downstream	48135	46252	NearestLocation	5S_rRNA	rRNA
peak1170	chr1	31127432	31128567	1136	*	43.7148559860835	-0.161950758833626	-1.11879891423802	0.188262242620728	-0.860240250934921	0.389656621102419	0.999968731569636	ENSMUSG00000098529	31122725	31122862	-	upstream	-4570	4570	NearestLocation	5S_rRNA	rRNA
peak1171	chr1	31164325	31165000	676	*	19.1036374090775	0.368749202182654	1.29123286312784	0.204661943231918	1.80174778153452	0.0715850967635074	0.999968731569636	ENSMUSG00000050217	31176406	31204656	+	upstream	-12081	11406	NearestLocation	Lgsn	protein_coding
peak1172	chr1	31165738	31166573	836	*	19.988390856476	0.086089907682127	1.06148935811604	0.203948125952867	0.422116689133111	0.672939846922463	0.999968731569636	ENSMUSG00000050217	31176406	31204656	+	upstream	-10668	9833	NearestLocation	Lgsn	protein_coding
peak1173	chr1	31176231	31177127	897	*	22.1063236563655	0.184861641403606	1.13670795445217	0.204778611141424	0.902739013479964	0.366664425465813	0.999968731569636	ENSMUSG00000050217	31176406	31204656	+	overlapStart	-175	175	NearestLocation	Lgsn	protein_coding
peak1174	chr1	31203165	31204577	1413	*	49.4754518003098	-0.142376897194195	-1.10372204449787	0.166780872397862	-0.853676414730276	0.393284305717718	0.999968731569636	ENSMUSG00000086727	31141078	31222661	-	inside	19496	18084	NearestLocation	4931428L18Rik	protein_coding
peak1175	chr1	31232424	31233376	953	*	19.2704237755887	0.068147610740204	1.04836973499433	0.208978779165128	0.326098233574023	0.744350033449854	0.999968731569636	ENSMUSG00000026063	31222839	31224287	+	downstream	9585	8137	NearestLocation	Pih1d3	protein_coding
peak1176	chr1	31234243	31235333	1091	*	33.1011707957584	0.0266316247140341	1.01863106789184	0.197602836784062	0.134773493880236	0.892790963421213	0.999968731569636	ENSMUSG00000026063	31222839	31224287	+	downstream	11404	9956	NearestLocation	Pih1d3	protein_coding
peak1177	chr1	31255302	31256003	702	*	17.1474745365383	-0.0601202690388893	-1.04255266873064	0.204656049150181	-0.293762482411511	0.768939405472911	0.999968731569636	ENSMUSG00000077664	31259593	31259719	-	downstream	4417	3590	NearestLocation	Gm26145	snoRNA
peak1178	chr1	31261178	31261770	593	*	16.1439090744372	-0.0827637991234664	-1.05904493156509	0.207742728163779	-0.398395649537334	0.690338564255426	0.999968731569636	ENSMUSG00000077664	31259593	31259719	-	upstream	-1459	1459	NearestLocation	Gm26145	snoRNA
peak1179	chr1	31274778	31275536	759	*	19.6805524524349	0.241866155739822	1.18252128819515	0.205331960272721	1.17792746642352	0.238825524076454	0.999968731569636	ENSMUSG00000094215	31286945	31287706	+	upstream	-12167	11409	NearestLocation	Gm6489	protein_coding
peak1180	chr1	31276183	31276860	678	*	20.2248467662184	-0.113639757015487	-1.08195444524306	0.204221846352183	-0.556452500284978	0.577901557390938	0.999968731569636	ENSMUSG00000094215	31286945	31287706	+	upstream	-10762	10085	NearestLocation	Gm6489	protein_coding
peak1181	chr1	31276944	31277808	865	*	22.4540254614341	-0.239786347582764	-1.18081777814018	0.2076162614759	-1.15494974178888	0.248111008100599	0.999968731569636	ENSMUSG00000094215	31286945	31287706	+	upstream	-10001	9137	NearestLocation	Gm6489	protein_coding
peak1182	chr1	31286799	31287563	765	*	18.9687520316745	0.166170418888703	1.12207601834962	0.210234098695424	0.790406598738498	0.429290349730042	0.999968731569636	ENSMUSG00000094215	31286945	31287706	+	overlapStart	-146	143	NearestLocation	Gm6489	protein_coding
peak1183	chr1	31300620	31301683	1064	*	36.9401777677595	-0.221607212891794	-1.16603186357674	0.194201538402966	-1.14111975998852	0.253820089394968	0.999968731569636	ENSMUSG00000094215	31286945	31287706	+	downstream	13675	12914	NearestLocation	Gm6489	protein_coding
peak1184	chr1	31305609	31306365	757	*	20.5433376252438	0.108928856107564	1.07842724969698	0.205160546957371	0.530944461413421	0.59545726617955	0.999968731569636	ENSMUSG00000094215	31286945	31287706	+	downstream	18664	17903	NearestLocation	Gm6489	protein_coding
peak1185	chr1	31345995	31346608	614	*	12.892915294186	-0.326899195469325	-1.25431455952024	0.208887605384697	-1.5649525727833	0.117594030246799	0.999968731569636	ENSMUSG00000094215	31286945	31287706	+	downstream	59050	58289	NearestLocation	Gm6489	protein_coding
peak1186	chr1	31383543	31384605	1063	*	43.2001016493014	-0.122569713543382	-1.08867226839851	0.191789968837446	-0.639083025490598	0.522768921885329	0.999968731569636	ENSMUSG00000094215	31286945	31287706	+	downstream	96598	95837	NearestLocation	Gm6489	protein_coding
peak1187	chr1	31395198	31395921	724	*	17.5435535957784	0.360823250460055	1.28415847267294	0.208898125121183	1.72726897501229	0.0841193683666656	0.999968731569636	ENSMUSG00000094215	31286945	31287706	+	downstream	108253	107492	NearestLocation	Gm6489	protein_coding
peak1188	chr1	31415857	31417042	1186	*	63.89593703621	0.0117240280833938	1.00815958645205	0.182345712638461	0.0642956059331052	0.948734852174996	0.999968731569636	ENSMUSG00000094215	31286945	31287706	+	downstream	128912	128151	NearestLocation	Gm6489	protein_coding
peak1189	chr1	31436497	31437097	601	*	19.0109555758546	-0.112288135776404	-1.0809412666137	0.204262745394428	-0.549724011393158	0.582508685135624	0.999968731569636	ENSMUSG00000094215	31286945	31287706	+	downstream	149552	148791	NearestLocation	Gm6489	protein_coding
peak1190	chr1	31454154	31455136	983	*	28.1267294169705	-0.315771290964642	-1.24467690232777	0.192210635504174	-1.64283984669405	0.100416073466859	0.999968731569636	ENSMUSG00000070960	31615458	31616843	+	upstream	-161304	160322	NearestLocation	Gm10307	pseudogene
peak1191	chr1	31469783	31471138	1356	*	78.700565402143	0.252557534794082	1.19131714930211	0.168443730514926	1.49935847432269	0.133780660233988	0.999968731569636	ENSMUSG00000070960	31615458	31616843	+	upstream	-145675	144320	NearestLocation	Gm10307	pseudogene
peak1192	chr1	31471575	31474201	2627	*	113.51197616187	0.00845482582192209	1.00587764464644	0.15684776081527	0.0539046638471296	0.957011120857854	0.999968731569636	ENSMUSG00000070960	31615458	31616843	+	upstream	-143883	141257	NearestLocation	Gm10307	pseudogene
peak1193	chr1	31491814	31493070	1257	*	62.0829550087361	0.0107872202681818	1.00750515486303	0.186321408401711	0.0578957638884116	0.95383165739163	0.999968731569636	ENSMUSG00000070960	31615458	31616843	+	upstream	-123644	122388	NearestLocation	Gm10307	pseudogene
peak1194	chr1	31540115	31540809	695	*	18.1688069177397	-0.313982197807895	-1.24313432910443	0.207961001961909	-1.50981287282605	0.131091179398111	0.999968731569636	ENSMUSG00000070960	31615458	31616843	+	upstream	-75343	74649	NearestLocation	Gm10307	pseudogene
peak1195	chr1	31551854	31552575	722	*	21.1859573369397	0.211731417777321	1.15807719035665	0.203965655472082	1.03807387222748	0.299235664418279	0.999968731569636	ENSMUSG00000070960	31615458	31616843	+	upstream	-63604	62883	NearestLocation	Gm10307	pseudogene
peak1196	chr1	31572505	31573159	655	*	11.522959175072	0.0693334126135663	1.04923178123313	0.207812491716471	0.333634480010765	0.738655396364514	0.999968731569636	ENSMUSG00000070960	31615458	31616843	+	upstream	-42953	42299	NearestLocation	Gm10307	pseudogene
peak1197	chr1	31615143	31616903	1761	*	62.1176417972158	-0.0691944335599594	-1.04913071052008	0.172587736923961	-0.400923233557695	0.688476643716345	0.999968731569636	ENSMUSG00000070960	31615458	31616843	+	includeFeature	-315	60	NearestLocation	Gm10307	pseudogene
peak1198	chr1	31700309	31701829	1521	*	145.907638326664	-0.0861050337878162	-1.0615004874843	0.203385872219869	-0.423357988674517	0.672034091521391	0.999968731569636	ENSMUSG00000082159	31736056	31736892	+	upstream	-35747	34227	NearestLocation	Gm7910	pseudogene
peak1199	chr1	31726101	31726980	880	*	24.6054671698942	0.113950352847658	1.08218740280394	0.199972906821474	0.569828956626544	0.568793713680547	0.999968731569636	ENSMUSG00000082159	31736056	31736892	+	upstream	-9955	9076	NearestLocation	Gm7910	pseudogene
peak1200	chr1	31730248	31731518	1271	*	70.1800301217696	-0.0989640609573522	-1.07100414302558	0.184554943724434	-0.536230885828339	0.591798990117788	0.999968731569636	ENSMUSG00000082159	31736056	31736892	+	upstream	-5808	4538	NearestLocation	Gm7910	pseudogene
peak1201	chr1	31731529	31732092	564	*	14.8526586903958	0.0539040826735275	1.0380702523303	0.20804441056478	0.259098922807845	0.795558915902975	0.999968731569636	ENSMUSG00000082159	31736056	31736892	+	upstream	-4527	3964	NearestLocation	Gm7910	pseudogene
peak1202	chr1	31732609	31735069	2461	*	125.780921673666	-0.0879928472812407	-1.06289040465514	0.154648269391914	-0.568986951016224	0.569364995473525	0.999968731569636	ENSMUSG00000082159	31736056	31736892	+	upstream	-3447	987	NearestLocation	Gm7910	pseudogene
peak1203	chr1	31736969	31737719	751	*	15.710970824737	0.0913727963248765	1.06538346581463	0.209432301491898	0.436287982674971	0.662627799798744	0.999968731569636	ENSMUSG00000082159	31736056	31736892	+	downstream	913	77	NearestLocation	Gm7910	pseudogene
peak1204	chr1	31765395	31766215	821	*	20.8949678935269	-0.285277643222665	-1.21864476639097	0.206065480764481	-1.38440287118598	0.166235130284927	0.999968731569636	ENSMUSG00000082159	31736056	31736892	+	downstream	29339	28503	NearestLocation	Gm7910	pseudogene
peak1205	chr1	31819800	31820760	961	*	39.220710123351	-0.0811290511644966	-1.05784558520868	0.191090768182456	-0.424557669301081	0.671159156927601	0.999968731569636	ENSMUSG00000082159	31736056	31736892	+	downstream	83744	82908	NearestLocation	Gm7910	pseudogene
peak1206	chr1	31893644	31894346	703	*	17.6086992964347	-0.169593361303712	-1.12474141986634	0.205710456624722	-0.824427518592803	0.409696684089087	0.999968731569636	ENSMUSG00000082159	31736056	31736892	+	downstream	157588	156752	NearestLocation	Gm7910	pseudogene
peak1207	chr1	31935804	31936766	963	*	36.460572796457	-0.126741984574242	-1.09182526334405	0.183320879362967	-0.691366880928484	0.489335011574195	0.999968731569636	ENSMUSG00000082159	31736056	31736892	+	downstream	199748	198912	NearestLocation	Gm7910	pseudogene
peak1208	chr1	31937373	31938146	774	*	21.3225012704676	0.329468584506389	1.25655043997841	0.202552338021959	1.62658494946956	0.103825277955742	0.999968731569636	ENSMUSG00000082159	31736056	31736892	+	downstream	201317	200481	NearestLocation	Gm7910	pseudogene
peak1209	chr1	32017286	32018049	764	*	20.5072667629825	-0.183562688278177	-1.13568496220564	0.20530022961268	-0.894118280454373	0.371258609449902	0.999968731569636	ENSMUSG00000026058	32172806	32657738	+	upstream	-155520	154757	NearestLocation	Khdrbs2	protein_coding
peak1210	chr1	32054230	32055068	839	*	27.0827972349642	0.186243415561396	1.13779718401655	0.200206930518768	0.930254587485105	0.352239284600776	0.999968731569636	ENSMUSG00000026058	32172806	32657738	+	upstream	-118576	117738	NearestLocation	Khdrbs2	protein_coding
peak1211	chr1	32065931	32069240	3310	*	187.912538525263	-0.167976445170581	-1.12348155983937	0.134951217769662	-1.24471974352456	0.213234785959595	0.999968731569636	ENSMUSG00000026058	32172806	32657738	+	upstream	-106875	103566	NearestLocation	Khdrbs2	protein_coding
peak1212	chr1	32072830	32074940	2111	*	288.999399497777	-0.19528505684665	-1.14495036481352	0.198479326202626	-0.983906286780145	0.325161592302755	0.999968731569636	ENSMUSG00000026058	32172806	32657738	+	upstream	-99976	97866	NearestLocation	Khdrbs2	protein_coding
peak1213	chr1	32080862	32081478	617	*	15.9997013610619	0.0217511183517287	1.0151909535337	0.209867346775988	0.10364222298453	0.917453278977905	0.999968731569636	ENSMUSG00000026058	32172806	32657738	+	upstream	-91944	91328	NearestLocation	Khdrbs2	protein_coding
peak1214	chr1	32265104	32266364	1261	*	74.7351487023316	-0.203161696033659	-1.15121851168945	0.153962560813863	-1.31955259096578	0.186984440381792	0.999968731569636	ENSMUSG00000064688	32213133	32213239	-	upstream	-51865	51865	NearestLocation	Gm25814	snRNA
peak1215	chr1	32366950	32367494	545	*	16.28881886782	-0.0174725969686506	-1.01218471744205	0.20965160885848	-0.0833411060558331	0.93358031605794	0.999968731569636	ENSMUSG00000049830	32519563	32520999	-	downstream	154049	152069	NearestLocation	Gm9839	pseudogene
peak1216	chr1	32377792	32379060	1269	*	73.0574626596059	0.0546028875621203	1.03857318902835	0.178720742564176	0.305520706655038	0.759969601764516	0.999968731569636	ENSMUSG00000049830	32519563	32520999	-	downstream	143207	140503	NearestLocation	Gm9839	pseudogene
peak1217	chr1	32436331	32437375	1045	*	33.9809191543001	-0.00102281855181382	-1.00070921516965	0.186014893845308	-0.00549858417608438	0.995612786687119	0.999968731569636	ENSMUSG00000049830	32519563	32520999	-	downstream	84668	82188	NearestLocation	Gm9839	pseudogene
peak1218	chr1	32472400	32473012	613	*	19.1765000276793	-0.083795170924105	-1.05980230548513	0.20832835965041	-0.402226423059825	0.687517397851365	0.999968731569636	ENSMUSG00000049830	32519563	32520999	-	downstream	48599	46551	NearestLocation	Gm9839	pseudogene
peak1219	chr1	32588004	32589181	1178	*	53.3754432195454	-0.109361300293733	-1.07875055398732	0.183201057040715	-0.596946884806609	0.550542843363348	0.999968731569636	ENSMUSG00000089489	32568359	32568421	-	upstream	-19583	19583	NearestLocation	Gm24732	snRNA
peak1220	chr1	32665302	32666578	1277	*	74.6365574256652	-0.103073655435622	-1.07405930530594	0.194924281375158	-0.528788177175541	0.596952400172118	0.999968731569636	ENSMUSG00000089395	32726639	32726930	+	upstream	-61337	60061	NearestLocation	Gm23024	misc_RNA
peak1221	chr1	32741699	32742693	995	*	24.8837206109566	0.103701128778788	1.0745265490025	0.207895333834149	0.498814123752853	0.617910336677187	0.999968731569636	ENSMUSG00000089395	32726639	32726930	+	downstream	15060	14769	NearestLocation	Gm23024	misc_RNA
peak1222	chr1	32772434	32773381	948	*	25.3022459380191	-0.0329243682346713	-1.023083834238	0.200718589626386	-0.164032480977253	0.869705573995171	0.999968731569636	ENSMUSG00000089395	32726639	32726930	+	downstream	45795	45504	NearestLocation	Gm23024	misc_RNA
peak1223	chr1	32794185	32795141	957	*	42.1271731611623	-0.255636946451988	-1.19386271426257	0.181849462712478	-1.40576135138862	0.159795002101642	0.999968731569636	ENSMUSG00000089395	32726639	32726930	+	downstream	67546	67255	NearestLocation	Gm23024	misc_RNA
peak1224	chr1	32858384	32859326	943	*	19.8103621635906	-0.200048412217569	-1.14873690227569	0.208052554672308	-0.961528266416411	0.336286619996638	0.999968731569636	ENSMUSG00000089395	32726639	32726930	+	downstream	131745	131454	NearestLocation	Gm23024	misc_RNA
peak1225	chr1	32899190	32900070	881	*	26.8261219846613	0.12707832163486	1.09207983142535	0.198517591119036	0.640136327055578	0.522083973689636	0.999968731569636	ENSMUSG00000089395	32726639	32726930	+	downstream	172551	172260	NearestLocation	Gm23024	misc_RNA
peak1226	chr1	32915505	32916662	1158	*	42.1025239536032	-0.0337462832129996	-1.02366685939537	0.200254221728909	-0.168517212379588	0.866176403783163	0.999968731569636	ENSMUSG00000089395	32726639	32726930	+	downstream	188866	188575	NearestLocation	Gm23024	misc_RNA
peak1227	chr1	32925036	32925888	853	*	23.1723620073816	-0.0833060358947816	-1.05944304829669	0.204702619610239	-0.406961259476792	0.684036441894302	0.999968731569636	ENSMUSG00000089395	32726639	32726930	+	downstream	198397	198106	NearestLocation	Gm23024	misc_RNA
peak1228	chr1	32960966	32961902	937	*	26.1960732303972	-0.38570975461564	-1.30650238168343	0.19851808608418	-1.9429451604328	0.0520227846348648	0.999968731569636	ENSMUSG00000088750	33191993	33192102	+	upstream	-231027	230091	NearestLocation	Gm24901	snRNA
peak1229	chr1	32962404	32963119	716	*	16.3914062805439	-0.0284973771373731	-1.01994925556864	0.208373150143302	-0.136761272350948	0.891219496129883	0.999968731569636	ENSMUSG00000088750	33191993	33192102	+	upstream	-229589	228874	NearestLocation	Gm24901	snRNA
peak1230	chr1	32990350	32991263	914	*	22.3946137248087	-0.306955555752515	-1.23709436767023	0.204272752584871	-1.50267498659657	0.132922875994374	0.999968731569636	ENSMUSG00000088750	33191993	33192102	+	upstream	-201643	200730	NearestLocation	Gm24901	snRNA
peak1231	chr1	33018850	33020592	1743	*	199.06658480832	-0.147439291585553	-1.10760179093705	0.203074442007906	-0.72603568488354	0.4678168946685	0.999968731569636	ENSMUSG00000088750	33191993	33192102	+	upstream	-173143	171401	NearestLocation	Gm24901	snRNA
peak1232	chr1	33036790	33037566	777	*	22.2621112607628	-0.240444199140296	-1.18135633960035	0.203608076765234	-1.18091680330312	0.237635775397984	0.999968731569636	ENSMUSG00000088750	33191993	33192102	+	upstream	-155203	154427	NearestLocation	Gm24901	snRNA
peak1233	chr1	33045561	33046946	1386	*	102.91644596829	0.0703610708080665	1.04997943456788	0.180781645857897	0.389204725259408	0.697124708248689	0.999968731569636	ENSMUSG00000088750	33191993	33192102	+	upstream	-146432	145047	NearestLocation	Gm24901	snRNA
peak1234	chr1	33088991	33089724	734	*	16.6760770817225	-0.385875993758589	-1.30665293626623	0.206256179381491	-1.87085785703842	0.0613647856643334	0.999968731569636	ENSMUSG00000088750	33191993	33192102	+	upstream	-103002	102269	NearestLocation	Gm24901	snRNA
peak1235	chr1	33100122	33102843	2722	*	90.7499425961557	0.0221848174773235	1.01549618340005	0.153756540403118	0.14428535800272	0.885275139943905	0.999968731569636	ENSMUSG00000088750	33191993	33192102	+	upstream	-91871	89150	NearestLocation	Gm24901	snRNA
peak1236	chr1	33162216	33163262	1047	*	34.0685605054833	0.056092655796786	1.0396462033774	0.188027053210203	0.29832226181877	0.765457214934993	0.999968731569636	ENSMUSG00000088750	33191993	33192102	+	upstream	-29777	28731	NearestLocation	Gm24901	snRNA
peak1237	chr1	33176165	33176936	772	*	19.1719404188211	-0.268474075000971	-1.20453313030952	0.203340471010699	-1.32031795572484	0.186728883086563	0.999968731569636	ENSMUSG00000088750	33191993	33192102	+	upstream	-15828	15057	NearestLocation	Gm24901	snRNA
peak1238	chr1	33232993	33234461	1469	*	56.0420287548274	-0.0705435755355907	-1.05011226813721	0.170708225747363	-0.413240634578387	0.679430319578647	0.999968731569636	ENSMUSG00000088750	33191993	33192102	+	downstream	41000	40891	NearestLocation	Gm24901	snRNA
peak1239	chr1	33239416	33240486	1071	*	33.0078628074154	-0.123925663492926	-1.0896959629397	0.195740810939865	-0.633111015009527	0.526661149665062	0.999968731569636	ENSMUSG00000088750	33191993	33192102	+	downstream	47423	47314	NearestLocation	Gm24901	snRNA
peak1240	chr1	33244882	33245561	680	*	15.5429055079478	0.359685307498685	1.28314597668676	0.210297718022324	1.7103623894792	0.0871988813741777	0.999968731569636	ENSMUSG00000065223	33293676	33293775	+	upstream	-48794	48115	NearestLocation	Gm25792	snRNA
peak1241	chr1	33256073	33257379	1307	*	79.0821533859915	-0.117871975978236	-1.08513307345391	0.17941105067266	-0.656993956260232	0.511184802574567	0.999968731569636	ENSMUSG00000065223	33293676	33293775	+	upstream	-37603	36297	NearestLocation	Gm25792	snRNA
peak1242	chr1	33285650	33286375	726	*	20.2390162045561	0.101373571269934	1.07279437009309	0.208812667789163	0.485476155940358	0.627338622507916	0.999968731569636	ENSMUSG00000065223	33293676	33293775	+	upstream	-8026	7301	NearestLocation	Gm25792	snRNA
peak1243	chr1	33305064	33306277	1214	*	60.5388903343924	-0.10114664269816	-1.07262563828091	0.182808241538509	-0.553293669075925	0.580062335469045	0.999968731569636	ENSMUSG00000065223	33293676	33293775	+	downstream	11388	11289	NearestLocation	Gm25792	snRNA
peak1244	chr1	33306354	33306931	578	*	12.559839795152	-0.248480616887003	-1.1879553535163	0.20913635560525	-1.1881273161134	0.234783253900077	0.999968731569636	ENSMUSG00000065223	33293676	33293775	+	downstream	12678	12579	NearestLocation	Gm25792	snRNA
peak1245	chr1	33363775	33364452	678	*	18.4900136752137	-0.0755130067367312	-1.05373566633797	0.208549041973199	-0.362087526378737	0.71728662463569	0.999968731569636	ENSMUSG00000065260	33422733	33422838	+	upstream	-58958	58281	NearestLocation	Gm23453	snRNA
peak1246	chr1	33370896	33371699	804	*	20.9720050655629	-0.12962138831832	-1.0940065594832	0.204340038245762	-0.634341607406486	0.525857908461557	0.999968731569636	ENSMUSG00000065260	33422733	33422838	+	upstream	-51837	51034	NearestLocation	Gm23453	snRNA
peak1247	chr1	33395663	33396288	626	*	14.158835980278	0.112922817840132	1.08141690764924	0.210069544304982	0.537549687241615	0.590887973089706	0.999968731569636	ENSMUSG00000065260	33422733	33422838	+	upstream	-27070	26445	NearestLocation	Gm23453	snRNA
peak1248	chr1	33398221	33399310	1090	*	40.2675602503562	-0.278271922395464	-1.21274137773497	0.179130830856242	-1.55345632611277	0.12031415535855	0.999968731569636	ENSMUSG00000065260	33422733	33422838	+	upstream	-24512	23423	NearestLocation	Gm23453	snRNA
peak1249	chr1	33406369	33409381	3013	*	303.975873492114	-0.110255941497541	-1.07941971411128	0.201038337767864	-0.548432417029094	0.583395022660359	0.999968731569636	ENSMUSG00000065260	33422733	33422838	+	upstream	-16364	13352	NearestLocation	Gm23453	snRNA
peak1250	chr1	33445269	33445899	631	*	17.1968822274618	-0.273776308939461	-1.20896820977849	0.207169905064866	-1.32150617558926	0.18633264474516	0.999968731569636	ENSMUSG00000065260	33422733	33422838	+	downstream	22536	22431	NearestLocation	Gm23453	snRNA
peak1251	chr1	33461504	33462421	918	*	24.6210302533249	-0.0912609661660611	-1.06530088607234	0.198450444752929	-0.459867783514827	0.645611125812127	0.999968731569636	ENSMUSG00000065260	33422733	33422838	+	downstream	38771	38666	NearestLocation	Gm23453	snRNA
peak1252	chr1	33462507	33463378	872	*	24.8617837395977	-0.12352961019433	-1.08939685714483	0.197658984116108	-0.624963295985408	0.531995148023663	0.999968731569636	ENSMUSG00000065260	33422733	33422838	+	downstream	39774	39669	NearestLocation	Gm23453	snRNA
peak1253	chr1	33469126	33470850	1725	*	63.7412824204823	-0.0783656559741392	-1.05582128523106	0.162275492617515	-0.48291738148562	0.629154399731359	0.999968731569636	ENSMUSG00000065260	33422733	33422838	+	downstream	46393	46288	NearestLocation	Gm23453	snRNA
peak1254	chr1	33481731	33482737	1007	*	30.7119462584218	0.0371136351182622	1.02605896057268	0.193378856985873	0.191921886894664	0.847803392868098	0.999968731569636	ENSMUSG00000065260	33422733	33422838	+	downstream	58998	58893	NearestLocation	Gm23453	snRNA
peak1255	chr1	33489037	33490486	1450	*	37.4750610761582	-0.120054837965577	-1.08677617095225	0.185605651267148	-0.646827492298594	0.517743597143746	0.999968731569636	ENSMUSG00000065260	33422733	33422838	+	downstream	66304	66199	NearestLocation	Gm23453	snRNA
peak1256	chr1	33498835	33500771	1937	*	48.7539565367065	0.0740229962798202	1.05264793358011	0.188205730710062	0.393308939109061	0.694091316711664	0.999968731569636	ENSMUSG00000065260	33422733	33422838	+	downstream	76102	75997	NearestLocation	Gm23453	snRNA
peak1257	chr1	33506701	33507495	795	*	17.5290736921512	0.112454964397822	1.08106627041779	0.208680797885096	0.538885060520721	0.589966166189928	0.999968731569636	ENSMUSG00000065260	33422733	33422838	+	downstream	83968	83863	NearestLocation	Gm23453	snRNA
peak1258	chr1	33512287	33513055	769	*	19.0267219008011	0.195066671456952	1.14477706311028	0.201041908690835	0.970278648502722	0.331907617073502	0.999968731569636	ENSMUSG00000065260	33422733	33422838	+	downstream	89554	89449	NearestLocation	Gm23453	snRNA
peak1259	chr1	33521745	33522801	1057	*	39.2146021992351	-0.14767559191979	-1.10778322090068	0.191055226545888	-0.772947145124665	0.439553661754069	0.999968731569636	ENSMUSG00000065260	33422733	33422838	+	downstream	99012	98907	NearestLocation	Gm23453	snRNA
peak1260	chr1	33540323	33541128	806	*	20.6768683394125	0.0159127071209063	1.01109090111232	0.205890091913565	0.0772873865517856	0.938394924966242	0.999968731569636	ENSMUSG00000065260	33422733	33422838	+	downstream	117590	117485	NearestLocation	Gm23453	snRNA
peak1261	chr1	33551195	33551819	625	*	16.8100932919452	-0.220588141034093	-1.16520850822778	0.209840600193268	-1.05121764249114	0.293158642089902	0.999968731569636	ENSMUSG00000026134	33453811	33669786	-	inside	118591	97384	NearestLocation	Prim2	protein_coding
peak1262	chr1	33556179	33556887	709	*	18.3204656310907	0.438114081483007	1.35483210694848	0.209737550611514	2.08886811257991	0.0367195969737622	0.999968731569636	ENSMUSG00000026134	33453811	33669786	-	inside	113607	102368	NearestLocation	Prim2	protein_coding
peak1263	chr1	33582587	33583492	906	*	25.9236466723744	-0.10448487523061	-1.07511044590319	0.203523827937216	-0.513379078457792	0.607686177484521	0.999968731569636	ENSMUSG00000026134	33453811	33669786	-	inside	87199	86294	NearestLocation	Prim2	protein_coding
peak1264	chr1	33612794	33613494	701	*	17.6493663094319	-0.0447907654729596	-1.03153356480673	0.208871015961088	-0.214442225345923	0.830202216373087	0.999968731569636	ENSMUSG00000026134	33453811	33669786	-	inside	56992	56292	NearestLocation	Prim2	protein_coding
peak1265	chr1	33628984	33629730	747	*	18.9658715590918	-0.0835226363225893	-1.05960212075355	0.205879372579566	-0.405687249169707	0.684972412261967	0.999968731569636	ENSMUSG00000026134	33453811	33669786	-	inside	40802	40056	NearestLocation	Prim2	protein_coding
peak1266	chr1	33629929	33630637	709	*	19.6841936860459	-0.173649696172116	-1.12790823442536	0.208689770991047	-0.832094909815036	0.405355374771015	0.999968731569636	ENSMUSG00000026134	33453811	33669786	-	inside	39857	39149	NearestLocation	Prim2	protein_coding
peak1267	chr1	33637505	33638710	1206	*	64.050636909993	0.0187051937396387	1.0130498682148	0.15969431082174	0.117131246838959	0.906756048761788	0.999968731569636	ENSMUSG00000026134	33453811	33669786	-	inside	32281	31076	NearestLocation	Prim2	protein_coding
peak1268	chr1	33639521	33640450	930	*	27.9772834771461	0.437295688427919	1.35406377356779	0.188711540559597	2.31727051313969	0.0204890005117567	0.999968731569636	ENSMUSG00000026134	33453811	33669786	-	inside	30265	29336	NearestLocation	Prim2	protein_coding
peak1269	chr1	33641781	33642452	672	*	16.2816239465401	-0.124365629636842	-1.09002832870543	0.208581863844629	-0.596243735406836	0.551012412262884	0.999968731569636	ENSMUSG00000026134	33453811	33669786	-	inside	28005	27334	NearestLocation	Prim2	protein_coding
peak1270	chr1	33642812	33643566	755	*	17.9769923890347	-0.217858058002067	-1.16300561163958	0.208270913487048	-1.04603208558748	0.295546218862268	0.999968731569636	ENSMUSG00000026134	33453811	33669786	-	inside	26974	26220	NearestLocation	Prim2	protein_coding
peak1271	chr1	33643790	33644894	1105	*	34.4912001215011	0.309026210970746	1.23887120546643	0.199425396156643	1.54958303669616	0.121241627047114	0.999968731569636	ENSMUSG00000026134	33453811	33669786	-	inside	25996	24892	NearestLocation	Prim2	protein_coding
peak1272	chr1	33651943	33652716	774	*	17.9008105609891	-0.0476003651483525	-1.03354439882851	0.20938184377445	-0.227337596662051	0.820161240434754	0.999968731569636	ENSMUSG00000026134	33453811	33669786	-	inside	17843	17070	NearestLocation	Prim2	protein_coding
peak1273	chr1	33656525	33657268	744	*	20.7561329661488	0.0678528033769098	1.04815552788015	0.20708356715879	0.327659042713325	0.743169474396286	0.999968731569636	ENSMUSG00000026134	33453811	33669786	-	inside	13261	12518	NearestLocation	Prim2	protein_coding
peak1274	chr1	33657289	33658158	870	*	24.1344318772306	0.209790478881354	1.15652021146618	0.202862498343813	1.03415111513513	0.301065523375229	0.999968731569636	ENSMUSG00000026134	33453811	33669786	-	inside	12497	11628	NearestLocation	Prim2	protein_coding
peak1275	chr1	33663502	33664121	620	*	24.1460578771321	0.131886879358191	1.09572584803308	0.20571814700058	0.641104741031037	0.521454634133163	0.999968731569636	ENSMUSG00000026134	33453811	33669786	-	inside	6284	5665	NearestLocation	Prim2	protein_coding
peak1276	chr1	33666669	33667483	815	*	17.7331400794532	-0.0732633978280279	-1.05209384608587	0.20811529512644	-0.352032741195292	0.72481370822491	0.999968731569636	ENSMUSG00000026134	33453811	33669786	-	inside	3117	2303	NearestLocation	Prim2	protein_coding
peak1277	chr1	33680946	33681932	987	*	28.5537903483334	-0.00654268081159289	-1.00454533961789	0.191301968495272	-0.034200802339128	0.972717026742555	0.999968731569636	ENSMUSG00000044744	33669843	33670712	+	downstream	11103	10234	NearestLocation	1700001G17Rik	protein_coding
peak1278	chr1	33687600	33688625	1026	*	39.9556537655689	0.209561487404889	1.15633665759888	0.182768977311946	1.1465922197902	0.251550193488494	0.999968731569636	ENSMUSG00000044744	33669843	33670712	+	downstream	17757	16888	NearestLocation	1700001G17Rik	protein_coding
peak1279	chr1	33692894	33693618	725	*	14.271056494522	-0.0594973316895175	-1.04210260493561	0.210235868849362	-0.28300276263585	0.777174719264028	0.999968731569636	ENSMUSG00000044744	33669843	33670712	+	downstream	23051	22182	NearestLocation	1700001G17Rik	protein_coding
peak1280	chr1	33699213	33699957	745	*	18.5469207703453	0.710343339098723	1.63619345951359	0.209358920232517	3.3929451790724	0.00069145474864651	0.999968731569636	ENSMUSG00000004768	33719882	33742564	+	upstream	-20669	19925	NearestLocation	Rab23	protein_coding
peak1281	chr1	33703067	33703630	564	*	11.61999891956	-0.115055706821462	-1.08301686327712	0.205922152724369	-0.558733993886839	0.576343275752497	0.999968731569636	ENSMUSG00000004768	33719882	33742564	+	upstream	-16815	16252	NearestLocation	Rab23	protein_coding
peak1282	chr1	33723126	33724318	1193	*	40.5700380291394	0.147358267580163	1.10753958803835	0.183564584949857	0.802759789533565	0.422113587598576	0.999968731569636	ENSMUSG00000004768	33719882	33742564	+	inside	3244	3244	NearestLocation	Rab23	protein_coding
peak1283	chr1	33725964	33726568	605	*	16.2020845266236	0.0790209670837325	1.05630097675285	0.207692304996441	0.380471327934305	0.703595576111921	0.999968731569636	ENSMUSG00000004768	33719882	33742564	+	inside	6082	6082	NearestLocation	Rab23	protein_coding
peak1284	chr1	33728808	33729638	831	*	19.6968230126173	0.305479830633893	1.23582959736535	0.206615506984009	1.47849420933123	0.139275545895399	0.999968731569636	ENSMUSG00000004768	33719882	33742564	+	inside	8926	8926	NearestLocation	Rab23	protein_coding
peak1285	chr1	33738164	33739072	909	*	21.1209088177933	-0.162992991465266	-1.11960744964839	0.205085023966711	-0.794758136467939	0.426754207212073	0.999968731569636	ENSMUSG00000004768	33719882	33742564	+	inside	18282	3492	NearestLocation	Rab23	protein_coding
peak1286	chr1	33739558	33740470	913	*	28.0826985362205	0.142608932739768	1.10389957567093	0.193819221693666	0.735783228792256	0.461862629291445	0.999968731569636	ENSMUSG00000042215	33745484	33757794	-	downstream	18236	5014	NearestLocation	Bag2	protein_coding
peak1287	chr1	33744790	33745557	768	*	23.6265678879334	0.278849112182771	1.21322666531149	0.202935997520958	1.37407416914278	0.169418657713668	0.999968731569636	ENSMUSG00000042215	33745484	33757794	-	overlapEnd	13004	73	NearestLocation	Bag2	protein_coding
peak1288	chr1	33746353	33747404	1052	*	32.6966073711236	-0.161327937360694	-1.11831602521416	0.192324741490611	-0.83883090709143	0.40156420426025	0.999968731569636	ENSMUSG00000042215	33745484	33757794	-	inside	11441	869	NearestLocation	Bag2	protein_coding
peak1289	chr1	33747558	33748526	969	*	25.0987383903736	0.0315052703750527	1.02207797907264	0.204664410682511	0.153936242603145	0.877660007208055	0.999968731569636	ENSMUSG00000042215	33745484	33757794	-	inside	10236	2074	NearestLocation	Bag2	protein_coding
peak1290	chr1	33748564	33749534	971	*	35.284372396693	0.0182574967369955	1.0127355474382	0.196006262035469	0.0931475175711054	0.925786367938774	0.999968731569636	ENSMUSG00000042215	33745484	33757794	-	inside	9230	3080	NearestLocation	Bag2	protein_coding
peak1291	chr1	33753906	33754865	960	*	33.8891665466061	-0.102973499917749	-1.07398474399603	0.187577914980971	-0.54896387950679	0.583030238291606	0.999968731569636	ENSMUSG00000042215	33745484	33757794	-	inside	3888	2929	NearestLocation	Bag2	protein_coding
peak1292	chr1	33765507	33766162	656	*	14.8534331809867	0.0150078021541448	1.01045691106454	0.21014623833461	0.0714159923731219	0.943066682034644	0.999968731569636	ENSMUSG00000042215	33745484	33757794	-	upstream	-7713	7713	NearestLocation	Bag2	protein_coding
peak1293	chr1	33771362	33772270	909	*	23.2184255881228	-0.126567371620149	-1.09169312502485	0.201286574638706	-0.628791919418016	0.52948529089518	0.999968731569636	ENSMUSG00000042215	33745484	33757794	-	upstream	-13568	13568	NearestLocation	Bag2	protein_coding
peak1294	chr1	33776905	33777907	1003	*	34.9469035119794	0.126500599780567	1.09164259967521	0.194243287626993	0.651248242994561	0.514886252859075	0.999968731569636	ENSMUSG00000042215	33745484	33757794	-	upstream	-19111	19111	NearestLocation	Bag2	protein_coding
peak1295	chr1	33825948	33826995	1048	*	46.5768282522155	-0.298638310821621	-1.22998294465395	0.195586215476563	-1.52688833460969	0.126788780813672	0.999968731569636	ENSMUSG00000042197	33760472	33814595	-	upstream	-11353	11353	NearestLocation	Zfp451	protein_coding
peak1296	chr1	33829804	33830400	597	*	15.9185169830947	-0.0588594514052114	-1.04164194640851	0.209396183172095	-0.281091328951478	0.778640351661252	0.999968731569636	ENSMUSG00000081402	33835899	33838914	-	downstream	9110	5499	NearestLocation	Gm15455	pseudogene
peak1297	chr1	33835939	33837118	1180	*	42.3863453040159	-0.104827965564766	-1.07536615057732	0.185174413960832	-0.566103941265555	0.571323124221224	0.999968731569636	ENSMUSG00000081402	33835899	33838914	-	inside	2975	40	NearestLocation	Gm15455	pseudogene
peak1298	chr1	33837387	33839826	2440	*	144.03436373382	-0.09096164553679	-1.06507988756144	0.143134505733434	-0.635497674517366	0.525103882921025	0.999968731569636	ENSMUSG00000081402	33835899	33838914	-	overlapStart	1527	912	NearestLocation	Gm15455	pseudogene
peak1299	chr1	33844863	33845670	808	*	18.0994800227652	-0.0262189871070077	-1.01833976212751	0.206601697094662	-0.126905961934062	0.899014827856628	0.999968731569636	ENSMUSG00000081402	33835899	33838914	-	upstream	-5949	5949	NearestLocation	Gm15455	pseudogene
peak1300	chr1	33850741	33851689	949	*	26.7211639049399	0.3211012132128	1.24928376689764	0.198990783522928	1.61364867019483	0.106603653578914	0.999968731569636	ENSMUSG00000081402	33835899	33838914	-	upstream	-11827	11827	NearestLocation	Gm15455	pseudogene
peak1301	chr1	33862228	33863152	925	*	30.9536257729492	-0.0533093833547502	-1.03764243325987	0.195149169976469	-0.27317248318903	0.784720631047761	0.999968731569636	ENSMUSG00000081402	33835899	33838914	-	upstream	-23314	23314	NearestLocation	Gm15455	pseudogene
peak1302	chr1	33866639	33868045	1407	*	42.402920332299	0.227404581791212	1.17072690792563	0.173849545601076	1.30805393252523	0.190855017078998	0.999968731569636	ENSMUSG00000081402	33835899	33838914	-	upstream	-27725	27725	NearestLocation	Gm15455	pseudogene
peak1303	chr1	33872102	33872980	879	*	21.0912088128013	0.084222948068775	1.06011659673261	0.20404102354251	0.412774581339169	0.679771776276998	0.999968731569636	ENSMUSG00000081402	33835899	33838914	-	upstream	-33188	33188	NearestLocation	Gm15455	pseudogene
peak1304	chr1	33937218	33938254	1037	*	25.7514258842484	-0.0229277481804139	-1.0160192583117	0.199791416429035	-0.114758424511985	0.908636603704088	0.999968731569636	ENSMUSG00000026131	33908225	34308652	+	inside	28993	28993	NearestLocation	Dst	protein_coding
peak1305	chr1	33944648	33945355	708	*	22.6400879929609	-0.0887161898182477	-1.0634234532845	0.202664723051452	-0.437748555754939	0.661568566894545	0.999968731569636	ENSMUSG00000084506	33981410	33981502	-	downstream	36854	36055	NearestLocation	Gm23792	snRNA
peak1306	chr1	33961787	33962606	820	*	21.0460283703223	-0.143643840851411	-1.10469173510172	0.207308508055204	-0.692898917651562	0.488372988975306	0.999968731569636	ENSMUSG00000084506	33981410	33981502	-	downstream	19715	18804	NearestLocation	Gm23792	snRNA
peak1307	chr1	33965451	33966279	829	*	26.180223732096	-0.45170238713102	-1.36765314228834	0.191744688305166	-2.35574915333313	0.0184853958329298	0.999968731569636	ENSMUSG00000084506	33981410	33981502	-	downstream	16051	15131	NearestLocation	Gm23792	snRNA
peak1308	chr1	33968339	33969198	860	*	21.9537596645026	0.0312677373379642	1.02190971253352	0.206932549828239	0.151101106925506	0.879895959326795	0.999968731569636	ENSMUSG00000084506	33981410	33981502	-	downstream	13163	12212	NearestLocation	Gm23792	snRNA
peak1309	chr1	33970129	33970864	736	*	19.0774179487902	-0.413731134325896	-1.33212654221383	0.20481587091581	-2.02001501385584	0.0433818302143813	0.999968731569636	ENSMUSG00000084506	33981410	33981502	-	downstream	11373	10546	NearestLocation	Gm23792	snRNA
peak1310	chr1	33988717	33990256	1540	*	45.5241040384567	-0.157338468586358	-1.11522783001842	0.1738237733381	-0.905160816411016	0.365380196959419	0.999968731569636	ENSMUSG00000084506	33981410	33981502	-	upstream	-7215	7215	NearestLocation	Gm23792	snRNA
peak1311	chr1	34001192	34002008	817	*	20.059730233803	0.39396693446008	1.31400151082812	0.207415402017736	1.89941022039623	0.0575105607474209	0.999968731569636	ENSMUSG00000084506	33981410	33981502	-	upstream	-19690	19690	NearestLocation	Gm23792	snRNA
peak1312	chr1	34082019	34082602	584	*	14.9334066723739	-0.00232286338679846	-1.00161138309212	0.209886290606336	-0.011067246841554	0.991169794874636	0.999968731569636	ENSMUSG00000096992	34165856	34178271	-	downstream	96252	83254	NearestLocation	Gm26788	antisense
peak1313	chr1	34083817	34084621	805	*	23.0691749558058	-0.136193865307926	-1.09900188844219	0.208644649063255	-0.652755131365174	0.5139141538943	0.999968731569636	ENSMUSG00000096992	34165856	34178271	-	downstream	94454	81235	NearestLocation	Gm26788	antisense
peak1314	chr1	34085928	34086812	885	*	25.0043790142488	0.0619063184595031	1.04384414310166	0.199952613637823	0.309604947558399	0.756861393444085	0.999968731569636	ENSMUSG00000096992	34165856	34178271	-	downstream	92343	79044	NearestLocation	Gm26788	antisense
peak1315	chr1	34107417	34108070	654	*	17.9137901344884	0.221289537463357	1.16577513649174	0.208219474566347	1.06277060742868	0.287885991903646	0.999968731569636	ENSMUSG00000096992	34165856	34178271	-	downstream	70854	57786	NearestLocation	Gm26788	antisense
peak1316	chr1	34113641	34115152	1512	*	62.5388928347136	-0.168614559311039	-1.12397859352977	0.161787395175652	-1.04219836859339	0.297319719271475	0.999968731569636	ENSMUSG00000096992	34165856	34178271	-	downstream	64630	50704	NearestLocation	Gm26788	antisense
peak1317	chr1	34116482	34117787	1306	*	30.6705215214393	0.221410036806149	1.1658725105039	0.200203543879243	1.10592466305041	0.268759128853672	0.999968731569636	ENSMUSG00000096992	34165856	34178271	-	downstream	61789	48069	NearestLocation	Gm26788	antisense
peak1318	chr1	34134945	34135521	577	*	11.3784370298168	0.433694435296115	1.35068797675081	0.209019531409992	2.07489908895367	0.0379958881745495	0.999968731569636	ENSMUSG00000096992	34165856	34178271	-	downstream	43326	30335	NearestLocation	Gm26788	antisense
peak1319	chr1	34149615	34150510	896	*	22.2215743765989	0.107419704516679	1.07729973541979	0.208531988140047	0.515123389340811	0.606466799406644	0.999968731569636	ENSMUSG00000096992	34165856	34178271	-	downstream	28656	15346	NearestLocation	Gm26788	antisense
peak1320	chr1	34152034	34152980	947	*	23.5691265196522	-0.165340934456679	-1.12143106079058	0.198828021044608	-0.831577629692265	0.405647393343719	0.999968731569636	ENSMUSG00000096992	34165856	34178271	-	downstream	26237	12876	NearestLocation	Gm26788	antisense
peak1321	chr1	34156386	34157265	880	*	23.1695621320374	0.118747403375399	1.08579173205456	0.205786131013963	0.577042790932018	0.56391054926692	0.999968731569636	ENSMUSG00000096992	34165856	34178271	-	downstream	21885	8591	NearestLocation	Gm26788	antisense
peak1322	chr1	34160569	34161231	663	*	13.607365291149	0.345133036097089	1.27026811312829	0.210250564562353	1.64153203020168	0.100687023836398	0.999968731569636	ENSMUSG00000096992	34165856	34178271	-	downstream	17702	4625	NearestLocation	Gm26788	antisense
peak1323	chr1	34163907	34164698	792	*	24.2565653416288	-0.0412113834801475	-1.02897746248616	0.206252403450357	-0.199810439979027	0.841628836053752	0.999968731569636	ENSMUSG00000096992	34165856	34178271	-	downstream	14364	1158	NearestLocation	Gm26788	antisense
peak1324	chr1	34168934	34170209	1276	*	36.2221690557935	-0.0836201709208036	-1.05967375845779	0.1917204250868	-0.436156819926439	0.662722954363071	0.999968731569636	ENSMUSG00000096992	34165856	34178271	-	inside	9337	3078	NearestLocation	Gm26788	antisense
peak1325	chr1	34170889	34171733	845	*	21.1979022953504	0.113701267338563	1.0820005761192	0.20973710843293	0.542113258774721	0.587740485415852	0.999968731569636	ENSMUSG00000096992	34165856	34178271	-	inside	7382	5033	NearestLocation	Gm26788	antisense
peak1326	chr1	34174253	34175086	834	*	23.2521575911997	-0.0420175458353957	-1.02955260461843	0.20372006992499	-0.206251381372815	0.836594554008079	0.999968731569636	ENSMUSG00000096992	34165856	34178271	-	inside	4018	3185	NearestLocation	Gm26788	antisense
peak1327	chr1	34177469	34179044	1576	*	75.2445626016965	-0.158079449538083	-1.11580076803051	0.164181399795057	-0.962834095308051	0.335630787370169	0.999968731569636	ENSMUSG00000096992	34165856	34178271	-	overlapStart	802	773	NearestLocation	Gm26788	antisense
peak1328	chr1	34179124	34180565	1442	*	66.6017487439754	0.0187066407158591	1.01305088427139	0.152155368682673	0.122944335634142	0.902151177155902	0.999968731569636	ENSMUSG00000096992	34165856	34178271	-	upstream	-853	853	NearestLocation	Gm26788	antisense
peak1329	chr1	34182214	34182970	757	*	20.6422807160386	0.146410732894281	1.10681241590716	0.203761504422581	0.718539712931445	0.472424570494959	0.999968731569636	ENSMUSG00000096992	34165856	34178271	-	upstream	-3943	3943	NearestLocation	Gm26788	antisense
peak1330	chr1	34188464	34189851	1388	*	36.9915317143602	0.285221528247065	1.21859736698259	0.187336645413914	1.52250793013229	0.127881859913001	0.999968731569636	ENSMUSG00000096992	34165856	34178271	-	upstream	-10193	10193	NearestLocation	Gm26788	antisense
peak1331	chr1	34190551	34192809	2259	*	77.094385713704	-0.0463913091026326	-1.03267859587414	0.159002853919659	-0.291764002714524	0.770467069940106	0.999968731569636	ENSMUSG00000096992	34165856	34178271	-	upstream	-12280	12280	NearestLocation	Gm26788	antisense
peak1332	chr1	34199969	34201649	1681	*	67.197528524466	-0.0313937974056801	-1.02199900904609	0.168549777560079	-0.186258314072766	0.852242195929229	0.999968731569636	ENSMUSG00000096992	34165856	34178271	-	upstream	-21698	21698	NearestLocation	Gm26788	antisense
peak1333	chr1	34202333	34203505	1173	*	40.4665996968094	-0.314333505829659	-1.24343707932308	0.180406380003103	-1.742363578407	0.0814448448037059	0.999968731569636	ENSMUSG00000096992	34165856	34178271	-	upstream	-24062	24062	NearestLocation	Gm26788	antisense
peak1334	chr1	34211838	34212711	874	*	23.655920484339	-0.13818487308317	-1.10051962559977	0.201875472393909	-0.684505509483276	0.493656011546932	0.999968731569636	ENSMUSG00000098168	34236596	34238820	+	upstream	-24758	23885	NearestLocation	D630036G22Rik	sense_intronic
peak1335	chr1	34214922	34216046	1125	*	27.0784264418883	0.0978997203719886	1.07021430680575	0.203370958434482	0.481384958430669	0.630242925065341	0.999968731569636	ENSMUSG00000098168	34236596	34238820	+	upstream	-21674	20550	NearestLocation	D630036G22Rik	sense_intronic
peak1336	chr1	34217188	34217942	755	*	20.0841129136514	0.158796336979347	1.11635535670465	0.201158814643967	0.789407798313001	0.429873699482542	0.999968731569636	ENSMUSG00000098168	34236596	34238820	+	upstream	-19408	18654	NearestLocation	D630036G22Rik	sense_intronic
peak1337	chr1	34219364	34220540	1177	*	24.8004829971238	-0.106317022017159	-1.07647664691469	0.202207692500749	-0.52578129299787	0.59904017362622	0.999968731569636	ENSMUSG00000098168	34236596	34238820	+	upstream	-17232	16056	NearestLocation	D630036G22Rik	sense_intronic
peak1338	chr1	34223782	34224935	1154	*	35.1237024583077	0.0886297727442229	1.06335975639194	0.191602470029672	0.46257113872539	0.643671800017597	0.999968731569636	ENSMUSG00000098168	34236596	34238820	+	upstream	-12814	11661	NearestLocation	D630036G22Rik	sense_intronic
peak1339	chr1	34228253	34229339	1087	*	41.4161576897439	0.0252127145110919	1.01762972287536	0.184959728503526	0.136314616782168	0.891572569220827	0.999968731569636	ENSMUSG00000098168	34236596	34238820	+	upstream	-8343	7257	NearestLocation	D630036G22Rik	sense_intronic
peak1340	chr1	34235238	34235766	529	*	14.843473322436	0.440616758161877	1.35718440545366	0.210007937899666	2.09809573184984	0.0358966895323132	0.999968731569636	ENSMUSG00000098168	34236596	34238820	+	upstream	-1358	830	NearestLocation	D630036G22Rik	sense_intronic
peak1341	chr1	34241884	34242395	512	*	14.6828673535014	0.132071255077866	1.0958658902083	0.20941634982055	0.630663533153159	0.528260547837268	0.999968731569636	ENSMUSG00000098168	34236596	34238820	+	downstream	5288	3064	NearestLocation	D630036G22Rik	sense_intronic
peak1342	chr1	34247365	34248414	1050	*	36.9560678777447	0.122657497362551	1.08873851297162	0.178592175822884	0.686802189387037	0.492207389937354	0.999968731569636	ENSMUSG00000098168	34236596	34238820	+	downstream	10769	8545	NearestLocation	D630036G22Rik	sense_intronic
peak1343	chr1	34249118	34249820	703	*	17.6344221358337	0.360115184576334	1.28352837020309	0.206635758075483	1.74275347079466	0.0813766870908522	0.999968731569636	ENSMUSG00000098168	34236596	34238820	+	downstream	12522	10298	NearestLocation	D630036G22Rik	sense_intronic
peak1344	chr1	34250244	34251176	933	*	27.6328077686028	-0.0829188178377287	-1.05915873288796	0.194841388255935	-0.425570863459514	0.67042057506203	0.999968731569636	ENSMUSG00000098168	34236596	34238820	+	downstream	13648	11424	NearestLocation	D630036G22Rik	sense_intronic
peak1345	chr1	34252579	34253680	1102	*	42.2773096517467	-0.0915875729694801	-1.06554208320274	0.17995647796259	-0.508942906676133	0.610792243735965	0.999968731569636	ENSMUSG00000098168	34236596	34238820	+	downstream	15983	13759	NearestLocation	D630036G22Rik	sense_intronic
peak1346	chr1	34257538	34258521	984	*	30.2962144174829	-0.204092751929986	-1.15196170043745	0.193517223781454	-1.05464902783266	0.291585871980048	0.999968731569636	ENSMUSG00000098168	34236596	34238820	+	downstream	20942	18718	NearestLocation	D630036G22Rik	sense_intronic
peak1347	chr1	34258727	34259592	866	*	28.3102454827051	0.0145757428462364	1.01015434403923	0.199021836649483	0.0732369025008406	0.941617601271863	0.999968731569636	ENSMUSG00000098168	34236596	34238820	+	downstream	22131	19907	NearestLocation	D630036G22Rik	sense_intronic
peak1348	chr1	34261679	34262527	849	*	36.9390271201977	0.0166967733147676	1.01164055133886	0.185458251378642	0.0900298217558331	0.928263516715017	0.999968731569636	ENSMUSG00000098168	34236596	34238820	+	downstream	25083	22859	NearestLocation	D630036G22Rik	sense_intronic
peak1349	chr1	34262843	34265239	2397	*	94.2083099767219	0.202697317936023	1.15084801437904	0.16563747795733	1.22374066808865	0.221050072874469	0.999968731569636	ENSMUSG00000098168	34236596	34238820	+	downstream	26247	24023	NearestLocation	D630036G22Rik	sense_intronic
peak1350	chr1	34270656	34271441	786	*	27.3000699089749	0.0803598243406676	1.05728170560723	0.197116447582439	0.407676910406267	0.683510891159992	0.999968731569636	ENSMUSG00000098168	34236596	34238820	+	downstream	34060	31836	NearestLocation	D630036G22Rik	sense_intronic
peak1351	chr1	34273850	34274432	583	*	14.8577516887172	0.107973792090737	1.07771356718756	0.209689430087072	0.514922435746531	0.606607222274258	0.999968731569636	ENSMUSG00000098168	34236596	34238820	+	downstream	37254	35030	NearestLocation	D630036G22Rik	sense_intronic
peak1352	chr1	34274498	34276851	2354	*	79.0524397662631	0.181013243269593	1.13367981938422	0.168940687318542	1.07146032221526	0.283962502177334	0.999968731569636	ENSMUSG00000098168	34236596	34238820	+	downstream	37902	35678	NearestLocation	D630036G22Rik	sense_intronic
peak1353	chr1	34289147	34290085	939	*	36.4309683605481	0.309411856467137	1.23920241126434	0.185118386553277	1.67142692969662	0.0946373804302798	0.999968731569636	ENSMUSG00000098168	34236596	34238820	+	downstream	52551	50327	NearestLocation	D630036G22Rik	sense_intronic
peak1354	chr1	34294076	34295751	1676	*	57.5320209245663	0.0477208654899195	1.03363072868401	0.180432766523149	0.264480041011826	0.791410042391867	0.999968731569636	ENSMUSG00000098168	34236596	34238820	+	downstream	57480	55256	NearestLocation	D630036G22Rik	sense_intronic
peak1355	chr1	34296750	34297691	942	*	20.882837463968	-0.297653698804324	-1.22914379099591	0.207134973047672	-1.43700358478729	0.1507169749553	0.999968731569636	ENSMUSG00000098168	34236596	34238820	+	downstream	60154	57930	NearestLocation	D630036G22Rik	sense_intronic
peak1356	chr1	34301357	34303713	2357	*	87.369019784016	0.101860394955539	1.07315643540861	0.157670287245592	0.646034181423658	0.518257219041541	0.999968731569636	ENSMUSG00000098168	34236596	34238820	+	downstream	64761	62537	NearestLocation	D630036G22Rik	sense_intronic
peak1357	chr1	34306090	34308618	2529	*	77.0631183862426	0.114706323957744	1.08275461678125	0.162938572556261	0.703985079519076	0.481442065487272	0.999968731569636	ENSMUSG00000098168	34236596	34238820	+	downstream	69494	67270	NearestLocation	D630036G22Rik	sense_intronic
peak1358	chr1	34333883	34334836	954	*	27.3154979049574	-0.0821981301718281	-1.05862977008636	0.191879587134444	-0.428383922434826	0.668371628015691	0.999968731569636	ENSMUSG00000098168	34236596	34238820	+	downstream	97287	95063	NearestLocation	D630036G22Rik	sense_intronic
peak1359	chr1	34347085	34351688	4604	*	308.888444588374	-0.101690525121071	-1.07303008426091	0.140819638216622	-0.722133122971395	0.47021263541435	0.999968731569636	ENSMUSG00000092852	34433121	34433199	-	downstream	86114	81433	NearestLocation	Mir5103	miRNA
peak1360	chr1	34377390	34378232	843	*	20.4497627683341	-0.00888233821407784	-1.00617575954019	0.208815653724584	-0.0425367449980217	0.966070819974189	0.999968731569636	ENSMUSG00000092852	34433121	34433199	-	downstream	55809	54889	NearestLocation	Mir5103	miRNA
peak1361	chr1	34378907	34379786	880	*	24.5582010519785	0.0708093816660828	1.05030576155455	0.204019950192717	0.347070870271248	0.72853807701987	0.999968731569636	ENSMUSG00000092852	34433121	34433199	-	downstream	54292	53335	NearestLocation	Mir5103	miRNA
peak1362	chr1	34390819	34391675	857	*	20.4807164322954	-0.243633222171525	-1.18397057154503	0.204947623016737	-1.188758467092	0.234534725902971	0.999968731569636	ENSMUSG00000092852	34433121	34433199	-	downstream	42380	41446	NearestLocation	Mir5103	miRNA
peak1363	chr1	34393783	34394922	1140	*	32.9161019981521	0.232890612530911	1.17518722044775	0.18713684970033	1.24449360403282	0.213317951891467	0.999968731569636	ENSMUSG00000092852	34433121	34433199	-	downstream	39416	38199	NearestLocation	Mir5103	miRNA
peak1364	chr1	34411087	34411530	444	*	13.7904062847916	0.00119568941108705	1.00082913228441	0.209421478583948	0.00570948796261008	0.995444512454713	0.999968731569636	ENSMUSG00000092852	34433121	34433199	-	downstream	22112	21591	NearestLocation	Mir5103	miRNA
peak1365	chr1	34417140	34418828	1689	*	163.467714103854	-0.26286486090531	-1.1998589847792	0.201391004566799	-1.30524628679789	0.191808997565514	0.999968731569636	ENSMUSG00000092852	34433121	34433199	-	downstream	16059	14293	NearestLocation	Mir5103	miRNA
peak1366	chr1	34430568	34430963	396	*	13.9580055039566	0.0804601759715197	1.05735525104169	0.210384030186466	0.382444313383514	0.702131826565073	0.999968731569636	ENSMUSG00000092852	34433121	34433199	-	downstream	2631	2158	NearestLocation	Mir5103	miRNA
peak1367	chr1	34431268	34432040	773	*	18.4622393929554	0.159464128265922	1.11687221225714	0.203798929748148	0.782458124107844	0.433945386237686	0.999968731569636	ENSMUSG00000092852	34433121	34433199	-	downstream	1931	1081	NearestLocation	Mir5103	miRNA
peak1368	chr1	34443182	34444792	1611	*	70.6692459221252	0.0490902973119316	1.03461233518239	0.158056993041596	0.310586051064583	0.756115332742248	0.999968731569636	ENSMUSG00000026127	34439851	34445736	+	inside	3331	944	NearestLocation	Imp4	protein_coding
peak1369	chr1	34453843	34454745	903	*	23.4705549855127	0.150447080358709	1.10991337259785	0.200857112546372	0.749025406426546	0.453841892447871	0.999968731569636	ENSMUSG00000026126	34459746	34473775	+	upstream	-5903	5001	NearestLocation	Ptpn18	protein_coding
peak1370	chr1	34457084	34457837	754	*	23.6329187063546	-0.0807361605428685	-1.057557540258	0.193505757429037	-0.417228725468162	0.676511116029819	0.999968731569636	ENSMUSG00000026126	34459746	34473775	+	upstream	-2662	1909	NearestLocation	Ptpn18	protein_coding
peak1371	chr1	34471167	34472079	913	*	24.5766867173062	0.441605804867674	1.35811514892273	0.204804852588252	2.15622725383122	0.0310659244234062	0.999968731569636	ENSMUSG00000026126	34459746	34473775	+	inside	11421	1696	NearestLocation	Ptpn18	protein_coding
peak1372	chr1	34473373	34474147	775	*	21.6317332708406	-0.138310753962134	-1.10061565450253	0.20212236752568	-0.684292172386915	0.493790688811883	0.999968731569636	ENSMUSG00000026126	34459746	34473775	+	overlapEnd	13627	372	NearestLocation	Ptpn18	protein_coding
peak1373	chr1	34478651	34479434	784	*	17.3823497303621	0.281228117864673	1.21522892780682	0.207126042772315	1.357763196267	0.174538836635377	0.999968731569636	ENSMUSG00000026126	34459746	34473775	+	downstream	18905	4876	NearestLocation	Ptpn18	protein_coding
peak1374	chr1	34487814	34488499	686	*	20.154518558368	-0.0830405685650623	-1.05924812030792	0.205314569723583	-0.404455313019727	0.685877932420635	0.999968731569636	ENSMUSG00000026125	34498430	34503062	+	upstream	-10616	9931	NearestLocation	Prss39	protein_coding
peak1375	chr1	34497962	34499630	1669	*	56.8096438320826	0.144333827706655	1.10522019403104	0.165201927964434	0.873681254723182	0.382291862131334	0.999968731569636	ENSMUSG00000026125	34498430	34503062	+	overlapStart	-468	468	NearestLocation	Prss39	protein_coding
peak1376	chr1	34501564	34502630	1067	*	36.4960366268238	0.0520552761464235	1.03674082247024	0.188073535068681	0.276781505316066	0.781947883207157	0.999968731569636	ENSMUSG00000026125	34498430	34503062	+	inside	3134	432	NearestLocation	Prss39	protein_coding
peak1377	chr1	34505342	34506059	718	*	19.6675012636775	0.00685440443810336	1.00476241553485	0.203222844681063	0.0337285133906114	0.973093641505639	0.999968731569636	ENSMUSG00000026125	34498430	34503062	+	downstream	6912	2280	NearestLocation	Prss39	protein_coding
peak1378	chr1	34506080	34507115	1036	*	28.4393490161832	-0.0674318286454679	-1.04784972339047	0.19479140442068	-0.346174559632207	0.729211532581814	0.999968731569636	ENSMUSG00000026125	34498430	34503062	+	downstream	7650	3018	NearestLocation	Prss39	protein_coding
peak1379	chr1	34508241	34509112	872	*	25.084682680247	0.414708036475476	1.33302887981377	0.198175512388783	2.09263007057046	0.0363821900818778	0.999968731569636	ENSMUSG00000026125	34498430	34503062	+	downstream	9811	5179	NearestLocation	Prss39	protein_coding
peak1380	chr1	34512248	34513020	773	*	20.0863185133378	-0.641718872587149	-1.56018690853189	0.20795338694618	-3.08587843656151	0.00202951777707336	0.999968731569636	ENSMUSG00000026125	34498430	34503062	+	downstream	13818	9186	NearestLocation	Prss39	protein_coding
peak1381	chr1	34539091	34539758	668	*	13.4420880506205	-0.0291928122262953	-1.02044102927392	0.210057489406021	-0.138975345791496	0.889469631174903	0.999968731569636	ENSMUSG00000026124	34535648	34544311	+	inside	3443	3443	NearestLocation	Cfc1	protein_coding
peak1382	chr1	34555375	34556432	1058	*	27.1853841204955	0.201082806395636	1.14956082750657	0.198686092453171	1.01206281684275	0.311508019483945	0.999968731569636	ENSMUSG00000037529	34543975	34560943	-	inside	5568	4511	NearestLocation	Prss40	protein_coding
peak1383	chr1	34559644	34561458	1815	*	72.2632354515802	-0.0417045240083399	-1.029329246619	0.163193077085997	-0.255553267044307	0.798295807777563	0.999968731569636	ENSMUSG00000037529	34543975	34560943	-	overlapStart	1299	515	NearestLocation	Prss40	protein_coding
peak1384	chr1	34574735	34575205	471	*	12.8242311735561	0.296322992111563	1.22801058146649	0.208652503121422	1.42017463331903	0.15555684666223	0.999968731569636	ENSMUSG00000045815	34579224	34579613	-	downstream	4878	4019	NearestLocation	1700101I19Rik	protein_coding
peak1385	chr1	34587520	34588374	855	*	19.7731224258399	0.141908524326378	1.10336377782413	0.203445174117751	0.697527109904527	0.485472979603385	0.999968731569636	ENSMUSG00000045174	34579693	34590938	+	inside	7827	2564	NearestLocation	Amer3	protein_coding
peak1386	chr1	34599801	34600532	732	*	18.0687059728145	0.370517646428375	1.29281661670415	0.204225199196823	1.81426017888854	0.0696376791527628	0.999968731569636	ENSMUSG00000045174	34579693	34590938	+	downstream	20108	8863	NearestLocation	Amer3	protein_coding
peak1387	chr1	34602755	34605926	3172	*	241.290023789106	0.0922668338415869	1.06604388811579	0.131401296248169	0.702175979050682	0.482569423897527	0.999968731569636	ENSMUSG00000045174	34579693	34590938	+	downstream	23062	11817	NearestLocation	Amer3	protein_coding
peak1388	chr1	34617530	34618395	866	*	25.450169242041	-0.247367141582642	-1.18703884060922	0.200536164809786	-1.23352883414957	0.217378525809571	0.999968731569636	ENSMUSG00000045174	34579693	34590938	+	downstream	37837	26592	NearestLocation	Amer3	protein_coding
peak1389	chr1	34619941	34620745	805	*	26.9100166456717	-0.433285606095701	-1.35030527462992	0.202116631565357	-2.14374048656947	0.0320536862506056	0.999968731569636	ENSMUSG00000045174	34579693	34590938	+	downstream	40248	29003	NearestLocation	Amer3	protein_coding
peak1390	chr1	34623813	34624619	807	*	21.8274996839167	0.134475587055119	1.09769373468686	0.203515988910238	0.660761779824729	0.508765097116941	0.999968731569636	ENSMUSG00000045174	34579693	34590938	+	downstream	44120	32875	NearestLocation	Amer3	protein_coding
peak1391	chr1	34633776	34634600	825	*	21.3746079167863	0.320143045671734	1.24845432913917	0.205195521005427	1.5601853495782	0.118716086712024	0.999968731569636	ENSMUSG00000037509	34678188	34813309	+	upstream	-44412	43588	NearestLocation	Arhgef4	protein_coding
peak1392	chr1	34635063	34636389	1327	*	54.0554589401619	-0.041114992533554	-1.02890871559545	0.175560064274951	-0.234193309870075	0.814834908570437	0.999968731569636	ENSMUSG00000037509	34678188	34813309	+	upstream	-43125	41799	NearestLocation	Arhgef4	protein_coding
peak1393	chr1	34636586	34637522	937	*	26.0345238904499	0.0826510098674017	1.05896213914016	0.197261070372903	0.418993011196574	0.675221239999473	0.999968731569636	ENSMUSG00000037509	34678188	34813309	+	upstream	-41602	40666	NearestLocation	Arhgef4	protein_coding
peak1394	chr1	34644771	34645685	915	*	23.822545852492	-0.137812727507883	-1.10023578135021	0.204447212343213	-0.674074867191299	0.500263717087912	0.999968731569636	ENSMUSG00000037509	34678188	34813309	+	upstream	-33417	32503	NearestLocation	Arhgef4	protein_coding
peak1395	chr1	34656316	34657021	706	*	16.7793042963257	0.00946394245257008	1.00658146833025	0.208927915322225	0.0452976445870053	0.963870064860382	0.999968731569636	ENSMUSG00000037509	34678188	34813309	+	upstream	-21872	21167	NearestLocation	Arhgef4	protein_coding
peak1396	chr1	34658188	34658747	560	*	15.2346018478916	-0.480591144603872	-1.39531527996963	0.208896574371095	-2.30061764320809	0.0214132528833367	0.999968731569636	ENSMUSG00000037509	34678188	34813309	+	upstream	-20000	19441	NearestLocation	Arhgef4	protein_coding
peak1397	chr1	34666566	34667471	906	*	30.6831499124863	-0.0681180835406547	-1.04834827855016	0.200193561490503	-0.340261110464765	0.733659901071678	0.999968731569636	ENSMUSG00000037509	34678188	34813309	+	upstream	-11622	10717	NearestLocation	Arhgef4	protein_coding
peak1398	chr1	34668033	34668650	618	*	12.6780247462876	-0.505047834781348	-1.4191704102062	0.209594258278518	-2.40964537353985	0.0159680330965752	0.999968731569636	ENSMUSG00000037509	34678188	34813309	+	upstream	-10155	9538	NearestLocation	Arhgef4	protein_coding
peak1399	chr1	34672681	34673565	885	*	25.68214053789	0.110984751249925	1.07996514494259	0.199911885475387	0.555168348225047	0.578779516386097	0.999968731569636	ENSMUSG00000037509	34678188	34813309	+	upstream	-5507	4623	NearestLocation	Arhgef4	protein_coding
peak1400	chr1	34679398	34680361	964	*	21.9309118378367	-0.00659858765728913	-1.00458426818414	0.204191181847101	-0.0323157327245902	0.974220262857621	0.999968731569636	ENSMUSG00000037509	34678188	34813309	+	inside	1210	1210	NearestLocation	Arhgef4	protein_coding
peak1401	chr1	34680365	34681250	886	*	25.9976712228295	-0.166799793346063	-1.12256562982565	0.197972135517872	-0.842541769374433	0.39948476974234	0.999968731569636	ENSMUSG00000037509	34678188	34813309	+	inside	2177	2177	NearestLocation	Arhgef4	protein_coding
peak1402	chr1	34710598	34711225	628	*	12.9612075074514	-0.1581216142483	-1.11583337929084	0.208304068122532	-0.759090380103798	0.447798493356974	0.999968731569636	ENSMUSG00000046858	34723084	34724032	+	upstream	-12486	11859	NearestLocation	C230030N03Rik	pseudogene
peak1403	chr1	34717369	34718597	1229	*	42.741310015121	-0.248777593321766	-1.18819991737016	0.18733406164919	-1.32798910743545	0.184181705368676	0.999968731569636	ENSMUSG00000046858	34723084	34724032	+	upstream	-5715	4487	NearestLocation	C230030N03Rik	pseudogene
peak1404	chr1	34720419	34722358	1940	*	65.458322478299	0.02051093347055	1.01431863925839	0.165698839268385	0.123784412498679	0.901485973909893	0.999968731569636	ENSMUSG00000046858	34723084	34724032	+	upstream	-2665	726	NearestLocation	C230030N03Rik	pseudogene
peak1405	chr1	34723120	34725197	2078	*	85.6824808653181	-0.178871785182166	-1.1319982949826	0.15591874055741	-1.14721158305088	0.251294185507929	0.999968731569636	ENSMUSG00000046858	34723084	34724032	+	overlapEnd	36	36	NearestLocation	C230030N03Rik	pseudogene
peak1406	chr1	34733087	34734437	1351	*	38.0708734055419	0.0263353242694735	1.01842188311066	0.191092990384898	0.13781418259471	0.890387275228638	0.999968731569636	ENSMUSG00000046858	34723084	34724032	+	downstream	10003	9055	NearestLocation	C230030N03Rik	pseudogene
peak1407	chr1	34738635	34739452	818	*	22.6543009706889	-0.0152664786756059	-1.01063810314312	0.202900895744572	-0.0752410610095313	0.940022914965195	0.999968731569636	ENSMUSG00000046858	34723084	34724032	+	downstream	15551	14603	NearestLocation	C230030N03Rik	pseudogene
peak1408	chr1	34747069	34748212	1144	*	30.459544780032	-0.124972501397759	-1.09048694715498	0.193097555405504	-0.647198775434091	0.517503303765464	0.999968731569636	ENSMUSG00000046858	34723084	34724032	+	downstream	23985	23037	NearestLocation	C230030N03Rik	pseudogene
peak1409	chr1	34762730	34763505	776	*	21.0786923072295	0.0594319973988036	1.04205541305445	0.208782664169837	0.284659637020715	0.775904916741908	0.999968731569636	ENSMUSG00000046858	34723084	34724032	+	downstream	39646	38698	NearestLocation	C230030N03Rik	pseudogene
peak1410	chr1	34764374	34765555	1182	*	44.0950545915746	-0.0523106399467543	-1.03692434670849	0.173943664677483	-0.300733229024155	0.763617927949246	0.999968731569636	ENSMUSG00000046858	34723084	34724032	+	downstream	41290	40342	NearestLocation	C230030N03Rik	pseudogene
peak1411	chr1	34770464	34771061	598	*	15.9785585329132	-0.053261789176545	-1.03760820223884	0.208091839898392	-0.255953281025108	0.797986912203726	0.999968731569636	ENSMUSG00000046858	34723084	34724032	+	downstream	47380	46432	NearestLocation	C230030N03Rik	pseudogene
peak1412	chr1	34773483	34774281	799	*	23.5242687952816	-0.0754719932035793	-1.05370571072908	0.202839703629217	-0.372077023645918	0.709835502679546	0.999968731569636	ENSMUSG00000046858	34723084	34724032	+	downstream	50399	49451	NearestLocation	C230030N03Rik	pseudogene
peak1413	chr1	34785356	34786001	646	*	15.8181145450144	0.137268878798262	1.09982110671296	0.208188379023392	0.659349380797274	0.509671439273846	0.999968731569636	ENSMUSG00000037503	34813219	34843065	-	downstream	57709	27218	NearestLocation	Fam168b	protein_coding
peak1414	chr1	34791293	34791973	681	*	16.6810949406495	-0.164976903106361	-1.1211481288115	0.207552148795921	-0.794869646319957	0.426689332556519	0.999968731569636	ENSMUSG00000037503	34813219	34843065	-	downstream	51772	21246	NearestLocation	Fam168b	protein_coding
peak1415	chr1	34862737	34863548	812	*	21.0872733398585	-0.0102887951791487	-1.00715714014221	0.209048337779543	-0.0492173020289641	0.960746122950654	0.999968731569636	ENSMUSG00000026123	34849976	34879580	+	inside	12761	12761	NearestLocation	Plekhb2	protein_coding
peak1416	chr1	34868897	34869891	995	*	32.9040550362641	-0.325214781009111	-1.2528509427382	0.19879886719144	-1.63589856221834	0.10186081896652	0.999968731569636	ENSMUSG00000026123	34849976	34879580	+	inside	18921	9689	NearestLocation	Plekhb2	protein_coding
peak1417	chr1	34880004	34880811	808	*	15.2669679798781	0.458453627776531	1.37406821489967	0.209589419295753	2.18738917888601	0.0287141254574996	0.999968731569636	ENSMUSG00000026123	34849976	34879580	+	downstream	30028	424	NearestLocation	Plekhb2	protein_coding
peak1418	chr1	34892114	34893061	948	*	22.5280100828894	0.172367668273592	1.12690638199914	0.206084587272567	0.836392815953866	0.402933952793509	0.999968731569636	ENSMUSG00000026123	34849976	34879580	+	downstream	42138	12534	NearestLocation	Plekhb2	protein_coding
peak1419	chr1	34900184	34900972	789	*	17.2013700386259	-0.304893941562335	-1.23532781976722	0.206577323334848	-1.47593132024527	0.139962330453552	0.999968731569636	ENSMUSG00000026123	34849976	34879580	+	downstream	50208	20604	NearestLocation	Plekhb2	protein_coding
peak1420	chr1	34910646	34911317	672	*	16.9328112262794	0.0711702851639089	1.05056853811433	0.209740145739735	0.33932600224386	0.734364156455532	0.999968731569636	ENSMUSG00000026123	34849976	34879580	+	downstream	60670	31066	NearestLocation	Plekhb2	protein_coding
peak1421	chr1	34914677	34916014	1338	*	96.0882509023484	-0.112630691739855	-1.08119795761928	0.189185237485136	-0.595346091677498	0.551612152178849	0.999968731569636	ENSMUSG00000026123	34849976	34879580	+	downstream	64701	35097	NearestLocation	Plekhb2	protein_coding
peak1422	chr1	34916756	34919585	2830	*	151.691116693947	-0.210167599740792	-1.15682256566669	0.152651860782553	-1.37677718871811	0.168581145532695	0.999968731569636	ENSMUSG00000026123	34849976	34879580	+	downstream	66780	37176	NearestLocation	Plekhb2	protein_coding
peak1423	chr1	34923244	34924317	1074	*	42.0065121066182	-0.290231328032336	-1.22283633689936	0.184048900909088	-1.57692508131682	0.114812764632993	0.999968731569636	ENSMUSG00000026123	34849976	34879580	+	downstream	73268	43664	NearestLocation	Plekhb2	protein_coding
peak1424	chr1	34926932	34927638	707	*	12.2372738292993	-0.173155453150785	-1.12752189824181	0.209649756473652	-0.82592728016141	0.408845344439264	0.999968731569636	ENSMUSG00000026123	34849976	34879580	+	downstream	76956	47352	NearestLocation	Plekhb2	protein_coding
peak1425	chr1	34928313	34931049	2737	*	218.829510883204	-0.213381644211129	-1.15940261461771	0.175229492888529	-1.21772676901411	0.223327820982358	0.999968731569636	ENSMUSG00000026123	34849976	34879580	+	downstream	78337	48733	NearestLocation	Plekhb2	protein_coding
peak1426	chr1	34953625	34954260	636	*	14.5224510327029	0.104964557249337	1.07546796906532	0.209248997519969	0.501625137961869	0.615931233289487	0.999968731569636	ENSMUSG00000026123	34849976	34879580	+	downstream	103649	74045	NearestLocation	Plekhb2	protein_coding
peak1427	chr1	34974634	34975587	954	*	24.5234975092925	-0.0539534890329356	-1.03810580256699	0.198114559896011	-0.272334799932198	0.785364600570272	0.999968731569636	ENSMUSG00000026123	34849976	34879580	+	downstream	124658	95054	NearestLocation	Plekhb2	protein_coding
peak1428	chr1	34978041	34978623	583	*	19.5167528625147	-0.129597328322214	-1.09398831475834	0.201150832641067	-0.644279353063715	0.51939430179775	0.999968731569636	ENSMUSG00000026123	34849976	34879580	+	downstream	128065	98461	NearestLocation	Plekhb2	protein_coding
peak1429	chr1	34985486	34986263	778	*	20.6400361757883	-0.390501613234583	-1.31084909611436	0.199944810883341	-1.95304700086677	0.050814026142508	0.999968731569636	ENSMUSG00000026123	34849976	34879580	+	downstream	135510	105906	NearestLocation	Plekhb2	protein_coding
peak1430	chr1	34994762	34995291	530	*	12.4844783241496	-0.0898396277910785	-1.06425187199592	0.205691229592056	-0.436769365272676	0.66227861811404	0.999968731569636	ENSMUSG00000026123	34849976	34879580	+	downstream	144786	115182	NearestLocation	Plekhb2	protein_coding
peak1431	chr1	35011824	35012728	905	*	21.7746754747192	-0.103362453419145	-1.07427433149047	0.207954559120522	-0.497043459187833	0.619158404913521	0.999968731569636	ENSMUSG00000026123	34849976	34879580	+	downstream	161848	132244	NearestLocation	Plekhb2	protein_coding
peak1432	chr1	35048307	35049471	1165	*	68.9602615658567	-0.0155502923749538	-1.01083694014334	0.181247267424835	-0.0857960100358623	0.931628578314894	0.999968731569636	ENSMUSG00000077231	35178956	35179084	-	downstream	130777	129485	NearestLocation	Gm25096	snoRNA
peak1433	chr1	35059358	35060187	830	*	19.3575888464609	0.0668247807572573	1.04740890870925	0.20589679629169	0.324554737911452	0.745518088075988	0.999968731569636	ENSMUSG00000077231	35178956	35179084	-	downstream	119726	118769	NearestLocation	Gm25096	snoRNA
peak1434	chr1	35106504	35107211	708	*	20.6545060196312	-0.0799621369591875	-1.05699029984633	0.208408557452672	-0.3836797199527	0.701215845457546	0.999968731569636	ENSMUSG00000077231	35178956	35179084	-	downstream	72580	71745	NearestLocation	Gm25096	snoRNA
peak1435	chr1	35124110	35125156	1047	*	51.9149879470613	0.127801711803463	1.09262755487578	0.181600120020953	0.703753454506075	0.481586324793002	0.999968731569636	ENSMUSG00000077231	35178956	35179084	-	downstream	54974	53800	NearestLocation	Gm25096	snoRNA
peak1436	chr1	35135707	35136370	664	*	15.1169179787929	0.245702644872559	1.18567009473195	0.209841604404833	1.17089576001593	0.241640679629331	0.999968731569636	ENSMUSG00000077231	35178956	35179084	-	downstream	43377	42586	NearestLocation	Gm25096	snoRNA
peak1437	chr1	35174880	35175804	925	*	28.5151791608314	0.00265952801427312	1.00184514453281	0.191520534085871	0.0138863857443124	0.988920623286262	0.999968731569636	ENSMUSG00000077231	35178956	35179084	-	downstream	4204	3152	NearestLocation	Gm25096	snoRNA
peak1438	chr1	35193800	35194404	605	*	15.251660198021	-0.227820939015738	-1.17106482476594	0.208296438143154	-1.0937342042266	0.27407156830033	0.999968731569636	ENSMUSG00000077231	35178956	35179084	-	upstream	-14716	14716	NearestLocation	Gm25096	snoRNA
peak1439	chr1	35210486	35211216	731	*	21.1153571273392	-0.0466170827988972	-1.0328402169385	0.200031694356614	-0.23304848238594	0.815723758550494	0.999968731569636	ENSMUSG00000077231	35178956	35179084	-	upstream	-31402	31402	NearestLocation	Gm25096	snoRNA
peak1440	chr1	35212908	35213625	718	*	18.9469558017113	0.24321752747378	1.18362947424078	0.208469267559845	1.16668288962046	0.243338455180103	0.999968731569636	ENSMUSG00000077231	35178956	35179084	-	upstream	-33824	33824	NearestLocation	Gm25096	snoRNA
peak1441	chr1	35214480	35215349	870	*	26.5294411845305	0.164916062324936	1.12110084917995	0.196353767821075	0.839892527426381	0.400968647782542	0.999968731569636	ENSMUSG00000077231	35178956	35179084	-	upstream	-35396	35396	NearestLocation	Gm25096	snoRNA
peak1442	chr1	35215586	35216816	1231	*	44.1555232087299	-0.0551156773421736	-1.038942403839	0.176944716835723	-0.311485295112504	0.755431720072062	0.999968731569636	ENSMUSG00000077231	35178956	35179084	-	upstream	-36502	36502	NearestLocation	Gm25096	snoRNA
peak1443	chr1	35220527	35221795	1269	*	44.5785507980226	-0.0520327291795542	-1.03672462003129	0.178517664343132	-0.29147103941233	0.770691090001463	0.999968731569636	ENSMUSG00000077231	35178956	35179084	-	upstream	-41443	41443	NearestLocation	Gm25096	snoRNA
peak1444	chr1	35233521	35234531	1011	*	29.9215094756992	-0.12941493499111	-1.09385001556511	0.196315352354092	-0.659219635343063	0.509754739819708	0.999968731569636	ENSMUSG00000077231	35178956	35179084	-	upstream	-54437	54437	NearestLocation	Gm25096	snoRNA
peak1445	chr1	35244933	35245846	914	*	23.0248124656372	-0.250387812213686	-1.18952682985764	0.201186198529499	-1.24455759909879	0.213294414444349	0.999968731569636	ENSMUSG00000077231	35178956	35179084	-	upstream	-65849	65849	NearestLocation	Gm25096	snoRNA
peak1446	chr1	35246547	35247432	886	*	30.3519944137606	-0.15840995221218	-1.11605641275872	0.202890331246707	-0.780766393542721	0.43493990307283	0.999968731569636	ENSMUSG00000077231	35178956	35179084	-	upstream	-67463	67463	NearestLocation	Gm25096	snoRNA
peak1447	chr1	35260725	35261499	775	*	18.5730024108799	-0.00255974826881814	-1.00177585726565	0.20791963054787	-0.0123112390209293	0.990177300593676	0.999968731569636	ENSMUSG00000077231	35178956	35179084	-	upstream	-81641	81641	NearestLocation	Gm25096	snoRNA
peak1448	chr1	35263469	35264397	929	*	30.6070523734815	-0.0311499571404813	-1.02182628823982	0.200560565816651	-0.15531446580061	0.876573411938671	0.999968731569636	ENSMUSG00000077231	35178956	35179084	-	upstream	-84385	84385	NearestLocation	Gm25096	snoRNA
peak1449	chr1	35268897	35269569	673	*	20.7404179706233	-0.193246756737634	-1.14333387307289	0.208347775833076	-0.927520132936095	0.353656543598597	0.999968731569636	ENSMUSG00000077231	35178956	35179084	-	upstream	-89813	89813	NearestLocation	Gm25096	snoRNA
peak1450	chr1	35270881	35271799	919	*	34.8131289695281	-0.203783891247818	-1.15171510806426	0.190074974397101	-1.07212373377506	0.283664459965809	0.999968731569636	ENSMUSG00000077231	35178956	35179084	-	upstream	-91797	91797	NearestLocation	Gm25096	snoRNA
peak1451	chr1	35271969	35273372	1404	*	37.6272941908666	-0.179092561070894	-1.13217153814626	0.18288532665629	-0.979261509631532	0.327450783427285	0.999968731569636	ENSMUSG00000077231	35178956	35179084	-	upstream	-92885	92885	NearestLocation	Gm25096	snoRNA
peak1452	chr1	35273568	35274776	1209	*	36.2759376937105	-0.0429327142884084	-1.03020590482812	0.188823460600069	-0.227369597781817	0.820136358682015	0.999968731569636	ENSMUSG00000077231	35178956	35179084	-	upstream	-94484	94484	NearestLocation	Gm25096	snoRNA
peak1453	chr1	35304058	35304885	828	*	17.5075369756648	-0.0963304343307442	-1.0690508181706	0.209506005441191	-0.459797962010137	0.645661246184728	0.999968731569636	ENSMUSG00000077231	35178956	35179084	-	upstream	-124974	124974	NearestLocation	Gm25096	snoRNA
peak1454	chr1	35316223	35319158	2936	*	181.551327894217	0.0515619809541354	1.03638639424734	0.132720485797748	0.388500544163999	0.697645651443602	0.999968731569636	ENSMUSG00000077231	35178956	35179084	-	upstream	-137139	137139	NearestLocation	Gm25096	snoRNA
peak1455	chr1	35348313	35349264	952	*	23.2627431867808	0.618571641110104	1.53535433112459	0.204104595856913	3.03066003248526	0.0024401983365887	0.999968731569636	ENSMUSG00000077231	35178956	35179084	-	upstream	-169229	169229	NearestLocation	Gm25096	snoRNA
peak1456	chr1	35352775	35353490	716	*	20.2522458657315	0.0831414755619346	1.05932221031433	0.208418977223862	0.398915092422858	0.689955768164113	0.999968731569636	ENSMUSG00000077231	35178956	35179084	-	upstream	-173691	173691	NearestLocation	Gm25096	snoRNA
peak1457	chr1	35354120	35354835	716	*	21.3790963976434	-0.0149340005653229	-1.01040522209634	0.209052908152038	-0.0714364640862199	0.94305038958353	0.999968731569636	ENSMUSG00000077231	35178956	35179084	-	upstream	-175036	175036	NearestLocation	Gm25096	snoRNA
peak1458	chr1	35360960	35361871	912	*	21.1964025110487	-0.265960303781186	-1.2024361630246	0.206320324664198	-1.28906497318699	0.197375499433613	0.999968731569636	ENSMUSG00000077231	35178956	35179084	-	upstream	-181876	181876	NearestLocation	Gm25096	snoRNA
peak1459	chr1	35385691	35386489	799	*	20.0729775591079	0.250980701685983	1.19001577786853	0.206302743241898	1.21656502352806	0.22376975716589	0.999968731569636	ENSMUSG00000077231	35178956	35179084	-	upstream	-206607	206607	NearestLocation	Gm25096	snoRNA
peak1460	chr1	35388950	35389708	759	*	15.7697870886394	0.169892035306603	1.12497429361168	0.209047538427943	0.812695698711436	0.416392547937835	0.999968731569636	ENSMUSG00000077231	35178956	35179084	-	upstream	-209866	209866	NearestLocation	Gm25096	snoRNA
peak1461	chr1	35395936	35396445	510	*	12.9656903758947	-0.109447710838322	-1.07881516792986	0.210099028348708	-0.520933921963065	0.602412803598223	0.999968731569636	ENSMUSG00000077231	35178956	35179084	-	upstream	-216852	216852	NearestLocation	Gm25096	snoRNA
peak1462	chr1	35404744	35405611	868	*	23.791052121805	0.043807421452969	1.03083070888792	0.20194421432187	0.216928331421005	0.828264198001073	0.999968731569636	ENSMUSG00000077231	35178956	35179084	-	upstream	-225660	225660	NearestLocation	Gm25096	snoRNA
peak1463	chr1	35413605	35414906	1302	*	79.9412251858677	0.00231005032804739	1.00160248748484	0.17291648660134	0.0133593411099846	0.989341105039162	0.999968731569636	ENSMUSG00000077231	35178956	35179084	-	upstream	-234521	234521	NearestLocation	Gm25096	snoRNA
peak1464	chr1	35415162	35415844	683	*	17.2050374061624	0.00371420811836044	1.00257780973786	0.209237863201772	0.0177511281253085	0.985837392714833	0.999968731569636	ENSMUSG00000077231	35178956	35179084	-	upstream	-236078	236078	NearestLocation	Gm25096	snoRNA
peak1465	chr1	35416421	35417302	882	*	22.0988662342355	-0.0411522411575869	-1.02893528110485	0.205125687847114	-0.200619637596334	0.840996001669871	0.999968731569636	ENSMUSG00000077231	35178956	35179084	-	upstream	-237337	237337	NearestLocation	Gm25096	snoRNA
peak1466	chr1	35424655	35425685	1031	*	28.171352463109	0.133972342070194	1.09731090081269	0.198703463838755	0.674232544727606	0.500163481922905	0.999968731569636	ENSMUSG00000077231	35178956	35179084	-	upstream	-245571	245571	NearestLocation	Gm25096	snoRNA
peak1467	chr1	35437178	35437846	669	*	17.3408538618958	-0.0144794646499579	-1.01008693367852	0.208651700357157	-0.069395382952417	0.944674903931805	0.999968731569636	ENSMUSG00000077231	35178956	35179084	-	upstream	-258094	258094	NearestLocation	Gm25096	snoRNA
peak1468	chr1	35452234	35453166	933	*	24.1213340581576	0.0894449320113727	1.06396075138078	0.203013536385476	0.440586049599851	0.659512704060673	0.999968731569636	ENSMUSG00000077231	35178956	35179084	-	upstream	-273150	273150	NearestLocation	Gm25096	snoRNA
peak1469	chr1	35465300	35465758	459	*	13.0950205409813	0.190253310863962	1.14096403069898	0.210158842241813	0.90528339818818	0.365315269314719	0.999968731569636	ENSMUSG00000077231	35178956	35179084	-	upstream	-286216	286216	NearestLocation	Gm25096	snoRNA
peak1470	chr1	35473289	35473921	633	*	15.8957182941369	-0.290875525055961	-1.22338248380241	0.205880495752096	-1.41283672352435	0.157703737706887	0.999968731569636	ENSMUSG00000064601	35761602	35761706	+	upstream	-288313	287681	NearestLocation	Gm25634	snRNA
peak1471	chr1	35497080	35497764	685	*	19.0353497978037	-0.137793569488116	-1.10022117105607	0.205574357871148	-0.670285783280829	0.502675628143066	0.999968731569636	ENSMUSG00000064601	35761602	35761706	+	upstream	-264522	263838	NearestLocation	Gm25634	snRNA
peak1472	chr1	35507130	35507648	519	*	11.1688804765371	0.00512405396629356	1.00355803840388	0.206542847278092	0.0248086730371953	0.980207573105452	0.999968731569636	ENSMUSG00000064601	35761602	35761706	+	upstream	-254472	253954	NearestLocation	Gm25634	snRNA
peak1473	chr1	35509308	35510271	964	*	29.2853066713606	-0.120949787272346	-1.08745054168608	0.1844368860284	-0.655778732100922	0.511966502490699	0.999968731569636	ENSMUSG00000064601	35761602	35761706	+	upstream	-252294	251331	NearestLocation	Gm25634	snRNA
peak1474	chr1	35526014	35526750	737	*	19.267156806247	0.0986519704704818	1.07077248349651	0.208511087829326	0.473125777134845	0.636123447311525	0.999968731569636	ENSMUSG00000064601	35761602	35761706	+	upstream	-235588	234852	NearestLocation	Gm25634	snRNA
peak1475	chr1	35559591	35560467	877	*	18.3759603761322	0.0202951180622378	1.01416691681348	0.209164106694094	0.0970296404244909	0.922702855845635	0.999968731569636	ENSMUSG00000064601	35761602	35761706	+	upstream	-202011	201135	NearestLocation	Gm25634	snRNA
peak1476	chr1	35608193	35608850	658	*	18.1366572809451	0.37105206390144	1.29329560342788	0.207496889114563	1.78822952712595	0.0737389843343836	0.999968731569636	ENSMUSG00000064601	35761602	35761706	+	upstream	-153409	152752	NearestLocation	Gm25634	snRNA
peak1477	chr1	35610894	35611673	780	*	22.4647848656578	-0.27778544467721	-1.21233250948262	0.205050278504572	-1.35471868998713	0.175507200828773	0.999968731569636	ENSMUSG00000064601	35761602	35761706	+	upstream	-150708	149929	NearestLocation	Gm25634	snRNA
peak1478	chr1	35625290	35625970	681	*	18.5147525364114	0.288358289273822	1.22124976897174	0.20883396178637	1.3808016991451	0.167339940931642	0.999968731569636	ENSMUSG00000064601	35761602	35761706	+	upstream	-136312	135632	NearestLocation	Gm25634	snRNA
peak1479	chr1	35629206	35630310	1105	*	27.860328658456	0.0492364998610983	1.03471718798999	0.195254794582287	0.252165381989369	0.800913234768525	0.999968731569636	ENSMUSG00000064601	35761602	35761706	+	upstream	-132396	131292	NearestLocation	Gm25634	snRNA
peak1480	chr1	35642337	35643700	1364	*	32.8505994497615	0.242233859794354	1.18282271938905	0.195473065889494	1.23921860381161	0.215264552757414	0.999968731569636	ENSMUSG00000064601	35761602	35761706	+	upstream	-119265	117902	NearestLocation	Gm25634	snRNA
peak1481	chr1	35655101	35655726	626	*	14.5282446746922	0.0839897676632508	1.05994526569254	0.209356407959464	0.401180782961815	0.688287028119035	0.999968731569636	ENSMUSG00000064601	35761602	35761706	+	upstream	-106501	105876	NearestLocation	Gm25634	snRNA
peak1482	chr1	35655828	35656538	711	*	15.0284902142251	-0.298395790965004	-1.22977619949415	0.209963804963391	-1.42117728823324	0.155265225586883	0.999968731569636	ENSMUSG00000064601	35761602	35761706	+	upstream	-105774	105064	NearestLocation	Gm25634	snRNA
peak1483	chr1	35678516	35679100	585	*	17.7173248707537	-0.280046668561	-1.21423416202679	0.207399440164317	-1.35027687798543	0.176927186247266	0.999968731569636	ENSMUSG00000064601	35761602	35761706	+	upstream	-83086	82502	NearestLocation	Gm25634	snRNA
peak1484	chr1	35681651	35682559	909	*	22.4584363695876	0.0942078108664095	1.06747909040777	0.207734887083298	0.45350019050307	0.650188606200987	0.999968731569636	ENSMUSG00000064601	35761602	35761706	+	upstream	-79951	79043	NearestLocation	Gm25634	snRNA
peak1485	chr1	35683114	35684217	1104	*	30.690904308175	-0.389613152339883	-1.31004207897673	0.190330109261929	-2.04703897796698	0.0406542576208758	0.999968731569636	ENSMUSG00000064601	35761602	35761706	+	upstream	-78488	77385	NearestLocation	Gm25634	snRNA
peak1486	chr1	35687065	35688591	1527	*	49.1270781897811	0.165574227832297	1.1216124183086	0.170656894735506	0.970217043319072	0.33193831712166	0.999968731569636	ENSMUSG00000064601	35761602	35761706	+	upstream	-74537	73011	NearestLocation	Gm25634	snRNA
peak1487	chr1	35717239	35717845	607	*	15.5613231591455	0.271362640237165	1.2069472635494	0.209864439610098	1.29303773779552	0.195998007354427	0.999968731569636	ENSMUSG00000064601	35761602	35761706	+	upstream	-44363	43757	NearestLocation	Gm25634	snRNA
peak1488	chr1	35729171	35729789	619	*	16.382593049641	-0.231190582589812	-1.17380322954147	0.208017262153455	-1.11140094911576	0.266395803983655	0.999968731569636	ENSMUSG00000064601	35761602	35761706	+	upstream	-32431	31813	NearestLocation	Gm25634	snRNA
peak1489	chr1	35748819	35749843	1025	*	30.0142149691731	0.0927237850309552	1.0663815943963	0.201844332149162	0.459382654165552	0.645959402249128	0.999968731569636	ENSMUSG00000064601	35761602	35761706	+	upstream	-12783	11759	NearestLocation	Gm25634	snRNA
peak1490	chr1	35750924	35751757	834	*	18.1109059739105	-0.0284699985023787	-1.01992989974317	0.205746995092115	-0.138373824072776	0.889944983351949	0.999968731569636	ENSMUSG00000064601	35761602	35761706	+	upstream	-10678	9845	NearestLocation	Gm25634	snRNA
peak1491	chr1	35752474	35753337	864	*	28.1334222834481	-0.0358173840487545	-1.02513746804996	0.189205018613089	-0.189304619461488	0.849854074979823	0.999968731569636	ENSMUSG00000064601	35761602	35761706	+	upstream	-9128	8265	NearestLocation	Gm25634	snRNA
peak1492	chr1	35758975	35759355	381	*	12.8149235742365	-0.119371871812812	-1.08626181714747	0.209986416730773	-0.568474255007932	0.569712982251123	0.999968731569636	ENSMUSG00000064601	35761602	35761706	+	upstream	-2627	2247	NearestLocation	Gm25634	snRNA
peak1493	chr1	35762776	35763700	925	*	28.0715286497666	0.00639961631675688	1.0044457290682	0.195023686500512	0.032814559254781	0.973822467859273	0.999968731569636	ENSMUSG00000064601	35761602	35761706	+	downstream	1174	1070	NearestLocation	Gm25634	snRNA
peak1494	chr1	35766237	35767090	854	*	20.5539228502099	-0.204422932577411	-1.15222537292359	0.206566896012596	-0.989620972786197	0.322359414967563	0.999968731569636	ENSMUSG00000064601	35761602	35761706	+	downstream	4635	4531	NearestLocation	Gm25634	snRNA
peak1495	chr1	35771098	35771885	788	*	20.9706204165635	0.118165591845585	1.08535394113803	0.206547895199544	0.572097777764457	0.567255734562654	0.999968731569636	ENSMUSG00000064601	35761602	35761706	+	downstream	9496	9392	NearestLocation	Gm25634	snRNA
peak1496	chr1	35788116	35791303	3188	*	234.834722219959	-0.0312099576262559	-1.02186878602824	0.165588838482362	-0.188478631242892	0.85050146511715	0.999968731569636	ENSMUSG00000064601	35761602	35761706	+	downstream	26514	26410	NearestLocation	Gm25634	snRNA
peak1497	chr1	35793019	35795896	2878	*	142.768847778909	-0.0201250809132349	-1.01404739336303	0.145628483548882	-0.138194674714715	0.890086563679195	0.999968731569636	ENSMUSG00000064601	35761602	35761706	+	downstream	31417	31313	NearestLocation	Gm25634	snRNA
peak1498	chr1	35798878	35799760	883	*	18.2873289067795	-0.133956189166816	-1.09729861501616	0.203974508160154	-0.656730051098533	0.511354508078052	0.999968731569636	ENSMUSG00000064601	35761602	35761706	+	downstream	37276	37172	NearestLocation	Gm25634	snRNA
peak1499	chr1	35809824	35810731	908	*	25.863093612652	0.104853335158828	1.07538506090959	0.195991805983279	0.534988361542899	0.592657905208469	0.999968731569636	ENSMUSG00000064601	35761602	35761706	+	downstream	48222	48118	NearestLocation	Gm25634	snRNA
peak1500	chr1	35813699	35814733	1035	*	31.3354190667591	0.0558367241109473	1.03946178823877	0.202132385724733	0.276238386593758	0.782364975573122	0.999968731569636	ENSMUSG00000064601	35761602	35761706	+	downstream	52097	51993	NearestLocation	Gm25634	snRNA
peak1501	chr1	35815207	35816327	1121	*	31.2023893232717	0.139356522033794	1.10141374830483	0.192848381439174	0.722622201927829	0.46991202418276	0.999968731569636	ENSMUSG00000064601	35761602	35761706	+	downstream	53605	53501	NearestLocation	Gm25634	snRNA
peak1502	chr1	35825430	35826553	1124	*	31.1077054836153	0.0680055864360675	1.04826653463024	0.200161411873995	0.339753730748453	0.734041994740721	0.999968731569636	ENSMUSG00000064601	35761602	35761706	+	downstream	63828	63724	NearestLocation	Gm25634	snRNA
peak1503	chr1	35827894	35828844	951	*	28.5880459836372	-0.0958545305702482	-1.06869822709224	0.197316467036599	-0.485790831398116	0.627115475559936	0.999968731569636	ENSMUSG00000064601	35761602	35761706	+	downstream	66292	66188	NearestLocation	Gm25634	snRNA
peak1504	chr1	35847678	35848649	972	*	33.7328421152528	0.0612447584518765	1.04336558927596	0.18616830875719	0.328975209909411	0.742174425709152	0.999968731569636	ENSMUSG00000064601	35761602	35761706	+	downstream	86076	85972	NearestLocation	Gm25634	snRNA
peak1505	chr1	35864770	35865539	770	*	20.4994166112853	0.169260742015171	1.12448213598638	0.205966521501134	0.821787641901982	0.411197768394782	0.999968731569636	ENSMUSG00000064601	35761602	35761706	+	downstream	103168	103064	NearestLocation	Gm25634	snRNA
peak1506	chr1	35865899	35867323	1425	*	48.4684134055336	0.0324072153671867	1.02271716220742	0.173630947338216	0.186644235166561	0.851939581485951	0.999968731569636	ENSMUSG00000064601	35761602	35761706	+	downstream	104297	104193	NearestLocation	Gm25634	snRNA
peak1507	chr1	35872325	35872979	655	*	17.6537745157195	-0.0425775699850167	-1.02995233306214	0.20639799339195	-0.206288681809817	0.836565419013143	0.999968731569636	ENSMUSG00000064601	35761602	35761706	+	downstream	110723	110619	NearestLocation	Gm25634	snRNA
peak1508	chr1	35873181	35873947	767	*	17.0484073645113	0.205545242124778	1.15312206738724	0.208774846586353	0.98453068214691	0.324854653188634	0.999968731569636	ENSMUSG00000064601	35761602	35761706	+	downstream	111579	111475	NearestLocation	Gm25634	snRNA
peak1509	chr1	35875857	35876584	728	*	19.2145025308613	0.166823954338375	1.12258442972854	0.202768199652123	0.822732334875909	0.410660223183516	0.999968731569636	ENSMUSG00000064601	35761602	35761706	+	downstream	114255	114151	NearestLocation	Gm25634	snRNA
peak1510	chr1	35882847	35884547	1701	*	57.4174035300499	-0.164792476755423	-1.12100481644345	0.174747881948051	-0.943029894945525	0.345665611998745	0.999968731569636	ENSMUSG00000064601	35761602	35761706	+	downstream	121245	121141	NearestLocation	Gm25634	snRNA
peak1511	chr1	35886931	35887911	981	*	25.5793470902357	-0.159553250626352	-1.11694120907184	0.197208041089195	-0.809060572505703	0.418480305625603	0.999968731569636	ENSMUSG00000064601	35761602	35761706	+	downstream	125329	125225	NearestLocation	Gm25634	snRNA
peak1512	chr1	35890052	35891283	1232	*	46.2007772783965	0.191540303005537	1.14198231028072	0.175689755680613	1.09021896162084	0.27561670264432	0.999968731569636	ENSMUSG00000064601	35761602	35761706	+	downstream	128450	128346	NearestLocation	Gm25634	snRNA
peak1513	chr1	35896137	35899306	3170	*	169.741288870011	-0.0225978669138894	-1.01578696569663	0.144356086975879	-0.156542528876287	0.875605399235937	0.999968731569636	ENSMUSG00000064601	35761602	35761706	+	downstream	134535	134431	NearestLocation	Gm25634	snRNA
peak1514	chr1	35902414	35903122	709	*	20.2995089596329	-0.0369919736646351	-1.02597243739365	0.205340586445766	-0.180149352375622	0.857035318755654	0.999968731569636	ENSMUSG00000064601	35761602	35761706	+	downstream	140812	140708	NearestLocation	Gm25634	snRNA
peak1515	chr1	35908112	35910153	2042	*	58.8137019288287	-0.0475250571554792	-1.03349044971204	0.163753221958472	-0.290223646210342	0.771645147283709	0.999968731569636	ENSMUSG00000064601	35761602	35761706	+	downstream	146510	146406	NearestLocation	Gm25634	snRNA
peak1516	chr1	35913983	35915050	1068	*	33.9010877823699	-0.144188093512752	-1.10510855558037	0.199292285805904	-0.723500625875607	0.469372369714471	0.999968731569636	ENSMUSG00000064601	35761602	35761706	+	downstream	152381	152277	NearestLocation	Gm25634	snRNA
peak1517	chr1	35917719	35918680	962	*	25.434187275932	-0.107924040918344	-1.07767640300007	0.205987289044881	-0.523935439991296	0.600323444125578	0.999968731569636	ENSMUSG00000045216	36068400	36106446	+	upstream	-150681	149720	NearestLocation	Hs6st1	protein_coding
peak1518	chr1	35930666	35931300	635	*	19.3492729459028	-0.307257200999149	-1.23735305203468	0.208906657053299	-1.4707870267665	0.141348721982367	0.999968731569636	ENSMUSG00000045216	36068400	36106446	+	upstream	-137734	137100	NearestLocation	Hs6st1	protein_coding
peak1519	chr1	35938892	35939405	514	*	14.871602673067	0.302680742217659	1.2334341897085	0.210060466530386	1.44092197459666	0.149606727194772	0.999968731569636	ENSMUSG00000045216	36068400	36106446	+	upstream	-129508	128995	NearestLocation	Hs6st1	protein_coding
peak1520	chr1	35939674	35940537	864	*	26.2570060126193	0.295903612582638	1.22765366081567	0.199522300517204	1.48306034872089	0.138058377609381	0.999968731569636	ENSMUSG00000045216	36068400	36106446	+	upstream	-128726	127863	NearestLocation	Hs6st1	protein_coding
peak1521	chr1	35940935	35941827	893	*	23.0310049997559	0.0763374012016199	1.05433797110153	0.207131058766591	0.368546376657312	0.712465871200985	0.999968731569636	ENSMUSG00000045216	36068400	36106446	+	upstream	-127465	126573	NearestLocation	Hs6st1	protein_coding
peak1522	chr1	35942769	35943482	714	*	18.8178968824947	-0.23318659904043	-1.17542834919482	0.205994482427832	-1.13200410172211	0.257632709977602	0.999968731569636	ENSMUSG00000045216	36068400	36106446	+	upstream	-125631	124918	NearestLocation	Hs6st1	protein_coding
peak1523	chr1	35958486	35959589	1104	*	37.4555486855848	0.138534731520816	1.10078653770159	0.179668730061399	0.771056440781174	0.440673478028516	0.999968731569636	ENSMUSG00000045216	36068400	36106446	+	upstream	-109914	108811	NearestLocation	Hs6st1	protein_coding
peak1524	chr1	35961037	35961812	776	*	19.6478050433333	-0.526267551120263	-1.44019838185926	0.205062302924882	-2.5663788205531	0.0102766526108857	0.999968731569636	ENSMUSG00000045216	36068400	36106446	+	upstream	-107363	106588	NearestLocation	Hs6st1	protein_coding
peak1525	chr1	35969224	35970565	1342	*	36.6694545569582	0.0175316403082358	1.01222614268248	0.188129607418425	0.093189161178884	0.925753285044494	0.999968731569636	ENSMUSG00000045216	36068400	36106446	+	upstream	-99176	97835	NearestLocation	Hs6st1	protein_coding
peak1526	chr1	35970609	35971349	741	*	18.6042998199125	-0.154238929172817	-1.11283440526059	0.205761069458445	-0.749602097125407	0.453494387409344	0.999968731569636	ENSMUSG00000045216	36068400	36106446	+	upstream	-97791	97051	NearestLocation	Hs6st1	protein_coding
peak1527	chr1	35973672	35974723	1052	*	27.9108116100836	-0.277010350498908	-1.21168135350895	0.190015500394883	-1.45783028186246	0.144887329268741	0.999968731569636	ENSMUSG00000045216	36068400	36106446	+	upstream	-94728	93677	NearestLocation	Hs6st1	protein_coding
peak1528	chr1	35979325	35980265	941	*	32.4772502261053	0.0806916793676668	1.05752493414533	0.193848060430529	0.416262505740082	0.677217925706565	0.999968731569636	ENSMUSG00000045216	36068400	36106446	+	upstream	-89075	88135	NearestLocation	Hs6st1	protein_coding
peak1529	chr1	35982781	35983387	607	*	17.4443559284921	-0.0544599425897108	-1.0384702903165	0.207475042870419	-0.26248912561365	0.79294436803319	0.999968731569636	ENSMUSG00000045216	36068400	36106446	+	upstream	-85619	85013	NearestLocation	Hs6st1	protein_coding
[truncated: 186,166 more rows]
